# Supplementary material for: Revisiting the dengue epidemic of 2011 in Paraguay: molecular epidemiology of dengue virus in the Asuncion metropolitan area
Source: BMC Infect Dis. 2021 Aug 7;21:769. doi: 10.1186/s12879-021-06487-9 (PMC8349040; doi:10.1186/s12879-021-06487-9)
Supplement: Supplementary file 1 — Additional file 1. Alignment of DENV-1. The E gene sequences of the DENV-1 (n = 15) obtained in this study were aligned with the E gene sequences of representative DENV-1 (n = 381) isolated worldwide. The alignment was performed with the CLC Main Workbench software (QIAGEN, USA). [file 12879_2021_6487_MOESM1_ESM.txt]

>Argentina_293arg00_2000(AY206457)
ATGCGATGTGTGGGAATAGGCAACAGGGACTTCGTTGAAGGACTGTCAGG
AGCAACGTGGGTGGACGTGGTATTGGAGCATGGAAGCTGCGTCACCACCA
TGGCAAAAGATAAACCAACATTGGACATTGAACTCTTGAAGACGGAGGTC
ACAAACCCTGCCGTCTTGCGCAAACTGTGCATTGAAGCTAAAATATCAAA
CACCACCACCGATTCAAGGTGTCCAACACAAGGAGAGGCCACACTGGTGG
AAGAACAAGACTCGAACTTTGTGTGTCGACGAACGTTTGTGGACAGAGGC
TGGGGTAATGGCTGCGGACTATTTGGAAAAGGAAGCCTACTGACGTGTGC
TAAGTTCAAGTGTGTGACAAAGCTAGAAGGAAAGATAGTTCAATATGAAA
ACTTAAAATATTCAGTGATAGTCACTGTCCACACTGGGGACCAGCACCAG
GTGGGAAACGAGACTACAGAACATGGAACAATTGCAACTATAACACCTCA
AGCTCCTACGTCGGAAATACAGCTGACTGACTACGGAGCCCTCACATTGG
ACTGCTCACCTAGAACAGGGCTGGACTTTAATGAGATGGTTCTATTGACA
ATGAAAGAAAAATCATGGCTTGTCCACAAACAATGGTTTCTAGACTTACC
ACTGCCTTGGACTTCAGGAGCTTCAACATCTCAAGAGACTTGGAACAGAC
AAGATTTGCTGGTCACATTCAAGACAGCTCATGCAAAGAAACAGGAAGTA
GTCGTACTGGGATCACAGGAAGGAGCAATGCACACTGCATTGACTGGGGC
GACAGAAATCCAGACGTCAGGAACGACAACGATCTTTGCAGGACACCTGA
AATGCAGACTAAAAATGGATAAACTGACTTTAAAAGGGATGTCATATGTA
ATGTGCACAGGCTCATTTAAGCTAGAGAAGGAAGTGGCTGAGACCCAGCA
TGGAACTGTTCTAGTGCAGGTTAAATACGAAGGAACAGATGCGCCATGCA
AGATCCCTTTTTCGGCCCAAGATGAGAAAGGAGTGACCCAGAATGGGAGA
TTGATAACAGCCAACCCCATAGTCACTGACAAAGAAAAACCAGTCAACAT
CGAGACAGAACCACCTTTTGGTGAGAGCTACATCGTGGTAGGGGCAGGTG
AAAAAGCTTTGAAACTGAGCTGGTTCAAGAAAGGGAGCAGCATAGGGAAA
ATGTTCGAAGCAACTGCCCGAGGAGCACGAAGGATGGCTATCCTGGGAGA
CACCGCATGGGACTTTGGCTCTATAGGAGGAGTGTTCACATCAGTAGGAA
AATTGGTACACCAGGTTTTTGGAGCCGCATATGGGGTTCTGTTCAGCGGT
GTTTCTTGGACCATGAAAATAGGAATAGGGATTCTGCTGACATGGTTGGG
ATTAAATTCAAGGAGCACGTCACTTTCGATGACGTGCATTGCGGTTGGCA
TGGTCACACTGTACCTAGGAGTCATGGTTCAAGCG
>Argentina_297arg00_2000(AF514889)
ATGCGATGTGTGGGAATAGGCAACAGGGACTTCGTTGAAGGACTGTCAGG
AGCAACGTGGGTGGACGTGGTATTGGAGCATGGAAGCTGCGTCACCACCA
TGGCAAAAGATAAACCAACATTGGACATTGAACTCTTGAAGACGGAGGTC
ACAAACCCTGCCGTCTTGCGCAAACTGTGCATTGAAGCTAAAATATCAAA
CACCACCACCGATTCAAGGTGTCCAACACAAGGAGAGGCCACACTGGTGG
AAGAACAAGACTCGAACTTTGTGTGTCGACGAACGTTTGTGGACAGAGGC
TGGGGTAATGGCTGCGGACTATTTGGAAAAGGAAGCCTACTGACGTGTGC
TAAGTTCAAGTGTGTGACAAAGCTAGAAGGAAAGATAGTTCAATATGAAA
ACTTAAAATATTCAGTGATAGTCACTGTCCACACTGGGGACCAGCACCAG
GTGGGAAACGAGACTACAGAACATGGAACAATTGCAACTATAACACCTCA
AGCTCCTACGTCGGAAATACAGCTGACTGACTACGGAGCCCTCACATTGG
ACTGCTCACCTAGAACAGGGCTGGACTTTAATGAGATGGTTCTATTGACA
ATGAAAGAAAAATCATGGCTTGTCCACAAACAATGGTTTCTAGACTTACC
ACTGCCTTGGACTTCAGGAGCTTCAACATCTCAAGAGACTTGGAACAGAC
AAGATTTGCTGGTCACATTCAAGACAGCTCATGCAAAGAAACAGGAAGTA
GTCGTACTGGGATCACAGGAAGGAGCAATGCACACTGCATTGACTGGGGC
GACAGAAATCCAGACGTCAGGAACGACAACGATCTTTGCAGGACACCTGA
AATGCAGACTAAAAATGGATAAACTGACTTTAAAAGGGATGTCATATGTA
ATGTGCACAGGCTCATTTAAGCTAGAGAAGGAAGTGGCTGAGACCCAGCA
TGGAACTGTTCTAGTGCAGGTTAAATACGAAGGAACAGATGCGCCATGCA
AGATCCCTTTTTCGGCCCAAGATGAGAAAGGAGTGACCCAGAATGGGAGA
TTGATAACAGCCAACCCCATAGTCACTGACAAAGAAAAACCAGTCAACAT
CGAGACAGAACCACCTTTTGGTGAGAGCTACATCGTGGTAGGGGCAGGTG
AAAAAGCTTTGAAACTGAGCTGGTTCAAGAAAGGGAGCAGCATAGGGAAA
ATGTTCGAAGCAACTGCCCGAGGAGCACGAAGGATGGCTATCCTGGGAGA
CACCGCATGGGACTTTGGCTCTATAGGAGGAGTGTTCACATCAGTAGGAA
AATTGGTACACCAGGTTTTTGGAGCCGCATATGGGGTTCTGTTCAGCGGT
GTTTCTTGGACCATGAAAATAGGAATAGGGATTCTGCTGACATGGTTGGG
ATTAAATTCAAGGAGCACGTCACTTTCGATGACGTGCATTGCGGTTGGCA
TGGTCACACTGTACCTAGGAGTCATGGTTCAAGCG
>Argentina_301arg00_2000(AF514876)
ATGCGATGCGTGGGAATAGGCAACAGAGACTTCGTCGAAGGACTGTCAGG
AGCAACGTGGGTAGACGTGGTATTGGAGCATGGAAGCTGCGTCACCACTA
TGGCAAAAAATAAACCAACATTGGACATTGAACTCTTGAAGACGGAGGTC
ACGAACCCTGCCGTCTTGCGCAAATTGTGCATTGAAGCCAAAATATCAAA
CACCACCACCGATTCAAGATGTCCAACACAAGGAGAGGCCACACTGGTGG
AAGAACAAGACGCGAACTTTGTGTGTCGCCGAACGTTTGTGGACAGAGGC
TGGGGTAATGGCTGCGGATTATTCGGAAAAGGAAGCCTATTGACGTGTGC
CAAGTTTAAGTGTGTGACAAAACTAGAAGGAAAGATAGTTCAATATGAAA
ACTTGAAATATTCAGTGATAGTCACCGTCCACACTGGGGATCAGCACCAG
GTGGGAAACGAGACTACAGAACATGGAACAATTGCAACCATAACACCTCA
AGCTCCTACGTCGGAAATACAGCTGACTGACTACGGAGCCCTCACATTGG
ACTGCTCACCTAGAACAGGGCTGGACTTTAATGAGATGGTGCTATTGACA
ATGAAAGAAAAATCATGGCTTGTCCACAAACAATGGTTTCTAGACTTACC
ACTGCCTTGGACTTCGGGGGCTTCAACATCCCAAGAGACTTGGAACAGAC
AAGATTTGCTGGTCACATTCAAGACAGCTCATGCAAAGAAACAGGAAGTA
GTTGTACTGGGATCACAAGAAGGAGCAATGCACACCGCGTTGACTGGGGC
GACAGAAATCCAGACGTCAGGAACGACAACAATCTTTGCAGGGCACCTGA
AATGCAGACTAAAAATGGATAAACTGACTTTAAAAGGGACGTCATATGTG
ATGTGCACAGGCTCATTTAAGCTAGAGAAGGAAGTGGCTGAGACCCAGCA
TGGAACTGTTCTAGTGCAGGTCAAATACGAAGGAACAGATGCGCCATGCA
AGATCCCCTTTTTGACCCAAGATGAGAAAGGAGTGACCCAGAATGGGAGA
TTGATAACAGCCAATCCCATAGTTACTGACAAAGAAAAACCAGTCAACAT
TGAGACAGAACCACCTTTTGGTGAGAGCTACATCGTGGTAGGGGCAGGTG
AAAAAGCTCTGAAACTAAGCTGGTTCAAGAAAGGAAGCAGCATAGGGAAA
ATGTTCGAAGCAACCGCCCGAGGAGCACGAAGGATGGCTATCCTGGGAGA
CACCGCATGGGACTTCGGCTCTATAGGAGGAGTGTTCACATCTGTGGGAA
AATTGGTACACCAGGTTTTTGGAACCGCATATGGTGTTCTGTTCAGCGGT
GTTTCTTGGACCATGAAAATAGGAATAGGGATTCTGCTGACATGGTTGGG
ATTAAATTCAAGGAGCACGTCACTTTCGATGACGTGCATTGTAGTTGGCA
TGGTTACACTGTACCTAGGAGTCATGGTTCAAGCG
>Argentina_ARG0023_2000(AY277654)
ATGCGATGTGTGGGAATAGGCAACAGGGACTTCGTTGAAGGACTGTCAGG
AGCAACGTGGGTGGACGTGGTATTGGAGCATGGAAGCTGCGTCACCACCA
TGGCAAAAGATAAACCAACATTGGACATTGAACTCTTGAAGACGGAGGTC
ACAAACCCTGCCGTCTTGCGCAAACTGTGCATTGAAGCTAAAATATCAAA
CACCACCACCGATTCAAGGTGTCCAACACAAGGAGAGGCCACACTGGTGG
AAGAACAAGACTCGAACTTTGTGTGTCGACGAACGTTTGTGGACAGAGGC
TGGGGTAATGGCTGCGGACTATTTGGAAAAGGAAGCCTACTGACGTGTGC
TAAGTTCAAGTGTGTGACAAAACTAGAAGGAAAGATAGTTCAATATGAAA
ACTTAAAATATTCAGTGATAGTCACTGTCCACACTGGGGACCAGCACCAG
GTGGGAAACGAGACTACAGAACATGGAACAATTGCAACTATAACACCTCA
AGCTCCTACGTCGGAAATACAGCTGACTGACTACGGAGCTCTCACATTGG
ACTGCTCACCTAGAACAGGGCTGGACTTTAATGAGATGGTTCTATTGACA
ATGAAAGAAAAATCATGGCTTGTCCACAAACAATGGTTTCTAGACTTACC
ACTGCCTTGGACTTCAGGAGCTTCAACATCTCAAGAGACTTGGAACAGAC
CAGATTTGCTGGTCACATTCAAGACAGCTCATGCAAAGAAACAGGAAGTA
GTCGTACTGGGATCACAGGAAGGAGCAATGCACACTGCATTGACTGGGGC
GACAGAAATCCAGACGTCCGGAACGACAACGATCTTTGCAGGACACCTGA
AATGCAGACTAAAAATGGATAAACTGACTTTAAAAGGGATGTCATATGTA
ATGTGCACAGGCTCATTCAAGCTAGAGAAGGAAGTGGCTGAGACCCAGCA
TGGAACTGTTCTAGTGCAGGTTAAATACGAAGGAACAGATGCGCCATGCA
AGATCCCTTTTTCGGCCCAAGATGAGAAAGGAGTGACCCAGAATGGGAGA
TTGATAACAGCCAACCCCATAGTCACTGACAAAGAAAAACCAGTCAACAT
TGAGACAGAACCACCTTTTGGTGAGAGCTACATCGTGGTAGGGGCAGGTG
AAAAAGCTTTGAAACTGAGCTGGTTCAAGAAAGGGAGCAGCATAGGGAAA
ATGTTCGAAGCAACTGCCCGAGGAGCACGAAGGATGGCTATCCTGGGAGA
CACCGCATGGGACTTTGGCTCTATAGGAGGAGTGTTCACATCAGTGGGAA
AATTGGTGCACCAGGTTTTTGGAGCCGCATATGGGGTTCTGTTCAGCGGT
GTTTCTTGGACCATGAAAATAGGAATAGGGATTCTGCTGACATGGTTGGG
ATTAAATTCAAGGAGCACGTCACTTTCGATGACGTGCATTGCGGTTGGCA
TGGTCACACTGTACCTAGGAGTCATGGTTCAAGCG
>Argentina_ARG0023C1_2000(AY277655)
ATGCGATGTGTGGGAATAGGCAACAGGGACTTCGTTGAAGGACTGTCAGG
AGCAACGTGGGTGGACGTGGTATTGGAGCATGGAAGCTGCGTCACCACCA
TGGCAAAAGATAAACCAACATTGGACATTGAACTCTTGAAGACGGAGGTC
ACAAACCCTGCCGTCTTGCGCAAACTGTGCATTGAAGCTAAAATATCAAA
CACCACCACCGATTCAAGGTGTCCAACACAAGGAGAGGCCACACTGGTGG
AAGAACAAGACTCGAACTTTGTGTGTCGACGAACGTTTGTGGACAGAGGC
TGGGGTAATGGCTGCGGACTATTTGGAAAAGGAAGCCTACTGACGTGTGC
TAAGTTCAAGTGTGTGACAAAACTAGAAGGAAAGATAGTTCAATATGAAA
ACTTAAAATATTCAGTGATAGTCACTGTCCACACTGGGGACCAGCACCAG
GTGGGAAACGAGACTACAGAACATGGAACAATTGCAACTATAACACCTCA
AGCTCCTACGTCGGAAATACAGCTGACTGACTACGGAGCTCTCACATTGG
ACTGCTCACCTAGAACAGGGCTGGACTTTAATGAGATGGTTCTATTGACA
ATGAAAGAAAAATCATGGCTTGTCCACAAACAATGGTTTCTAGACTTACC
ACTGCCTTGGACTTCAGGAGCTTCAACATCTCAAGAGACTTGGAACAGAC
AAGATTTGCTGGTCACATTCAAGACAGCTCATGCAAAGAAACAGGAAGTA
GTCGTACTGGGATCACAGGAAGGAGCAATGCACACTGCATTGACTGGGGC
GACAGAAATCCAGACGTCAGGAACGACAACGATCTTTGCAGGACACCTGA
AATGCAGACTAAAAATGGATAAACTGACTTTAAAAGGGATGTCATATGTA
ATGTGCACAGGCTCATTCAAGCTAGAGAAGGATGTGGCTGAGACCCAGCA
TGGAACTGTTCTAGTGCAGGTTAAATACGAAGGAACAGATGCGCCATGCA
AGATCCCTTTTTCGGCCCAAGATGAGAAAGGAGTGACCCAGAATGGGAGA
TTGATAACAGCCAACCCCATAGTCACTGACAAAGAAAAACCAGTCAACAT
TGAGACAGAACCACCTTTTGGTGAGAGCTACATCGTGGTAGGGGCAGGTG
AAAAAGCTTTGAAACTGAGCTGGTTCAAGAAAGGGAGCAGCATAGGGAAA
ATGTTCGAAGCAACTGCCCGAGGAGCACGAAGGATGGCTATCCTGGGAGA
CACCGCATGGGACTTTGGCTCTATAGGAGGAGTGTTCACATCAGTGGGAA
AATTGGTGCACCAGGTTTTTGGAGCCGCATATGGGGTTCTGTTCAGCGGT
GTTTCTTGGACCATGAAAATAGGAATAGGGATTCTGCTGACATGGTTGGG
ATTAAATTCAAGGAGCACGTCACTTTCGATGACGTGCATTGCGGTTGGCA
TGGTCACACTGTACCTAGGAGTCATGGTTCAAGCG
>Argentina_ARG0023c2_2000(AY277656)
ATGCGATGTGTGGGAATAGGCAACAGGGACTTCGTTGAAGGACTGTCAGG
AGCAACGTGGGTGGACGTGGTATTGGAGCATGGAAGCTGCGTCACCACCA
TGGCAAAAGATAAACCAACATTGGACATTGAACTCTTGAAGACGGAGGTC
ACAAACCCTGCCGTCTTGCGCAAACTGTGCATTGAAGCTAAAATATCAAA
CACCACCACCGATTCAAGGTGTCCAACACAAGGAGAGGCCACACTGGTGG
AAGAACAAGACTCGAACTTTGTGTGTCGACGAACGTTTGTGGACAGAGGC
TGGGGTAATGGCTGCGGACTATTTGGAAAAGGAAGCCTACTGACGTGTGC
TAAGTTCAAGTGTGTGACAAAACTAGAAGGAAAGATAGTTCAATATGAAA
ACTTAAAATATTCAGTGATAGTCACTGTCCACACTGGGGACCAGCACCAG
GTGGGAAACGAGACTACAGAACATGGAACAATTGCAACTATAACACCTCA
AGCTCCTACGTCGGAAATACAGCTGACTGACTACGGAGCTCTCACATTGG
ACTGCTCACCTAGAACAGGGCTGGACTTTAATGAGATGGTTCTATTGACA
ATGAAAGAAAAATCATGGCTTGTCCACAAACAATGGTTTCTAGACTTACC
ACTGCCTTGGACTTCAGGAGCTTCAACATCTCAAGAGACTTGGAACAGAC
AAGATTTGCTGGTCACATTCAAGACAGCTCATGCAAAGAAACAGGAAGTA
GTCGTACTGGGATCACAGGAAGGAGCAATGCACACTGCATTGATTGGGGC
GACAGAAATCCAGACGTCAGGAACGACAACGATCTTTGCAGGACACCTGA
AATGCAGACTAAAAATGGATAAACTGACTTTAAAAGGGATGTCATATGTA
ATGTGCACAGGCTCATTCAAGCTAGAGAAGGAAGTGGCTGAGACCCAGCA
TGGAACTGTTCTAGTGCAGGTTAAATACGAAGGAACAGATGCGCCATGCA
AGATCCCTTTTTCGGCCCAAGATGAGAAAGGAGTGACCCAGAATGGGAGA
TTGATAACAGCCAACCCCATAGTCACTGACAAAGAAAAACCAGTCAACAT
TGAGACAGAACCACCTTTTGGTGAGAGCTACATCGTGGTAGGGGCAGGTG
AAAAAGCTTCGAAACTGAGCTGGTTCAAGAAAGGGAGCAGCATAGGGAAA
ATGTTCGAAGCAACTGCCCGAGGAGCACGAAGGATGGCTATCCTGGGAGA
CACCGCATGGGACTTTGGCTCTATAGGAGGAGTGTTCACATCAGTGGGAA
AATTGGTGCACCAGGTTTTTGGAGCCGCATATGGGGTTCTGTTCAGCGGT
GTTTCTTGGACCATGAAAATAGGAATAGGAATTCTGCTGACATGGTTGGG
ATTAAATTCAAGGAGCACGTCACTTTCGATGACGTGCATTGCGGTTGGCA
TGGTCACACTGTACCTAGGAGTCATGGTTCAAGCG
>Argentina_ARG0028c1_2000(AY277657)
ATGCGATGCGTGGGAATAGGCAACAGAGACTTCGTCGAAGGACTGTCAGG
AGCAACGTGGGTAGACGTGGTATTGGAGCATGGAAGCTGCGTCACCACTA
TGGCAAAAAATAAACCAACATTGGACATTGAACTCTTGAAGACGGAGGTC
ACGAACCCTGCCGTCTTGCGCAAATTGTGCATTGAAGCCAAAATATCAAA
CACCACCACCGATTCAAGATGTCCAACACAAGGAGAGGCCACACTGGTGG
AAGAACAAGACGCGAACTTTGTGTGTCGCCGAACGTTTGTGGACAGAGGC
TGGGGTAATGGCTGCGGATTATTCGGAAAAGGAAGCCTATTGACGTGTGC
CAAGTTTAAGTGCGTGACAAAACTAGAAGGAAAGATAGTTCAATATGAAA
ACTTGAAATATTCAGTGATAGTCACCGTCCACACTGGGGATCAGCACCAG
GTGGGAAACGAGACTACAGAACATGGAACAATTGCAACCATAACACCTCA
AGCTCCTACGTCGGAAATACAGCTGACTGACTACGGAGCCCTCACATTGG
ACTGCTCACCTACAACAGGGCTGGACTTTAATGAGATGGTGCTATTGACA
ATGAAAGAAAAATCATGGCTTGTCCACAAACAATGGTTTCTAGACTTACC
ACTGCCTTGGACTTCGGGGGCTTCAACATCCCAAGAGACTTGGAACAGAC
AAGATTTGCTGGTCACATTCAAGACAGCTCATGCAAAGAAACAGGAAGTA
GTTGTACTGGGATCACAAGAAGGAGCAATGCACACCGCGTTGACTGGGGC
GACAGAAATCCAGACGTCAGGAACGACAACAATCTTTGCAGGGCACCTGA
AATGCAGACTAAAAATGGATAAACTGACTTTAAAAGGGACGTCATATGTG
ATGTGCACAGGCTCATTTAAGCTAGAGAAGGAAGTGGCTGAGACCCAGCA
TGGAACTGTTCTAGTGCAGGTCAAATACGAAGGAACAGATGCGCCATGCA
AGATCCCCTTTTTGACCCAAGATGAGAAAGGAGTGACCCAGAATGGGAGA
TTGATAACAGCCAATCCCATAGTTACTGACAAAGAAAAACCAGTCAACAT
TGAGACAGAACCACCTTTTGGTGAGAGCTACATCGTGGTAGGGGCAGGTG
AAAAAGCTCTGAAACTAAGCTGGTTCAAGAAAGGAAGCAGCATAGGGAAA
ATGTTCGAAGCAACCGCCCGAGGAGCACGAAGGATGGCTATCCTGGGAGA
CACCGCATGGGACTTCGGCTCTATAGGAGGAGTGTTCACATCTGTGGGAA
AATTGGTACACCAGGTTTTTGGAGCCGCATATGGGGTTCTGTTCAGCGGT
GTTTCTTGGACCATGAAAATAGGAATAGGGATTCTGCTGACATGGTTGGG
ATTAAATTCAAGGAGCACGTCACTTTCGATGACGTGCATTGCGGTTGGCA
TGGTCACACTGTACCTAGGAGTCATGGTTCAAGCG
>Argentina_ARG0028c2_2000(AY277658)
ATGCGATGCGTGGGAATAGGCAACAGAGACTTCGTCGAAGGACTGTCAGG
AGCAACGTGGGTAGACGTGGTATTGGAGCATGGAAGCTGCGTCACCACTA
TGGCAAAAAATAAACCAACATTGGACATTGAACTCTTGAAGACGGAGGTC
ACGAACCCTGCCGTCTTGCGCAAATTGTGCATTGAAGCCAAAATATCAAA
CACCACCACCGATTCAAGATGTCCAACACAAGGAGAGGCCACACTGGTGG
AAGAACAAGACGCGAACTTTGTGTGTCGCCGAACGTTTGTGGACAGAGGC
TGGGGTAATGGCTGCGGATTATTCGGAAAAGGAAGCCTATTGACGTGTGC
CAAGTTTAAGTGCGTGACAAAACTAGAAGGAAAGATAGTTCAATATGAAA
ACTTGAAATATTCAGTGATAGTCACCGTCCACACTGGGGATCAGCACCAG
GTGGGAAACGAGACTACAGAACATGGAACAATTGCAACCATAACACCTCA
AGCTCCTACGTCGGAAATACAGCTGACTGACTACGGAGCCCTCACATTGG
ACTGCTCACCTAGAACAGGGCTGGACTTTAATGAGATGGTGCTATTGACA
ATGAAAGAAAAATCATGGCTTGTCCACAAACAATGGTTTCTAGACTTACC
ACTGCCTTGGACTTCGGGGGCTTCAACATCCCAAGAGACTTGGAACAGAC
AAGATTTGCTGGTCACATTCAAGACAGCTCATGCAAAGAAACAGGAAGTA
GTTGTACTGGGATCACAAGAAGGAGCAATGCACACCGCGTTGACTGGGGC
GACAGAAATCCAGACGTCAGGAACGACAACAATCTTTGCAGGGCACCTGA
AATGCAGACTAAAAATGGATAAACTGACTTTAAAAGGGACGTCATATGTG
ATGTGCACAGGCTCATTTAAGCTAGAGAAGGAAGTGGCTGAGACCCAGCA
TGGAACTGTTCTAGTGCAGGTCAAATACGAAGGAACAGATGCGCCATGCA
AGATCCCCTTTTTGACCCAAGATGAGAAAGGAGTGACCCAGAATGGGAGA
TTGATAACAGCCAATCCCATAGTTACTGACAAAGAAAAACCAGTCAACAT
TGAGACAGAACCACCTTTTGGTGAGAGCTACATCGTGGTAGGGGCAGGTG
AAAAAGCTCTGAAACTAAGCTGGTTCAAGAAAGGAAGCAGCATAGGGAAA
ATGTTCGAAGCAACCGCCCGAGGAGCACGAAGGATGGCTATCCTGGGAGA
CACCGCATGGGACTTCGGCTCTATAGGAGGAGTGTTCACATCTGTGGGGA
AATTGGTACACCAGGTTTTTGGAGCCGCATATGGGGTTCTGTTCAGCGGT
GTTTCTTGGACCATGAAAATAGGAATAGGGATTCTGCTGACATGGTTGGG
ATTAAATTCAAGGAGCACGTCACTTTCGATGACGTGCATTGCGGTTGGCA
TGGTCACACTGTACCTAGGAGTCATGGTTCAAGCG
>Argentina_ARG0044_2000(AY277659)
ATGCGATGTGTGGGAATAGGCAACAAGGACTTCGTTGAAGGACTGTCAGG
AGCAACGTGGGTGGACGTGGTATTGGAGCATGGAAGCTGCGTCACCACCA
TGGCAAAAGATAAACCAACATTGGACATTGAACTCTTGAAGACGGAGGTC
ACAAACCCTGCCGTCTTGCGCAAACTGTGCATTGAAGCTAAAATATCAAA
CACCACCACCGATTCAAGGTGTCCAACACAAGGAGAGGCCACACTGGTGG
AAGAACAAGACTCGAACTTTGTGTGTCGACGAACGTTTGTGGACAGAGGC
TGGGGTAATGGCTGCGGACTATTTGGAAAAGGAAGCCTACTGACGTGTGC
TAAGTTCAAGTGTGTGACAAAACTAGAAGGAAAGATAGTTCAATATGAAA
ACTTAAAATATTCAGTGATAGTCACTGTCCACACTGGGGACCAGCACCAG
GTGGGAAACGAGACTACAGAACATGGAACAATTGCAACTATAACACCTCA
AGCTCCTACGTCGGAAATACAGCTGACTGACTACGGAGCTCTCACATTGG
ACTGCTCACCTAGAACAGGGCTGGACTTTAATGAGATGGTTCTATTGACA
ATGAAAGAAAAATCATGGCTTGTCCACAAACAATGGTTTCTAGACTTACC
ACTGCCTTGGACTTCAGGAGCTTCAACATCTCAAGAGACTTGGAACAGAC
AAGATTTGCTGGTCACATTCAAGACAGCTCATGCAAAGAAACAGGAAGTA
GTCGTACTGGGATCACAGGAAGGAGCAATGCACACTGCATTGACTGGGGC
GACAGAAATCCAGACGTCAGGAACGACAACGATCTTTGCAGGACACCTGA
AATGCAGACTAAAAATGGATAAACTGACTTTAAAAGGGATGTCATATGTA
ATGTGCACAGGCTCATTCAAGCTAGAGAAGGAAGTGGCTGAGACCCAGCA
TGGAACTGTTCTAGTGCAGGTTAAATACGAAGGAACAGATGCGCCATGCA
AGATCCCTTTTTCGGCCCAAGATGAGAAAGGAGTGACCCAGAATGGGAGA
TTGATAACAGCCAACCCTATAGTCACTGACAAAGAAAAACCAGTCAACAT
TGAGACAGAACCACCTTTTGGTGAGAGCTACATCGTGGTAGGGGCAGGTG
AAAAAGCTTTGAAACTGAGCTGGTTCAAGAAAGGGAGCAGCATAGGGAAA
ATGTTCGAAGCAACTGCCCGAGGAGCACGAAGGATGGCTATCCTGGGAGA
CACCGCATGGGACTTTGGCTCTATAGGAGGAGTGTTCACATCAGTGGGAA
AATTGGTGCACCAGGTTTTTGGAGCCGCATATGGGGTTCTGTTCAGCGGT
GTTTCTTGGACCATGAAAATAGGAATAGGGATTCTGCTGACATGGTTGGG
ATTAAATTCAAGGAGCACGTCACTTTCGATGACGTGCATTGCGGTTGGCA
TGGTCACACTGTACCTAGGAGTCATGGTTCAAGCG
>Argentina_ARG0044c1_2000(AY277660)
ATGCGATGTGTGGGAATAGGCAACAGGGACTTCGTTGAAGGACTGTCAGG
AGCAACGTGGGTGGACGTGGTATTGGAGCATGGAAGCTGCGTCACCACCA
TGGCAAAAGATAAACCAACATTGGACATTGAACTCTTGAAGACGGAGGTC
ACAAACCCTGCCGTCTTGCGCAAACTGTGCATTGAAGCTAAAATATCAAA
CACCACCACCGATTCAAGGTGTCCAACACAAGGAGAGGCCACACTGGTGG
AAGAACAAGACTCGAACTTTGTGTGTCGACGAACGTTTGTGGACAGAGGC
TGGGGTAATGGCTGCGGACTATTTGGAAAAGGAAGCCTACTGACGTGTGC
TAAGTTCAAGTGTGTGACAAAACTAGAAGGAAAGATAGTTCAATATGAAA
ACTTAAAATATTCAGTGATAGTCACTGTCCACACTGGGGACCAGCACCAG
GTGGGAAACGAGACTACAGAACATGGAACAATTGCAACTATAACACCTCA
AGCTCCTACGTCGGAAATACAGCTGACTGACTACGGAGCTCTCACATTGG
ACTGCTCACCTAGAACAGGGCTGGACTTTAATGAGATGGTTCTATTGACA
ATGAAAGAAAAATCATGGCTTGTCCACAAACAATGGTTTCTAGACTTACC
ACTGCCTTGGACTTCAGGAGCTTCAACATCTCAAGAGACTTGGAACAGAC
AAGATTTGCTGGTCACATTCAAGACAGCTCATGCAAAGAAACAGGAAGTA
GTCGTACTGGGATCACAGGAAGGAGCAATGCACACTGCATTGACTGGGGC
GACAGAAATCCAGACGTCAGGAACGACAACGATCTTTGCAGGACACCTGA
AATGCAGACTAAAAATGGATAAACTGACTTTAAAAGGGATGTCATATGTA
ATGTGCACAGGCTCATTCAAGCTAGAGAAGGAAGTGGCTGAGACCCAGCA
TGGAACTGTTCTAGTGCAGGTTAAATACGAAGGAACAGATGCGCCATGCA
AGATCCCTTTTTCGGCCCAAGATGAGAAAGGAGTGACCCAGAATGGGAGA
TTGATAACAGCCAACCCCATAGTCACTGACAAAGAAAAACCAGTCAACAT
TGAGACAGAACCACCTTTTGGTGAGAGCTACATCGTGGTAGGGGCAGGTG
AAAAAGCTTTGAAACTGAGCTGGTTCAAGAAAGGGAGCAGCATAGGGAAA
ATGTTCGAAGCAACTGCCCGAGGAGCACGAAGGATGGCTATCCTGGGAGA
CACCGCATGGGACTTTGGCTCTATAGGAGGAGTGTTCACATCAGTGGGAA
AATTGGTGCACCAGGTTTTTGGAGCCGCATATGGGGTTCTGTTCAGCGGT
GTTTCTTGGACCATGAAAATAGGAATAGGGATTCTGCTGACATGGTTGGG
ATTAAATTCAAGGAGCACGTCACTTTCGATGACGTGCATTGCGGTTGGCA
TGGTCACACTGTACCTAGGAGTCATGGTTCAAGCG
>Argentina_ARG0044c2_2000(AY277661)
ATGCGATGTGTGGGAATAGGCAACAGGGACTTCGTTGAAGGACTGTCAGG
AGCAACGTGGGTGGACGTGGTATTGGAGCATGGAAGCTGCGTCACCACCA
TGGCAAAAGATAAACCAACATTGGACATTGAACTCTTGAAGACGGAGGTC
ACAAACCCTGCCGTCTTGCGCAAACTGTGCATTGAAGCTAAAATATCAAA
CACCACCACCGATTCAAGGTGTCCAACACAAGGAGAGGCCACACTGGTGG
AAGAACAAGACTCGAACTTTGTGTGTCGACGAACGTTTGTGGACAGAGGC
TGGGGTAATGGCTGCGGACTATTTGGAAAAGGAAGCCTACTGACGTGTGC
TAAGTTCAAGTGTGTGACAAAACTAGAAGGAAAGATAGTTCAATATGAAA
ACTTAAAATATTCAGTGATAGTCACTGTCCACACTGGGGACCAGCACCAG
GTGGGAAACGAGACTACAGAACATGGAACAATTGCAACTATAACACCTCA
AGCTCCTACGTCGGAAATACAGCTGACTGACTACGGAGCTCTCACATTGG
ACTGCTCACCTAGAACAGGGCTGGACTTTAATGAGATGGTTCTATTGACA
ATGAAAGAAAAATCATGGCTTGTCCACAAACAATGGTTTCTAGACTTACC
ACTGCCTTGGACTTCAGGAGCTTCAACATCTCAAGAGACTTGGAACAGAC
AAGATTTGCTGGTCACATTCAAGACAGCTCATGCAAAGAAACAGGAAGTA
GTCGTACTGGGATCACAGGAAGGAGCAATGCACACTGCATTGACTGGGGC
GACAGAAATCCAGACGTCAGGAACGACAACGATCTTTGCAGGACACCTGA
AATGCAGACTAAAAATGGATAAACTGACTTTAAAAGGGATGTCATATGTA
ATGTGCACAGGCTCATTCAAGCTAGAGAAGGAAGTGGCTGAGACCCAGCA
TGGAACTGTTCTAGTGCAGGTTAAATACGAAGGAACAGATGCGCCATGCA
AGATCCCTTTTTCGGCCCAGGATGAGAAAGGAGTGACCCAGAATGGGAGA
TTGATAACAGCCAACCCCATAGTCACTGACAAAGAAAAACCAGTCAACAT
TGAGACAGAACCACCTTTTGGTGAGAGCTACATCGTGGTAGGGGCAGGTG
AAAAAGCTTTGAAACTGAGCTGGTTCAAGAAAGGGAGCAGCATAGGGAAA
ATGTTCGAAGCAACTGCCCGAGGAGCACGAAGGATGGCTATCCTGGGAGA
CACCGCATGGGACTTTGGCTCTATAGGAGGAGTGTTCACATCAGTGGGAA
AATTGGTGCACCAGGTTTTTGGAGCCGCATATGGGGTTCTGTTCAGCGGT
GTTTCTTGGACCATGAAAATAGGAATAGGGATTCTGCTGACATGGTTGGG
ATTAAATTCAAGGAGCACGTCACTTTCGATGACGTGCATTGCGGTTGGCA
TGGTCACACTGTACCTAGGAGTCATGGTTCAAGCG
>Argentina_ARG0048_2000(AY277666)
ATGCGATGTGTGGGAATAGGCAACAGGGACTTCGTTGAAGGACTGTCAGG
AGCAACGTGGGTGGACGTGGTATTGGAGCATGGAAGCTGCGTCACCACCA
TGGCAAAAGATAAACCAACATTGGACATTGAACTCTTGAAGACGGAGGTC
ACAAACCCTGCCGTCTTGCGCAAACTGTGCATTGAAGCTAAAATATCAAA
CACCACCACCGATTCAAGGTGTCCAACACAAGGAGAGGCCACACTGGTGG
AAGAACAAGACTCGAACTTTGTGTGTCGACGAACGTTTGTGGACAGAGGC
TGGGGTAATGGCTGCGGACTATTTGGAAAAGGAAGCCTACTGACGTGTGC
TAAGTTCAAGTGTGTGACAAAGCTAGAAGGAAAGATAGTTCAATATGAAA
ACTTAAAATATTCAGTGATAGTCACTGTCCACACTGGGGACCAGCACCAG
GTGGGAAACGAGACTACAGAACATGGAACAATTGCAACTATAACACCTCA
AGCTCCTACGTCGGAAATACAGCTGACTGACTACGGAGCCCTCACATTGG
ACTGCTCACCTAGAACAGGGCTGGACTTTAATGAGATGGTGCTATTGACA
ATGAAAGAAAAATCATGGCTTGTCCACAAACAATGGTTTCTAGACTTACC
ACTGCCTTGGACTTCGGGGGCTTCAACATCCCAAGAGACTTGGAACAGAC
AAGATTTGCTGGTCACATTCAAGACAGCTCATGCAAAGAAGCAGGAAGTA
GTCGTACTGGGATCACAGGAAGGAGCAATGCACACTGCATTGACTGGGGC
GACAGAAATCCAGACGTCAGGAACGACAACGATCTTTGCAGGACACCTGA
AATGCAGACTAAAAATGGATAAACTGACTTTAAAAGGGATGTCATATGTA
ATGTGCACAGGCTCATTTAAGCTAGAGAAGGAAGTGGCTGAGACCCAGCA
TGGAACTGTTCTAGTGCAGGTTAAATACGAAGGAACAGATGCGCCATGCA
AGATCCCTTTTTCGGCCCAAGATGAGAAAGGAGTGACCCAGAATGGGAGA
TTGATAACAGCCAACCCCATAGTCACTGACAAAGAAAAACCAGTCAACAT
CGAGACAGAACCACCTTTTGGTGAGAGCTACATCGTGGTAGGGGCAGGTG
AAAAAGCTTTGAAACTGAGCTGGTTCAAGAAAGGGAGCAGCATAGGGAAA
ATGTTCGAAGCAACTGCCCGAGGAGCACGAAGGATGGCTATCCTGGGAGA
CACCGCATGGGACTTTGGCTCTATAGGAGGAGTGTTCACATCAGTAGGAA
AATTGGTACACCAGGTTTTTGGAGCCGCATATGGGGTTCTGTTCAGCGGT
GTTTCTTGGACCATGAAAATAGGAATAGGGATTCTGCTGACATGGTTGGG
ATTAAATTCAAGGAGCACGTCACTTTCGATGACGTGCATTGCGGTTGGCA
TGGTCACACTGTACCTAGGAGTCATGGTTCAAGCG
>Argentina_ARG0048c1_2000(AY277662)
ATGCGATGTGTGGGAATAGGCAACAGGGACTTCGTTGAAGGACTGTCAGG
AGCAACGTGGGTGGACGTGGTATTGGAGCATGGAAGCTGCGTCACCACCA
TGGCAAAAGATAAACCAACATTGGACATTGAACTCTTGAAGACGGAGGTC
ACAAACCCTGCCGTCTTGCGCAAACTGTGCATTGAAGCTAAAATATCAAA
CACCACCACCGATTCAAGGTGTCCAACACAAGGAGAGGCCACACTGGTGG
AAGAACAAGACTCGAACTTTGTGTGTCGACGAACGTTTGTGGACAGAGGC
TGGGGTAATGGCTGCGGACTATTTGGAAAAGGAAGCCTACTGACGTGTGC
TAAGTTCAAGTGTGTGACAAAGCTAGAAGGAAAGATAGTTCAATATGAAA
ACTTAAAATATTCAGTGATAGTCACTGTCCACACTGGGGACCAGCACCAG
GTGGGAAACGAGACTACAGAACATGGAACAATTGCAACTCTAACACCTCA
AGCTCCTACGTCGGAAATACAGCTGACTGACTACGGAGCCCTCACATTGG
ACTGCTCACCTAGAACAGGGCTGGACTTTAATGAGATGGTTCTATTGACA
ATGAAAGAAAAATCATGGCTTGTCCACAAACAATGGTTTCTAGACTTACC
ACTGCCTTGGACTTCAGGAGCTTCAACATCTCAAGAGACTTGGAACAGAC
AAGATTTGCTGGTCACATTCAAGACAGCTCATGCAAAGAAACAGGAAGTA
GTCGTACTGGGATCACAGGAAGGAGCAATGCACACTGCATTGACTGGGGC
GACAGAAATCCAGACGTCAGGAACGACAACGATCTTTGCAGGACACCTGA
AATGCAGACTAAAAATGGATAAACTGACTTTAAAAGGGATGTCATATGTA
ATGTGCACAGGCTCATTTAAGCTAGAGAAGGAAGTGGCTGAGACCCAGCA
TGGAACTGTTCTAGTGCAGGTTAAATACGAAGGAACAGATGCGCCATGCA
AGATCCCTTTTTCGGCCCAAGATGAGAAAGGAGTGACCCAGAATGGGAGA
TTGATAACAGCCAACCCCATAGTCACTGACAAAGAAAAACCAGTCAACAT
CGAGACAGAACCACCTTTTGGTGAGAGCTACATCGTGGTAGGGGCAGGTG
AAAAAGCTTTGAAACTGAGCTGGTTCAAGAAAGGGAGCAGCATAGGGAAA
ATGTTCGAAGCAACTGCCCGAGGAGCACGAAGGATGGCTATCCTGGGAGA
CACCGCATGGGACTTTGGCTCTATAGGAGGAGTGTTCACATCAGTAGGAA
AATTGGTACACCAGGTTTTTGGAGCCGCATATGGGGTTCTGTTCAGCGGT
GTTTCTTGGACCATGAAAATAGGAATAGGGATTCTGCTGACATGGTTGGG
ATTAAATTCAAGGAGCACGTCACTTTCGATGACGTGCATTGCGGTTGGCA
TGGTCACACTGTACCTAGGAGTCATGGTTCAAGCG
>Argentina_ARG0048c2_2000(AY277663)
ATGCGATGTGTGGGAATAGGCAACAGGGACTTCGTTGAAGGACTGTCAGG
AGCAACGTGGGTGGACGTGGTATTGGAGCATGGAAGCTGCGTCACCACCA
TGGCAAAAGATAAACCAACATTGGACATTGAACTCTTGAAGACGGAGGTC
ACAAACCCTGCCGTCTTGCGCAAACTGTGCATTGAAGCTAAAATATCAAA
CACCACCACCGATTCAAGGTGTCCAACACAAGGAGAGGCCACACTGGTGG
AAGAACAAGACTCGAACTTTGTGTGTCGACGAACGGTTGTGGACAGAGGC
TGGGGTAATGGCTGCGGACTATTTGGAAAAGGAAGCCTACTGACGTGTGC
TAAGTTCAAGTGTGTGACAAAGCTAGAAGGAAAGATAGTTCAATATGAAA
ACTTAAAATATTCAGTGATAGTCACTGTCCACACTGGGGACCAGCACCAG
GTGGGAAACGAGACTACAGAACATGGAACAATTGCAACTATAACACCTCA
AGCTCCTACGTCGGAAATACAGCTGACTGACTACGGAGCCCTCACATTGG
ACTGCTCACCTAGAACAGGGCTGGACTTTAATGAGATGGTTCTATTGACA
ATGAAAGAAAAATCATGGCTTGTCCACAAACAATGGTTTCTAGACTTACC
ACTGCCTTGGACTTCAGGAGCTTCAACATCTCAAGAGACTTGGAACAGAC
AAGATTTGCTGGTCACATTCAAGACAGCTCATGCAAAGAAACAGGAAGTA
GTCGTACTGGGATCACAGGAAGGAGCAATGCACACTGCATTGACTGGGGC
GACAGAAATCCAGACGTCAGGAACGACAACGATCTTTGCAGGACACCTGA
AATGCAGACTAAAAATGGATAAACTGACTTTAAAAGGGATGTCATATGTA
ATGTGCACAGGCTCATTTAAGCTAGAGAAGGAAGTGGCTGAGACCCAGCA
TGGAACTGTTCTAGTGCAGGTTAAATACGAAGGAACAGATGCGCCATGCA
AGATCCCTTTTTCGGCCCAAGATGAGAAAGGAGTGACCCAGAATGGGAGA
TTGATAACAGCCAACCCCATAGTCACTGACAAAGAAAAACCAGTCAACAT
CGAGACAGAACCACCTTTTGGTGAGAGCTACATCGTGGTAGGGGCAGGTG
AAAAAGCTTTGAAACTGAGCTGGTTCAGGAAAGGGAGCAGCATAGGGAAA
ATGTTCGAAGCAACTGCCCGAGGAGCACGAAGGATGGCTACCCTGGGAGA
CACCGCATGGGACTTTGGCTCTATAGGAGGAGTGTTCACATCAGTAGGAA
AATTGGTACACCAGGTTTTTGGAGCCGCATATGGGGTTCTGTTCAGCGGT
GTTTCTTGGACCATGAAAATAGGAATAGGGATTCTGCTGACATGGTTGGG
ATTAAATTCAAGGAGCACGTCACTTTCGATGACGTGCATTGCGGTTGGCA
TGGTCACACTGTACCTAGGAGTCATGGTTCAAGCG
>Argentina_ARG9920_1999(AY277664)
ATGCGATGTGTGGGAATAGGCAACAGAGACTTCGTGGAAGGACTGTCAGG
AGCAACGTGGGTGGATGTGGTACTGGAGCATGGAAGTTGCGTCACCACCA
TGGCAAAAGATAAACCAACATTGGACATTCAACTCTTGAAGACGGAGGTC
ACAAACCCTGCCGTCCTGCGTAAACTGTGCATTGAAGCTAAAATATCAAA
CACCACCACCGATTCAAGATGTCCAACACAAGGGGAAGCCACACTGGTGG
AAGAACAAGACGCGAACTTCGTGTGTCGACGAACGTTTGTGGACAGAGGC
TGGGGCAATGGCTGTGGGCTTTTCGGAAAAGGTAGCCTAATAACGTGTGC
TAAGTTCAAGTGTGTGACAAAACTGGAAGGAAAGATAGTTCAATATGAGA
ACTTGAAATATTCAGTGATAGTCACTGTCCACACTGGGGACCAGCACCAG
GTGGGAAACGAGACTACAGAACATGGAACAATTGCAACTATAACACCTCA
AGCTCCTACGTCGGAAATACAGCTGACTGACTACGGAGCCCTCACATTGG
ACTGCTCACCTAGAACAGGGCTGGACTTTAATGAGATGGTTCTATTGACA
ATGAAAGAAAAATCATGGCTTGTCCACAAACAATGGTTTCTAGACTTACC
ACTGCCTTGGACTTCAGGAGCTTCAACATCTCAAGAGACTTGGAACAGAC
AAGATTTGCTGGTCACATTCAAGACAGCTCATGCAAAGAAACAGGAAGTA
GTCGTACTGGGATCACAGGAAGGAGCAATGCACACTGCATTGACTGGGGC
GACAGAAATCCAGACGTCAGGAACGACAACGATCTTTGCAGGACACCTGA
AATGCAGACTAAAAATGGATAAACTGACTTTAAAAGGGATGTCATATGTA
ATGTGCACAGGCTCATTTAAGCTAGAGAAGGAAGTGGCTGAGACCCAGCA
TGGAACTGTTCTAGTGCAGGTTAAATACGAAGGAACAGATGCGCCATGCA
AGATCCCTTTTTCGGCCCAAGATGAGAAAGGAGTGACCCAGAATGGGAGA
TTGATAACAGCCAACCCCATAGTCACTGACAAAGAAAAACCAGTCAACAT
CGAGACAGAACCACCTTTTGGTGAGAGCTACATCGTGGTAGGGGCAGGTG
AAAAAGCTTTGAAACTGAGCTGGTTCAAGAAAGGGAGCAGCATAGGGAAA
ATGTTCGAAGCAACTGCCCGAGGAGCACGAAGGATGGCTATCCTGGGAGA
CACCGCATGGGACTTTGGCTCTATAGGAGGAGTGTTCACATCAGTGGGAA
AATTGGTACACCAGGTTTTTGGAGCCGCATATGGGGTTCTGTTCAGCGGT
GTTTCTTGGACCATGAAAATAGGAATAGGGATTCTGCTGACATGGTTGGG
ATTAAATTCAAGGAGCACGTCACTTTCGATGACGTGCATTGCGGTTGGCA
TGGTCACACTGTACCTAGGAGTCATGGTTCAAGCG
>Argentina_ARG9920c1_1999(AY277652)
ATGCGATGTGTGGGAATAGGCAACAGGGACTTCGTTGAAGGACTGTCAGG
AGCAACGTGGGTGGACGTGGTATTGGAGCATGGAAGCTGCGTCACCACCA
TGGCAAAAGATAAACCAACATTGGACATTGAACTCTTGAAGACGGAGGTC
ACAAACCCTGCCGTCTTGCGCAAACTGTGCATTGAAGCTAAAATATCAAA
CACCACCACCGATTCAAGGTGTCCAACACAAGGAGAGGCCACACTGGTGG
AGGAACAAGACTCGAACTTTGTGTGTCGACGAACGTTTGTGGACAGAGGC
TGGGGTAATGGCTGCGGACTATTTGGAAAAGGAAGCCTACTGACGTGTGC
TAAGTTCAAGTGTGTGACAAAACTAGAAGGAAAGATAGTTCAATATGAAA
ACTTAAAATATTCAGTGATAGTCACTGTCCACACTGGGGACCAGCACCAG
GTGGGAAACGAGACTACAGAACATGGAACAATTGCAACTATAACACCTCA
AGCTCCTACGTCGGAAATACAGCTGACTGACTACGGAGCCCTCACATTGG
ACTGCTCACCTAGAACAGGGCTGGACTTTAATGAGATGGTTCTATTGACA
ATGAAAGAAAAATCATGGCTTGTCCACAAACAATGGTTTCTAGACTTACC
ACTGGCTTGGACTTCAGGAGCTTCAACATCTCAAGAGACTTGGAACAGAC
AAGATTTGCTGGTCACATTCAAGACAGCTCATGCAAAGAAACAGGAAGTA
GTCGTACTGGGATCACAGGAAGGAGCAATGCACACTGCATTGACTGGGGC
GACAGAAATCCAGACGTCAGGAACGACAACGATCTTTGCAGGACACCTGA
AATGCAGACTAAAAATGGATAAACTGACTTTAAAAGGGATGTCATATGTA
ATGTGCACAGGCTCATTTAAGCTAGAGAAGGAAGTGGCTGAGACCCAGCA
TGGAACTGTTCTAGTGCAGGTTAAATACGAAGGAACAGATGCGCCATGCA
AGATCCCTTTTTCGGCCCAAGATGAGAAAGGAGTGACCCAGAATGGGAGA
TTGATAACAGCCAACCCCATAGTCACTGACAAAGAAAAACCAGTCAACAT
CGAGACAGAACCACCTTTTGGTGAGAGCTACATCGTGGTAGGGGCAGGTG
AAAAAGCTTTGAAACTGAGCTGGTTCAAGAAAGGGAGCAGCATAGGGAAA
ATGTTCGAAGCAACTGCCCGAGGAGCACGAAGGATGGCTATCCTGGGAGA
CACCGCATGGGACTTTGGCTCTATAGGAGGAGTGTTCACATCAGTGGGAA
AATTGGTACACCAGGTTTTTGGAACCGCATATGGTGTTCTGTTCAGCGGT
GTTTCTTGGACCATGAAAATAGGAATAGGGATTCTGCTGACATGGTTGGG
ATTAAATTCAAGGAGCACGTCACTTTCGATGACGTGCATTGTAGTTGGCA
TGGTTACACTGTACCTAGGAGTCATGGTTCAAGCG
>Argentina_ARG9920c2_1999(AY277653)
ATGCGATGTGTGGGAATAGGCAACAGGGACTTCGTTGAAGGACTGTCAGG
AGCAACGTGGGTGGACGTGGTATTGGAGCATGGAAGCTGCGTCACCACCA
TGGCAAAAGATAAACCAACATTGGACATTGAACTCTTGAAGACGGAGGTC
ACAAACCCTGCCGTCTTGCGCAAACTGTGCATTGAAGCTAAAATATCAAA
CACCACCACCGATTCAAGGTGTCCAACACAAGGAGAAGCCACACTGGTGG
AAGAACAAGACTCGAACTTTGTGTGTCGACGAACGTTTGTGGACAGAGGC
TGGGGTAATGGCTGCGGACTATTTGGAAAAGGAAGCCTACTGACGTGTGC
TAAGTTCAAGTGTGTGACAAAACTAGAAGGAAAGATAGTTCAATATGAAA
ACTTAAAATATTCAGTGATAGTCACTGTCCACACTGGGGACCAGCACCAG
GTGGGAAACGAGACTACAGAACATGGAACAATTGCAACTATAACACCTCA
AGCTCCTACGTCGGAAATACAGCTGACTGACTACGGAGCCCTCACATTGG
ACTGCTCACCTAGAACAGGGCTGGACTTTAATGAGATGGTTCTATTGACA
ATGAAAGAAAAATCATGGCTTGTCCACAAACAATGGTTTCTAGACTTACC
ACTGCCTTGGACTTCAGGAGCTTCAACATCTCAAGAGACTTGGAACAGAC
AAGATTTGCTGGTCACATTCAAGACAGCTCATGCAAAGAAACAGGAAGTA
GTCGTACTGGGATCACAGGAAGGAGCAATGCACACTGCATTGACTGGGGC
GACAGAAATCCAGACGTCAGGAACGACAACGATCTTTGCAGGACACCTGA
AATGCAGACTAAAAATGGATAAACTGACTTTAAAAGGGATGTCATATGTA
ATGTGCACAGGCTCATTTAAGCTAGAGAAGGAAGTGGCTGAGACCCAGCA
TGGAACTGTTCTAGTGCAGGTTAAATACGAAGGAACAGATGCGCCATGCA
AGATCCCTTTTTCGGCCCAAGATGAGAAAGGAGTGACCCAGAATGGGAGA
TTGATAACAGCCAACCCCATAGTCACTGACAAAGAAAAACCAGTCAACAT
CGAGACAGAACCACCTTTTGGTGAGAGCTACATCGTGGTAGGGGCAGGTG
AAAAAGCTTTGAAACTGAGCTGGTTCAAGAAAGGGAGCAGCATAGGGAAA
ATGTTCGAAGCAACTGCCCGAGGAGCACGAAGGATGGCTATCCTGGGAGA
CACCGCATGGGACTTTGGCTCTATAGGAGGAGTGTTCACATCAGTGGGAA
AATTGGTACACCAGGTTTTTGGAACCGCATATGGTGTTCTGTTCAGCGGT
GTTTCTTGGACCATGAAAATAGGAATAGGGATTCTGCTGACATGGTTGGG
ATTAAATTCAAGGAGCACGTCACTTTCGATGACGTGCATTGTAGTTGGCA
TGGTTACACCGTACCTAGGAGTCATGGTTCAAGCG
>Argentina_HNRG12447_2009(KC692496) Dengue virus 1 isolate HNRG12447, complete genome.
ATGCGATGCGTGGGAATAGGCAACAGAGACTTTGTTGAAGGACTGTCAGG
AGCAACGTGGGTGGACGTGGTATTGGAGCATGGAAGCTGCGTCACCACCA
TGGCAAAAAATAAACCAACATTGGACATTGAACTCTTGAAGACGGAGGTC
ACGAACCCTGCCGTCTTGCGCAAACTGTGCATTGAAGCTAAAATATCAAA
CACCACCACCGATTCAAGATGTCCAACACAAGGAGAGGCTACACTGGTGG
AAGAACAAGACGCGAACTTTGTGTGTCGCCGAACGTTTGTGGACAGAGGC
TGGGGTAATGGCTGTGGACTATTCGGAAAGGGAAGTCTATTGACGTGTGC
CAAGTTCAAGTGTGTGACAAAACTAGAGGGAAAGATAGTTCAATATGAAA
ACTTAAAATACTCAGTGATAGTCACTGTCCACACTGGGGACCAGCACCAG
GTGGGAAACGAGACCACAGAACATGGAACAATTGCAACCATAACACCTCA
AGCTCCCACGTCGGAAATACAGCTGACTGACTACGGAGCCCTCACATTGG
ACTGCTCACCTAGAACAGGGCTGGACTTTAATGAGATGGTGCTATTGACA
ATGAAAGAAAAATCATGGCTTGTCCACAAACAATGGTTTCTAGACTTACC
ACTGCCATGGACTTCGGGGGCTTCAACATCTCAAGAGACCTGGAACAGAC
AAGATTTGCTGGTCACATTCAAGACAGCTCATGCAAAGAAACAGGAAGTA
GTCGTACTGGGATCACAGGAAGGAGCAATGCACACAGCGTTGACTGGGGC
GACAGAAATCCAGACGTCAGGAACGACAACAATCTTCGCAGGACACCTGA
AATGCAGACTAAAAATGGATAAACTGACCTTAAAGGGGATGTCATATGTG
ATGTGCACAGGCTCATTTAAGCTAGAGAAGGAAGTGGCTGAGACCCAGCA
TGGAACTGTCCTAGTGCAGGTCAAATATGAAGGAACAGACGCGCCATGCA
AGATCCCCTTCTCGACCCAAGATGAGAAAGGAGTGACCCAGAATGGGAGA
TTGATAACAGCCAATCCCATAGTTACTGACAAAGAAAAACCAGTCAACAT
TGAGACAGAACCACCTTTTGGTGAGAGCTACATCGTGGTAGGGGCAGGCG
AAAAAGCTTTGAAACTAAGCTGGTTCAAGAGAGGAAGCAGCATAGGGAAA
ATGTTCGAAGCAACCGCCCGAGGAGCACGAAGGATGGCTATCCTGGGAGA
CACCGCATGGGACTTCGGTTCTATAGGAGGAGTGTTTACATCTGTGGGAA
AATTGGTACACCAGGTTTTTGGAACCGCATATGGGGTTCTGTTTAGCGGT
GTTTCTTGGACCATGAAAATAGGAATAGGGATTCTGCTGACATGGTTGGG
ATTAAATTCAAGGAGCACGTCACTTTCGATGACGTGCATTGCAGTTGGCA
TGGTCACACTGTACCTAGGAGTCATGGTTCAAGCG
>Argentina_HNRG12560_2009(KC692497) Dengue virus 1 isolate HNRG12560, complete genome.
ATGCGATGCGTGGGAATAGGCAACAGAGACTTCGTTGAAGGACTGTCAGG
AGCAACGTGGGTGGACGTGGTATTGGAGCATGGAAGCTGCGTCACCACCA
TGGCAAAAAATAAACCAACATTGGACATTGAACTCTTGAAGACGGAGGTC
ACGAACCCTGCCGTCTTGCGCAAACTGTGCATTGAAGCTAAAATATCAAA
CACCACCACCGATTCAAGATGTCCAACACAAGGAGAGGCTACACTGGTGG
AAGAACAAGACGCGAACTTTGTGTGTCGCCGAACGTTTGTGGACAGAGGC
TGGGGTAATGGCTGTGGACTATTCGGAAAGGGAAGTCTATTGACGTGTGC
CAAGTTCAAGTGTGTGACAAAACTAGAGGGAAAGATAGTTCAATATGAAA
ACTTAAAATATTCAGTGATAGTCACTGTCCACACTGGGGACCAGCACCAG
GTGGGAAACGAGACCACAGAACATGGAACAATTGCAACCATAACACCTCA
AGCTCCCACGTCGGAAATACAGCTGACTGACTACGGAGCCCTCACATTGG
ACTGCTCACCTAGAACAGGGCTGGACTTTAATGAGATGGTGCTATTGACA
ATGAAAGAAAAATCATGGCTTGTCCACAAACAATGGTTTCTAGACTTACC
ACTGCCATGGACTTCGGGGGCTTCAACATCTCAAGAGACCTGGAACAGAC
AAGATTTGCTGGTCACATTCAAGACAGCTCATGCAAAGAAACAGGAAGTA
GTCGTACTGGGATCACAAGAAGGAGCAATGCACACTGCGTTGACCGGGGC
GACAGAAATCCAGACGTCAGGAACGACAACAATCTTTGCAGGACACCTGA
AATGCAGATTAAAAATGGATAAACTGACCTTAAAGGGGATGTCATATGTG
ATGTGCACAGGCTCATTTAAGCTAGAGAAGGAAGTGGCTGAGACCCAGCA
TGGAACTGTCCTAGTGCAGGTCAAATATGAAGGAACAGACGCGCCATGCA
AGATCCCCTTCTCGACCCAAGATGAGAAAGGAGTGACCCAGAATGGGAGA
TTGATAACAGCCAATCCCATAGTTACTGACAAAGAAAAACCAGTCAACAT
TGAGACAGAACCACCTTTTGGTGAGAGCTACATCGTGGTAGGGGCAGGCG
AAAAAGCTTTGAAACTAAGCTGGTTCAAGAGAGGAAGCAGCATAGGGAAA
ATGTTCGAAGCAACCGCCCGAGGAGCACGAAGGATGGCTATCCTGGGAGA
CACCGCATGGGACTTCGGTTCTATAGGAGGAGTGTTTACATCTGTGGGAA
AATTGGTACACCAGGTTTTTGGAACCGCATATGGGGTTCTGTTTAGCGGT
GTTTCTTGGACCATGAAAATAGGAATAGGGATTCTGCTGACATGGTTGGG
ATTAAATTCAAGGAGCACGTCACTTTCGATGACGTGCATTGCAGTTGGCA
TGGTCACACTGTACCTAGGAGTCATGGTTCAAGCG
>Argentina_HNRG12589_2009(KC692498) Dengue virus 1 isolate HNRG12589, complete genome.
ATGCGATGCGTGGGAATAGGCAACAGAGACTTCGTTGAAGGACTGTCAGG
AGCAACGTGGGTGGACGTGGTATTGGAGCATGGAAGCTGCGTCACCACCA
TGGCAAAAAATAAACCAACATTGGACATTGAACTCTTGAAGACGGAGGTC
ACGAACCCTGCCGTCTTGCGCAAACTGTGCATTGAAGCTAAAATATCAAA
CACCACCACCGATTCAAGATGTCCAACACAAGGAGAGGCTACACTGGTGG
AAGAACAAGACGCGAACTTTGTGTGTCGCCGAACGTTTGTGGACAGAGGC
TGGGGTAATGGCTGTGGACTATTCGGAAAGGGAAGTCTATTGACGTGTGC
CAAGTTCAAGTGTGTGACAAAACTAGAGGGAAAGATAGTTCAATATGAAA
ACTTAAAATATTCAGTGATAGTCACTGTCCACACTGGGGACCAGCACCAG
GTGGGAAACGAGACCACAGAACATGGAACAATTGCAACCATAACACCTCA
AGCTCCCACGTCGGAAATACAGCTGACTGACTACGGAGCCCTCACATTGG
ACTGCTCACCTAGAACAGGGCTGGACTTTAATGAGATGGTGCTATTGACA
ATGAAAGAAAAATCATGGCTTGTCCACAAACAATGGTTTCTAGACTTACC
ACTGCCATGGACTTCGGGGGCTTCAACATCTCAAGAGACCTGGAACAGAC
AAGATTTGCTGGTCACATTCAAGACAGCTCATGCAAAGAAACAGGAAGTA
GTCGTACTGGGATCACAGGAAGGAGCAATGCACACAGCGTTGACTGGAGC
GACAGAAATCCAGACGTCAGGAACGACAACAATCTTCGCAGGACACCTGA
AATGCAGACTAAAAATGGATAAACTGACCTTAAAGGGGATGTCATATGTG
ATGTGCACAGGCTCATTTAAGCTAGAGAAGGAAGTGGCTGAGACCCAGCA
TGGAACTGTCCTAGTGCAGGTCAAATATGAAGGAACAGACGCGCCATGCA
AGATCCCCTTCTCGACCCAAGATGAGAAAGGAGTGACCCAGAATGGGAGA
TTGATAACAGCCAATCCCATAGTTACTGACAAAGAAAAACCAGTCAACAT
TGAGACAGAACCACCTTTTGGTGAGAGCTACATCGTGGTAGGGGCAGGCG
AAAAAGCTTTGAAACTAAGCTGGTTCAAGAGAGGAAGCAGCATAGGGAAA
ATGTTCGAAGCAACCGCCCGAGGAGCACGAAGGATGGCTATCCTGGGAGA
CACCGCATGGGACTTCGGTTCTATAGGAGGAGTGTTTACATCTGTGGGAA
AATTGGTACACCAGGTTTTTGGAACCGCATATGGGGTTCTGTTTAGCGGT
GTTTCTTGGACCATGAAAATAGGAATAGGGATTCTGCTGACATGGTTGGG
ATTAAATTCAAGGAGCACGTCACTTTCGATGACGTGCATTGCAGTTGGCA
TGGTCACACTGTACCTAGGAGTCATGGTTCAAGCG
>Argentina_HNRG25001_2010(KC692512) Dengue virus 1 isolate HNRG25001, complete genome.
ATGCGATGCGTGGGAATAGGCAACAGAGACTTCGTTGAAGGACTGTCAGG
AGCAACGTGGGTGGACGTGGTATTGGAGCATGGAAGCTGCGTCACCACCA
TGGCAAAAAATAAACCAACATTGGACATTGAACTCTTGAAGACGGAGGTC
ACGAACCCTGCCGTCTTGCGCAAACTGTGCATTGAAGCTAAAATATCAAA
CACCACCACCGATTCAAGATGTCCAACACAAGGAGAGGCTACACTGGTGG
AAGAACAAGACGCGAACTTTGTGTGTCGCCGAACGTTTGTGGACAGAGGC
TGGGGTAATGGCTGTGGACTATTCGGAAAGGGAAGTCTATTGACGTGTGC
CAAGTTCAAGTGCGTGACAAAACTAGAGGGAAAGATAGTTCAATATGAAA
ACTTAAAATATTCAGTGATAGTCACTGTCCACACTGGGGACCAGCACCAG
GTGGGAAACGAGACCACAGAACATGGAACAATTGCAACCATAACACCTCA
AGCTCCCACGTCGGAAATACAGCTGACTGACTACGGAGCCCTCACATTGG
ACTGCTCACCTAGAACAGGGCTGGACTTTAATGAGATGGTGCTATTGACA
ATGAAAGAAAAATCATGGCTTGTCCACAAACAATGGTTTCTAGACTTACC
ACTGCCATGGACTTCGGGGGCTTCAACATCTCAAGAGACCTGGAACAGAC
AAGATTTGCTGGTCACATTCAAGACAGCTCATGCAAAAAAACAGGAAGTA
GTCGTACTGGGATCACAGGAAGGAGCAATGCACACAGCGTTGACTGGGGC
GACAGAAATCCAGACGTCAGGAACGACAACAATCTTCGCAGGACACCTGA
AATGCAGACTAAAAATGGATAAACTGACCTTAAAGGGGATGTCATATGTG
ATGTGCACAGGCTCATTTAAGTTAGAGAAGGAAGTGGCTGAGACCCAGCA
TGGAACTGTCCTAGTGCAGGTCAAATATGAAGGAACAGACGCGCCATGCA
AGATCCCCTTCTCGACCCAAGATGAGAAAGGAGTGACCCAGAATGGGAGA
TTGATAACAGCCAATCCCATAGTTACTGACAAAGAAAAACCAGTCAACAT
TGAGACAGAACCACCTTTTGGTGAGAGCTACATCGTGGTAGGGGCAGGCG
AAAAAGCTTTGAAACTAAGCTGGTTCAAGAGAGGAAGCAGCATAGGGAAA
ATGTTCGAAGCAACCGCCCGAGGAGCACGAAGGATGGCTATCCTGGGAGA
CACCGCATGGGACTTCGGTTCTATAGGAGGAGTGTTTACATCTGTGGGAA
AATTGGTACACCAGGTTTTTGGAACCGCATATGGGGTTCTGTTTAGCGGT
GTTTCTTGGACCATGAAAATAGGAATAGGGATTCTGCTGACATGGTTGGG
ATTAAATTCAAGGAGCACGTCACTTTCGATGACGTGCATTGCAGTTGGCA
TGGTCACACTGTACCTAGGAGTCATGGTTCAAGCG
>Argentina_HNRG27486_2010(KC692514) Dengue virus 1 isolate HNRG27486, complete genome.
ATGCGATGCGTGGGAATAGGCAACAGAGACTTCGTTGAAGGACTGTCAGG
AGCAACGTGGGTGGACGTGGTATTGGAGCATGGAAGCTGCGTCACCACCA
TGGCAAAAAATAAACCAACATTGGACATTGAACTCTTAAAGACGGAGGTC
ACGAACCCTGCCGTCTTGCGCAAACTGTGCATTGAAGCTAAAATATCAAA
CACCACCACCGATTCAAGATGTCCAACACAAGGAGAGGCTACACTGGTGG
AAGAACAAGACGCGAACTTTGTGTGTCGCCGAACGTTTGTGGACAGAGGC
TGGGGTAATGGCTGTGGACTATTCGGAAAGGGAAGTCTATTGACGTGTGC
CAAGTTCAAGTGTGTGACAAAACTAGAGGGAAAGATAGTTCAATATGAAA
ACTTAAAATATTCAGTGATAGTCACTGTCCACACTGGGGACCAGCACCAG
GTGGGAAACGAGACCACAGAACATGGAACAATTGCAACCATAACACCTCA
AGCTCCCACGTCGGAAATACAGCTGACTGACTACGGAGCCCTCACATTGG
ACTGCTCACCTAGAACAGGGCTGGACTTTAATGAGATGGTGCTATTGACA
ATGAAAGAAAAATCATGGCTTGTCCACAAACAATGGTTTCTAGACTTACC
ACTGCCATGGACTTCGGGGGCTTCAACATCTCAAGAGACCTGGAACAGAC
AAGATTTGCTGGTCACATTCAAGACAGCTCATGCAAAGAAACAGGAAGTA
GTCGTACTGGGATCACAGGAAGGAGCAATGCACACAGCGTTGACTGGGGC
GACAGAAATCCAGACGTCAGGAACGACAACAATCTTCGCAGGACACCTGA
AATGCAGACTAAAAATGGATAAACTGACCTTAAAGGGGATGTCATATGTG
ATGTGCACAGGCTCATTTAAGCTAGAGAAGGAAGTGGCTGAGACCCAGCA
TGGAACTGTCCTAGTGCAGGTCAAATATGAAGGAACAGACGCGCCATGCA
AGATCCCCTTCTCGACCCAAGATGAGAAAGGAGTGACCCAGAATGGGAGA
TTGATAACAGCCAATCCCATAGTTACTGACAAAGAAAAACCAGTCAACAT
TGAGACAGAACCACCTTTTGGTGAGAGCTACATCGTGGTAGGGGCAGGCG
AAAAAGCTTTGAAACTAAGCTGGTTCAAGAGAGGAAGCAGCATAGGGAAA
ATGTTCGAAGCAACCGCCCGAGGAGCACGAAGGATGGCTATCCTGGGAGA
CACCGCATGGGACTTCGGTTCTATAGGAGGAGTGTTTACATCCGTGGGAA
AATTGGTACACCAGGTTTTTGGAACCGCATATGGGGTTCTGTTTAGCGGT
GTTTCTTGGACCATGAAAATAGGAATAGGGATTCTGCTGACATGGTTGGG
ATTAAATTCAAGGAGCACGTCACTTTCGATGACGTGCATTGCAGTTGGCA
TGGTCACACTGTACCTAGGAGTCATGGTTCAAGCG
>Aruba_495_1_1985(AF425609) Dengue virus type 1 strain 495-1 envelope protein (E) gene, partialcds.
ATGCGATGCGTGGGAATAGGCAACAGAGACTTCGTTGAAGGACTGTCAGG
AGCAACGTGGGTGGACGTGGTATTGGAGCATGGAAGCTGCGTCACCACCA
TGGCAAAAAATAAACCAACATTGGACATTGAACTCTTGAAGACGGAGGTC
ACGAACCCTGCCGTCTTGCGCAAATTGTGCATTGAAGCTAAAATATCAAA
CACCACCACCGATTCAAGATGTCCAACACAAGGAGAGGCTACACTGGTGG
AAGAACAAGACGCGAACTTTGTGTGTCGACGAACGTTTGTGGACAGAGGC
TGGGGTAATGGCTGCGGACTATTTGGAAAAGGAAGCCTACTGACGTGTGC
TAAGTTCAAGTGTGTGACAAAACTGGAAGGAAAGATAGTTCAATATGAAA
ACTTAAAATATTCAGTGATAGTCACTGTCCACACAGGGGACCAGCACCAG
GTGGGAAACGAGACTACAGAACATGGAACAATTGCAACCATAACACCTCA
AGCTCCTACGTCGGAAATACAGCTGACCGACTACGGAGCCCTCACACTGG
ACTGCTCACCTAGAACAGGGCTGGACTTTAATGAGATGGTGCTATTGACA
ATGAAAGAAAAATCATGGCTTGTCCACAAACAATGGTTTCTAGACTTACC
ACTGCCTTGGACTTCGGGGGCTTCAACATCCCAAGAGACTTGGAACAGAC
AAGATTTGCTGGTCACATTCAAGACAGCTCATGCAAAGAAGCAGGAAGTA
GTCGTACTGGGATCACAGGAAGGAGCAATGCACACTGCGTTGACTGGGGC
GACAGAAATCCAGACGTCAGGAACGACAACAATCTTTGCAGGACACCTGA
AATGCAGACTAAAAATGGATAAACTGACTTTAAAAGGGATGTCATATGTG
ATGTGCACAGGCTCATTTAAGCTAGAGAAGGAAGTGGCTGAGACCCAGCA
TGGAACTGTCCTAGTGCAGGTTAAATACGAAGGAACAGATGCGCCATGCA
AGATCCCCTTTTCGACCCAAGATGAGAAAGGAGTGACCCAGAATGGGAGA
TTGATAACAGCCAATCCCATAGTTACTGACAAAGAAAAACCAGTCAACAT
TGAGACAGAACCACCTTTTGGTGAGAGCTACATCATGGTAGGGGCAGGTG
AAAAAGCTTTGAAACTAAGCTGGTTCAAGAAAGGAAGCAGCATAGGGAAA
ATGTTCGAAGCAACCGCCCGAGGAGCACGAAGGATGGCTATCCTGGGAGA
CACCGCATGGGACTTCGGCTCTATAGGAGGAGTGTTCACGTCTGTGGGAA
AATTGGTACACCAGGTTTTTGGAACCGCATACGGGGTTCTGTTCAGCGGT
GTTTCTTGGACCATGAAAATAGGAATAGGGATCCTGCTGACATGGTTGGG
ATTAAATTCAAGGAGCGCGTCGCTTTCGATGACGTGCATTGCAGTTGGCA
TGGTTACACTGTACCTAGGAGTCATGGTTCAAGCG
>Aruba_CAREC0403888_2004(JN379473) Dengue virus 1 isolate CAREC 0403888 envelope glycoprotein gene,partial cds.
ATGCGATGCGTGGGAATAGGCAACAGAGACTTCGTTGAAGGACTGTCAGG
AGCAACGTGGGTGGACGTGGTATTGGAGCATGGAAGCTGCGTCACCACCA
TGGCAAAAAATAAACCAACATTGGACATTGAACTCTTGAAGACGGAGGTC
ACGAACCCTGCCGTCTTGCGCAAACTGTGCATTGAAGCTAAAATATCAAA
CACCACCACCGATTCAAGATGTCCAACACAAGGAGAGGCTACACTGGTGG
AAGAACAAGACGCGAACTTTGTGTGTCGACGAACGTTTGTGGACAGAGGC
TGGGGTAATGGCTGCGGACTATTTGGAAAAGGAAGCCTACTGACGTGTGC
TAAGTTCAAGTGTGTGACAAAACTAGAAGGAAAGATAGTTCAATATGAAA
ACTTAAAATATTCAGTGATAGTCACTGTCCACACTGGGGACCAGCACCAG
GTGGGAAACGAGACTACAGAACATGGAACAATTGCAACCATAACACCTCA
AGCTCCTACGTCGGAAATACAGCTGACCGACTACGGAGCCCTCACATTGG
ACTGCTCACCTAGAACAGGGCTGGACTTTAATGAGATGGTGCTATTGACA
ATGAAAGAAAAATCATGGCTTGTCCACAAACAATGGTTTCTAGACTTACC
ACTGCCTTGGACTTCGGGGGCTTCAACATCCCAAGAGACTTGGAACAGAC
AAGATTTGCTGGTCACATTCAAGACAGCTCATGCAAAGAAACAGGAAGTA
GTCGTACTGGGATCACAGGAAGGAGCAATGCACACTGCGTTGACTGGGGC
GACAGAAATCCAGACGTCAGGAACGACAACAATCTTTGCAGGACACCTGA
AATGCAGACTAAAAATGGATAAACTGACTTTAAAAGGGATGTCATATGTG
ATGTGCACAGGCTCATTTAAGCTAGAGAAGGAAGTGGCTGAGACCCAGCA
TGGAACTGTTCTAGTGCAGGTTAAATACGAAGGAACAGATGCGCCATGCA
AGATCCCCTTTTCGACCCAAGATGAGAAAGGAGTGACCCAGAATGGGAGA
TTGATAACAGCCAATCCCATAGTTACTGACAAAGAAAAACCAGTCAACAT
TGAGACAGAACCACCTTTTGGTGAGAGCTACATCGTGGTAGGGGCAGGTG
AAAAAGCTTTGAAACTAAGCTGGTTCAAGAAAGGAAGCAGCATAGGGAAA
ATGTTCGAAGCAACCGCCCGAGGAGCACGAAGGATGGCTATCCTGGGAGA
CACCGCATGGGACTTCGGCTCTATAGGAGGAGTGTTCACGTCTGTGGGAA
AATTGGTACACCAGGTTTTTGGAACCGCATATGGGGTTCTGTTCAGCGGT
GTTTCTTGGACCATGAAAATAGGAATAGGGATTCTGCTGACATGGTTGGG
ATTAAATTCAAGGAGCACGTCACTTTCGATGACGTGCATTGCAGTTGGCA
TGGTAACACTGTACCTAGGAGTCATGGTTCAAGCG
>Bahamas_CAREC777882_1977(JN379475) Dengue virus 1 isolate CAREC 777882 envelope glycoprotein gene,partial cds.
ATGCGATGCGTGGGAATAGGCAACAGAGACTTCGTTGAAGGACTGTCAGG
AGCAACGTGGGTGGACGTGGTATTGGAGCATGGAAGCTGCGTCACCACCA
TGGCAAAAAATAAACCAACATTGGACATTGAACTCTTGAAGACGGAGGTC
ACGAACCCTGCCGTCTTGCGCAAACTGTGCATTGAAGCTAAAATATCAAA
CACCACCACCGATTCAAGATGTCCAACACAAGGAGAGGCTACACTAGTGG
AAGAACAAGACGCGAACTTTGTGTGTCGACGAACGTTTGTGGACAGGGGC
TGGGGTAATGGCTGCGGACTATTTGGAAAAGGAAGCCTACTGACGTGTGC
TAAGTTCAAGTGTGTGACAAAACTGGAAGGAAAGATAGTTCAATATGAAA
ACTTAAAATATTCAGTGATAGTCACTGTCCACACTGGGGACCAGCACCAG
GTGGGAAACGAGACTACAGAACATGGAACAATTGCAACCATAACACCTCA
AGCTCCTACGTCGGAAATACAGCTGACCGACTACGGAGCCCTCACATTGG
ACTGCTCACCTAGAACAGGGCTGGACTTTAATGAGATGGTGCTATTGACA
ATGAAAGAAAAATCATGGCTTGTCCACAAACAATGGTTTCTAGACTTACC
ACTGCCTTGGACTTCGGGGGCTTCAACATCCCAAGAGACTTGCAACAGAC
AAGATTTGCTGGTCACATTCAAGACAGCTCATGCAAAGAAACAGGAAGTA
GTCGTACTGGGATCACAGGAAGGAGCAATGCACACTGCGTTGACTGGGGC
GACAGAAATCCAGACGTCAGGAACGACAACAATCTTTGCAGGACACTTGA
AATGCAGACTAAAAATGGATAAACTGACTTTAAAAGGGATGTCATATGTG
ATGTGCACAGGCTCATTTAAGCTAGAGAAGGAAGTGGCTGAGACCCAGCA
TGGAACTGTTCTAGTGCAGGTTAAATACAAAGGAACAGATGCGCCATGCA
AGATCCCCTTTTCGACCCAAGATGAGAAAGGAGTGACCCAGAATGGGAGA
TTGATAACAGCCAATCCCATAGTTACTGACAAAGAAAAACCAGTCAACAT
TGAGACAGAACCACCTTTTGGTGAGAGCTACATCGTGGTAGGGGCAGGTG
AAAAAGCTTTGAAACTAAGCTGGTTCAAGAAAGGAAGCAGCATAGGGAAA
ATGTTCGAAGCAACCGCCCGAGGAGCACGAAGGATGGCTATCCTGGGAGA
CACCGCATGGGACTTCGGCTCTATAGGAGGAGTGTTCACGTCTGTGGGAA
AATTGGTACACCAGGTTTTTGGAACCGCATATGGGGTTCTGTTCAGCGGT
GTTTCTTGGACCATGAAAATAGGAATAGGGATTCTGCTGACATGGTTGGG
ATTAAATTCAAGGAGCACGTCACTTTCGATGACGTGCATTGCAGTTGGCA
TGGTTACACTGTACCTAGGAGTCATGGTTCAAGCG
>Barbados_CAREC0101764_2001(JN379470) Dengue virus 1 isolate CAREC 0101764 envelope glycoprotein gene,partial cds.
ATGCGATGTGTGGGAATAGGCAATAGAGACTTCGTTGAAGGACTGTCAGG
AGCAACGTGGGTGGACGTGGTATTGGAGCATGGAAGCTGCGTCACCACCA
TGGCAAAAAATAAACCAACATTGGACATTGAACTCTTGAAGACGGAAGTC
ACGAACCCTGCCGTCTTGCGCAAACTGTGCATTGAAGCCAAAATATCAAA
CACCACCACCGATTCAAGATGTCCAACACAAGGAGAGGCCACACTGGTGG
AAGAACAAGACGCGAACTTTGTGTGTCGCCGAACGTTTGTGGACAGAGGC
TGGGGTAATGGCTGCGGACTATTCGGAAAGGGAAGCCTATTGACGTGTGC
CAAGTTCAAGTGTGTGACAAAACTAGAAGGAAAGATAGTTCAATATGAAA
ACTTAAAATATTCAGTGATAGTCACTGTCCACACTGGGGACCAGCACCAG
GTGGGAAACGAGACTACAGAACATGGAACAATTGCAACCATAACACCTCA
AGCTCCTACGTCGGAAATACAGCTGACCGACTACGGAGCCCTCACATTGG
ACTGCTCACCTAGAACAGGGCTGGACTTTAATGAGATGGTGCTATTGACT
ATGAAAGAAAAATCATGGCTTGTCCACAAACAATGGTTTCTAGACTTACC
ACTGCCTTGGACTTCGGGGGCTTCAACATCCCAAGAGACCTGGAACAGAC
AAGATTTGCTGGTCACATTCAAGACAGCTCATGCAAAGAAACAGGAAGTA
GTCGTACTGGGATCACAGGAAGGAGCAATGCACACTGCGTTGACTGGGGC
GACAGAAATCCAGACGTCAGGAACGACAACAATCTTTGCAGGACACCTGA
AATGCAGACTAAAAATGGATAAACTGACTTTAAAGGGAACGTCATATGTG
ATGTGCACAGGCTCATTTAAGCTAGAGAAGGAAGTGGCTGAGACCCAGCA
TGGAACTGTTTTAGTGCAGGTCAAATACGAAGGAACAGACGCGCCATGCA
AGATCCCCTTTTCGACCCAAGATGAGAAAGGAGTGACCCAGAATGGGAGA
TTGATAACAGCCAATCCCATAGTTACTGACAAAGAAAAACCAGTCAACAT
TGAGACAGAACCACCTTTTGGTGAGAGCTACATCGTGGTAGGGGCAGGTG
AAAAAGCTTTGAAACTAAGCTGGTTCAAGAAGGGAAGCAGCATAGGGAAA
ATGTTCGAAGCAACCGCCCGAGGAGCACGAAGGATGGCTATCCTGGGAGA
CACCGCATGGGACTTCGGCTCTATAGGAGGAGTGTTCACATCTGTGGGAA
AATTGGTACACCAGGTTTTTGGAACCGCATATGGGGTTCTGTTCAGCGGT
GTTTCTTGGACCATGAAAATAGGAATAGGGATTCTGCTGACATGGTTGGG
ATTAAATTCAAGGAGCACGTCACTTTCGATGACGTGCATTGCAGTTGGCA
TGGTTACACTGTACCTAGGAGTCATGGTTCAAGCG
>Barbados_CAREC0308216_2003(JN379472) Dengue virus 1 isolate CAREC 0308216 envelope glycoprotein gene,partial cds.
ATGCGATGTGTGGGAATAGGCAACAGAGACTTCGTTGAAGGACTGTCAGG
AGCAACGTGGGTGGACGTGGTATTGGAGCATGGAAGCTGCGTCACCACCA
TGGCAAAAGACAAACCAACATTGGACATAGAACTCTTGAAGACGGAGGTT
ACGAACCCTGCCGTCTTGCGCAAACTGTGCATAGAAGCCAAAATATCAAA
CACCACCACCGATTCAAGGTGTCCAACACAAGGAGAGGCTACACTGGTGG
AAGAACAAGACGCGAACTTTGTGTGTCGACGAACGTTTGTGGACAGAGGC
TGGGGTAATGGCTGCGGACTATTTGGAAAAGGAAGCCTACTGACGTGTGC
CAAATTCAAGTGTGTGACAAAACTAGAAGGAAAGATAGTTCAATATGAAA
ACTTAAAATATTCAGTGATAGTCACTGTCCACACTGGGGACCAGCACCAG
GTGGGAAACGAGACTACAGAACATGGAACAATTGCAACCATAACACCTCA
AGCTCCCACGTCAGAAATACAGCTGACTGACTACGGAGCCCTCACATTGG
ACTGCTCACCTAGAACAGGGCTGGACTTTAATGAGATGGTGCTATTGACA
ATGAAAGAAAAATCATGGCTTGTCCACAAACAATGGTTTCTAGACTTACC
ACTGCCTTGGACTTCGGGAGCTTCAACATCTCAAGAGACTTGGAACAGAC
AAGATTTGCTAGTCACATTCAAGACAGCTCATGCAAAGAAACAGGAAGTA
GTCGTACTGGGATCACAGGAAGGAGCAATGCACACTGCGTTGACGGGGGC
GACAGAAATCCAGACGTCAGGAACGACAACAATCTTTGCAGGACACCTGA
AATGCAGACTAAAAATGGATAAACTGACTTTAAAAGGGATGTCATATGTA
ATGTGCACAGGCTCGTTTAAGCTAGAGAAGGAAGTGGCTGAGACTCAGCA
TGGAACTGTTCTTGTGCAGGTTAAATACGAAGGAACAGATGCGCCATGCA
AGATCCCTTTTTCGGCCCAAGATGAGAAAGGAGTGACCCAGAATGGGAGA
TTGATAACAGCCAACCCCATAGTCACTGACAAAGAAAAACCAGTCAACAT
TGAGACAGAACCACCTTTTGGTGAGAGCTACATCGTGGTAGGGGCAGGTG
AAAAAGCTTTGAAACTGAGCTGGTTCAAGAAAGGGAGCAGCATAGGGAAA
ATGTTCGAAGCAACCGCCCGAGGAGCACGAAGGATGGCTATCCTGGGAGA
CACCGCATGGGACTTTGGCTCTATAGGAGGAGTGTTCACGTCAGTGGGGA
AATTGGTACACCAGGTTTTCGGAACCGCATATGGGGTTCTGTTCAGCGGT
GTTTCTTGGACCATGAAAATAGGAATAGGGATTCTGCTGACATGGTTAGG
ACTGAATTCAAGGAGCACGTCACTTTCGATGACGTGCATTGCGGTTGGCA
TGGTCACACTGTACCTAGGAGTCATGGTTCAAGCG
>Barbados_CAREC9510153_1995(JN379486) Dengue virus 1 isolate CAREC 9510153 envelope glycoprotein gene,partial cds.
ATGCGATGTGTGGGAATAGGCAACAGAGACTTCGTTGAAGGACTGTCAGG
AGCAACGTGGGTGGACGTGGTATTGGAGCATGGAAGCTGCGTCACCACCA
TGGCAAAAGACAAACCAACATTGGACATTGAACTCTTGAAGACGGAGGTC
ACGAACCCTGCCGTCTTGCGCAAACTGTGCATAGAAGCTAAAATATCAAA
TACCACCACCGATTCAAGGTGTCCAACACAAGGAGAGGCTACACTGGTGG
AAGAACAAGACGCGAACTTTGTGTGTCGACGAACGTTTGTGGACAGAGGC
TGGGGTAATGGCTGCGGACTATTTGGAAAAGGAAGCCTACTGACGTGTGC
TAAGTTCAAGTGTGTGACAAAACTAGAAGGAAAGATAGTTCAATATGAAA
ACTTAAAATATTCAGTGATAGTCACTGTCCACACTGGGGACCAGCACCAG
GTGGGAAACGAGACTACAGAACATGGAACAATTGCAACCATAACCCCTCA
AGCTCCTACGTCGGAAATACAGCTGACTGACTACGGAGCCCTCACATTGG
ACTGCTCACCTAGAACAGGGCTGGACTTTAATGAGATGGTGCTATTGACA
ATGAAAGAAAAATCATGGCTTGTCCACAAACAATGGTTTCTAGACTTACC
ACTGCCTTGGACTTCTGGAGCTTCAACATCTCAAGAGACTTGGAACAGAC
AAGATTTGCTGGTCACATTTAAGACAGCTCATGCAAAGAAACAGGAAGTA
GTCGTACTGGGATCACAGGAAGGAGCAATGCACACTGCGTTGACTGGGGC
GACAGAAATCCAGACGTCAGGAACGACAACAATCTTTGCAGGACACCTGA
AGTGCAGACTAAAAATGGATAAACTGACTTTAAAAGGGATGTCATATGTA
ATGTGCACAGGCTCATTTAAGCTAGAGAAGGAAGTGGCTGAGACCCAACA
TGGGACTGTTCTAGTGCAGGTTAAATACGAAGGAACAGATGCGCCATGCA
AGATCCCTTTTTTGGTCCAAGATGAGAAAGGAGTGACCCAGAATGGGAGA
TTGATAACAGCCAACCCCATAGTCACTGACAAAGAAAAACCAGTCAACAT
TGAGACAGAACCACCTTTTGGTGAGAGCTACATCGTGGTAGGGGCAGGTG
AAAAAGCTTTGAAACTGAGCTGGTTCAAGAAAGGGAGCAGCATAGGGAAA
ATGTTCGAAGCAACCGCCCGAGGAGCACGAAGGATGGCTATCCTGGGAGA
CACCGCATGGGACTTTGGCTCTATAGGAGGAGTGTTCACGTCAGTGGGAA
AATTGGTACACCAGGTTTTTGGAACCGCATATGGGGTTCTGTTCAGCGGT
GTTTCTTGGACCATGAAAATAGGAATAGGGATTCTGCTGACATGGTTGGG
ATTAAATTCAAGGAGCACGTCACTTTCGATGACGTGCATTGCTGTTGGCA
TGGTCACACTGTACCTAGGAGTCATGGTTCAAGCG
>Barbados_CAREC9911056_1999(JN379487) Dengue virus 1 isolate CAREC 9911056 envelope glycoprotein gene,partial cds.
ATGCGATGTGTGGGAATAGGCAATAGAGACTTCGTTGAAGGACTGTCAGG
AGCAACGTGGGTGGACGTGGTATTGGAGCATGGAAGCTGCGTCACCACCA
TGGCAAAAAATAAACCAACATTGGACATTGAACTCTTGAAGACGGAAGTC
ACGAACCCTGCCGTCTTGCGCAAACTGTGCATTGAAGCCAAAATATCAAA
CACCACCACCGATTCAAGATGTCCAACACAAGGAGAGGCCACACTGGTGG
AAGAACAAGACGCGAACTTTGTGTGTCGCCGAACGTTTGTGGACAGAGGC
TGGGGTAATGGCTGCGGACTATTCGGAAAGGGAAGCCTATTGACGTGTGC
CAAGTTCAAGTGTGTGACAAAACTAGAAGGAAAGATAGTTCAATATGAAA
ACTTAAAATATTCAGTGATAGTCACTGTCCACACTGGGGACCAGCACCAG
GTGGGAAACGAGACTACAGAACATGGAACAATTGCAACCATAACACCTCA
AGCTCCTACGTCGGAAATACAGCTGACCGACTACGGAGCCCTCACATTGG
ACTGCTCACCTAGAACAGGGCTGGACTTTAATGAGATGGTGCTATTGACA
ATGAAAGAAAAATCATGGCTTGTCCACAAACAATGGTTTCTAGACTTACC
ACTGCCTTGGACTTCGGGGGCTTCAACATCCCAAGAGACCTGGAACAGAC
AAGATTTGCTGGTCACATTCAAGACAGCTCATGCAAAGAAACAGGAAGTA
GTCGTACTGGGATCACAGGAAGGAGCAATGCACACTGCGTTGACTGGGGC
GACAGAAATCCAGACGTCAGGAACGACAACAATCTTTGCAGGACACCTGA
AATGCAGACTAAAAATGGATAAACTGACTTTAAAGGGAACGTCATATGTG
ATGTGCACAGGCTCATTTAAGCTAGAGAAGGAAGTGGCTGAGACCCAGCA
TGGAACTGTTTTAGTGCAGGTCAAATACGAAGGAACAGACGCGCCATGCA
AGATCCCCTTTTCGACCCAAGATGAGAAAGGAGTGACCCAGAATGGGAGA
TTGATAACAGCCAATCCCATAGTTACTGACAAAGAAAAACCAGTCAACAT
TGAGACAGAACCACCTTTTGGTGAGAGCTACATCGTGGTAGGGGCAGGTG
AAAAAGCTTTGAAACTAAGCTGGTTCAAGAAGGGAAGCAGCATAGGGAAA
ATGTTCGAAGCAACCGCCCGAGGAGCACGAAGGATGGCTATCCTGGGAGA
CACCGCATGGGACTTCGGCTCTATAGGAGGAGTGTTCACATCTGTGGGAA
AATTGGTACACCAGGTTTTTGGAACCGCATATGGGGTTCTGTTCAGCGGT
GTTTCTTGGACCATGAAAATAGGAATAGGGATTCTGCTGACATGGTTGGG
ATTAAATTCAAGGAGCACGTCACTTTCGATGACGTGCATTGCAGTTGGCA
TGGTTACACTGTACCTAGGAGTCATGGTTCAAGCG
>Belize_CAREC0511227_2005(JN379474) Dengue virus 1 isolate CAREC 0511227 envelope glycoprotein gene,partial cds.
ATGCGATGCGTGGGAATAGGCAACAGAGACTTCGTTGAAGGACTGTCAGG
AGCAACGTGGGTGGACGTGGTATTGGAGCATGGAAGCTGCGTCACTACCA
TGGCAAAAAATAAACCAACCTTGGACATTGAACTCTTGAAGACGGAGGTC
ACGAACCCTGCCATCTTGCGCAAACTGTGCATTGAAGCTAAAATATCAAA
CACCACCACCGATTCAAGATGTCCAACACAAGGAGAGGCTACATTGGTGG
AAGAACAAGACGCGAACTTTGTGTGTCGCCGAACGTTTGTGGACAGAGGC
TGGGGTAATGGCTGTGGACTATTCGGAAAGGGAAGCCTATTGACGTGTGC
CAAGTTCAAGTGTGTGACAAAACTAGAAGGAAAGATAGTTCAATATGAAA
ACTTAAAATATTCAGTGATAGTCACTGTCCACACTGGGGACCAGCACCAG
GTGGGAAACGAGACTACAGAACATGGAACAATTGCGACCATAACACCTCA
AGCTCCTACGTCGGAAATACAGCTGACCGACTACGGAGCCCTCACATTGG
ACTGCTCACCTAGAACAGGGCTGGACTTTAATGAGATGGTGCTATTGACA
ATGAAAGAAAAATCATGGCTTGTCCACAAACAATGGTTTCTAGACTTACC
ACTGCCTTGGACTTCGGGGGCTTCAACATCCCAAGAGACCTGGAACAGAC
AAGATTTGCTGGTCACATTCAAGACAGCTCATGCAAAGAAACAGGAAGTA
GTCGTACTGGGATCACAGGAAGGAGCAATGCACACTGCGTTGACTGGGGC
GACAGAAATCCAGACGTCAGGAACGACAACAATCTTTGCAGGACATCTGA
AATGCAGACTAAAAATGGATAAACTGACTTTAAAAGGGACGTCATATGTA
ATGTGCACAGGCTCATTTAAGCTAGAGAAGGAAGTGGCTGAGACCCAGCA
TGGAACTGTTCTAGTGCAGGTCAAATACGAAGGAACAGACGCGCCATGCA
AGATCCCCTTTTCGACCCAAGATGAGAAAGGAGTGACCCAGAATGGGAGG
TTGATAACAGCCAATCCCATAGTCACTGACAAAGAAAAACCAGTCAACAT
TGAGACAGAACCACCTTTTGGTGAGAGCTACATCGTGGTAGGGGCAGGTG
AAAAAGCTTTAAAACTAAGCTGGTTCAAGAAAGGAAGCAGCATAGGGAAA
ATGTTCGAAGCAACCGCCCGAGGAGCACGAAGGATGGCTATTCTGGGAGA
CACCGCATGGGACTTTGGCTCCATAGGAGGAGTGTTCACATCTGTGGGAA
AATTGGTACACCAGGTTTTTGGAACCGCATATGGGGTTCTGTTCAGCGGT
GTTTCTTGGACTATGAAAATAGGAATAGGGATTCTGCTGACATGGTTGGG
ATTAAATTCAAGGAGCACGTCACTTTCGATGACGTGCATTGCAGTTGGCA
TGGTTACACTATACCTAGGAGTCATGGTTCAAGCG
>Bolivia_FSB_3363_2010(KT382187) Dengue virus strain DENV1/Bolivia/2010-FSB-3363 envelopeglycoprotein gene, partial cds.
ATGCGATGCGTGGGAATAGGCAACAGAGACTTCGTTGAAGGACTGTCAGG
AGCAACGTGGGTGGACGTGGTATTGGAGCATGGAAGCTGCGTCACCACCA
TGGCAAAAAATAAACCAACATTGGACATTGAACTCTTGAAGACGGAGGTC
ACGAACCCTGCCGTCTTGCGCAAACTGTGCATTGAAGCTAAAATATCAAA
CACCACCACCGATTCAAGATGTCCAACACAAGGAGAGGCTACACTGGTGG
AAGAACAAGACGCGAACTTTGTGTGTCGCCGAACGTTTGTGGACAGAGGC
TGGGGTAATGGCTGTGGACTATTCGGAAAGGGAAGTCTATTGACGTGTGC
CAAGTTCAAGTGTGTGACAAAACTAGAGGGAAAGATAGTTCAATATGAAA
ACTTAAAATATTCAGTGATAGTCACTGTCCACACTGGGGACCAGCACCAG
GTGGGAAACGAGACCACAGAACATGGAACAATTGCAACCATAACACCTCA
AGCTCCCACGTCGGAAATACAGCTGACTGACTACGGAGCCCTCACATTGG
ACTGCTCACCTAGAACAGGGCTGGACTTTAATGAGATGGTGCTATTGACA
ATGAAAGAAAAATCATGGCTTGTCCACAAACAATGGTTTCTAGACTTACC
ACTGCCATGGACTTCGGGGGCTTCAACATCTCAAGAGACCTGGAACAGAC
AAGATTTGCTGGTCACATTCAAGACAGCTCATGCAAAGAAACAGGAAGTA
GTCGTACTGGGATCACAGGAAGGAGCAATGCACACAGCGTTGACTGGGGC
GACAGAAATCCAGACGTCAGGAACGACAACAATCTTCGCAGGACACCTGA
AATGCAGACTAAAAATGGATAAACTGACCTTAAAGGGGATGTCATATGTG
ATGTGCACAGGCTCATTTAAGCTAGAGAAGGAAGTGGCTGAGACCCAGCA
TGGAACTGTCCTAGTGCAGGTCAAATATGAAGGAACAGACGCGCCATGCA
AGATCCCTTTCTCGACCCAAGATGAGAAAGGAGTGACCCAGAATGGGAGA
TTGATAACAGCCAATCCCATAGTTACTGACAAAGAAAAACCAGTCAACAT
TGAGACAGAACCACCTTTTGGTGAGAGCTACATCGTGGTAGGGGCAGGCG
AAAAAGCTTTGAAACTAAGCTGGTTCAAGAGAGGAAGCAGCATAGGGAAA
ATGTTCGAAGCAACCGCCCGAGGAGCACGAAGGATGGCTATCCTGGGAGA
CACCGCATGGGACTTCGGTTCTATAGGAGGAGTGTTTACATCTGTGGGAA
AATTGGTACACCAGGTTTTTGGAACCGCATATGGGGTTCTGTTTAGCGGT
GTTTCTTGGACCATGAAAATAGGAATAGGGATTCTGCTGACATGGTTGGG
ATTAAATTCAAGGAGCACGTCACTTTCGATGACGTGCATTGCAGTTGGCA
TGGTCACACTGTACCTAGGAGTCATGGTTCAAGCG
>Bolivia_HNRG12188_2009(KC692495) 
ATGCGATGCGTGGGAATAGGCAACAGAGACTTCGTTGAAGGACTGTCAGG
AGCAACGTGGGTGGACGTGGTATTGGAGCATGGAAGCTGCGTCACCACCA
TGGCAAAAAATAAACCAACATTGGACATTGAACTCTTGAAGACGGAGGTC
ACGAACCCTGCCGTCTTGCGCAAACTGTGCATTGAAGCTAAAATATCAAA
CACCACCACCGATTCAAGATGTCCAACACAAGGAGAGGCTACACTGGTGG
AAGAACAAGACGCGAACTTTGTGTGTCGCCGAACGTTTGTGGACAGAGGC
TGGGGTAATGGCTGTGGACTATTCGGAAAGGGAAGTCTATTGACGTGTGC
CAAGTTCAAGTGTGTGACAAAACTAGAGGGAAAGATAGTTCAATATGAAA
ACTTAAAATATTCAGTGATAGTCACTGTCCACACTGGGGACCAGCACCAG
GTGGGAAACGAGACCACAGAACATGGAACAATTGCAACCATAACACCTCA
AGCTCCCACGTCGGAAATACAGCTGACTGACTACGGAGCCCTCACATTGG
ACTGCTCACCTAGAACAGGGCTGGACTTTAATGAGATGGTGCTATTGACA
ATGAAAGAAAAATCATGGCTTGTCCACAAACAATGGTTTCTAGACTTACC
ACTGCCATGGACTTCGGGGGCTTCAACATCTCAAGAGACCTGGAACAGAC
AAGATTTGCTGGTCACATTCAAGACAGCTCATGCAAAGAAACAGGAAGTA
GTCGTACTGGGATCACAGGAAGGAGCAATGCACACAGCGTTGACTGGGGC
GACAGAAATCCAGACGTCAGGAACGACAACAATCTTCGCAGGACACCTGA
AATGCAGACTAAAAATGGATAAACTGACCTTAAAGGGGATGTCATATGTG
ATGTGCACAGGCTCATTTAAGCTAGAGAAGGAAGTGGCTGAGACCCAGCA
TGGAACTGTCCTAGTGCAGGTCAAATATGAAGGAACAGACGCGCCATGCA
AGATCCCCTTCTCGACCCAAGATGAGAAAGGAGTGACCCAGAATGGGAGA
TTGATAACAGCCAATCCCATAGTTACTGACAAAGAAAAACCAGTCAACAT
TGAGACAGAACCACCTTTTGGTGAGAGCTACATCGTGGTAGGGGCAGGCG
AAAAAGCTTTGAAACTAAGCTGGTTCAAGAGAGGAAGCAGCATAGGGAAA
ATGTTCGAAGCAACCGCCCGAGGAGCACGAAGGATGGCTATCCTGGGAGA
CACCGCATGGGACTTCGGTTCTATAGGAGGAGTGTTTACATCTGTGGGAA
AATTGGTACACCAGGTTTTTGGAACCGCATATGGGGTTCTGTTTAGCGGT
GTTTCTTGGACCATGAAAATAGGAATAGGGATTCTGCTGACATGGTTGGG
ATTAAATTCAAGGAGCACGTCACTTTCGATGACGTGCATTGCAGTTGGCA
TGGTCACACTGTACCTAGGAGTCATGGTTCAAGCG
>Brazil_BE_AR_404147_1982(AF425613) Dengue virus type 1 strain BE AR 404147 envelope protein (E) gene,partial cds.
ATGCGATGCGTGGGAATAGGCAACAGACACTTCGTTGAAGGACTGTCAGG
AGCAACGTGGGTGGACGTGGTATTGGAGCATGGAAGCTGCGTCACCACCA
TGGCAAAAAATAAACCAACATTGGATATTGAACTCTTGAAGACGGAGGTC
ACGAACCCTGCCGTCTTGCGCAAACTGTGCATTGAAGCTAAAATATCAAA
CACCACCACCGATTCAAGATGTCCAACACAAGGAGAGGCTACACTGGTGG
AAGAACAAGATGCAAACTTTGTGTGTCGACGAACGTTTGTGGACAGAGGC
TGGGGTAATGGCTGCGGACTATTTGGAAAAGGAAGCCTACTGACGTGTGC
TAAGTTCAAGTGTGTGACAAAACTAGAAGGAAAGATAGTTCAATATGAAA
ACTTAAAATATTCAGTGATAGTTACTGTCCACACTGGGGACCAGCACCAG
GTGGGAAACGAGACTACAGAACATGGAACAATTGCAACCATAACACCTCA
AGCTCCTACGTCGGAAATACAGCTGACCGACTACGGAGCCCTCACATTGG
ATTGCTCACCTAGAACAGGGCTGGACTTCAATGAGATGGTGCTATTGACA
ATGAAAGAAAAATCATGGCTTGTCCACAAACAATGGTTTCTAGACTTACC
ACTGCCTTGGACTTCGGGGGCTTCAACATCCCAAGAGACTTGGAACAGAC
AAGATTTGCTGGTCACATTCAAGACAGCTCATGCAAAGAAACAGGAAGTA
GTCGTACTGGGATCACAGGAAGGAGCAATGCACACTGCGTTGACTGGGGC
GACAGAAATCCAGACGTCAGGAACGACAACAATCTTTGCAGGACATCTGA
AATGCAGACTAAAAATGGATAAACTGACTTTAAAAGGGGTGTCATATGTG
ATGTGCACAGGCTCATTTAAGCTAGAGAAGGAAGTGGCTGAGACCCAGCA
TGGAACTGTTCTAGTGCAGGTTAAATACGAAGGAACAGATGCGCCATGCA
AGATCCCCTTTTCGACCCAAGATGAGAAAGGAGTGACCCAGAATGGGAGA
TTGATAACAGCCAATCCCATAGTTACTGACAAAGAAAAACCAGTCAACAT
TGAGACAGAACCACCTTTTGGTGAGAGCTACATCGTGGTAGGGGCAGGTG
AAAAAGCTTTGAAACTAAGCTGGTTCAAGAAAGGAAGCAGTATAGGGAAA
ATGTTCGAAGCAACCGCCCGAGGAGCACGAAGGATGGCTATCCTGGGAGA
CACCGCATGGGACTTCGGCTCTATAGGAGGAGTGTTCACGTCTGTGGGAA
AATTGGTACACCAGGTTTTTGGAACCGCATATGGGGTTCTGTTCAGCGGT
GTTTCTTGGACCATGAAAATAGGAATAGGGATTCTGCTGACATGGTTGGG
ATTAAATTCAAGGAGCACGTCACTTTCGATGACGTGCATTGCAGTTGGCA
TGGTCACACTGTACCTAGGAGTCATGGTTCAAGCG
>Brazil(Acre)_BeH628435_2000(HM450085)
ATGCGATGCGTGGGAATAGGCAACAGAGACTTCGTTGAAGGACTGTCAGG
AGCAACGTGGGTAGACGTGGTATTGGAGCATGGAAGCTGCGTCACCACCA
TGGCAAAAAATAAACCAACATTGGACATTGAACTCTTGAAGACGGAGGTC
ACGAACCCTGCCGTCTTGCGCAAACTGTGCATTGAAGCCAAAATATCAAA
CACCACCACCGATTCAAGATGTCCAACACAAGGAGAGGCTACACTGGTGG
AAGAACAAGACGCGAACTTTGTGTGTCGCCGAACGTATGTGGACAGAGGC
TGGGGTAATGGCTGCGGATTATTCGGAAAAGGAAGCCTATTGACGTGTGC
CAAGTTCAAGTGTGTGACAAAACTAGAAGGAAAGATAGTTCAATATGAAA
ACTTAAAATATTCAGTGATAGTCACCGTCCACACTGGGGATCAGCACCAG
GTGGGAAACGAAACTACAGAACATGGAACAATTGCAACCATAACACCTCA
AGCTCCTACGTCGGAAATACAGCTGACTGACTACGGAGCCCTCACATTGG
ACTGCTCACCTAGAACAGGGCTGGACTTTAATGAGATGGTGCTATTGACA
ATGAAAGAAAAATCATGGCTTGTCCACAAACAATGGTTTCTAGACTTACC
ACTGCCTTGGACTTCGGGGGCTTCAACATCCCAAGAGACTTGGAACAGAC
AAGATTTGCTGGTCACATTCAAGACAGCTCATGCAAAGAAACAGGAAGTA
GTCGTACTGGGATCACAAGAAGGAGCAATGCACACCGCGTTGACTGGGGC
GACAGAAATCCAGACGTCAGGAACGACAACAATCTTTGCAGGGCACCTGA
AATGCAGACTAAAAATGGACAAACTGACTTTAAAGGGGACGTCATATGTG
ATGTGCACAGGCTCATTTAAGCTAGAGAAGGAAGTGGCTGAGACCCAGCA
TGGAACTGTTCTAGTGCAGGTCAAATACGAAGGAACAGATGCGCCATGCA
AGATCCCCTTTTCGACCCAAGATGAGAAAGGAGTGACCCAGAATGGGAGA
TTGATAACAGCCAATCCCATAGTTACTGACAAAGAAAAACCAGTCAACAT
TGAGACAGAACCACCTTTTGGTGAGAGCTACATCGTGGTAGGGGCAGGTG
AAAAGGCTTTGAAACTAAGCTGGTTCAAGAAAGGAAGCAGCATAGGGAAA
ATGTTCGAAGCAACCGCCCGAGGAGCACGAAGGATGGCTATCCTGGGAGA
CACCGCATGGGACTTCGGCTCTATAGGAGGAGTGTTCACATCTGTGGGAA
AATTGGTACACCAGATTTTTGGAACCGCATATGGTGTTCTGTTCAGCGGT
GTTTCTTGGACCATGAAAATAGGAATAGGGATTCTGCTGACATGGTTGGG
ATTAAATTCAAGGAGCACGTCACTTTCGATGACGTGCATTGCAGTTGGCA
TGGTTACACTGTACCTAGGAGTCATGGTTCAAGCG
>Brazil(Alagoas)_1141_2010(JQ015184) Dengue virus 1 strain BR/1141_2011/AL/2010 polyprotein gene,partial cds.
ATGCGATGCGTGGGAATAGGCAACAGAGACTTCGTTGAAGGACTGTCAGG
AGCAACGTGGGTGGACGTGGTATTGGAGCATGGAAGCTGCGTCACCACCA
TGGCAAAAAATAAACCAACATTGGACATTGAACTCTTGAAGACGGAGGTC
ACGAACCCTGCCGTCTTGCGCAAACTGTGCATTGAAGCTAAAATATCAAA
CACCACCACCGATTCAAGATGTCCAACACAAGGAGAGGCTACACTGGTGG
AAGAACAAGACGCGAACTTTGTGTGTCGCCGAACGTTTGTGGACAGAGGC
TGGGGTAATGGCTGTGGACTATTCGGAAAGGGAAGTCTATTGACGTGTGC
CAAGTTCAAGTGTGTGACAAAACTAGAGGGAAAGATAGTTCAATATGAAA
ACTTAAAATATTCAGTGATAGTCACTGTCCACACTGGGGACCAGCACCAG
GTGGGAAACGAGACCACAGAACATGGAACAATTGCAACCATAACACCTCA
AGCTCCCACGTCGGAAATACAGCTGACTGACTACGGAGCCCTCACATTGG
ACTGCTCACCTAGAACAGGGCTGGACTTTAATGAGATGGTGCTATTGACA
ATGAAAGAAAAATCATGGCTTGTCCACAAACAATGGTTTCTAGACTTACC
ACTGCCATGGACTTCGGGGGCTTCAACATCTCAAGAGACCTGGAACAGAC
AAGATTTGCTGGTCACATTCAAGACAGCTCATGCAAAGAAACAGGAAGTA
GTCGTACTGGGATCACAGGAAGGAGCAATGCACACAGCGTTGACTGGGGC
GACAGAAATCCAGACGTCAGGAACGACAACAATCTTCGCAGGACACCTGA
AATGCAGACTAAAAATGGATAAACTGACCTTAAAGGGGATGTCATATGTG
ATGTGCACAGGCTCATTTAAGCTAGAGAAGGAAGTGGCTGAGACTCAGCA
TGGAACTGTCCTAGTGCAGGTCAAATATGAAGGAACAGACGCGCCATGCA
AGATCCCCTTCTCGACCCAAGATGAGAAAGGAGTGACCCAGAATGGGAGA
TTGATAACAGCCAATCCCATAGTTACTGACAAAGAAAAACCAGTCAACAT
TGAGACAGAACCACCTTTTGGTGAGAGCTACATCGTGGTAGGGGCAGGCG
AAAAAGCTTTGAAACTAAGCTGGTTCAAGAGAGGAAGCAGCATAGGGAAA
ATGTTCGAAGCAACCGCCCGAGGAGCACGAAGGATGGCTATCCTGGGAGA
CACCGCATGGGACTTCGGTTCTATAGGAGGAGTGTTTACATCTGTGGGAA
AATTGGTACACCAGGTTTTTGGGACCGCATATGGGGTTCTGTTTAGCGGT
GTTTCTTGGACCATGAAAATAGGAATAGGGATTCTGCTGACATGGTTGGG
ATTAAATTCAAGGAGCACGTCACTTTCGATGACGTGCATTGCAGTTGGCA
TGGTCACACTGTACCTAGGAGTCATGGTTCAAGCG
>Brazil(Alagoas)_1142_2010(JQ015185) Dengue virus 1 strain BR/1142_2011/AL/2010 polyprotein gene,partial cds.
ATGCGATGCGTGGGAATAGGCAACAGAGACTTCGTTGAAGGACTGTCAGG
AGCAACGTGGGTGGACGTGGTATTGGAGCATGGAAGCTGCGTCACCACCA
TGGCAAAAAATAAACCAACATTGGACATTGAACTCTTGAAGACGGAGGTC
ACGAACCCTGCCGTCTTGCGCAAACTGTGCATTGAAGCTAAAATATCAAA
CACCACCACCGATTCAAGATGTCCAACACAAGGAGAGGCTACACTGGTGG
AAGAACAAGACGCGAACTTTGTGTGTCGCCGAACGTTTGTGGACAGAGGC
TGGGGCAATGGCTGTGGACTATTCGGAAAGGGAAGTCTATTGACGTGTGC
CAAGTTCAAGTGTGTGACAAAACTAGAGGGAAAGATAGTTCAATATGAAA
ACTTAAAATATTCAGTGATAGTCACTGTCCACACTGGGGACCAGCACCAG
GTGGGAAACGAGACCACAGAACATGGAACAATTGCAACCATAACACCTCA
AGCTCCCACGTCGGAAATACAGCTGACTGACTACGGAGCCCTCACATTGG
ACTGCTCACCTAGAACAGGGCTGGACTTTAATGAGATGGTGCTATTGACA
ATGAAAGAAAAATCATGGCTTGTCCACAAACAATGGTTTCTAGACTTACC
ACTGCCATGGACTTCGGGGGCTTCAACATCTCAAGAGACCTGGAACAGAC
AAGATTTGCTGGTCACATTCAAGACAGCTCATGCAAAGAAACAGGAAGTA
GTCGTACTGGGATCACAGGAAGGAGCAATGCACACAGCGTTGACTGGGGC
GACAGAAATCCAGACGTCAGGAACGACAACAATCTTCGCAGGACACCTGA
AATGCAGACTAAAAATGGATAAACTGACCTTAAAGGGGATGTCATATGTG
ATGTGCACAGGCTCATTTAAGCTAGAGAAGGAAGTGGCTGAGACCCAGCA
TGGAACTGTCCTAGTGCAGGTCAAATATGAAGGAACAGACGCGCCATGCA
AGATCCCCTTCTCGACCCAAGATGAGAAAGGAGTGACCCAGAATGGGAGA
TTGATAACAGCCAATCCCATAGTTACTGACAAAGAAAAACCAGTCAACAT
TGAGACAGAACCACCTTTTGGTGAGAGCTACATCGTGGTAGGGGCAGGCG
AAAAAGCTTTGAAACTAAGCTGGTTCAAGAGAGGAAGCAGCATAGGGAAA
ATGTTCGAAGCAACCGCCCGAGGAGCACGAAGGATGGCTATCCTGGGAGA
CACCGCATGGGACTTCGGTTCTATAGGAGGAGTGTTCACATCTGTGGGAA
AATTGGTACACCAGGTTTTTGGGACCGCATATGGGGTTCTGTTTAGCGGT
GTTTCTTGGACCATGAAAATAGGAATAGGGATTCTGCTGACATGGTTGGG
ATTAAATTCAAGGAGCACGTCACTTTCGATGACGTGCATTGCAGTTGGCA
TGGTCACACTGTACCTAGGAGTCATGGTTCAAGCG
>Brazil(Alfenas_MG)_2012(KJ651912) Dengue virus 1 isolate BR/Alfenas/2012 envelope protein gene,partial cds.
ATGCGATGCGTGGGAATAGGCAATAGAGACTTCGTTGAAGGACTGTCAGG
AGCAACGTGGGTGGACGTGGTACTGGAGCATGGAAGCTGCGTCACCACCA
TGGCAAAAAACAAACCAACATTGGACATTGAACTCTTGAAGACGGAGGTC
ACGAACCCTGCCGTCTTGCGCAAACTGTGCATCGAAGCTAAAATATCAAA
CACCACCACCGATTCAAGATGTCCAACACAAGGAGAGGCTACACTGGTGG
AAGAACAAGACGCGAACTTTGTGTGTCGCCGAACGTTTGTGGACAGAGGC
TGGGGTAATGGCTGTGGACTATTCGGAAAGGGAAGTCTATTGACGTGTGC
CAAGTTCAAGTGTGTGACAAAACTAGAGGGAAAGATAGTTCAATATGAAA
ACTTAAAATATTCAGTGATAGTCACTGTCCACACTGGGGACCAGCACCAG
GTGGGAAACGAGACCACAGAACATGGAACAATTGCAACCATAACACCTCA
AGCTCCCACGTCGGAAATACAGCTGACCGACTACGGAGCCCTCACACTGG
ACTGCTCACCTAGAACAGGGCTGGACTTTAATGAGATGGTGCTATTGACA
ATGAAAGAAAAATCATGGCTTGTCCACAAACAATGGTTTCTAGACTTACC
ACTGCCATGGACTACGGGAGCTTCAACATCCCAAGAGACCTGGAACAGAC
AAGATTTGCTGGTCACATTCAAGACAGCTCATGCAAAGAAACAGGAAGTA
GTCGTACTGGGATCACAGGAAGGAGCAATGCACACAGCGTTGACTGGGGC
GACAGAAATCCAGACGTCAGGAACGACAACAATCTTTGCGGGACACCTGA
AATGCAGACTAAAAATGGATAAACTGACCTTAAAAGGGATGTCATATGTG
ATGTGCACAGGCTCATCTAAGCTAGAGAAGGAAGTGGCTGAGACCCAGCA
TGGAACTGTCCTAGTGCAGGTTAAATATGAAGGAACAGATGCACCATGCA
AGATCCCTTTCTCGACCCAAGATGAGAAAGGAGTGACCCAGAATGGGAGA
TTGATAACAGCCAATCCCATAGTTACTGACAAAGAAAAACCAGTCAACAT
TGAGACAGAACCACCTTTTGGTGAGAGCTACATCGTGGTAGGGGCAGGCG
AAAAAGCTTTGAAACTAAGCTGGTTCAAGAAAGGAAGCAGCATAGGGAAA
ATGTTCGAAGCAACCGCCCGAGGAGCACGAAGGATGGCTATCCTGGGAGA
CACTGCATGGGACTTCGGTTCTATAGGAGGAGTGTTTACATCTGTGGGAA
AATTGGTACATCAGGTTTTTGGAACCGCATATGGGGTTCTGTTTAGCGGT
GTTTCTTGGACCATGAAAATAGGAATAGGGATTCTGCTGACATGGTTGGG
ATTAAATTCAAGGAGCACGTCACTTTCGATGACGTGCATTGCAGTTGGCA
TGGTCACACTGTACCTAGGAGTCATGGTTCAAGCG
>Brazil(Amapa)_BeH648234_2001(HM450088)
ATGCGATGCGTGGGAATAGGCAATAGAGACTTCGTTGAAGGACTGTCAGG
AGCAACGTGGGTGGACGTGGTACTGGAGCATGGAAGCTGCGTCACCACCA
TGGCAAAAAACAAACCAACATTGGACATTGAACTCTTGAAAACGGAGGTC
ACGAACCCTGCCGTCCTGCGCAAACTGTGCATTGAGGCTAAAATATCAAA
CACCACCACCGATTCAAGATGTCCAACACAAGGAGAAGCCACACTGGTGG
AAGAACAAGACGCGAACTTTGTGTGTCGACGGACGTTCGTGGACAGAGGC
TGGGGTAATGGCTGCGGACTATTTGGAAAAGGAAGTCTACTAACGTGTGC
TAAGTTCAAGTGTGTGACAAAACTAGAAGGAAAGATAGTTCAATATGAAA
ACTTAAAATATTCAGTGATAGTCACTGTCCACACTGGGGACCAGCACCAG
GTAGGAAACGAGACTACAGAACATGGAACAATTGCAACCATAACACCTCA
AGCTCCTACGTCGGAAATACAGCTGACCGACTACGGAGCCCTCACATTGG
ACTGCTCACCTAGAACTGGGCTGGACTTTAATGAGATGGTGCTACTGACA
ATGAAAGAAAAATCATGGCTTGTCCACAAACAATGGTTTCTAGACTTACC
ACTGCCTTGGACTTCGGGAGCTTCAACATCCCAAGAGACTTGGAACAGAC
AAGATTTGCTGGTCACATTCAAGACAGCTCATGCAAAGAAACAGGAAGTA
GTCGTACTGGGATCACAGGAAGGAGCAATGCACACTGCGCTGACTGGGGC
GACAGAAATCCAGACGTCAGGAACGACAACAATCTTTGCGGGACACCTGA
AATGTAGACTAAAAATGGACAAACTGACTTTAAAAGGGATGTCATATGTG
ATGTGCACAGGCTCATTTAAGCTAGAGAAGGAAGTGGCTGAGACCCAGCA
TGGAACTGTTTTAGTGCAGGTTAAATACGAAGGAACAGATGCACCATGCA
AGATCCCCTTTTTGACCCAAGATGAGAAAGGAGTGACCCAGAATGGGAGA
TTGATAACAGCCAATCCTATAGTTACTGACAAAGAAAAACCAGTCAACAT
TGAGACAGAACCACCTTTTGGTGAGAGCTACATCGTGGTAGGGGCAGGTG
AAAAAGCTTTGAAACTAAGCTGGTTCAAGAAAGGAAGCAGCATAGGGAAA
ATGTTCGAAGCAACCGCCCGAGGAGCACGAAGGATGGCCATCCTGGGAGA
CACCGCATGGGACTTCGGCTCTATAGGAGGATTGTTCACGTCTGTGGGAA
AATTGATACACCAGGTTTTTGGAACTGCATATGGGGTTCTGTTCAGCGGT
GTTTCTTGGACCATGAAAATAGGAATAGGGATTCTGCTGACATGGTTGGG
ATTAAATTCAAGGAGCACGTCACTTTCAATGACGTGCATTGCAGTTGGCA
TGGTCACACTGTACCTAGGAGTCATGGTTCAAGCG
>Brazil(Amapa)_BeH695190_2005(HM450099)
ATGCGATGCGTGGGAATAGGCAATAGAGACTTCGTTGAAGGACTGTCAGG
AGCAACGTGGGTGGACGTGGTACTGGAGCATGGAAGCTGCGTCACCACCA
TGGCAAAAAACAAACCAACATTGGACATTGAACTCTTGAAAACGGAGGTC
ACGAACCCTGCCGTCCTGCGCAAACTGTGCATTGAAGCTAAAATATCAAA
CACCACCACTGATTCAAGATGTCCAACACAAGGAGAAGCCACACTGGTGG
AAGAACAAGACGCGAACTTTGTGTGTCGACGGACGTTCGTGGATAGAGGC
TGGGGTAATGGCTGCGGACTATTTGGAAAAGGAAGTCTACTGACGTGTGC
TAAGTTCAAGTGTGTGACAAAACTAGAAGGAAAGATAGTTCAATATGAAA
ACTTAAAATATTCAGTGATAGTCACTGTCCACACTGGGGACCAGCACCAG
GCAGGAAACGAGACTACAGAACATGGAACAATTGCAACCATAACACCTCA
AGCTCCTACGTCGGAAATACAGCTGACCGACTACGGAGCCCTCACATTGG
ACTGCTCACCTAGAACTGGGCTGGACTTTAATGAGATGGTGCTACTGACA
ATGAAAGAAAAATCATGGCTTGTCCACAAACAATGGTTTCTAGACTTACC
ACTGCCTTGGACTTCAGGAGCTTCAACATCTCAAGAGACTTGGAACAGAC
AAGATTTGCTGGTCACATTCAAGACAGCTCATGCAAAGAAACAGGAAGTA
GTCGTACTGGGATCACAGGAAGGAGCGATGCACACTGCGCTGACTGGGGC
GACAGAAATCCAGACGTCAGGAACGACAACAATCTTTGCGGGACACCTGA
AATGTAGACTAAAAATGGACAAACTGACTTTAAAAGGGATGTCATATGTG
ATGTGCACAGGCTCATTTAAGCTAGAGAAGGAAGTGGCTGAGACCCAGCA
TGGAACTGTTTTAGTGCAGGTTAAATACGAAGGAACAGATGCACCATGCA
AGATCCCCTTTTTGACCCAAGATGAGAAAGGAGTGACCCAGAATGGGAGA
TTGATAACAGCCAATCCTATAGTTACTGACAAAGAAAAACCAGTCAACAT
TGAGACAGAACCACCTTTTGGTGAGAGCTACATCGTGGTAGGGGCAGGTG
AAAAAGCTTTGAAACTAAGCTGGTTCAAGAAAGGAAGCAGCATAGGGAAA
ATGTTCGAAGCAACCGCCCGAGGAGCACGAAGGATGGCCATCCTGGGAGA
CACCGCATGGGACTTCGGCTCTATAGGAGGATTGTTCACGTCTGTGGGAA
AATTGATACACCAGGTTTTTGGAACTGCATATGGGGTTCTGTTCAGCGGT
GTTTCTTGGACCATGAAAATAGGAATAGGGATTCTGCTGACATGGTTGGG
ATTAAATTCAAGGAGCACGTCACTTTCAATGACGTGCATTGCAGTTGGCA
TGGTCACACTGTACCTAGGAGTCATGGTTCAAGCG
>Brazil(Amazonas)_BeH660409_2002(HM450105)
ATGCGATGCGTGGGAATAGGCAATAGAGACTTCGTTGAAGGACTGTCAGG
AGCAACGTGGGTGGACGTGGTACTGGAACATGGAAGCTGCGTCACCACCA
TGGCAAAAAACAAACCAACATTGGACATTGAACTCTTGAAAACGGAGGTC
ACGAACCCTGCCGTCCTGCGCAAACTGTGCATTGAAGCCAAAATATCAAA
CACCACCACCGATTCAAGATGTCCAACACAAGGAGAAGCCACACTGGTGG
AAGAACAAGACGCGAACTTTGTGTGTCGACGGACGTTCGTGGACAGAGGC
TGGGGTAATGGCTGCGGACTATTTGGAAAAGGAAGTCTACTGACGTGTGC
TAAGTTCAAGTGTGTGACAAAACTAGAAGGAAAGATAGTTCAATATGAAA
ACTTAAAATATTCAGTGATAGTCACTGTCCACACTGGGGACCAGCACCAG
GTAGGAAACGAGACTGCAGAACATGGAACAATTGCAACCATAACACCTCA
AGCTCCTACGTCGGAAATACAGCTGACCGACTACGGAGCCCTCACATTGG
ACTGCTCACCTAGAACTGGGCTGGACTTTAATGAGATGGTGCTACTGACA
ATGAAAGAAAAATCATGGCTTGTCCACAAACAATGGTTTCTAGACTTACC
ACTGCCTTGGACTTCGGGAGCTTCAACATCCCAAGAGACTTGGAACAGAC
AAGATTTGCTGGTCACATTCAAGACAGCTCATGCAAAGAAACAGGAAGTA
GCCGTACTGGGATCACAGGAAGGAGCAATGCACACTGCGCTGACTGGGGC
GACAGAAATCCAGACGTCAGGAACGACAACAATCTTTGCGGGACACCTGA
AATGTAGACTAAAAATGGACAAACTGACTTTAAAAGGGATGTCATATGTG
ATGTGCACAGGCTCATTTAAGCTAGAGAAGGAAGTGGCTGAGACCCAGCA
TGGAACTGTTTTAGTGCAGGTTAAATACGAAGGAACAGATGCACCATGCA
AGATCCCCTTTTTGACCCAAGATGAGAAAGGAGTGACCCAGAATGGGAGA
TTGATAACAGCCAATCCTATAGTCACTGACAAAGAAAAACCAGTCAACAT
TGAGACAGAACCACCTTTTGGTGAGAGCTACATCGTGGTAGGGGCAGGTG
AAAAAGCTTTGAAACTAAGCTGGTTCAAGAAAGGAAGCAGCATAGGGAAA
ATGTTCGAGGCAACCGCCCGAGGAGCACGAAGGATGGCCATCCTGGGAGA
CACCGCATGGGACTTCGGCTCTATAGGAGGATTGTTCACGTCTGTGGGAA
AATTGATACACCAGGTTTTTGGAACTGCATATGGGGTTCTGTTCAGCGGT
GTTTCTTGGACCATGAAAATAGGAATAGGGATTCTGCTGACATGGTTGGG
ATTAAATTCAAGGAGCACGTCACTTTCAATGGCGTGCATTGCAGTTGGCA
TGGTCACACTGTACCTAGGAGTCATGGTTCAAGCG
>Brazil(Amazonas)_BeH660415_2002(HM450095)
ATGCGATGCGTGGGAATAGGCAATAGAGACTTCGTTGAAGGACTGTCAGG
AGCAACGTGGGTGGACGTGGTACTGGAGCATGGAAGCTGCGTCACCACCA
TGGCAAAAAACAAACCAACATTGGACATTGAACTCTTGAAAACGGAGGTC
ACGAACCCTGCCGTCCTGCGCAAACTGTGCATTGAAGCTAAAATATCAAA
CACCACCACTGATTCAAGATGTCCAACACAAGGAGAAGCCACACTGGTGG
AAGAACAAGACGCGAACTTTGTGTGTCGACGGACGTTCGTGGACAGAGGC
TGGGGTAATGGCTGCGGACTATTTGGAAAAGGAAGTCTACTGACGTGTGC
TAAGTTCAAGTGTGTGACAAAACTAGAAGGAAAGATAGTTCAATATGAAA
ACTTAAAATATTCAGTGATAGTCACTGTCCACACTGGGGACCAGCACCAG
GTAGGAAACGAGACTACAGAACATGGAACAATTGCAACCATAACACCTCA
AGCTCCTACGTCGGAAATACAGCTGAACGACTACGGAGCCCTCACATTGG
ACTGCTCACCTAGAACTGGGCTGGACTTTAATGAGATGGTGCTACTGACA
ATGAAAGAAAAATCATGGCTTGTCCACAAACAATGGTTTCTAGACTTACC
ACTGCCTTGGACTTCGGGAGCTTCAACATCCCAAGAGACTTGGAACAGAC
AAGATTTGCTGGTCACATTCAAGACAGCTCATGCAAAGAAACAGGAAGTA
GTCGTACTGGGATCACAGGAAGGAGCAATGCACACTGCGCTGACTGGGGC
GACAGAAATCCAGACGTCAGGAACGACAACAATCTTTGCGGGACACCTGA
AATGTAGACTAAAAATGGACAAACTGACTTTAAAAGGGATGTCATATGTG
ATGTGCACAGGCTCATTTAAGCTAGAGAAGGAAGTGGCTGAGACCCAGCA
TGGAACTGTTTTAGTGCAGGTTAAATACGAAGGAACAGATGCACCATGCA
AGATCCCCTTTTTGACCCAAGATGAGAAAGGAGTGACCCAGAATGGGAGA
TTGATAACAGCCAATCCTATAGTTACTGACAAAGAAAAACCAGTCAACAT
TGAGACAGAACCACCTTTTGGTGAGAGCTACATCGTGGTAGGGGCAGGTG
AAAAAGCTTTGAAACTAAGCTGGTTCAAGAAAGGAAGCAGCATAGGGAAA
ATGTTCGAAGCAACCGCCCGAGGAGCACGAAGGATGGCCATCCTGGGAGA
CACCGCATGGGACTTCGGCTCTATAGGAGGATTGTTCACGTCTGTGGGAA
AATTGATACATCAGGTTTTTGGAACTGCATATGGGGTTCTGTTCAGCGGT
GTTTCTTGGACCATGAAAATAGGAATAGGGATTCTGCTGACATGGTTGGG
ATTAAATTCAAGGAGCACGTCACTTTCAATGACGTGCATTGCAGTTGGCA
TGGTCACACTGTACCTAGGAGTCATGGTTCAAGCG
>Brazil(Amazonas)_BeH739688_2007(HM450103)
ATGCGATGCGTGGGAATAGGCAACAGAGACTTCGTTGAAGGACTGTCAGG
AGCAACGTGGGTGGACGTGGTATTGGAGCATGGAAGCTGCGTCACCACCA
TGGCAAAAAATAAACCAACATTGGACATTGAACTCTTGAAGACGGAGGTC
ACAAATCCTGCCGTCTTGCGCAAACTGTGCATTGAAGCTAAAATATCAAA
CACCACCACCGATTCAAGATGTCCAACACAAGGAGAGGCTACACTGGTGG
AAGAACAAGACGCGAACTTTGTGTGTCGCCGAACGTTTGTGGACAGAGGC
TGGGGTAACGGCTGCGGACTATTCGGAAAGGGAAGTCTATTGACGTGTGC
CAAGTTCAAGTGTGTGACAAAACTAGAAGGAAAGATAGTTCAATATGAGA
ACTTAAAATATTCAGTGATAGTTACCGTCCACACTGGGGACCAGCATCAG
GTGGGGAACGAGACCACAGAACATGGAACAATTGCAACCATAACACCTCA
AGCTCCTACGTCGGAAATACAGCTGACCGACTACGGAGCCCTTACATTGG
ACTGCTCACCTAGAACAGGGCTGGACTTTAATGAGATGGTGCTATTGACA
ATGAAAGAAAAATCATGGCTTGTCCACAAACAATGGTTTCTAGACTTACC
ACTGCCATGGACTTCGGGGGCTTCAACATCCCAAGAGACCTGGAACAGAC
AAGATTTGCTGGTCACATTCAAGACAGCTCATGCAAAGAAACAGGAAGTA
GTCGTACTGGGATCACAGGAAGGAGCAATGCACACTGCGTTGACTGGGGC
GACAGAAATCCAGACGTCAGGAACGACAACAATCTTCGCAGGACACCTGA
AATGCAGACTAAAAATGGACAAACTGACTTTAAAGGGGATGTCATATGTG
ATGTGCACAGGCTCATTCAAGCTAGAGAAGGAAGTGGCTGAGACCCAGCA
TGGAACTGTTCTAGTGCAGGTCAAATACGAAGGAACAGACGCGCCATGCA
AGATCCCCTTCTCGACTCAAGATGAGAAAGGAGTGACCCAGAATGGGAGA
TTGATAACAGCCAATCCCATAGTTACTGACAAAGAAAAACCAGTCAACAT
TGAGACAGAACCACCTTTTGGTGAGAGCTACATCGTGGTAGGGGCAGGCG
AAAAAGCTTTGAAACTAAGCTGGTTCAAGAAAGGAAGCAGCATAGGGAAA
ATGTTCGAAGCAACCGCCCGAGGAGCACGAAGGATGGCTATCCTGGGAGA
CACCGCATGGGACTTCGGTTCTATAGGAGGAGTGTTTACATCTGTGGGAA
AATTGGTACACCAGGTTTTTGGAACCGCATATGGGGTTCTGTTCAGCGGT
GTTTCTTGGACCATGAAAATAGGAATAGGGATTCTGTTGACATGGTTGGG
ATTAAATTCAAGGAGCACGTCACTTTCGATGACGTGCATTGCAGTTGGCA
TGGTCACACTGTACCTAGGAGTCATGGTTCAAGCG
>Brazil(Brazilia)_DF01_HUB01021093_2001(FJ384655)
ATGCGATGCGTGGGAATAGGCAACAGAGACTTCGTCGAAGGACTGTCAGG
AGCAACGTGGGTAGACGTGGTATTGGAGCATGGAAGCTGCGTCACCACCA
TGGCAAAAAATAAACCAACATTGGACATTGAACTCTTGAAGACGGAGGTC
ACGAACCCTGCCGTCTTGCGCAAACTGTGCATTGAAGCCAAAATATCAAA
CACCACCACCGATTCAAGATGTCCAACACAAGGAGAGGCTACACTGGTGG
AAGAACAAGACGCGAACTTTGTGTGTCGCCGAACGTTTGTGGACAGAGGC
TGGGGTAATGGCTGCGGATTATTCGGAAAAGGAAGCCTATTGACGTGTGC
CAAGTTCAAGTGTGTGACAAAACTAGAAGGAAAGATAGTTCAATATGAAA
ACTTAAAATATTCAGTGATAGTCACCGTCCACACTGGGGATCAGCACCAG
GTGGGAAACGAGACTACAGAACATGGAACAATTGCAACCATAACACCTCA
AGCTCCCACGTCGGAAATACAGCTGACTGACTACGGAGCCCTCACATTGG
ACTGTTCACCTAGAACAGGGCTGGACTTTAATGAGATGGTGCTATTGACA
ATGAAAGAAAAATCATGGCTTGTCCACAAACAATGGTTTCTAGACTTACC
ACTGCCTTGGACTTCGGGGGCTTCAACATCCCAAGAGACTTGGAACAGAC
AAGATTTGCTGGTCACATTCAAGACAGCTCATGCAAAGAAACAGGAAGTA
GTCGTACTGGGATCACAAGAAGGAGCAATGCACACCGCGTTGACTGGGGC
GACAGAAATCCAGACGTCAGGAACGACAACAATCTTTGCAGGGCACCTGA
AATGCAGACTAAAAATGGATAAACTGACTTTAAAGGGGACGTCATATGTG
ATGTGCACAGGCTCATTTAAGCTAGAGAAGGAAGTGGCTGAGACCCAGCA
TGGAACTGTTCTAGTGCAGGTCAAATACGAAGGAACAGATGCGCCATGCA
AGATCCCCTTTTCGACCCAAGATGAGAAAGGAGTGACCCAGAATGGGAGA
TTGATAACAGCCAATCCCATAGTTACTGACAAAGAAAAACCAGTCAACAT
TGAGACAGAACCACCTTTTGGTGAGAGCTACATCGTGGTAGGGGCAGGTG
AAAAAGCTTTGAAACTAAGCTGGTTCAAGAAAGGAAGCAGCATAGGGAAA
ATGTTCGAAGCAACCGCCCGAGGAGCACGAAGGATGGCTATCCTGGGAGA
CACCGCATGGGACTTTGGCTCTATAGGAGGAGTGTTCACATCTGTGGGAA
AATTGGTACACCAGGTTTTTGGAACCGCATATGGTGTTCTGTTCAGCGGT
GTTTCTTGGACCATGAAAATAGGAATAGGGATTCTGCTGACATGGTTGGG
ATTAAATTCAAGGAGCACGTCACTTTCGATGACGTGCATTGCAGTTGGCA
TGGTTACACTGTACCTAGGAGTCATGGTTCAAGCG
>Brazil(Brazilia)_SB01057805(DF02)_2001(AB519681)
ATGCGATGCGTGGGAATAGGCAACAGAGACTTCGTCGAAGGACTGTCAGG
AGCAACGTGGGTAGACGTGGTATTGGAGCATGGAAGCTGCGTCACCACCA
TGGCAAAAAATAAACCAACATTGGACATTGAACTCTTGAAGACGGAGGTC
ACGAACCCTGCCGTCTTGCGCAAACTGTGCATTGAAGCCAAAATATCAAA
CACCACCACCGATTCAAGATGTCCAACACAAGGAGAGGCTACACTGGTGG
AAGAACAAGACGCGAACTTTGTGTGTCGCCGAACGTTTGTGGACAGAGGC
TGGGGTAATGGCTGCGGATTATTCGGAAAAGGAAGCCTATTGACGTGTGC
CAAGTTCAAGTGTGTGACAAAACTAGAAGGAAAGATAGTTCAATATGAAA
ACTTAAAATATTCAGTGATAGTCACCGTCCACACTGGGGATCAGCACCAG
GTGGGAAACGAGACTACAGAACATGGAACAATTGCAACCATAACACCTCA
AGCTCCTACGTCGGAAATACAGTTGACTGACTACGGAACCCTCACATTGG
ACTGCTCACCTAGAACAGGGCTGGACTTTAATGAGATGGTGCTATTGACA
ATGAAAGAAAAATCATGGCTTGTCCACAAACAATGGTTTCTAGACTTACC
ACTGCCTTGGACTTCGGGGGCTTCAACATCCCAAGAGACTTGGAACAGAC
AAGATTTGCTGGTCACATTCAAGACAGCTCATGCAAAGAAACAGGAAGTA
GTCGTACTGGGATCACAAGAAGGAGCAATGCACACCGCGTTGACTGGGGC
GACAGAAATCCAGACGTCAGGAACGACAACAATCTTTGCAGGGCACCTGA
AATGCAGACTAAAAATGGATAAACTGACTTTAAAGGGGACGTCATATGTG
ATGTGCACAGGCTCATTTAAGCTAGAGAAGGAAGTGGCTGAGACCCAGCA
TGGGACTGTTCTAGTGCAGGTCAAATACGAAGGAACAGATGCGCCATGCA
AGATCCCCTTTTCGACCCAAGATGAGAAAGGAGTGACCCAAAATGGGAGG
TTGATAACAGCCAATCCCATAGTTACTGACAAAGAAAAACCAGTCAACAT
TGAGACAGAACCACCTTTTGGTGAGAGCTACATCGTGGTAGGGGCAGGTG
AAAAAGCTTTGAAACTAAGCTGGTTCAAGAAAGGAAGCAGCATAGGGAAA
ATGTTCGAAGCAACCGCCCGAGGAGCACGAAGGATGGCTATCCTGGGAGA
CACCGCATGGGACTTTGGCTCTATAGGAGGAGTGTTCACATCTGTGGGAA
AATTGGTACACCAGGTTTTTGGAACCGCATATGGTGTCCTGTTCAGCGGT
GTTTCTTGGACCATGAAAATAGGAATAGGGATTCTGCTGACATGGTTGGG
ATTAAATTCAAGGAGCACGTCACTTTCGATGACGTGCATTGCAGTTGGCA
TGGTTACACTGTACCTAGGAGTCATGGTTCAAGCG
>Brazil(Ceara)_0594_2010(JN982362) Dengue virus 1 strain BR/0594_2011/CE/2010 polyprotein gene,partial cds.
ATGCGATGCGTGGGAATAGGCAATAGAGACTTCGTTGAAGGACTGTCAGG
AGCAACGTGGGTGGACGTGGTACTGGAGCATGGAAGCTGCGTCACCACCA
TGGCAAAAAACAAACCAACATTGGACATTGAACTCTTGAAAACGGAGGTC
ACGAACCCTGCCGTCCTGCGCAAACTGTGCATTGAAGCTAAAATATCAAA
CACCACCACCGATTCAAGATGTCCAACACAAGGAGAAGCCACACTGGTGG
AAGAACAAGACGCGAACTTTGTGTGTCGACGGACGTTCGTGGACAGAGGC
TGGGGTAATGGCTGCGGACTATTTGGAAAAGGAAGTCTACTGACGTGTGC
TAAGTTCAAGTGTGTGACAAAACTAGAAGGAAAGATAGTTCAATATGAAA
ACTTAAAATATTCAGTGATAGTCACTGTCCACACTGGGGACCAGCACCAG
GTAGGAAACGAGACTACAGAACATGGAACAATTGCAACCATAACACCTCA
AGCTCCTACGTCGGAAATACAGCTGACCGACTACGGAGCCCTCACATTGG
ACTGCTCACCTAGAACTGGGCTGGACTTTAATGAGATGGTGCTACTGACA
ATGAAAGAAAAATCATGGCTTGTCCACAAACAATGGTTTCTAGACTTACC
ACTGCCTTGGACTTCGGGAGCTTCAACATCCCAAGAGACTTGGAACAGAC
AAGATTTGCTGGTCACATTCAAGACAGCTCATGCAAAGAAACAGGAAGTA
GTCGTGCTGGGATCACAGGAAGGAGCAATGCACACTGCGCTGACTGGGGC
GACAGAAATCCAGACGTCAGGAACGACAACAATTTTTGCGGGACACCTGA
AATGTAGACTAAAAATGGACAAACTGACTTTAAAAGGGATGTCATATGTG
ATGTGCACAGGCTCATTTAAGCTAGAGAAGGAAGTGGCTGAGACCCAGCA
TGGAACTGTTTTAGTGCAGGTTAAATACGAAGGAACAGATGCACCATGCA
AGATCCCTTTTTTGACCCAAGATGAGAAAGGAGTGACCCAGAATGGGAGA
TTGATAACAGCCAATCCTATAGTTACTGATAAAGAAAAACCAGTCAACAT
TGAGACAGAACCACCTTTTGGTGAGAGCTACATCGTCGTAGGGGCAGGTG
AAAAAGCTTTGAAACTAAGCTGGTTCAAGAAAGGAAGCAGCATAGGGAAA
ATGTTCGAAGCTACCGCCCGAGGAGCACGAAGGATGGCCATCCTGGGAGA
CACTGCATGGGACTTCGGCTCTATAGGAGGATTGTTCACGTCTGTGGGAA
AATTGATACACCAGGTTTTTGGAACTGCATATGGGGTTCTGTTCAGCGGT
GTTTCTTGGACCATGAAAATAGGAATAGGGATTCTGCTGACATGGTTGGG
ATTAAATTCAAGGAGCACGTCACTTTCAATGACGTGCATTGCAGTTGGCA
TGGTCACGCTGTACCTAGGAGTCATGGTTCAAGCG
>BRazil(Ceara)_60443_BR_CE_1998(KF672775) Dengue virus 1 strain 60443/BR/CE/1998 polyprotein gene, partialcds.
ATGCGATGCGTGGGAATAGGCAACAGAGACTTCGTCGAAGGACTGTCAGG
AGCAACGTGGGTAGACGTGGTATTGGAGCATGGAAGCTGCGTCACCACCA
TGGCAAAAAATAAACCAACATTGGACATTGAACTCTTGAAGACGGAGGTC
ACGAACCCTGCCGTCTTGCGCAAACTGTGCATTGAAGCCAAAATTTCAAA
CACCACCACCGATTCAAGATGTCCAACACAAGGAGAGGCTACACTGGTGG
AAGAACAAGACGCGAACTTTGTGTGTCGCCGAACGTTTGTGGACAGAGGC
TGGGGTAATGGCTGCGGATTATTCGGAAAAGGAAGCCTATTGACGTGTGC
CAAGTTCAAGTGTGTGACAAAACTAGAAGGAAAGATAGTTCAATATGAAA
ACTTGAAATATTCAGTGATAGTCACCGTCCACACTGGGGATCAGCACCAG
GTGGGAAACGAGACTACAGAACATGGAACAATTGCAACCATAACACCTCA
AGCTCCCACGTCGGAAATACAGCTGACTGACTACGGAGCCCTCACATTGG
ACTGCTCACCTAGAACAGGGCTGGACTTTAATGAGATGGTGCTATTGACA
ATGAAAGAAAAATCATGGCTTGTCCACAAACAATGGTTTCTAGACTTACC
ACTGCCTTGGACTTCGGGGGCTTCAACATCCCAAGAGACTTGGAACAGAC
AAGATTTGCTGGTCACATTCAAGACAGCTCATGCAAAGAAACAGGAAGTA
GTCGTACTGGGATCACAAGAAGGAGCAATGCACACCGCGTTGACTGGGGC
GACAGAAATCCAGACGTCAGGAACGACAACAATCTTTGCAGGGCACCTGA
AATGCAGACTAAAAATGGATAAACTGACTTTAAAGGGGACGTCATATGTG
ATGTGTACAGGCTCATTTAAGCTAGAGAAGGAAGTGGCTGAGACCCAGCA
TGGAACTGTTCTAGTGCAGGTCAAATACGAAGGAACAGATGCGCCATGCA
AGATCCCCTTTTCGACCCAAGATGAAAAAGGAGTGACCCAGAATGGGAGA
TTGATAACAGCCAATCCCATAGTTACTGACAAAGAAAAACCAGTCAACAT
TGAGACAGAACCACCTTTTGGTGAGAGCTACATCGTGGTAGGGGCAGGTG
AAAAAGCTTTGAAACTAAGCTGGTTCAAGAAAGGAAGCAGCATAGGGAAA
ATGTTCGAAGCAACCGCCCGAGGAGCACGAAGGATGGCTATCCTGGGAGA
CACCGCATGGGACTTCGGCTCTATAGGAGGAGTGTTCACATCTGTGGGAA
AATTGGTACACCAGGTTTTTGGAACCGCATATGGTGTTCTGTTCAGCGGT
GTTTCTTGGACCATGAAAATAGGAATAGGGATTCTGCTGACATGGTTGGG
ATTAAATTCAAGGAGCACGTCACTTTCGATGACGTGCATTGCAGTTGGCA
TAGTTACACTGTACCTAGGAGTCATGGTTCAAGCG
>Brazil(Ceara)_BeH527543_1994(HM450079)
ATGCGATGCGTGGGAATAGGCAACAGAGACTTCGTTGAAGGACTGTCAGG
AGCAACGTGGGTAGACGTGGTATTGGAGCATGGAAGCTGCGTCACCACCA
TGGCAAAAAATAAACCAACATTGGACATTGAACTCTTGAAGACGGAGGTC
ACGAACCCTGCCGTCTTGCGCAAACTGTGCATTGAAGCCAAAATATCAAA
CACCACCACCGATTCAAGATGTCCAACACAAGGAGAGGCTACACTGGTGG
AAGAACAAGACGCGAACTTTGTGTGTCGCCGAACGTTTGTGGACAGAGGC
TGGGGTAATGGCTGCGGATTATTCGGAAAAGGAAGCCTATTGACGTGTGC
CAAGTTCAAGTGTGTGACAAAACTAGAAGGAAAGATAGTTCAATATGAAA
ACTTAAAATATTCAGTGATAGTCACCGTCCACACTGGGGATCAGCACCAG
GTGGGAAACGAGACTACAGAACATGGAACAATTGCAACCATAACACCTCA
AGCTCCTACGTCGGAAATACAGCTGACTGACTACGGAGCCCTCACATTGG
ACTGCTCACCTAGAACAGGGCTGGACTTTAATGAGATGGTGCTATTGACA
ATGAAAGAAAAATCATGGCTTGTCCACAAACAATGGTTTCTAGACTTACC
ACTGCCTTGGACTTCGGGGGCTTCAACATCCCAAGAGACTTGGAACAGAC
AAGATTTGCTGGTCACATTCAAGACAGCTCATGCAAAGAAACAGGAAGTA
GTCGTACTGGGATCACAAGAAGGAGCAATGCACACCGCGTTGACTGGGGC
GACAGAAATCCAGACGTCAGGAACGACAACAATCTTTGCAGGGCACCTGA
AATGCAGACTAAAAATGGATAAACTGACTTTAAAGGGGACGTCATATGTG
ATGTGCACAGGCTCATTTAAGCTAGAGAAGGAAGTGGCTGAGACCCAGCA
TGGAACTGTTCTAGTGCAGGTCAAATACGAAGGAACAGATGCGCCATGCA
AGATCCCCTTTTCGACCCAAGATGAGAAAGGAGTGACCCAGAATGGGAGA
TTGATAACAGCCAATCCCATAGTTACTGACAAAGAAAAACCAGTCAACAT
TGAGACAGAACCACCTTTTGGTGAGAGCTACATCGTGGTAGGGGCAGGTG
AAAAAGCTTTGAAACTAAGCTGGTTCAAGAAAGGAAGCAGCATAGGGAAA
ATGTTCGAAGCAACCGCCCGAGGAGCACGAAGGATGGCTATCCTGGGAGA
CACCGCATGGGACTTCGGCTCTATAGGAGGAGTGTTCACATCTGTGGGAA
AATTGGTACACCAGGTTTTTGGAACCGCATATGGTGTTCTGTTCAGCGGT
GTTTCTTGGACCATGAAAATAGGAATAGGGATTCTGCTGACATGGTTGGG
ATTAAATTCAAGGAGCACGTCACTTTCGATGACGTGCATTGCAGTTGGCA
TGGTTACACTGTACCTAGGAGTCATGGTTCAAGCG
>Brazil(Ceara)_BeH631185_2000(HM450086)
ATGCGATGCGTGGGAATAGGCAACAGAGACTTCGTCGAAGGACTGTCAGG
AGCAACGTGGGTAGACGTGGTATTGGAGCATGGAAGCTGCGTCACCACCA
TGGCAAAAAATAAACCAACATTGGACATTGAACTCTTGAAGACGGAGGTC
GCGAACCCTGCCGTCTTGCGCAAACTGTGCATTGAAGCCAAAATATCAAA
CACCACCACCGATTCAAGATGTCCAACACAAGGAGAGGCTACACTGGTGG
AAGAACAAGACGCGAACTTTGTGTGTCGCCGAACGTTTGTGGACAGAGGC
TGGGGCAATGGCTGTGGATTATTCGGAAAAGGAAGCCTATTGACGTGTGC
CAAGTTCAAGTGTGTGACAAAACTAGAAGGAAAGATAGTTCAATATGAAA
ACTTGAAATATTCAGTGATAGTCACCGTCCACACTGGGGATCAGCACCAG
GTGGGAAACGAGACTACAGAACATGGAACAATTGCAACCATAACACCTCA
AGCTCCTACGTCGGAAATACAGCTGACTGACTACGGAGCCCTCACATTGG
ACTGCTCACCTAGAACAGGGCTGGACTTTAATGAGATGGTGCTATTGACA
ATGAAAGAAAAATCATGGCTTGTCCACAAACAATGGTTTCTAGACTTACC
ACTGCCTTGGACTTCGGGGGCTTCAACATCCCAAGAGACTTGGAACAGAC
AAGATTTGCTGGTCACATTCAAGACAGCTCATGCAAAGAAACAGGAAGTA
GTCGTACTGGGATCACAAGAAGGAGCAATGCACACCGCGTTGACTGGGGC
GACAGAAATCCAGACGTCAGGAACGACAACAATCTTTGCAGGGCACCTGA
AATGTAGACTAAAAATGGATAAACTGACTTTAAAGGGGACGTCATATGTG
ATGTGCACAGGCTCATTTAAGCTAGAGAAGGAAGTGGCTGAGACCCAGCA
TGGAACTGTTCTAGTGCAGGTCAAATACGAAGGAACAGATGCGCCATGCA
AGATCCCTTTTTCGACCCAAGATGAGAAAGGAGTGACCCAGAATGGGAGA
CTGATAACAGCCAATCCCATAGTTACTGACAAAGAAAAACCAGTCAACAT
TGAGACAGAACCACCTTTTGGTGAGAGCTACATCGTGGTAGGGGCAGGTG
AAAAAGCTTTGAAACTAAGCTGGTTCAAGAAAGGAAGCAGCATAGGGAAA
ATGTTCGAAGCAACCGCCCGAGGAGCACGAAGGATGGCTATCCTGGGAGA
CACCGCATGGGACTTCGGCTCTATAGGAGGAGTGTTTACATCTGTGGGAA
AATTGGTACACCAGGTTTTTGGAACCGCATATGGTGTTCTGTTCAGCGGT
GTTTCTTGGACCATGAAAATAGGAATAGGGATTCTGTTGACATGGTTGGG
ATTAAATTCAAGGAGCACGTCACTTTCGATGACGTGCATTGCAGTTGGCA
TGGTTACACTGTACCTAGGAGTCATGGTTCAAGCG
>Brazil(Ceara)_BeH631188_2000(HM450087)
ATGCGATGCGTGGGAATAGGCAACAGAGACTTCGTCGAAGGACTGTCAGG
AGCAACGTGGGTAGACGTGGTATTGGAGCATGGAAGCTGCGTCACCACCA
TGGCAAAAAATAAACCAACATTGGACATTGAACTCTTGAAGACGGAGGTC
GCGAACCCTGCCGTCTTGCGCAAACTGTGCATTGAAGCCAAAATATCAAA
CACCACCACCGATTCAAGATGTCCAACACAAGGAGAGGCTACACTGGTGG
AAGAACAAGACGCGAACTTTGTGTGTCGCCGAACGTTTGTGGACAGAGGC
TGGGGCAATGGCTGTGGATTATTCGGAAAAGGAAGCCTATTGACGTGTGC
CAAGTTCAAGTGTGTGACAAAACTAGAAGGAAAGATAGTTCAATATGAAA
ACTTGAAATATTCAGTGATAGTCACCGTCCACACTGGGGATCAGCACCAG
GTGGGAAACGAGACTACAGAACATGGAACAATTGCAACCATAACACCTCA
AGCTCCTACGTCGGAAATACAGCTGACTGACTACGGAGCCCTCACATTGG
ACTGCTCACCTAGAACAGGGCTGGACTTTAATGAGATGGTGCTATTGACA
ATGAAAGAAAAATCATGGCTTGTCCACAAACAATGGTTTCTAGACTTACC
ACTGCCTTGGACTTCGGGGGCTTCAACATCCCAAGAGACTTGGAACAGAC
AAGATTTGCTGGTCACATTCAAGACAGCTCATGCAAAGAAACAGGAAGTA
GTCGTACTGGGATCACAAGAAGGAGCAATGCACACCGCGTTGACTGGGGC
GACAGAAATCCAGACGTCAGGAACGACAACAATCTTTGCAGGGCACCTGA
AATGCAGACTAAAAATGGATAAACTGACTTTAAAGGGGACGTCATATGTG
ATGTGCACAGGCTCATTTAAGCTAGAGAAGGAAGTGGCTGAGACCCAGCA
TGGAACTGTTCTAGTGCAGGTCAAATACGAAGGAACAGATGCGCCATGCA
AGATCCCCTTTTCAACCCAAGATGAGAAAGGAGTGACCCAGAATGGGAGA
CTGATAACAGCCAATCCCATAGTTACTGACAAAGAAAAACCAGTCAACAT
TGAGACAGAACCACCTTTTGGTGAGAGCTACATCGTGGTAGGGGCAGGTG
AAAAAGCTTTGAAACTAAGCTGGTTCAAGAAAGGAAGCAGCATAGGGAAA
ATGTTCGAAGCAACCGCCCGAGGAGCACGAAGGATGGCTATCCTGGGAGA
CACCGCATGGGACTTCGGCTCTATAGGAGGAGTGTTTACATCTGTGGGAA
AATTAGTACACCAGGTTTTTGGAACCGCATATGGTGTTCTGTTCAGCGGT
GTTTCTTGGACCATGAAAATAGGAATAGGGATTCTGTTGACATGGTTGGG
ATTAAATTCAAGGAGCACGTCACTTTCGATGACGTGCATTGCAGTTGGCA
TGGTTACACTGTACCTAGGAGTCATGGTTCAAGCG
>Brazil(Central)_ARG0028_2000(AY277665)
ATGCGATGCGTGGGAATAGGCAACAGAGACTTCGTCGAAGGACTGTCAGG
AGCAACGTGGGTAGACGTGGTATTGGAGCATGGAAGCTGCGTCACCACTA
TGGCAAAAAATAAACCAACATTGGACATTGAACTCTTGAAGACGGAGGTC
ACGAACCCTGCCGTCTTGCGCAAATTGTGCATTGAAGCCAAAATATCAAA
CACCACCACCGATTCAAGATGTCCAACACAAGGAGAGGCCACACTGGTGG
AAGAACAAGACGCGAACTTTGTGTGTCGCCGAACGTTTGTGGACAGAGGC
TGGGGTAATGGCTGCGGATTATTCGGAAAAGGAAGCCTATTGACGTGTGC
CAAGTTTAAGTGTGTGACAAAACTAGAAGGAAAGATAGTTCAATATGAAA
ACTTGAAATATTCAGTGATAGTCACTGTCCACACTGGGGATCAGCACCAG
GTGGGAAACGAGACTACAGAACATGGAACAATTGCAACCATAACACCTCA
AGCTCCTACGTCGGAAATACAGCTGACTGACTACGGAGCCCTCACATTGG
ACTGCTCACCTAGAACAGGGCTGGACTTTAATGAGATGGTGCTATTGACA
ATGAAAGAAAAATCATGGCTTGTCCACAAACAATGGTTTCTAGACTTACC
ACTGCCTTGGACTTCGGGGGCTTCAACATCCCAAGAGACTTGGAACAGAC
AAGATTTGCTGGTCACATTCAAGACAGCTCATGCAAAGAAACAGGAAGTA
GTTGTACTGGGATCACAGGAAGGAGCAATGCACACCGCGTTGACTGGGGC
GACAGAAATCCAGACGTCAGGAACGACAACAATCTTTGCAGGGCACCTGA
AATGCAGACTAAAAATGGATAAACTGACTTTAAAAGGGACGTCATATGTG
ATGTGCACAGGCTCATTTAAGCTAGAGAAGGAAGTGGCTGAGACCCAGCA
TGGAACTGTTCTAGTGCAGGTCAAATACGAAGGAACAGATGCGCCATGCA
AGATCCCCTTTTTGACCCAAGATGAGAAAGGAGTGACCCAGAATGGGAGA
TTGATAACAGCCAATCCCATAGTTACTGACAAAGAAAAACCAGTCAACAT
TGAGACAGAACCACCTTTTGGTGAGAGCTACATCGTGGTAGGGGCAGGTG
AAAAAGCTCTGAAACTAAGCTGGTTCAAGAAAGGAAGCAGCATAGGGAAA
ATGTTCGAAGCAACCGCCCGAGGAGCACGAAGGATGGCTATCCTGGGAGA
CACCGCATGGGACTTCGGCTCTATAGGAGGAGTGTTCACATCTGTGGGAA
AATTGGTACACCAGGTTTTTGGAACCGCATATGGTGTTCTGTTCAGCGGT
GTTTCTTGGACCATGAAAATAGGAATAGGGATTCTGCTGACATGGTTGGG
ATTAAATTCAAGGAGCACGTCACTTTCGATGACGTGCATTGTAGTTGGCA
TGGTTACACTGTACCTAGGAGTCATGGTTCAAGCG
>Brazil(Espirito_Santo)_516_2010(KF672785) Dengue virus 1 strain 516/2010/BR/ES/2010 polyprotein gene, partialcds.
ATGCGATGCGTGGGAATAGGCAATAGAGACTTCGTTGAAGGACTGTCAGG
AGCAACGTGGGTGGACGTGGTACTGGAGCATGGAAGCTGCGTCACCACCA
TGGCAAAAAACAAACCAACATTGGACATTGAACTCTTGAAAACGGAGGTC
ACGAACCCTGCCGTCCTGCGCAAACTGTGCATTAAAGCTAAAATATCAAA
CACCACCACCGATTCAAGATGTCCAACACAAGGAGAAGCCACACTGGTGG
AAGAACAAGACGCGAACTTTGTGTGTCGACGGACGTTCGTGGACAGAGGC
TGGGGCAATGGCTGCGGACTATTTGGAAAAGGAAGTCTACTGACGTGTGC
TAAGTTCAAGTGTGTGACAAAACTAGAAGGAAAGATAGTTCAATATGAAA
ACTTAAAATATTCAGTGATAGTCACTGTCCACACTGGGGACCAGCACCAG
GTAGGAAACGAGACTACAGAACATGGAACAATTGCAACCATAACACCTCA
AGCTCCTACGTCGGAAATACAGCTGACCGACTACGGAGCCCTCACATTGG
ACTGCTCACCTAGAACTGGGCTGGACTTTAATGAGATGGTGCTACTGACA
ATGAAAGAAAAATCATGGCTTGTCCACAAACAATGGTTTCTAGACTTACC
ACTGCCTTGGACTTCGGGAGCTTCAACATCCCAAGAGACTTGGAACAGAC
AAGATTTGCTGGTCACATTCAAGACAGCTCATGCAAAGAAACAGGAAGTA
GTCGTGCTGGGATCACAGGAAGGAGCAATGCACACTGCGCTGACTGGAGC
GACAGAAATCCAGACGTCAGGAACGACAACAATTTTTGCGGGACACCTGA
AATGTAGACTAAAAATGGACAAACTGACTTTAAAAGGGATGTCATATGTG
ATGTGCACAGGCTCATTTAAGCTAGAGAAGGAAGTGGCTGAGACCCAGCA
TGGAACTGTTTTAGTGCAGGTTAAATACGAAGGAACAGATGCACCATGCA
AGATCCCTTTTTTGACCCAAGATGAGAAAGGAGTGACCCAGAATGGGAGA
TTGATAACAGCTAATCCTATAGTTACTGATAAAGAAAAACCAGTCAACAT
TGAGACAGAACCACCTTTTGGTGAGAGCTACATCGTGGTAGGGGCAGGTG
AAAAAGCTTTGAAACTAAGCTGGTTCAAGAAAGGAAGCAGCATAGGGAAA
ATGTTCGAAGCAACCGCCCGAGGAGCACGAAGGATGGCCATCCTGGGAGA
CACTGCATGGGACTTCGGCTCTATAGGAGGATTGTTCACGTCTGTGGGAA
AATTGATACACCAGGTTTTTGGAACTGCATATGGGGTTCTGTTCAGCGGT
GTTTCTTGGACCATGAAAATAGGAATAGGGATTCTGCTGACATGGTTGGG
ATTAAATTCAAGGAGCACGTCACTTTCAATGACGTGCATTGCAGTTGGCA
TGGTCACACTGTACCTAGGAGTCATGGTTCAAGCG
>Brazil(Espirito_Santo)_55_2009(HM043709) Dengue virus 1 strain 55/2009ES polyprotein gene, partial cds.
ATGCGATGCGTGGGAATAGGCAATAGAGACTTCGTTGAAGGACTGTCAGG
AGCAACGTGGGTGGACGTGGTACTGGAGCATGGAAGCTGCGTCACCACCA
TGGCAAAAAACAAACCAACATTGGACATTGAACTCTTGAAAACGGAGGTC
ACGAACCCTGCCGTCCTGCGCAAACTGTGCATTGAAGCTAAAATATCAAA
CACCACCACCGATTCAAGATGTCCAACACAAGGAGAAGCCACACTGGTGG
AAGAACAAGACGCGAACTTTGTGTGTCGACGGACGTTCGTGGACAGAGGC
TGGGGTAATGGCTGCGGACTATTTGGAAAAGGAAGTCTACTGACGTGTGC
TAAGTTCAAGTGTGTGACAAAACTAGAAGGAAAGATAGTTCAATATGAAA
ACTTAAAATATTCAGTGATAGTCACTGTCCACACTGGGGACCAGCACCAG
GTAGGAAACGAGACTACAGAACATGGAACAATTGCAACCATAACACCTCA
AGCTCCTACGTCGGAAATACAGCTGACCGACTACGGAGCCCTCACATTGG
ACTGCTCACCTAGAACTGGGCTGGACTTCAATGAGATGGTGCTACTGACA
ATGAAAGAAAAATCATGGCTTGTCCACAAACAATGGTTTCTAGACTTACC
ACTGCCTTGGACTTCGGGAGCTTCAACATCCCAAGAGACTTGGAACAGAC
AAGATTTGCTGGTCACATTCAAGACAGCTCATGCAAAGAAACAGGAAGTA
GTCGTGCTGGGATCACAGGAAGGAGCAATGCACACTGCGCTGACTGGGGC
GACTGAAATCCAGACGTCAGGAACGACAACAATTTTTGCGGGACACCTGA
AATGTAGACTAAAAATGGACAAACTGACTTTAAAAGGGATGTCATATGTG
ATGTGCACAGGCTCATTTAAGCTAGAGAAGGAAGTGGCTGAGACCCAGCA
TGGAACTGTTTTAGTGCAGGTTAAATACGAAGGAACAGATGCACCATGCA
AGATCCCTTTTTTGACCCAAGATGAGAAAGGAGTGACCCAGAATGGGAGA
TTGATAACAGCTAATCCTATAGTTACTGATAAAGAAAAACCAGTCAACAT
TGAGACAGAACCACCTTTTGGTGAGAGCTACATCGTGGTAGGGGCAGGTG
AAAAAGCTTTGAAACTAAGCTGGTTCAAGAAAGGAAGCAGCATAGGGAAA
ATGTTCGAAGCAACCGCCCGAGGAGCACGAAGGATGGCCATCCTGGGAGA
CACTGCATGGGACTTCGGCTCTATAGGAGGATTGTTCACGTCTGTGGGAA
AATTGATACACCAGGTTTTTGGAACTGCATATGGGGTTCTGTTCAGCGGT
GTTTCTTGGACCATGAAAATAGGAATAGGGATTCTGCTGACATGGTTGGG
ATTAAATTCAAGGAGCACGTCACTTTCAATGACGTGCATTGCAGTTGGCA
TGGTCACACTGTACCTAGGAGTCATGGTTCAAGCG
>Brazil(Espirito_Santo)_568_2010(KF719187) Dengue virus 1 strain 568_2010/BR/ES/2010 polyprotein gene, partialcds.
ATGCGATGCGTGGGAATAGGCAATAGAGACTTCGTTGAAGGACTGTCAGG
AGCAACGTGGGTGGACGTGGTACTGGAGCATGGAAGCTGCGTCACCACCA
TGGCAAAAAACAAACCAACATTGGACATTGAACTCTTGAAAACGGAGGTC
ACGAACCCTGCCGTCCTGCGCAAACTGTGCATTGAAGCTAAAATATCAAA
CACCACCACCGATTCAAGATGTCCAACACAAGGAGAAGCCACACTGGTGG
AAGAACAAGACGCGAACTTTGTGTGTCGACGGACGTTAGTGGACAGAGGC
TGGGGCAATGGCTGCGGACTATTTGGAAAAGGAAGTCTACTGACGTGTGC
TAAGTTCAAGTGTGTGACAAAACTAGAAGGAAAGATAGTTCAATATGAAA
ACTTAAAATATTCAGTGATAGTCACTGTCCACACTGGGGACCAGCACCAG
GTAGGAAACGAGACTACAGAACATGGAACAATTGCAACCATAACACCTCA
AGCTCCTACGTCGGAAATACAGCTGACCGACTACGGAGCCCTCACATTGG
ACTGCTCACCTAGAACTGGGCTGGACTTTAATGAGATGGTGCTACTGACA
ATGAAAGAAAAATCATGGCTTGTCCACAAACAATGGTTTCTAGACTTACC
ACTGCCTTGGACTTCGGGAGCTTCAACATCCCAAGAGACTTGGAACAGAC
AAGATTTGCTGGTCACATTCAAGACAGCTCATGCAAAGAAACAGGAAGTA
GTCGTGCTGGGATCACAGGAAGGAGCAATGCACACTGCGCTGACTGGGGC
GACAGAAATCCAGACGTCAGGAACGACAACAATTTTTGCGGGACACCTGA
AATGTAGACTAAAAATGGACAAACTGACTTTAAAAGGGATGTCATATGTG
ATGTGCACAGGCTCATTTAAGCTAGAGAAGGAAGTGGCTGAGACCCAGCA
TGGAACTGTTTTAGTGCAGGTTAAATACGAAGGAACAGATGCACCATGCA
AGATCCCTTTTTTGACCCAAGATGAGAAAGGAGTGACCCAGAATGGGAGA
TTGATAACAGCTAATCCTATAGTTACTGATAAAGAAAAACCAGTCAACAT
TGAGACAGAACCACCTTTTGGTGAGAGCTACATCGTGGTAGGGGCAGGTG
AAAAAGCTTTGAAACTAAGCTGGTTCAAGAAAGGAAGCAGCATAGGGAAA
ATGTTCGAAGCAACCGCCCGAGGAGCACGAAGGATGGCCATCCTGGGAGA
CACTGCATGGGACTTCGGCTCTATAGGAGGATTGTTCACGTCTGTGGGAA
AATTGATACACCAGGTTTTTGGAACTGCATATGGGGTTCTGTTCAGCGGT
GTTTCTTGGACCATGAAAATAGGAATAGGGATTCTGCTGACATGGTTGGG
ATTAAATTCAAGGAGCACGTCACTTTCAATGACGTGCATTGCAGTTGGCA
TGGTCACACTGTACCTAGGAGTCATGGTTCAAGCG
>Brazil(Espirito_Santo)_62114_BR_ES_1998(KF672778) Dengue virus 1 strain 62114/BR/ES/1998 polyprotein gene, partialcds.
ATGCGATGCGTGGGAATAGGCAACAGAGACTTCGTCGAAGGACTGTCAGG
AGCAACGTGGGTAGACGTGGTATTGGAGCATGGAAGCTGCGTCACCACCA
TGGCAAAAAATAAACCAACATTGGACATTGAACTCTTGAAGACGGAGGTC
ACGAACCCTGCCGTCTTGCGCAAACTGTGCATTAAAGCCAAAATATCAAA
CACCACCACCGATTCAAGATGTCCAACACAAGGAGAGGCTACACTGGTGG
AAGAACAAGACGCGAACTTTGTGTGTCGCCGAACGTTTGTGGACAGAGGC
TGGGGTAATGGCTGCGGATTATTCGGAAAAGGAAGCCTATTGACGTGTGC
CAAGTTTAAGTGTGTGACAAAACTAGAAGGAAAGATAGTTCAATATGAAA
ACTTGAAATATTCAGTGATAGTCACCGTCCACACTGGGGATCAGCACCAG
GTGGGAAACGAGACTACAGAACATGGAACAATTGCAACCATAACACCTCA
AGCTCCTACGTCGGAAATACAGCTGACTGACTACGGAGCCCTCACATTGG
ACTGCTCACCTAGAACAGGGCTGGACTTTAATGAGATGGTGCTATTGACA
ATGAAAGAAAAATCATGGCTTGTCCACAAACAATGGTTTCTAGACTTACC
ACTGCCTTGGACTTCGGGGGCTTCAACATCCCAAGAGACTTGGAACAGAC
AAGATTTGCTGGTCACATTCAAGACAGCTCATGCAAAGAAACAGGAAGTA
GTCGTACTGGGATCACAAGAAGGAGCAATGCACACCGCGTTGACTGGGGC
GACAGAAATCCAGACGTCAGGAACGACAACAATCTTTGCAGGGCACCTGA
AATGCAGACTAAAAATGGATAAACTGACTTTAAAAGGGACGTCATATGTG
ATGTGCACAGGCTCATTTAAGCTAGAGAAGGAAGTGGCTGAGACCCAGCA
TGGAACTGTCCTAGTGCAGGTCAAATACGAAGGAACAGATGCGCCATGCA
AGATCCCCTTTTCGACCCAAGATGAGAGAGGAGTGACCCAGAATGGGAGA
TTGATAACAGCCAATCCCATAGTTACTGACAAAGAAAAACCAGTCAACAT
TGAGACAGAACCACCTTTTGGTGAGAGCTACATCGTGGTAGGGGCAGGTG
AAAAAGCTTTGAAACTAAGCTGGTTCAAGAAAGGAAGCAGCATAGGGAAA
ATGTTCGAAGCAACCGCCCGAGGAGCACGAAGGATGGCTATCCTGGGAGA
CACCGCATGGGACTTCGGCTCTATAGGAGGAGTGTTCACATCTGTGGGAA
AATTGGTACACCAGGTTTTTGGAACCGCATATGGTGTTCTGTTCAGCGGT
GTTTCTTGGACCATGAAAATAGGAATAGGGATTCTGCTGACATGGTTGGG
ATTAAATTCAAGGAGCACGTCACTTTCGATGACGTGCATTGCAGTTGGCA
TGGTTACACTGTACCTAGGAGTCATGGTTCAAGCG
>Brazil(Espirito_Santo)_62189_1998(KF672779) Dengue virus 1 strain 62189/BR/ES/1998 polyprotein gene, partialcds.
ATGCGATGCGTGGGAATAGGCAACAGAGACTTCGTTGAAGGACTGTCAGG
AGCAACGTGGGTAGACGTGGTATTGGAGCATGGAAGCTGCGTCACCACCA
TGGCAAAAAATAAACCAACATTGGACATTGAACTCTTGAAGACGGAGGTC
ACGAACCCTGCCGTCTTGCGCAAACTGTGCATTGAAGCCAAAATATCAAA
CACCACCACCGATTCAAGATGTCCAACACAAGGAGAGGCTACACTGGTGG
AAGAACAAGACGCGAACTTTGTGTGTCGCCGAACGTTTGTGGACAGAGGC
TGGGGTAATGGCTGCGGATTATTCGGAAAAGGAAGCCTATTGACGTGTGC
CAAGTTCAAGTGTGTGACAAAACTAGAAGGAAAGATAGTTCAATATGAAA
ACTTAAAATATTCAGTGATAGTCACCGTCCACACCGGGGATCAGCACCAG
GTGGGAAACGAGACTACAGAACATGGAACAATTGCAACCATAACACCTCA
AGCTCCTACGTCGGAAATACAGCTGACTGACTACGGAGCCCTCACATTGG
ACTGCTCACCTAGAACAGGGCTGGACTTTAATGAGATGGTGCTATTGACA
ATGAAAGAAAAATCATGGCTTGTCCACAAACAATGGTTTCTAGACTTACC
ACTGCCTTGGACTTCGGGGGCTTCAACATCCCAAGAGACTTGGAACAGAC
AAGATTTGCTGGTCACATTCAAGACAGCCCATGCAAAGAAACAGGAAGTA
GTCGTACTGGGATCACAAGAAGGAGCAATGCACACTGCGTTGACTGGGGC
GACAGAAATCCAGACGTCAGGAACGACAACAATCTTTGCAGGACACCTGA
AATGCAGACTAAAAATGGATAAACTGACTTTAAAGGGGACGTCTTATGTG
ATGTGCACAGGCTCATTTAAGCTAGAGAAGGAAGTGGCTGAGACCCAGCA
TGGAACTGTTCTAGTGCAGGTCAAATACGAAGGAACAGATGCGCCATGCA
AGATCCCCTTTTCGACCCAAGATGAGAAAGGAGTGACCCAGAATGGGAGA
TTGATAACAGCCAATCCCATAGTTACTGACAAAGAAAAACCAGTCAACAT
TGAGACAGAACCACCTTTTGGTGAGAGCTATATCGTGGTAGGGGCAGGTG
AAAAAGCTTTGAAACTAAGCTGGTTCAAGAAAGGAAGCAGCATAGGAAAA
ATGTTCGAAGCAACCGCTCGAGGAGCACGAAGGATGGCTATCCTGGGAGA
CACCGCATGGGACTTCGGCTCTATAGGAGGAGTGTTCACATCTGTGGGAA
AATTGGTACACCAGGTTTTTGGAACCGCATATGGTGTTCTGTTCAGCGGT
GTTTCTTGGACCATGAAAATAGGAATAGGGATTCTGCTGACATGGTTGGG
ATTAAATTCAAGGAGCACGTCACTTTCGATGACGTGCATTGCAGTTGGCA
TGGTTACACTGTACCTAGGAGTCATGGTTCAAGCG
>Brazil(Espirito_Santo)_66694_BR_ES_2000(KF672763) Dengue virus 1 strain 66694/BR/ES/2000 polyprotein gene, partialcds.
ATGCGATGCGTGGGAATAGGCAACAGAGACTTCGTCGAAGGACTGTCAGG
AGCAACGTGGGTAGACGTGGTATTGGAGCATGGAAGCTGCGTCACCACCA
TGGCAAAAAACAAACCAACATTGGACATTGAACTCTTGAAGACGGAGGTC
ACGAACCCTGCCGTCTTGCGCAAACTGTGCATTGAAGCCAAAATATCAAA
CACCACCACCGATTCAAGATGTCCAACACAAGGAGAGGCTACACTGGTGG
AAGAACAAGACGCGAACTTTGTGTGTCGCCGAACGTTTGTGGACAGAGGC
TGGGGTAATGGCTGCGGATTATTCGGAAAAGGAAGCCTATTGACGTGTGC
CAAGTTTAAGTGTGTGACAAAACTAGAAGGAAAGATAGTTCAATATGAAA
ACTTGAAATATTCAGTGATAGTCACCGTCCACACTGGGGATCAGCACCAG
GTGGGAAACGAGACTACAGAACATGGAACAATTGCAACCATAACACCCCA
AGCTCCTACGTCGGAAATACAGCTGACTGACTACGGAGCCCTCACATTGG
ACTGCTCACCTAGAACAGGGCTGGACTTTAATGAGATGGTGCTATTGACA
ATGAAAGAAAAATCATGGCTTGTCCACAAACAATGGTTTCTAGACTTACC
ACTGCCTTGGACTTCGGGGGCTTCAACATCCCAAGAGACTTGGAACAGAC
AAGATTTGCTGGTCACATTCAAGACAGCTCATGCAAAGAAACAGGAAGTA
GTCGTACTGGGATCACAAGAAGGAGCAATGCACACCGCGTTGACTGGGGC
GACAGAAATCCAGACGTCAGGAACGACAACAATCTTTGCAGGACACCTGA
AATGCAGACTAAAAATGGATAAACTGACTTTAAAAGGGACGTCATATGTG
ATGTGCACAGGCTCATTTAAGCTAGAGAAGGAAGTGGCTGAGACCCAGCA
TGGAACTGTTCTAGTGCAGGTCAAATACGAAGGAACAGATGCGCCATGCA
AGATCCCCTTTTCGACCCAAGATGAGAAAGGAGTGACCCAGAATGGGAGA
TTGATAACAGCCAATCCCATAGTTACTGACAAAGAAAAACCAGTCAACAT
TGAGACAGAACCACCTTTTGGTGAGAGCTACATCGTGGTAGGGGTAGGTG
AAAAAGCTTTGAAACTAAGCTGGTTCAAGAAAGGAAGCAGCATAGGGAAA
ATGTTCGAAGCAACCGCCCGAGGAGCACGAAGGATGGCTATCCTGGGAGA
CACCGCATGGGACTTCGGCTCTATAGGAGGAGTGTTCACATCTGTGGGAA
AATTGGTACACCAGGTTTTTGGAACCGCATATGGTGTTCTGTTCAGCGGT
GTTTCTTGGACCATGAAAATAGGAATAGGGATTCTGCTGACATGGTTGGG
ATTAAATTCAAGGAGCACGTCACTTTCGATGACGTGCATTGCAGTTGGCA
TGGTTACACTGTACCTAGGAGTCATGGTTCAAGCG
>Brazil(Espirito_Santo)_73834_BR_ES_2001(KF672789) Dengue virus 1 strain 73834/BR/ES/2001 polyprotein gene, partialcds.
ATGCGATGCGTGGGAATAGGCAATAGAGACTTCGTTGAAGGACTGTCAGG
AGCAACGTGGGTGGACGTGGTACTGGAGCATGGAAGCTGCGTCACCACCA
TGGCAAAAAACAAACCAACATTGGACATTGAACTCTTGAAAACGGAGGTC
ACGAACCCTGCCGTCCTGCGCAAACTGTGCATTGAAGCTAAAATATCAAA
CACCACCACTGATTCAAGATGTCCAACACAAGGAGAAGCCACACTGGTGG
AAGAACAAGACGCGAACTTTGTGTGTCGGCGGACGTTCGTGGACAGAGGC
TGGGGTAATGGCTGCGGACTATTTGGAAAAGGAAGTCTACTGACGTGTGC
TAAGTTCAAGTGTGTGACAAAACTAGAAGGAAAGATAGTTCAATATGAAA
ACTTAAAATATTCAGTGATAGTCACTGTCCACACTGGGGACCAGCACCAG
GTAGGAAACAAGACTACAGAACATGGAACAATTGCAACCATAACACCTCA
AGCTCCTACGTCGGAAATACAGCTGACCGACTACGGAGCCCTCACATTGG
ACTGCTCACCTAGAACTGGGCTGGACTTTAATGAGATGGTGCTACTGACA
ATGAAAGAAAAATCATGGCTTGTCCACAAACAATGGTTTCTAGACTTACC
ACTGCCTTGGACTTCGGGAGCTTCAACATCCCAAGAGACTTGGAACAGAC
AAGATTTGCTGGTCACATTCAAGACAGCTCATGCAAAGAAACAGGAAGTA
GTCGTACTGGGATCACAGGAAGGAGCAATGCACACTGCGCTGACTGGGGC
GACAGAAATCCAGACGTCAGGAACGACAACAATCTTTGCGGGACACCTGA
AATGTAGACTAAAAATGGACAAACTGACCTTAAAAGGGATGTCATATGTG
ATGTGCACAGGCTCATTTAAGCTAGAGAAGGAAGTGGCTGAGACCCAGCA
TGGAACTGTTTTAGTGCAGGTTAAATACGAAGGAACAGATGCACCATGCA
AGATCCCCTTTTTGACCCAAGATGAGAAAGGAGTGACCCAGAATGGGAGA
TTGATAACAGCCAATCCTATAGTTACTGACAAAGAAAAACCAGTCAACAT
TGAGACAGAACCACCTTTTGGTGAGAGCTACATCGTGGTAGGGGCAGGTG
AAAAAGCTTTGAAACTAAGCTGGTTCAAGAAAGGAAGCAGCATAGGGAAA
ATGTTCGAAGCAACCGCCCGAGGAGCACGAAGGATGGCCATCCTGGGAGA
CACCGCATGGGACTTCGGCTCTATAGGAGGATTGTTCACGTCTGTGGGAA
AATTGATACACCAGGTTTTTGGAACTGCATATGGGGTTCTGTTCAGCGGT
GTTTCTTGGACCATGAAAATAGGAATAGGGATTCTGCTGACATGGTTGGG
ATTAAATTCAAGGAGCACGTCACTTTCAATGACGTGCATTGCAGTTGGCA
TGGTCACACTGTACCTAGGAGTCATGGTTCAAGCG
>Brazil(Espirito_Santo)_75424_2002(KF672783) Dengue virus 1 strain 75424/BR/ES/2002 polyprotein gene, partialcds.
ATGCGATGCGTGGGAATAGGCAACAGAGACTTCGTCGAAGGACTGTCAGG
AGCAACGTGGGTAGACGTGGTATTGGAGCATGGAAGCTGCGTCACCACCA
TGGCAAAAAATAAACCAACATTGGACATTGAACTCTTGAAGACGGAGGTC
ACGAACCCTGCCGTCTTGCGCAAACTGTGCATTAAAGCCAAAATATCAAA
CACCACCACCGATTCAAGATGTCCAACACAAGGAGAGGCTACACTGGTGG
AAGAACAAGACGCGAACTTTGTGTGTCGCCGAACGTTTGTGGACAGAGGC
TGGGGTAATGGCTGCGGATTATTCGGAAAAGGAAGCCTATTGACGTGTGC
CAAGTTTAAGTGTGTGACAAAACTAGAAGGAAAGATAGTTCAATATGAAA
ACTTGAAATATTCAGTGATAGTCACCGTCCACACTGGGGATCAGCACCAG
GTGGGAAACGAGACTACAGAACATGGAACAATTGCAACCATAACACCTCA
AGCTCCTACGTCGGAAATACAGCTGTCTGACTACGGAGCCCTCACATTGG
ACTGCTCACCTAGAACAGGGCTGGACTTTAATGAGATGGTGCTATTGACA
ATGAAAGAAAAATCATGGCTTGTCCACAAACAATGGTTTCTAGATTTACC
ACTGCCTTGGACTTCGGGGGCTTCAACATCCCAAGAGACTTGGAACAGAC
AAGATTTGCTGGTCACATTCAAGACAGCTCACGCAAAGAAACAGGAAGTA
GTCGTACTGGGATCACAAGAAGGAGCAATGCACACCGCGTTGACTGGGGC
GACAGAAATCCAGACGTCAGGAACGACAACAATTTTTGCAGGGCACCTGA
AATGCAGACTAAAAATGGACAAACTGACTTTAAAAGGGACGTCATATGTG
ATGTGCACAGGCTCATTTAAGCTAGAGAAGGAAGTGGCTGAGACCCAGCA
TGGAACTGTTCTAGTGCAGGTCAAATACGAAGGAACAGATGCGCCATGCA
AGATCCCCTTTTCGACCCAAGATGAGAAAGGAGTGACCCAGAATGGGAGA
TTGATAACAGCCAATCCCATAGTTACTGACAAAGAAAAACCAGTCAACAT
TGAGACAGAACCACCTTTTGGTGAGAGCTACATCGTGGTAGGGGCAGGTG
AAAAAGCTTTGAAACTGAGCTGGTTCAAAAAAGGAAGCAGCATAGGGAAA
ATGTTCGAAGCAACCGCCCGAGGAGCACGAAGGATGGCTATCCTGGGAGA
CACCGCATGGGACTTCGGCTCTATAGGAGGAGTGTTCACATCTGTGGGAA
AATTGGTACACCAGGTTTTTGGAACCGCATATGGTGTTCTGTTCAGCGGT
GTTTCTTGGACCATGAAAATAGGAATAGGGATTCTGCTGACATGGTTGGG
ATTAAATTCAAGGAGCACGTCACTTTCGATGACGTGCATTGCAGTTGGCA
TGGTTACACTGTACCTAGGAGTCATGGTTCAAGCG
>Brazil(Goiania_GO)_GO091_2013(KP858105) Dengue virus 1 isolate GO091/2013/BR envelope protein gene, partialcds.
ATGCGATGCGTGGGAATAGGCAATAGAGACTTCGTTGAAGGACTGTCAGG
AGCAACGTGGGTGGACGTGGTACTGGAGCATGGAAGCTGCGTCACCACCA
TGGCAAAAAACAAACCAACATTGGACATTGAACTCTTGAAAACGGAGGTC
ACGAACCCTGCCGTCCTGCGCAAACTGTGCATTGAAGCTAAAATATCAAA
CACCACCACCGATTCAAGATGTCCAACACAAGGAGAAGCCACACTGGTGG
AAGAACAAGACGCGAACTTTGTGTGTCGACGGACGTTCGTGGACAGAGGC
TGGGGTAATGGCTGCGGACTATTTGGAAAAGGAAGTCTACTGACGTGTGC
TAAGTTCAAGTGTGTGACAAAACTAGAAGGAAAGATAGTTCAATACGAAA
ACTTAAAATATTCAGTGATAGTCACTGTCCACACTGGGGACCAGCACCAG
GTAGGGAACGAGACTACAGAACATGGAACAATTGCAACCATAACACCTCA
AGCTCCTACGTCGGAAATACAGCTGACCGACTACGGAGCCCTCACATTGG
ACTGCTCACCTAGAACTGGGCTGGACTTTAATGAGATGGTGCTACTGACA
ATGAAAGAAAAATCATGGCTTGTCCACAAACAATGGTTTCTAGACTTACC
ACTGCCTTGGACTTCGGGAGCTTCAACATCCCAAGAGACTTGGAACAGAC
AAGATTTGCTGGTCACATTCAAGACAGCTCATGCAAAGAAACAGGAAGTA
GTCGTGCTGGGATCACAGGAAGGAGCAATGCACACTGCGCTGACTGGGGC
GACAGAAATCCAGACGTCAGGAACGACAACAATTTTTGCGGGACACCTGA
AATGTAGACTAAAAATGGACAAACTGACTTTAAAAGGGATGTCATATGTG
ATGTGCACAGGCTCATTTAAGCTAGAGAAGGAAGTGGCTGAGACCCAGCA
TGGAACTGTTTTAGTGCAGGTTAAATACGAAGGAACAGATGCACCATGCA
AGATCCCTTTTTTGACCCAAGATGAGAAAGGAGTGACCCAGAATGGGAGA
TTGATAACAGCTAATCCTATAGTTACTGATAAAGAAAAACCAGTCAACAT
TGAGACAGAACCACCTTTTGGTGAGAGCTACATCGTGGTAGGGGCAGGTG
AAAAAGCTTTGAAACTAAGCTGGTTCAAGAAAGGAAGCAGCATAGGGAAA
ATGTTCGAAGCAACCGCCCGAGGAGCACGAAGGATGGCCATCCTGGGAGA
CACTGCATGGGACTTCGGCTCTATAGGAGGATTGTTCACGTCTGTGGGAA
AATTGATACACCAGGTTTTTGGAACTGCATATGGGGTTCTGTTCAGCGGT
GTTTCTTGGACCATGAAAATAGGAATAGGGATTCTGCTGACATGGTTGGG
ATTAAATTCAAGGAGCACGTCACTTTCAATGACGTGCATTGCAGTTGGCA
TGGTCACACTGTACCTAGGAGTCATGGTTCAAGCG
>Brazil(Goiania_GO)_GO093_2013(KP858106) Dengue virus 1 isolate GO093/2013/BR envelope protein gene, partialcds.
ATGCGATGCGTGGGAATAGGCAATAGAGACTTCGTTGAAGGACTGTCAGG
AGCAACGTGGGTGGACGTGGTACTGGAGCATGGAAGCTGCGTCACCACCA
TGGCAAAAAACAAACCAACATTGGACATTGAACTCTTGAAAACGGAGGTC
ACGAACCCTGCCGTCCTGCGCAAACTGTGCATTGAAGCTAAAATATCAAA
CACCACCACCGATTCAAGATGTCCAACACAAGGAGAAGCCACACTGGTGG
AAGAACAAGACGCGAACTTTGTGTGTCGACGGACGTTCGTGGACAGAGGC
TGGGGTAATGGCTGCGGACTATTTGGAAAAGGAAGTCTACTGACGTGTGC
TAAGTTCAAGTGTGTGACAAAACTAGAAGGAAAGATAGTTCAATACGAAA
ACTTAAAATATTCAGTGATAGTCACTGTCCACACTGGGGACCAGCACCAG
GTAGGAAACGAGACTACAGAACATGGAACAATTGCAACCATAACACCTCA
AGCTCCTACGTCGGAAATACAGCTGACCGACTACGGAGCCCTCACATTGG
ACTGCTCACCTAGAACTGGGCTGGACTTTAATGAGATGGTGCTACTGACA
ATGAAAGAAAAATCATGGCTTGTCCACAAACAATGGTTTCTAGACTTACC
ACTGCCTTGGACTTCGGGAGCTTCTACATCCCAAGAGACTTGGAACAGAC
AAGATTTGCTGGTCACATTCAAGACAGCTCATGCAAAGAAACAGGAAGTA
GTCGTGCTGGGATCACAGGAAGGAGCAATGCACACTGCGCTGACTGGGGC
GACAGAAATCCAGACGTCAGGAACGACAACAATTTTTGCGGGACACCTGA
AATGTAGACTAAAAATGGACAAACTGACTTTAAAAGGGATGTCATATGTG
ATGTGCACAGGCTCATTTAAGCTAGAGAAGGAAGTGGCTGAGACCCAGCA
TGGAACTGTTTTAGTGCAGGTTAAATACGAAGGAACAGATGCACCATGCA
AGATCCCTTTTTTGACCCAAGATGAGAAAGGAGTGACCCAGAATGGGAGA
TTGATAACAGCTAATCCTATAGTTACTGATAAAGAAAAACCAGTCAACAT
TGAGACAGAACCACCTTTTGGTGAGAGCTACATCGTGGTAGGGGCAGGTG
AAAAAGCTTTGAAACTAAGCTGGTTCAAGAAAGGAAGCAGCATAGGGAAA
ATGTTCGAAGCAACCGCCCGAGGAGCACGAAGGATGGCCATCCTGGGAGA
CACTGCATGGGACTTCGGCTCTATAGGAGGATTGTTCACGTCTGTGGGAA
AATTGATACACCAGGTTTTTGGAACTGCATATGGGGTTCTGTTCAGCGGT
GTTTCTTGGACCATGAAAATAGGAATAGGGATTCTGCTGACATGGTTGGG
ATTAAATTCAAGGAGCACGTCACTTTCAATGACGTGCATTGCAGTTGGCA
TGGTCACACTGTACCTAGGAGTCATGGTTCAAGCG
>Brazil(Goiania_GO)_GO095_2013(KP858107) Dengue virus 1 isolate GO095/2013/BR envelope protein gene, partialcds.
ATGCGATGCGTGGGAATAGGCAACAGAGACTTCGTTGAAGGACTGTCAGG
AGCAACGTGGGTGGACGTGGTATTGGAGCATGGAAGCTGCGTCACCACCA
TGGCAAAAAATAAACCAACATTGGACATTGAACTCTTGAAGACGGAGGTC
ACGAACCCTGCCATCTTGCGCAAACTGTGCATTGAAGCTAAAATATCAAA
CACCACCACCGATTCAAGATGTCCAACACAAGGAGAGGCTACACTGGTGG
AAGAACAAGACGCGAACTTTGTGTGTCGCCGAACGTTTGTGGACAGAGGC
TGGGGTAATGGCTGTGGACTATTCGGAAAGGGAAGTCTATTGACGTGTGC
CAAGTTCAAGTGTGTGACAAAACTAGAGGGAAAGATAGTTCAATATGAAA
ACTTAAAATATTCAGTGATAGTCACTGTCCACACTGGGGACCAGCACCAG
GTGGGAAACGAGACCACAGAACATGGAACAATTGCAACCATAACACCTCA
AGCTCCCACGTCGGAAATACAGCTGACTGACTACGGAGCCCTCACACTGG
ACTGCTCACCTAGAACAGGGCTGGACTTTAATGAGATGGTGCTATTGACA
ATGAAAGAAAAATCATGGCTTGTCCACAAACAATGGTTTCTAGACTTACC
ACTGCCATGGACTTCGGGGGCTTCAACATCTCAAGAGACCTGGAACAGAC
AAGATTTGCTGGTCACATTCAAGACAGCTCATGCAAAGAAACAGGAAGTA
GTCGTACTGGGATCACAGGAAGGAGCAATGCACACAGCGTTGACTGGGGC
GACAGAAATCCAGACGTCAGGAACGACAACAATCTTCGCAGGACACCTGA
AATGCAGACTAAAAATGGATAAACTGACCTTAAAGGGGATGTCATATGTG
ATGTGCACAGGCTCATTTAAGCTAGAGAAGGAAGTGGCTGAGACCCAGCA
TGGAACTGTCCTAGTGCAAGTCAAATATGAAGGAACAGACGCGCCATGCA
AGATCCCCTTCTCGACCCAAGATGAGAAAGGAGTGACCCAGAATGGGAGA
TTGATAACAGCCAATCCCATAGTTACTGACAAAGAAAAACCAGTCAACAT
TGAGACAGAACCACCTTTTGGTGAGAGCTACATCGTGGTAGGGGCAGGCG
AAAAAGCTTTGAAACTAAGCTGGTTCAAGAGAGGAAGCAGCATAGGGAAA
ATGTTCGAAGCAACCGCCCGAGGAGCACGAAGGATGGCTATCCTGGGAGA
CACCGCATGGGACTTCGGTTCTATAGGAGGAGTGTTTACATCTGTGGGAA
AATTGGTACATCAGGTTTTTGGAACCGCATATGGGGTTCTGTTTAGCGGT
GTTTCTTGGACCATGAAAATAGGAATAGGGATTCTGCTGACATGGTTGGG
ATTAAATTCAAGGAGCACGTCACTTTCGATGACGTGCATTGCAGTTGGCA
TGGTCACACTGTACCTAGGAGTCATGGTTCAAGCG
>Brazil(Goiania_GO)_GO102_2013(KP858108) Dengue virus 1 isolate GO102/2013/BR envelope protein gene, partialcds.
ATGCGATGCGTGGGAATAGGCAATAGAGACTTCGTTGAAGGACTGTCAGG
AGCAACGTGGGTGGACGTGGTACTGGAGCATGGAAGCTGCGTCACCACCA
TGGCAAAAAACAAACCAACATTGGACATTGAACTCTTGAAAACGGAGGTC
ACGAACCCTGCCGTCCTGCGCAAACTGTGCATTGAAGCTAAAATATCAAA
CACCACCACCGATTCAAGATGTCCAACACAAGGAGAAGCCACACTGGTGG
AAGAACAAGACGCGAACTTTGTGTGTCGACGGACGTTCGTGGACAGAGGC
TGGGGTAATGGCTGCGGACTATTTGGAAAAGGAAGTCTACTGACGTGTGC
TAAGTTCAAGTGTGTGACAAAACTAGAAGGAAAGATAGTTCAATATGAAA
ACTTAAAATATTCAGTGATAGTCACTGTCCACACTGGGGACCAGCACCAG
GTAGGAAACGAGACTACAGAACATGGAACAATTGCAACCATAACACCTCA
AGCTCCTACGTCGGAAATACAGCTGACCGACTACGGAGCCCTCACATTGG
ACTGCTCACCTAGAACTGGGCTGGACTTTAATGAGATGGTGCTACTGACA
ATGAAAGAAAAATCATGGCTTGTCCACAAACAATGGTTTCTAGACTTACC
ACTGCCTTGGACTTCGGGAGCTTCAACATCCCAAGAGACTTGGAACAGAC
AAGATTTGCTGGTCACATTCAAGACAGCTCATGCAAAGAAACAGGAAGTA
GTCGTGCTGGGATCACAGGAAGGAGCAATGCACACTGCGCTGACTGGGGC
GACAGAAATCCAGACGTCAGGAACGACAACAATTTTTGCGGGACACCTGA
AATGTAGACTAAAAATGGACAAACTGACTTTAAAAGGGATGTCATATGTG
ATGTGCACAGGCTCATTTAAGCTAGAGAAGGAAGTGGCTGAGACCCAGCA
TGGAACTGTTTTAGTGCAGGTTAAATACGAAGGAACAGATGCACCATGCA
AGATCCCTTTTTTGACCCAAGATGAGAAAGGAGTGACCCAGAATGGGAGA
TTGATAACAGCTAATCCTATAGTTACTGATAAAGAAAAACCAGTCAACAT
TGAGACAGAACCACCTTTTGGTGAGAGCTACATCGTGGTAGGGGCAGGTG
AAAAAGCTTTGAAACTAAGCTGGTTCAAGAAAGGAAGCAGCATAGGGAAA
ATGTTCGAAGCAACCGCCCGAGGAGCACGAAGGATGGCCATCCTGGGAGA
CACTGCATGGGACTTCGGTTCTATAGGAGGATTGTTCACGTCTGTGGGAA
AATTGATACACCAGGTTTTTGGAACTGCATATGGGGTTCTGTTCAGCGGT
GTTTCTTGGACCATGAAAATAGGAATAGGGATTCTGCTGACATGGTTGGG
ATTAAATTCAAGGAGCACGTCACTTTCAATGACGTGCATTGCAGTTGGCA
TGGTCACACTGTACCTAGGAGTCATGGTTCAAGCG
>Brazil(Goiania_GO)_GO117_2013(KP858109) Dengue virus 1 isolate GO117/2013/BR envelope protein gene, partialcds.
ATGCGATGCGTGGGAATAGGCAATAGAGACTTCGTTGAAGGACTGTCAGG
AGCGACGTGGGTGGACGTGGTACTGGAGCATGGAAGCTGCGTCACCACCA
TGGCAAAAAACAAACCAACATTGGACATTGAACTCTTGAAAACGGAGGTC
ACGAACCCTGCCGTCCTGCGCAAACTGTGCATTGAAGCTAAAATATCAAA
CACCACCACCGATTCAAGATGTCCGACACAAGGAGAAGCCACACTGGTGG
AAGAACAAGACGCGAACTTTGTGTGTCGACGGACGTTCGTGGACAGAGGC
TGGGGTAATGGCTGCGGACTATTTGGAAAAGGAAGTCTACTGACGTGTGC
TAAGTTCAAGTGTGTGACAAAACTAGAAGGAAAGATAGTTCAATATGAAA
ACTTAAAATATTCAGTGATAGTCACTGTCCACACTGGGGACCAGCACCAG
GTAGGAAATGAGACTACAGAACATGGAACAATTGCAACCATAACACCTCA
AGCTCCTACGTCGGAAATACAGCTGACCGACTACGGAGCCCTCACATTGG
ACTGCTCACCTAGAACTGGGCTGGACTTTAATGAGATGGTGCTACTGACA
ATGAAAGAAAAATCATGGCTTGTCCACAAACAATGGTTTCTAGACTTACC
ACTGCCTTGGACTTCGGGAGCTTCAACATCCCAAGAGACCTGGAACAGAC
AAGATTTGCTGGTCACATTCAAGACAGCTCATGCAAAGAAACAGGAAGTA
GTCGTGCTGGGATCACAGGAAGGAGCAATGCACACTGCGCTGACTGGGGC
TACAGAAATCCAGACGTCAGGAACGACAACAATTTTTGCGGGACACCTGA
AATGTAGACTAAAAATGGACAAACTGACTTTAAAAGGGATGTCATATGTG
ATGTGCACAGGCTCATTTAAGCTAGAGAAGGAAGTGGCTGAGACCCAGCA
TGGAACTGTTTTAGTGCAGGTTAAATACGAAGGAACAGATGCACCATGCA
AGATCCCTTTTTTGACCCAAGATGAGAAAGGAGTGACCCAGAATGGGAGA
TTGATAACAGCTAATCCTATAGTTACTGATAAAGAAAAACCAGTCAACAT
TGAGACAGAACCACCTTTTGGTGAGAGCTACATCGTGGTAGGGGCAGGTG
AAAAAGCTTTGAAACTAAGCTGGTTCAAGAAAGGAAGCAGCATAGGGAAA
ATGTTCGAAGCAACCGCCCGAGGAGCACGAAGGATGGCCATCCTGGGAGA
CACTGCATGGGACTTCGGCTCTATAGGAGGATTGTTCACGTCCGTGGGAA
AATTGATACACCAGGTTTTTGGAACTGCATATGGGGTTCTGTTCAGCGGT
GTCTCTTGGACCATGAAAATAGGAATAGGGATTCTGCTGACATGGTTGGG
ATTAAATTCAAGGAGCACGTCACTTTCAATGACGTGCATTGCAGTTGGCA
TGGTCACACTGTACCTAGGAGTCATGGTTCAAGCG
>Brazil(Goiania_GO)_GO155_2013(KP858110) Dengue virus 1 isolate GO155/2013/BR envelope protein gene, partialcds.
ATGCGATGCGTGGGAATAGGCAATAGAGACTTCGTTGAAGGACTGTCAGG
AGCAACGTGGGTGGACGTGGTACTGGAGCATGGAAGCTGCGTCACCACCA
TGGCAAAAAACAAACCAACATTGGACATTGAACTCTTGAAAACGGAGGTC
ACGAACCCTGCCGTCCTGCGCAAACTGTGCATTGAAGCTAAAATATCAAA
CACCACCACCGATTCAAGATGTCCAACACAAGGAGAAGCCACACTGGTGG
AAGAACAAGACGCGAACTTTGTGTGTCGACGGACGTTCGTGGACAGAGGC
TGGGGTAATGGCTGCGGACTATTTGGAAAAGGAAGTCTACTGACGTGTGC
TAAGTTCAAGTGTGTGACAAAACTAGAAGGAAAGATAGTTCAATACGAAA
ACTTAAAATATTCAGTGATAGTCACTGTCCACACTGGGGACCAGCACCAG
GTAGGAAACGAGACTACAGAACATGGAACAATTGCAACCATAACACCTCA
AGCTCCTACGTCGGAAATACAGCTGACCGACTACGGAGCCCTCACATTGG
ACTGCTCACCTAGAACTGGGCTGGACTTTAATGAGATGGTGCTACTGACA
ATGAAAGAAAAATCATGGCTTGTCCACAAACAATGGTTTCTAGACTTACC
ACTGCCTTGGACTTCGGGAGCTTCAACATCCCAAGAGACTTGGAACAGAC
AAGATTTGCTGGTCACATTCAAGACAGCTCATGCAAAGAAACAGGAAGTA
GTCGTGCTGGGATCACAGGAAGGAGCAATGCACACTGCGCTGACTGGGGC
GACAGAAATCCAGACGTCAGGAACGACAACAATTTTTGCGGGACACCTGA
AATGTAGACTAAAAATGGACAAACTGACTTTAAAAGGGATGTCATATGTG
ATGTGCACAGGCTCATTTAAGCTAGAGAAGGAAGTGGCTGAGACCCAGCA
TGGAACTGTTTTAGTGCAGGTTAAATACGAAGGAACAGATGCACCATGCA
AGATCCCTTTTTTGACCCAAGATGAGAAAGGAGTGACCCAGAATGGGAGA
TTGATAACAGCTAATCCTATAGTTACTGATAAAGAAAAACCAGTCAACAT
TGAGACAGAACCACCTTTTGGTGAGAGCTACATCGTGGTAGGGGCAGGTG
AAAAAGCTTTGAAACTAAGCTGGTTCAAGAAAGGAAGCAGCATAGGGAAA
ATGTTCGAAGCAACCGCCCGAGGAGCACGAAGGATGGCCATCCTGGGAGA
CACTGCATGGGACTTCGGCTCTATAGGAGGATTGTTCACGTCTGTGGGAA
AATTGATACACCAGGTTTTTGGAACTGCATATGGGGTTCTGTTCAGCGGT
GTTTCTTGGACCATGAAAATAGGAATAGGGATTCTGCTGACATGGTTGGG
ATTAAATTCAAGGAGCACGTCACTTTCAATGACGTGCATTGCAGTTGGCA
TGGTCACACTGTACCTAGGAGTCATGGTTCAAGCG
>Brazil(Goiania_GO)_GO166_2013(KP858111) Dengue virus 1 isolate GO166/2013/BR envelope protein gene, partialcds.
ATGCGATGCGTGGGAATAGGCAATAGAGACTTCGTTGAAGGACTGTCAGG
AGCAACGTGGGTGGACGTGGTACTGGAGCATGGAAGCTGCGTCACCACCA
TGGCAAAAAACAAACCAACATTGGACATTGAACTCTTGAAAACGGAGGTC
ACGAACCCTGCCGTCCTGCGCAAACTGTGCATTGAAGCTAAAATATCAAA
CACCACCACCGATTCAAGATGTCCAACACAAGGAGAAGCCACACTGGTGG
AAGAACAAGACGCGAACTTTGTGTGTCGACGGACGTTCGTGGACAGAGGC
TGGGGTAATGGCTGCGGACTATTTGGAAAAGGAAGTCTACTGACGTGTGC
TAAGTTCAAGTGTGTGACAAAACTAGAAGGAAAGATAGTTCAATATGAAA
ACTTAAAATATTCAGTGATAGTCACTGTCCACACTGGGGACCAGCACCAG
GTAGGAAACGAGACTACAGAACATGGAACAATTGCAACCATAACACCTCA
AGCTCCTACGTCGGAAATACAGCTGACCGACTACGGAGCCCTCACATTGG
ACTGCTCACCTAGAACTGGGCTGGACTTTAATGAGATGGTGCTACTGACA
ATGAAAGAAAAATCATGGCTTGTCCACAAACAATGGTTTCTAGACTTACC
ACTGCCTTGGACTTCGGGAGCTTCAACATCCCAAGAGACTTGGAACAGAC
AAGATTTGCTGGTCACATTCAAGACAGCTCATGCAAAGAAACAGGAAGTA
GTCGTGCTGGGATCACAGGAAGGAGCAATGCACACTGCGCTGACTGGGGC
GACAGAAATCCAGACGTCAGGAACGACAACAATTTTTGCGGGACACCTGA
AATGTAGACTAAAAATGGACAAACTGACTTTAAAAGGGATGTCATATGTG
ATGTGCACAGGCTCATTTAAGCTAGAGAAGGAAGTGGCTGAGACCCAGCA
TGGAACTGTTTTAGTGCAGGTTAAATACGAAGGAACAGATGCACCATGCA
AGATCCCTTTTTTGACCCAAGATGAGAAAGGAGTGACCCAGAATGGGAGA
TTGATAACAGCTAATCCTATAGTTACTGATAAAGAAAAACCAGTCAACAT
TGAGACAGAACCACCTTTTGGTGAGAGCTACATCGTGGTAGGGGCAGGTG
AAAAAGCTTTGAAACTAAGCTGGTTCAAGAAAGGAAGCAGCATAGGGAAA
ATGTTCGAAGCAACCGCCCGAGGAGCACGAAGGATGGCCATCCTGGGAGA
CACTGCATGGGACTTCGGCTCTATAGGAGGATTGTTCACGTCTGTGGGAA
AATTGATACACCAGGTTTTTGGAACTGCATATGGGGTTCTGTTCAGCGGT
GTTTCTTGGACCATGAAAATAGGAATAGGGATTCTGCTGACATGGTTGGG
ATTAAATTCAAGGAGCACGTCACTTTCAATGACGTGCATTGCAGTTGGCA
TGGTCACACTGTACCTAGGAGTCATGGTTCAAGCG
>Brazil(Goiania_GO)_GO187_2013(KP858112) Dengue virus 1 isolate GO187/2013/BR envelope protein gene, partialcds.
ATGCGATGCGTGGGAATAAGCAATAGAGACTTCGTTGAAGGACTGTCAGG
AGCGACGTGGGTGGACGTGGTACTGGAGCATGGAAGCTGCGTCACCACCA
TGGCAAAAAACAAACCAACATTGGACATTGAACTCTTGAAAACGGAGGTC
ACGAACCCTGCCGTCCTGCGCAAACTGTGCATTGAAGCTAAAATATCAAA
CACCACCACCGATTCAAGATGTCCGACACAAGGAGAAGCCACACTGGTGG
AAGAACAAGACGCGAACTTTGTGTGTCGACGGACGTTCGTGGACAGAGGC
TGGGGTAATGGCTGCGGACTATTTGGAAAAGGAAGTCTACTGACGTGTGC
TAAGTTCAAGTGTGTGACAAAACTAGAAGGAAAGATAGTTCAATATGAAA
ACTTAAAATATTCAGTGATAGTCACTGTCCACACTGGGGACCAGCACCAG
GTAGGAAACGAGACTACAGAACATGGAACAATTGCAACCATAACACCTCA
AGCTCCTACGTCGGAAATACAGCTGACCGACTACGGAGCCCTCACATTGG
ACTGCTCACCTAGAACTGGGCTGGACTTTAATGAGATGGTGCTACTGACA
ATGAAAGAAAAATCATGGCTTGTCCACAAACAATGGTTTCTAGACTTACC
ACTGCCTTGGACTTCGGGAGCTTCAACATCCCAAGAGACCTGGAACAGAC
AAGATTTGCTGGTCACATTCAAGACAGCTCATGCAAAGAAACAGGAAGTA
GTCGTGCTGGGATCACAGGAAGGAGCAATGCACACTGCGCTGACTGGGGC
TACAGAAATCCAGACGTCAGGAACGACAACAATTTTTGCGGGACACCTGA
AATGTAGACTAAAAATGGACAAACTGACTTTAAAAGGGATGTCATATGTG
ATGTGCACAGGCTCATTTAAGCTAGAGAAGGAAGTGGCTGAGACCCAGCA
TGGAACTGTTTTAGTGCAGGTTAAATACGAAGGAACAGATGCACCATGCA
AGATCCCTTTTTTGACCCAAGATGAGAAAGGAGTGACCCAGAATGGGAGA
TTGATAACAGCTAATCCTATAGTTACTGATAAAGAAAAACCAGTCAACAT
TGAGACAGAACCACCTTTTGGTGAGAGCTACATCGTGGTAGGGGCAGGTG
AAAAAGCTTTGAAACTAAGCTGGTTCAAGAAAGGAAGCAGCATAGGGAAA
ATGTTCGAAGCAACCGCCCGAGGAGCACGAAGGATGGCCATCCTGGGAGA
CACTGCATGGGACTTCGGCTCTATAGGAGGATTGTTCACGTCCGTGGGAA
AATTGATACACCAGGTTTTTGGAACTGCATATGGGGTTCTGTTCAGCGGT
GTCTCTTGGACCATGAAAATAGGAATAGGGATTCTGCTGACATGGTTGGG
ATTAAATTCAAGGAGCACGTCACTTTCAATGACGTGCATTGCAGTTGGCA
TGGTCACACTGTACCTAGGAGTCATGGTTCAAGCG
>Brazil(Goiania_GO)_GO199_2013(KP858113) Dengue virus 1 isolate GO199/2013/BR envelope protein gene, partialcds.
ATGCGATGCGTGGGAATAAGCAATAGAGACTTCGTTGAAGGACTGTCAGG
AGCGACGTGGGTGGACGTGGTACTGGAGCATGGAAGCTGCGTCACCACCA
TGGCAAAAAACAAACCAACATTGGACATTGAACTCTTGAAAACGGAGGTC
ACGAACCCTGCCGTCCTGCGCAAACTGTGCATTGAAGCTAAAATATCAAA
CACCACCACCGATTCAAGATGTCCGACACAAGGAGAAGCCACACTGGTGG
AAGAACAAGACGCGAACTTTGTGTGTCGACGGACGTTCGTGGACAGAGGC
TGGGGTAATGGCTGCGGACTATTTGGAAAAGGAAGTCTACTGACGTGTGC
TAAGTTCAAGTGTGTGACAAAACTAGAAGGAAAGATAGTTCAATATGAAA
ACTTAAAATATTCAGTGATAGTCACTGTCCACACTGGGGACCAGCACCAG
GTAGGAAACGAGACTACAGAACATGGAACAATTGCAACCATAACACCTCA
AGCTCCTCCGTCGGAAATACAGCTGACCGACTACGGAGCCCTCACATTGG
ACTGCTCACCTAGAACTGGGCTGGACTTTAATGAGATGGTGCTACTGACA
ATGAAAGAAAAATCATGGCTTGTCCACAAACAATGGTTTCTAGACTTACC
ACTGCCTTGGACTTCGGGAGCTTCAACATCCCAAGAGACCTGGAACAGAC
AAGATTTGCTGGTCACATTCAAGACAGCTCATGCAAAGAAACAGGAAGTA
GTCGTGCTGGGATCACAGGAAGGAGCAATGCACACTGCGCTGACTGGGGC
TACAGAAATCCAGACGTCAGGAACGACAACAATTTTTGCGGGACACCTGA
AATGTAGACTAAAAATGGACAAACTGACTTTAAAAGGGATGTCATATGTG
ATGTGCACAGGCTCATTTAAGCTAGAGAAGGAAGTGGCTGAGACCCAGCA
TGGAACTGTTTTAGTGCAGGTTAAATACGAAGGAACAGATGCACCATGCA
AGATCCCTTTTTTGACCCAAGATGAGAAAGGAGTGACCCAGAATGGGAGA
TTGATAACAGCTAATCCTATAGTTACTGATAAAGAAAAACCAGTCAACAT
TGAGACAGAACCACCTTTTGGTGAGAGCTACATCGTGGTAGGGGCAGGTG
AAAAAGCTTTGAAACTAAGCTGGTTCAAGAAAGGAAGCAGCATAGGGAAA
ATGTTCGAAGCAACCGCCCGAGGAGCACGAAGGATGGCCATCCTGGGAGA
CACTGCATGGGACTTCGGCTCTATAGGAGGATTGTTCACGTCCGTGGGAA
AATTGATACACCAGGTTTTTGGAACTGCATATGGGGTTCTGTTCAGCGGT
GTCTCTTGGACCATGAAAATAGGAATAGGGATTCTGCTGACATGGTTGGG
ATTAAATTCAAGGAGCACGTCACTTTCAATGACGTGCATTGCAGTTGGCA
TGGTCACACTGTACCTAGGAGTCATGGTTCAAGCG
>Brazil(Goiania_GO)_GO203_2013(KP858114) Dengue virus 1 isolate GO203/2013/BR envelope protein gene, partialcds.
ATGCGATGCGTGGGAATAGGCAATAGAGACTTCGTTGAAGGACTGTCAGG
AGCAACGTGGGTGGACGTGGTACTGGAGCATGGAAGCTGCGTCACCACCA
TGGCAAAAAACAAACCAACATTGGACATTGAACTCTTGAAAACGGAGGTC
ACGAACCCTGCCGTCCTGCGCAAACTGTGCATCGAAGCTAAAATATCAAA
CACCACCACCGATTCAAGGTGTCCAACACAAGGAGAAGCTACACTGGTGG
AAGAACAAGACGCGAACTTTGTGTGTCGACGGACGTTCGTGGACAGAGGC
TGGGGTAATGGTTGCGGACTATTTGGAAAAGGAAGTCTACTGACGTGTGC
TAAGTTCAAGTGTGTGACAAAACTAGAAGGAAAGATAGTTCAATATGAAA
ACTTAAAATATTCAGTGATAGTCACTGTCCACACTGGGGACCAGCACCAG
GTAGGAAACGAGACCACAGAACATGGAACAATTGCAACCATAACACCTCA
AGCTCCTACGTCGGAAATACAGCTGACCGACTACGGAGCCCTCACATTGG
ACTGCTCACCTAGAACTGGGCTGGACTTTAATGAGATGGTGCTACTGACA
ATGAAAGAAAAATCATGGCTTGTCCATAAGCAATGGTTTCTAGACTTACC
ACTGCCTTGGACTTCGGGAGCTTCAACATCCCAAGAGACTTGGAACAGAC
AAGATTTGCTGGTCACATTCAAGACAGCTCATGCAAAGAAACAGGAAGTA
GTCGTGCTGGGATCACAGGAAGGAGCAATGCACACTGCGCTGACTGGGGC
GACAGAAATCCAGACGTCAGGAACGACAACAATTTTTGCGGGACACCTGA
AATGTAGACTAAAAATGGACAAACTGACTTTAAAAGGGATGTCATATGTG
ATGTGCACAGGCTCATTTAAGCTAGAGAAGGAAGTGGCTGAGACCCAGCA
TGGAACTGTTTTAGTGCAGGTTAAATACGAAGGAACAGATGCACCATGCA
AGATCCCTTTTTTGACCCAAGATGAGAAAGGAGTGACCCAGAATGGGAGA
TTGATAACAGCTAATCCTATAGTTACTGATAAAGAAAAACCAGTCAACAT
TGAGACAGAACCACCTTTTGGTGAGAGCTACATCGTGGTAGGGGCAGGAG
AAAAAGCTTTGAAACTAAGCTGGTTCAAGAAAGGAAGCAGCATAGGGAAA
ATGTTTGAAGCAACCGCCCGAGGAGCACGAAGGATGGCCATCCTGGGAGA
CACTGCATGGGACTTCGGCTCTATAGGAGGATTGTTCACGTCTGTGGGAA
AATTGATACACCAGGTTTTTGGAACTGCATATGGGGTTCTGTTCAGCGGT
GTTTCTTGGACCATGAAAATAGGAATAGGGATTCTGCTGACATGGTTGGG
ATTAAATTCAAGGAGCACGTCACTTTCAATGACGTGCATTGCAGTTGGTA
TGGTCACACTGTACCTAGGAGTCATGGTTCAAGCG
>Brazil(Goiania_GO)_GO251_2013(KP858115) Dengue virus 1 isolate GO251/2013/BR envelope protein gene, partialcds.
ATGCGATGCGTGGGAATAGGCAATAGAGACTTCGTTGAAGGACTGTCAGG
AGCGACGTGGGTGGACGTGGTACTGGAGCATGGAAGCTGCGTCACCACCA
TGGCAAAAAACAAACCAACATTGGACATTGAACTCTTGAAAACGGAGGTC
ACGAACCCTGCCGTCCTGCGCAAACTGTGCATTGAAGCTAAAATATCAAA
CACCACCACCGATTCAAGATGTCCGACACAAGGAGAAGCCACACTGGTGG
AAGAACAAGACGCGAACTTTGTGTGTCGACGGACGTTTGTGGACAGAGGC
TGGGGTAATGGCTGCGGACTATTTGGAAAAGGAAGTCTACTGACGTGTGC
TAAGTTCAAGTGTGTGACAAAACTAGAAGGAAAGATAGTTCAATATGAAA
ACTTAAAATATTCAGTGATAGTCACTGTCCACACTGGGGACCAGCACCAG
GTAGGAAATGAGACTACAGAACATGGAACAATTGCAACCATAACACCTCA
AGCTCCTACGTCGGAAATACAGCTGACCGACTACGGAGCCCTCACATTGG
ACTGCTCACCTAGAACTGGGCTGGACTTTAATGAGATGGTGCTACTGACA
ATGAAAGAAAAATCATGGCTTGTCCACAAACAATGGTTTCTAGACTTACC
ACTGCCTTGGACTTCGGGAGCTTCAACATCCCAAGAGACCTGGAACAGAC
AAGATTTGCTGGTCACATTCAAGACAGCTCATGCAAAGAAACAGGAAGTA
GTCGTGCTGGGATCACAGGAAGGAGCAATGCACACTGCGCTGACTGGGGC
TACAGAAATCCAGACGTCAGGAACGACAACAATTTTTGCGGGACACCTGA
AATGTAGACTAAAAATGGACAAACTGACTTTAAAAGGGATGTCATATGTG
ATGTGCACAGGCTCATTTAAGCTAGAGAAGGAAGTGGCTGAGACCCAGCA
TGGAACTGTTTTAGTGCAGGTTAAATACGAAGGAACAGATGCACCATGCA
AGATCCCTTTTTTGACCCAAGATGAGAAAGGAGTGACCCAGAATGGGAGA
TTGATAACAGCTAATCCTATAGTTACTGATAAAGAAAAACCAGTCAACAT
TGAGACAGAACCACCTTTTGGTGAGAGCTACATCGTGGTAGGGGCAGGTG
AAAAAGCTTTGAAACTAAGCTGGTTCAAGAAAGGAAGCAGCATAGGGAAA
ATGTTCGAAGCAACCGCCCGAGGAGCACGAAGGATGGCCATCCTGGGAGA
CACTGCATGGGACTTCGGCTCTATAGGAGGATTGTTCACGTCCGTGGGAA
AATTGATACACCAGGTTTTTGGAACTGCATATGGGGTTCTGTTCAGCGGT
GTCTCTTGGACCATGAAAATAGGAATAGGGATTCTGCTGACATGGTTGGG
ATTAAATTCAAGGAGCACGTCACTTTCAATGACGTGCATTGCAGTTGGCA
TGGTCACACTGTACCTAGGAGTCATGGTTCAAGCG
>Brazil(Goiania_GO)_GO263_2013(KP858116) Dengue virus 1 isolate GO263/2013/BR envelope protein gene, partialcds.
ATGCGATGCGTGGGAATAGGCAATAGAGACTTCGTTGAAGGACTGTCAGG
AGCAACGTGGGTGGACGTGGTACTGGAGCATGGAAGCTGCGTCACCACCA
TGGCAAAAAACAAACCAACATTGGACATTGAACTCTTGAAAACGGAGGTC
ACGAACCCTGCCGTCCTGCGCAAACTGTGCATTGAAGCTAAAATATCAAA
CACCACCACCGATTCAAGATGTCCAACACAAGGAGAAGCCACACTGGTGG
AAGAACAAGACGCGAACTTTGTGTGTCGACGGACGTTCGTGGACAGAGGC
TGGGGTAATGGCTGCGGACTATTTGGAAAAGGAAGTCTACTGACGTGTGC
TAAGTTCAAGTGTGTGACAAAACTAGAAGGAAAGATAGTTCAATATGAAA
ACTTAAAATATTCAGTGATAGTCACTGTCCACACTGGGGACCAGCACCAG
GTAGGAAACGAGACTACAGAACATGGAACAATTGCAACCATAACACCTCA
AGCTCCTACGTCGGAAATACAGCTGACCGACTACGGAGCCCTCACATTGG
ACTGCTCACCTAGAACTGGGCTGGACTTTAATGAGATGGTGCTACTGACA
ATGAAAGAAAAATCATGGCTTGTCCACAAACAATGGTTTCTAGACTTACC
ACTGCCTTGGACTTCGGGAGCTTCAACATCCCAAGAGACTTGGAACAGAC
AAGATTTGCTGGTCACATTCAAGACAGCTCATGCAAAGAAACAGGAAGTA
GTCGTGCTGGGATCACAGGAAGGAGCAATGCACACTGCGCTGACTGGGGC
GACAGAAATCCAGACGTCAGGAACGACAACAATTTTTGCGGGACACCTGA
AATGTAGACTAAAAATGGACAAACTGACTTTAAAAGGGATGTCATATGTG
ATGTGCACAGGCTCATTTAAGCTAGAGAAGGAAGTGGCTGAGACCCAGCA
TGGAACTGTTTTAGTGCAGGTTAAATACGAAGGAACAGATGCACCATGCA
AGATCCCTTTTTTGACCCAAGATGAGAAAGGAGTGACCCAGAATGGGAGA
TTGATAACAGCTAATCCTATAGTTACTGATAAAGAAAAACCAGTCAACAT
TGAGACAGAACCACCTTTTGGTGAGAGCTACATCGTGGTAGGGGCAGGTG
AAAAAGCTTTGAAACTAAGCTGGTTCAAGAAAGGAAGCAGCATAGGGAAA
ATGTTCGAAGCAACCGCCCGAGGAGCACGAAGGATGGCCATCCTGGGAGA
CACTGCATGGGACTTTGGCTCTATAGGAGGATTGTTCACGTCTGTGGGAA
AATTGATACACCAGGTTTTTGGAACTGCATATGGGGTTTTGTTCAGCGGT
GTTTCTTGGACCATGAAAATAGGAATAGGGATTCTGCTGACATGGTTGGG
ATTAAATTCAAGGAGCACGTCACTTTCAATGACGTGCATTGCAGTTGGCA
TGGTCACACTGTACCTAGGAGTCATGGTTCAAGCG
>Brazil(Goiania_GO)_GO268_2013(KP858117) Dengue virus 1 isolate GO268/2013/BR envelope protein gene, partialcds.
ATGCGATGCGTGGGAATAGGCAATAGAGACTTCGTTGAAGGACTGTCAGG
AGCGACGTGGGTGGACGTGGTACTGGAGCATGGAAGCTGCGTCACCACCA
TGGCAAAAAACAAACCAACATTGGACATTGAACTCTTGAAAACGGAGGTC
ACGAACCCTGCCGTCCTGCGCAAACTGTGCATTGAAGCTAAAATATCAAA
CACCACCACCGATTCAAGATGTCCGACACAAGGAGAAGCCACACTGGTGG
AAGAACAAGACGCGAACTTTGTGTGTCGACGGACGTTCGTGGACAGAGGC
TGGGGTAATGGCTGCGGACTATTTGGAAAAGGAAGTCTACTGACGTGTGC
TAAGTTCAAGTGTGTGACAAAACTAGAAGGAAAGATAGTTCAATATGAAA
ACTTAAAATATTCAGTGATAGTCACTGTCCACACTGGGGACCAGCACCAG
GTAGGAAACGAGACTACAGAACATGGAACAATTGCAACCATAACACCTCA
AGCTCCTACGTCGGAAATACAGCTGACCGACTACGGAGCCCTCACATTGG
ACTGCTCACCTAGAACTGGGCTGGACTTTAATGAGATGGTGCTACTGACA
ATGAAAGAAAAATCATGGCTTGTCCACAAACAATGGTTTCTAGACTTACC
ACTGCCTTGGACTTCGGGAGCTTCAACATCCCAAGAGACCTGGAACAGAC
AAGATTTGCTGGTCACATTCAAGACAGCTCATGCAAAGAAACAGGAAGTA
GTCGTGCTGGGATCACAGGAAGGAGCAATGCACACTGCGCTGACTGGGGC
TACAGAAATCCAGACGTCAGGAACGACAACAATTTTTGCGGGACACCTGA
AATGTAGACTAAAAATGGACAAACTGACTTTAAAAGGGATGTCATATGTG
ATGTGCACAGGCTCATTTAAGCTAGAGAAGGAAGTGGCTGAGACCCAGCA
TGGAACTGTTTTAGTGCAGGTTAAATACGAAGGAACAGATGCACCATGCA
AGATCCCTTTTTTGACCCAAGATGAGAAAGGAGTGACCCAGAATGGGAGA
TTGATAACAGCTAATCCTATAGTTACTGATAAAGAAAAACCAGTCAACAT
TGAGACAGAACCACCTTTTGGTGAGAGCTACATCGTGGTAGGGGCAGGTG
AAAAAGCTTTGAAACTAAGCTGGTTCAAGAAAGGAAGCAGCATAGGGAAA
ATGTTCGAAGCAACCGCCCGAGGAGCACGAAGGATGGCCATCCTGGGAGA
CACTGCATGGGACTTCGGCTCTATAGGAGGATTGTTCACGTCCGTGGGAA
AATTGATACACCAGGTTTTTGGAACTGCATATGGGGTTCTGTTCAGCGGT
GTCTCTTGGACCATGAAAATAGGAATAGGGATTCTGCTGACATGGTTGGG
ATTAAATTCAAGGAGCACGTCACTTTCAATGACGTGCATTGCAGTTGGCA
TGGTCACACTGTACCTAGGAGTCATGGTTCAAGCG
>Brazil(Goiania_GO)_GO269_2013(KP858118) Dengue virus 1 isolate GO269/2013/BR envelope protein gene, partialcds.
ATGCGATGCGTGGGAATAGGCAATAGAGACTTCGTTGAAGGACTGTCAGG
AGCAACGTGGGTGGACGTGGTACTGGAGCATGGAAGCTGCGTCACCACCA
TGGCAAAAAACAAACCAACATTGGACATTGAACTCTTGAAAACGGAGGTC
ACGAACCCTGCCGTCCTGCGCAAACTGTGCATTGAAGCTAAAATATCAAA
CACCACCACCGATTCAAGATGTCCAACACAAGGAGAAGCCACACTGGTGG
AAGAACAAGACGCGAACTTTGTGTGTCGACGGACGTTCGTGGACAGAGGC
TGGGGTAATGGCTGCGGACTATTTGGAAAAGGAAGTCTACTGACGTGTGC
TAAGTTCAAGTGTGTGACAAAACTAGAAGGAAAGATAGTTCAATACGAAA
ACTTAAAATATTCAGTGATAGTCACTGTCCACACTGGGGACCAGCACCAG
GTAGGAAACGAGACTACAGAACATGGAACAATTGCAACCATAACACCTCA
AGCTCCTACGTCGGAAATACAGCTGACCGACTACGGAGCCCTCACATTGG
ACTGCTCACCTAGAACTGGGCTGGACTTTAATGAGATGGTGCTACTGACA
ATGAAAGAAAAATCATGGCTTGTCCACAAACAATGGTTTCTAGACTTACC
ACTGCCTTGGACTTCGGGAGCTTCAACATCCCAAGAGACTTGGAACAGAC
AAGATTTGCTGGTCACATTCAAGACAGCTCATGCAAAGAAACAGGAAGTA
GTCGTGCTGGGATCACAGGAAGGAGCAATGCACACTGCGCTGACTGGGGC
GACAGAAATCCAGACGTCAGGAACGACAACAATTTTTGCGGGACACCTGA
AATGTAGACTAAAAATGGACAAACTGACTTTAAAAGGGATGTCATATGTG
ATGTGCACAGGCTCATTTAAGCTAGAGAAGGAAGTGGCTGAGACCCAGCA
TGGAACTGTTTTAGTGCAGGTTAAATACGAAGGAACAGATGCACCATGCA
AGATCCCTTTTTTGACCCAAGATGAGAAAGGAGTGACCCAGAATGGGAGA
TTGATAACAGCTAATCCTATAGTTACTGATAAAGAAAAACCAGTCAACAT
TGAGACAGAACCACCTTTTGGTGAGAGCTACATCGTGGTAGGGGCAGGTG
AAAAAGCTTTGAAACTAAGCTGGTTCAAGAAAGGAAGCAGCATAGGGAAA
ATGTTCGAAGCAACCGCCCGAGGAGCACGAAGGATGGCCATCCTGGGAGA
CACTGCATGGGACTTCGGTTCTATAGGAGGATTGTTCACGTCTGTGGGAA
AATTGATACACCAGGTTTTTGGAACTGCATATGGGGTTCTGTTCAGCGGT
GTTTCTTGGACCATGAAAATAGGAATAGGGATTCTGCTGACATGGTTGGG
ATTAAATTCAAGGAGCACGTCACTTTCAATGACGTGCATTGCAGTTGGCA
TGGTCACACTGTACCTAGGAGTCATGGTTCAAGCG
>Brazil(Goiania_GO)_GO280_2013(KP858119) Dengue virus 1 isolate GO280/2013/BR envelope protein gene, partialcds.
ATGCGATGCGTGGGAATAGGCAATAGAGACTTCGTTGAAGGACTGTCAGG
AGCAACGTGGGTGGACGTGGTACTGGAGCATGGAAGCTGCGTCACCACCA
TGGCAAAAAACAAACCAACATTGGACATTGAACTCTTGAAAACGGAGGTC
ACGAACCCTGCCGTCCTGCGCAAACTGTGCATCGAAGCTAAAATATCAAA
CACCACCACCGATTCAAGGTGTCCAACACAAGGAGAAGCTACACTGGTGG
AAGAACAAGACGCGAACTTTGTGTGTCGACGGACGTTCGTGGACAGAGGC
TGGGGTAATGGTTGCGGACTATTTGGAAAAGGAAGTCTACTGACGTGTGC
TAAGTTCAAGTGTGTGACAAAACTAGAAGGAAAGATAGTTCAATATGAAA
ACTTAAAATATTCAGTGATAGTCACTGTCCACACTGGGGACCAGCACCAG
GTAGGAAACGAGACCACAGAACATGGAACAATTGCAACCATAACACCTCA
AGCTCCTCCGTCGGAAATACAGCTGACCGACTACGGAGCCCTCACATTGG
ACTGCTCACCTAGAACTGGGCTGGACTTTAATGAGATGGTGCTACTGACA
ATGAAAGAAAAATCATGGCTTGTCCATAAGCAATGGTTTCTAGACTTACC
ACTGCCTTGGACTTCGGGAGCTTCAACATCCCAAGAGACTTGGAACAGAC
AAGATTTGCTGGTCACATTCAAGACAGCTCATGCAAAGAAACAGGAAGTA
GTCGTGCTGGGATCACAGGAAGGAGCAATGCACACTGCGCTGACTGGGGC
GACAGAAATCCAGACGTCAGGAACGACAACAATTTTCGCGGGACACCTGA
AATGTAGACTAAAAATGGACAAACTGACTTTAAAAGGGATGTCATATGTG
ATGTGCACAGGCTCATTTAAGCTAGAGAAGGAAGTGGCTGAGACCCAGCA
TGGAACTGTTTTAGTGCAGGTTAAATACGAAGGAACAGATGCACCATGCA
AGATCCCTTTTTTGACCCAAGATGAGAAAGGAGTGACCCAGAATGGGAGA
TTGATAACAGCTAATCCTATAGTTACTGATAAAGAAAAACCAGTCAACAT
TGAGACAGAACCACCTTTTGGTGAGAGCTACATCGTGGTAGGGGCAGGTG
AAAAAGCTTTGAAACTAAGCTGGTTCAAGAAAGGAAGCAGCATAGGGAAA
ATGTTTGAAGCAACCGCCCGAGGAGCACGAAGGATGGCCATCCTGGGAGA
CACTGCATGGGACTTCGGCTCTATAGGAGGATTGTTCACGTCTGTGGGAA
AATTGATACACCAGGTTTTTGGAACTGCATATGGGGTTCTGTTCAGCGGT
GTTTCTTGGACCATGAAAATAGGAATAGGGATCCTGCTGACATGGTTGGG
ATTAAATTCAAGGAGCACGTCACTTTCAATGACGTGCATTGCAGTTGGTA
TGGTCACACTGTACCTAGGAGTCATGGTTCAAGCG
>Brazil(Maranhao)_BeH611377_1999(HM450083)
ATGCGATGCGTGGGAATAGGCAACAGAGACTTCGTTGAAGGACTGTCAGG
AGCAACGTGGGTAGATGTGGTATTGGAGCATGGAAGCTGCGTCACCACCA
TGGCAAAAAATAAACCAACATTGGACATTGAACTCTTGAAGACGGAGGTC
ACGAACCCTGCCGTCTTGCGCAAACTGTGCATTGAAGCCAAAATATCAAA
CACCACCACCGATTCAAGATGTCCAACACAAGGAGAGGCTACACTGGTGG
AAGAACAAGACGCGAACTTTGTGTGTCGCCGAACGTTTGTGGACAGAGGC
TGGGGTAATGGCTGTGGATTATTCGGAAAAGGAAGCCTATTGACGTGTGC
CAAGTTCAAGTGTGTGACAAAACTAGAAGGAAAGATAGTACAATATGAAA
ACTTAAAATATTCAGTGATAGTCACCGTCCACACTGGGGATCAGCACCAG
GTGGGAAACGAGACTACAGAACATGGAACAATTGCAACCATAACACCTCA
AGCTCCTTCGTCGGAAATACAGCTGACTGACTACGGAGCCCTCACATTGG
ACTGCTCACCTAGAACAGGACTGGACTTTAATGAGATGGTGCTATTGACA
ATGAAAGAAAAATCATGGCTTGTCCACAAACAATGGTTTCTAGACTTACC
ACTGCCTTGGACTTCGGGGGCTTCAACATCCCAAGAGACTTGGAACAGAC
AAGATTTGCTGGTCACATTCAAGACAGCTCATGCAAAGAAACAGGAAGTA
GTCGTACTGGGATCACAAGAAGGAGCAATGCACACCGCGTTGACTGGGGC
GACAGAAATCCAGACGTCAGGAACGACAACAATCTTTGCAGGGCACCTGA
AATGCAGACTAAAAATGGACAAACTAACTTTAAAGGGGACGTCATACGTG
ATGTGCACAGGCTCATTTAAGCTAGAGAAGGAAGTGGCTGAGACCCAGCA
TGGAACTGTTCTAGTGCAGGTCAAATACGAAGGAACAGACGCGCCATGCA
AGATCCCCTTTTCGACCCAAGATGAGAAAGGAGTGACCCAGAATGGGAGA
TTGATAACAGCCAATCCCATAGTTACTGACAAAGGAAAACCAGTCAACAT
TGAGACAGAACCACCTTTTGGTGAGAGCTACATCGTGGTAGGGGCAGGTG
AAAAAGCTTTGAAATTAAGCTGGTTCAAGAAAGGAAGCAGCATAGGGAAA
ATGTTCGAAGCAACCGCCCGAGGAGCACGAAGGATGGCTATCCTGGGAGA
CACCGCATGGGACTTCGGCTCTATAGGAGGAGTGTTCACATCTGTGGGAA
AATTGGTACATCAGGTTTTTGGAACCGCATATGGTGTTCTGTTCAGCGGT
GTTTCTTGGACCATGAAAATAGGAATAGGGATTCTGCTGACATGGTTGGG
ATTAAATTCAAGGAGCACGTCACTTTCGATGACGTGCATTGCAGTTGGCA
TGGTTACACTGTATCTAGGAGTCATGGTTCAAGCG
>Brazil(Maranhao)_BeH672029_2003(HM450096)
ATGCGATGCGTGGGAATAGGCAATAGAGACTTCGTTGAAGGACTGTCAGG
AGCAACGTGGGTGGACGTGGTACTGGAGCATGGAAGCTGCGTCACCACCA
TGGCAAAAAACAAACCAACATTGGACATTGAACTCTTGAAAACGGAGGTC
ACGAACCCTGCCGTCCTGCGCAAACTGTGCATTGAAGCTAAAATATCAAA
CACCACCACTGATTCAAGATGTCCAACACAAGGAGAAGCCACACTGGTGG
AAGAACAAGACGCGAACTTTGTGTGTCGACGGACGTTCGTGGACAGAGGC
TGGGGTAATGGCTGCGGACTATTTGGAAAAGGAAGTCTACTGACGTGTGC
TAAGTTCAAGTGTGTGACAAAACTAGAAGGAAAGATAGTTCAATATGAAA
ACTTAAAATATTCAGTGATAGTCACTGTCCACACTGGGGACCAGCACCAG
GTAGGAAACGAGACTACAGAACATGGAACAATTGCAACCATAACACCTCA
AGCTCCTACGTCGGAAATACAGCTGACCGACTACGGAGCCCTCACATTGG
ACTGCTCACCTAGAACTGGGCTGGACTTTAATGAGATGGTGCTACTGACA
ATGAAAGAAAAATCATGGCTTGTCCACAAACAATGGTTTCTAGACTTACC
ACTGCCTTGGACTTCGGGAGCTTCAACATCCCAAGAGACTTGGAACAGAC
AAGATTTGCTGGTCACATTCAAGACAGCTCATGCAAAGAAACAGGAAGTA
GTCGTACTGGGATCACAGGAAGGAGCAATGCACACTGCGCTGACTGGGGC
GACAGAAATCCAGACGTCAGGAACGACAACAATCTTTGCGGGACACCTGA
AATGTCGACTAAAAATGGACAAACTGACTTTAAAAGGGATGTCATATGTG
ATGTGCACAGGCTCATTTAAGCTAGAGAAGGAAGTGGCTGAGACCCAGCA
TGGAACTGTTTTAGTGCAGGTTAAATACGAAGGAACAGATGCACCATGCA
AGATCCCCTTTTTGACCCAAGATGAGAAAGGAGTGACCCAGAATGGGAGA
TTGATAACAGCCAATCCTATAGTTACTGACAAAGAAAAACCAGTCAACAT
TGAGACAGAACCACCTTTTGGTGAGAGCTACATCGTGGTAGGGGCAGGTG
AAAAAGCTTTGAAACTAAGCTGGTTCAAGAAAGGAAGCAGCATAGGGAAA
ATGTTCGAAGCAACCGCCCGAGGAGCACGAAGGATGGCCATCCTGGGAGA
CACCGCATGGGACTTCGGCTCTATAGGAGGATTGTTCACGTCTGTGGGAA
AATTGATACACCAGGTTTTTGGAACTGCATATGGGGTTCTGTTCAGCGGT
GTTTCTTGGACCATGAAAATAGGAATAGGGATTCTGCTGACATGGTTGGG
ATTAAATTCAAGGAGCACGTCACTTTCAATGACGTGCATTGCAGTTGGCA
TGGTCACACTGTACCTAGGAGTCATGGTTCAAGCG
>Brazil(Mato_Grosso)_BeH622822_2000(HM450084) Dengue virus 1 isolate BeH622822 polyprotein gene, partial cds.
ATGCGATGCGTGGGAATAGGCAACAGAGACTTCGTTGAAGGACTGTCAGG
AGCAACGTGGGTAGACGTGGTATTGGAGCATGGAAGCTGCGTCACCACCA
TGGCAAAAAATAAACCAACATTGGACATTGAACTCTTGAAGACGGAGGTC
ACGAACCCTGCCGTCTTGCGCAAACTGTGCATTGAAGCCAAAATATCAAA
CACCACCACCGATTCAAGATGTCCAACACAAGGAGAGGCCACACTGGTGG
AAGAACAAGACGCGAACTTTGTGTGTCGCCGAACGTTTGTGGACAGAGGC
TGGGGTAATGGCTGCGGATTATTCGGAAAAGGAAGCCTATTGACGTGTGC
CAAGTTCAAGTGTGTGACAAAACTAGAAGGAAAGATAGTTCAATATGAAA
ACTTAAAATATTCAGTGATAGTCACCGTCCACACTGGGGATCAGCACCAG
GTGGGAAACGAGACTACAGAACATGGAACAATTGCAACCATAACACCTCA
AGCTCCTACGTCGGAAATACAGCTGACTGACTACGGAGCCCTCACATTGG
ACTGCTCACCTAGAACAGGGCTGGACTTTAATGAGATGGTGCTATTGACA
ATGAAAGAAAAATCATGGCTTGTCCACAAACAATGGTTTCTAGACTTACC
ACTGCCTTGGACTTCGGGAGCTTCAACATCCCAAGAGACTTGGAACAGAC
AAGATTTGCTGGTCACATTCAAGACAGCTCATGCAAAGAAACAGGAAGTA
GTCGTACTGGGATCACAAGAAGGAGCAATGCACACCGCGTTGACTGGGGC
GACAGAAATCCAGACGTCAGGAACGACAACAATCTTTGCAGGGCACCTGA
AATGCAGACTAAAAATGGATAAACTGACTTTAAAGGGGACGTCATATGTG
ATGTGCACAGGCTCATTCAAGCTAGAGAAGGAAGTGGCTGAGACCCAGCA
TGGAACTGTTCTGGTGCAGGTCAAATACGAAGGAACAGATGCGCCATGCA
AGATCCCCTTTTTGACCCAAGATGAGAAAGGAGTGACCCAGAATGGGAGA
TTGATAACAGCCAATCCCATAGTTACTGACAAAGAAAAACCAGTCAACAT
TGAGACAGAACCACCTTTTGGTGAGAGCTACATCGTGGTAGGGGCAGGTG
AAAAAGCTTTGAAACTAAGCTGGTTCAAGAAAGGAAGCAGCATAGGGAAA
ATGTTCGAAGCAACTGCCCGAGGAGCACGAAGGATGGCTATCCTGGGAGA
CACCGCATGGGACTTCGGCTCTATAGGAGGAGTGTTCACATCTGTGGGAA
AATTGGTACACCAGGTTTTTGGAACCGCATATGGTGTTCTGTTCAGCGGT
GTCTCTTGGACCATGAAAATAGGAATAGGGATTCTGCTGACATGGTTGGG
ATTGAATTCAAGGAGCACGTCACTTTCGATGACGTGCATCGTAGTTGGCA
TGGTTACACTGTACCTAGGAGTCATGGTTCAAGCG
>Brazil(Mato_Grosso)_BeH650975_2002(HM450090)
ATGCGATGCGTGGGAATAGGCAACAGAGACTTCGTCGAAGGACTGTCAGG
AGCAACGTGGGTAGACGTGGTATTGGAGCATGGAAGCTGCGTCACCACTA
TGGCAAAAAATAAACCAACATTGGACATTGAACTCTTAAAGACGGAGGTC
ACGAACCCTGCCGTCTTGCGCAAATTGTGCATTGAAGCCAAAATATCAAA
CACCACCACCGATTCAAGATGTCCAACACAAGGAGAGGCCACACTGGTGG
AAGAACAAGACGCAAACTTTGTGTGTCGCCGAACGTTTGTGGACAGAGGC
TGGGGTAATGGCTGCGGATTATTCGGAAAAGGAAGCCTATTGACGTGTGC
CAAGTTTAAGTGTGTGACAAAACTAGAAGGAAAGATAGTTCAATATGAAA
ACTTGAAATATTCAGTGATAGTCACCGTCCACACTGGGGATCAGCACCAG
GTGGGAAACGAGACTACAGAACATGGAACAATTGCAACCATAACACCTCA
AGCTCCTACGTCGGAAATACAGCTGACTGACTACGGAGCCCTCACGTTGG
ACTGCTCACCTAGAACAGGGCTGGACTTTAATGAGATGGTGCTATTGACA
ATGAAAGAAAAATCATGGCTTGTCCACAAACAATGGTTTCTAGACTTACC
ACTGCCTTGGACTTCGGGGGCTTCAACATCCCAAGAGACTTGGAACAGAC
AAGATTTGCTGGTCACATTCAAGACAGCTCATGCAAAGAAACAGGAAGTA
GTCGTACTGGGATCACAAGAAGGAGCAATGCACACCGCGTTGACTGGGGC
GACAGAAATCCAGACGTCAGGAACGACAACAATCTTTGCAGGGCACCTGA
AATGCAGACTAAAAATGGATAAACTGACTTTAAAAGGGACGTCATATGTG
ATGTGCACAGGCTCATTTAAACTAGAGAAGGAAGTGGCTGAGACCCAGCA
TGGAACTGTTCTAGTGCAGGTCAAATACGAAGGAACAGATGCGCCATGCA
AGATCCCCTTTTTGACCCAAGATGAGAAAGGAGTGACCCAGAATGGGAGA
TTGATAACAGCCAATCCCATAGTTACTGACAAAGAAAAACCAGTCAACAT
TGAGACAGAACCACCTTTTGGTGAGAGCTACATCGTGGTAGGGGCAGGTG
AAAAGGCTCTGAAACTAAGCTGGTTCAAGAAAGGAAGCAGCATAGGGAAA
ATGTTCGAAGCAACCGCCCGAGGAGCACGAAGGATGGCTATCCTGGGAGA
CACCGCATGGGACTTCGGCTCTATAGGAGGAGTGTTCACATCTGTGGGAA
AATTGGTACACCAGGTTTTTGGAACCGCATATGGTGTTCTGTTCAGCGGT
GTTTCTTGGACCATGAAAATAGGAATAGGGATTCTGCTGACATGGTTGGG
ATTAAATTCAAGGAGCACGTCACTTTCGATGACGTGCATTGCAGTTGGCA
TGGTTACACTGTACCTAGGAGTCATGGTTCAAGCG
>Brazil(Mato_Grosso)_BeH651987_2002(HM450091)
ATGCGATGCGTGGGAATAGGCAACAGAGACTTCGTCGAAGGACTGTCAGG
AGCAACGTGGGTAGACGTGGTATTGGAGCATGGAAGCTGCGTCACCACTA
TGGCAAAAAATAAACCAACATTGGACATTGAACTCTTAAAGACGGAGGTC
ACGAACCCTGCCGTCTTGCGCAAATTGTGCATTGAAGCCAAAATATCAAA
CACCACCACCGATTCAAGATGTCCAACACAAGGAGAGGCCACACTGGTGG
AAGAACAAGACGCGAACTTTGTGTGTCGCCGAACGTTTGTGGACAGAGGC
TGGGGTAATGGCTGCGGATTATTCGGAAAAGGAAGCCTATTGACGTGTGC
CAAGTTTAAGTGTGTGACAAAACTAGAAGGAAAGATAGTTCAATATGAAA
ACTTGAAATATTCAGTGATAGTCACCGTCCACACTGGGGATCAGCACCAG
GTGGGAAACGAGACTACAGAACATGGAACAATTGCAACCATAACACCTCA
AGCTCCTACGTCGGAAATACAGCTGACTGACTACGGAGCCCTCACATTGG
ACTGCTCACCTAGAACAGGGCTGGACTTTAATGAGATGGTGCTATTGACA
ATGAAAGAAAAATCATGGCTTGTCCACAAACAATGGTTTCTAGACTTACC
ACTGCCTTGGACTTCGGGGGCTTCAACATCCCAAGAGACTTGGAACAGAC
AAGATTTGCTGGTCACGTTCAAGACAGCTCATGCAAAGAAACAGGAAGTA
GTCGTACTGGGATCACAAGAAGGAGCAATGCACACCGCGTTGACTGGGGC
GACAGAAATCCAGACGTCAGGAACGACAACAATCTTTGCAGGGCACCTGA
AATGCAGACTAAAAATGGATAAACTGACTTTAAAAGGGACGTCATATGTG
ATGTGCACAGGCTCATTTAAGCTAGAGAAGGAAGTGGCTGAGACCCAGCA
TGGAACTGTTCTAGTGCAGGTCAAATACGAAGGACCAGATGCGCCATGCA
AGATCCCCTTTTCGACCCAAGATGAGAAAGGAGTGACCCAGAATGGGAGA
TTGATAACAGCCAATCCCATAGTTACTGACAAAGAAAAACCAGTCAACAT
TGAGACAGAACCACCTTTTGGTGAGAGCTACATCGTGGTAGGGGCAGGTG
AAAAAGCTCTGAAACTAAGCTGGTTCAAGAAAGGAAGCAGCATAGGGAAA
ATGTTCGAAGCAACCGCCCGAGGAGCACGAAGGATGGCTATCCTGGGAGA
CACCGCATGGGACTTCGGCTCTATAGGAGGAGTGTTCACATCTGTGGGAA
AATTGGTACACCAGGTTTTTGGAACCGCATATGGTGTTCTGTTCAGCGGT
GTTTCTTGGACCATGAAAATAGGAATAGGGATTCTGCTGACATGGTTGGG
ATTAAATTCAAGGAGCACGTCACTTTCGATGACGTGCATTGTAGTTGGCA
TGGTTACACTGTACCTAGGAGTCATGGTTCAAGCG
>Brazil(Mato_Grosso_do_Sul)_45907_1991(KF672791) Dengue virus 1 strain 45907/BR/MS/1991 envelope protein gene,partial cds.
ATGCGATGCGTGGGAATAGGCAACAGAGACTTCGTTGAAGGACTGTCAGG
AGCAACGTGGGTGGACGTGGTATTGGAGCATGGAAGCTGCGTCACCACCA
TGGCAAAAAATAAACCAACATTGGACATTGAACTCTTGAAGACGGAGGTC
ACGAACCCTGCCGTCTTGCGCAAACTGTGCATTGAAGCCAAAATATCAAA
CACCACCACCGATTCAAGATGTCCAACACAAGGAGAGGCTACACTGGTGG
AAGAACAAGACGCGAACTTTGTGTGTCGCCGAACGTTTGTGGACAGAGGC
TGGGGCAATGGCTGCGGACTATTCGGAAAAGGAAGCCTATTGACGTGTGC
CAAGTTCAAGTGTGTGACAAAACTAGAAGGAAAGATAGTTCAATATGAAA
ACTTAAAATATTCAGTGATAGTCACCGTCCACACTGGGGACCAGCACCAG
GTGGGAAACGAGACTACAGAACATGGAACAATTGCAACCATAACACCTCA
AGCTCCTACGTCGGAAATACAGCTGACTGACTACGGAGCCCTCACATTGG
ACTGCTCACCTAGAACAGGGCTGGACTTTAATGAGATGGTGCTATTGACA
ATGAAAGAAAAATCATGGCTTGTCCACAAACAATGGTTTCTAGACTTACC
ACTGCCTTGGACTTCGGGGGCTTCAACATCCCAAGAGACTTGGAACAGAC
AAGATTTGCTGGTCACATTCAAGACAGCTCATGCAAAGAAACAGGAAGTA
GTCGTACTGGGATCACAAGAAGGAGCAATGCACACTGCGTTGACTGGGGC
GACAGAAATCCAGACGTCAGGAACGACAACAATCTTTGCAGGACACCTGA
AATGCAGACTAAAAATGGATAAACTGACTTTAAAAGGGACGTCATATGTG
ATGTGCACAGGCTCATTTAAGCTAGAGAAGGAAGTGGCTGAGACCCAGCA
TGGAACTGTTCTAGTGCAGGTCAAATACGAAGGAACAGATGCGCCATGCA
AGATCCCCTTTTCGACCCAAGATGAGAAAGGAGTGACCCAGAATGGGAGA
TTGATAACAGCCAATCCCATAGTTACTGACAAAGAAAAACCAGTCAACAT
TGAGACAGAACCACCTTTTGGTGAGAGCTACATCGTGGTAGGGGCAGGTG
AAAAAGCTTTGAAACTAAGCTGGTTCAAGAAAGGAAGCAGCATAGGGAAA
ATGTTCGAAGCGACCGCCCGAGGAGCACGAAGGATGGCTATCCTGGGAGA
CACCGCATGGGACTTCGGCTCTATAGGAGGAGTGTTCACATCTGTGGGAA
AATTGGTACACCAGGTTTTTGGAACCGCATATGGTGTTCTGTTCAGCGGT
GTTTCTTGGACCATGAAAATAGGAATAGGGATTCTGCTGACATGGTTGGG
ATTAAATTCAAGGAGCACGTCACTTTCGATGACGTGCATTGCAGTTGGCA
TGGTTACACTGTACCTAGGAGTCATGGTTCAAGCG
>Brazil(Mato_Grosso_do_Sul)_876_2010(KF672768) Dengue virus 1 strain 876/2010/BR/MS/2010 polyprotein gene, partialcds.
ATGCGATGCGTGGGAATAGGCAACAGAGACTTCGTTGAAGGACTGTCAGG
AGCAACGTGGGTGGACGTGGTATTGGAGCATGGAAGCTGCGTCACCACCA
TGGCAAAAAATAAACCAACATTGGACATTGAACTCTTGAAGACGGAGGTC
ACGAACCCTGCCGTCTTGCGCAAACTGTGCATTAAAGCTAAAATATCAAA
CACCACCACCGATTCAAGATGTCCAACACAAGGAGAGGCTACACTGGTGG
AAGAACAAGACGCGAACTTTGTGTGTCGCCGAACGTTTGTGGACAGAGGC
TGGGGTAATGGCTGTGGACTATTCGGAAAGGGAAGTCTATTGACGTGTGC
CAAGTTCAAGTGTGTGACAAAACTAGAGGGAAAGATAGTTCAATATGAAA
ACTTAAAATATTCAGTGATAGTCACTGTCCACACTGGGGACCAGCACCAG
GTGGGAAACGAGACCACAGAACATGGAACAATTGCAACCATAACACCTCA
AGCTCCCACGTCGGAAATACAGCTGACTGACTACGGAGCCCTCACATTGG
ACTGCTCACCTAGAACAGGGCTGGACTTTAATGAGATGGTGCTATTGACA
ATGAAAGAAAAATCATGGCTTGTCCACAAACAATGGTTTCTAGACTTACC
ACTGCCATGGACTTCGGGGGCTTCAACATCTCAAGAGACCTGGAACAGAC
AAGATTTGCTGGTCACATTCAAGACAGCTCATGCAAAGAAACAGGAAGTA
GTCGTACTGGGATCACAGGAAGGAGCAATGCACACAGCGTTGACTGGGGC
GACAGAAATCCAGACGTCAGGAACGACAACAATCTTCGCAGGACACCTGA
AATGCAGACTAAAAATGGATAGACTGACCTTAAAGGGGATGTCATATGTG
ATGTGCACAGGCTCATTTAAGCTAGAGAAGGAAGTGGCTGAGACCCAGCA
TGGAACTGTCCTAGTGCAGGTCAAATATGAAGGAACAGACGCGCCATGCA
AGATCCCCTTCTCGACCCAAGATGAGAAAGGAGTGACCCAGAATGGGAGA
TTGATAACAGCCAATCCCATAGTTACTGACAAAGAAAAACCAGTCAACAT
TGAGACAGAACCACCTTTTGGTGAGAGCTACATCGTGGTAGGGGCAGGCG
AAAAAGCTTTGAAACTAAGCTGGTTCAAGAGAGGAAGCAGCATAGGGAAA
ATGTTCGAAGCAACCGCCCGAGGAGCACGAAGGATGGCTATCCTGGGAGA
CACCGCATGGGACTTCGGTTCTATAGGAGGAGTGTTTACATCTGTGGGAA
AATTGGTACACCAGGTTTTTGGAACCGCATATGGGGTTCTGTTTAGCGGT
GTTTCTTGGACCATGAAAATAGGAATAGGGATTCTGCTGACATGGTTGGG
ATTAAATTCAAGGAGCACGTCACTTTCGATGACGTGCATTGCAGTTGGCA
TGGTCACACTGTACCTAGGAGTCATGGTTCAAGCG
>Brazil(Minas_Gerais)_58485_BR_MG_1997(KF672769) Dengue virus 1 strain 58485/BR/MG/1997 polyprotein gene, partialcds.
ATGCGATGCGTGGGAATAGGCAACAGAGACTTCGTCGAAGGACTGTCAGG
AGCAACGTGGGTAGACGTGGTATTGGAGCATGGAAGCTGCGTCACCACCA
TGGCAAAAAATAAACCAACATTGGACATTGAACTCTTGAAGACGGAGGTC
ACGAACCCTGCCGTCTTGCGCAAACTGTGCATTAAAGCCAAAATATCAAA
CACCACCACCGATTCAAGATGTCCAACACAAGGAGAGGCTACACTGGTGG
AAGAACAAGACGCGAACTTTGTGTGTCGCCGAACGTTTGTGGACAGAGGC
TGGGGTAATGGCTGCGGATTATTCGGAAAAGGAAGCCTATTGACGTGTGC
CAAGTTCAAGTGTGTGACAAAACTAGAAGGAAAGATAGTTCAATATGAAA
ACTTGAAATATTCAGTGATAGTCACCGTCCACACTGGGGATCAGCACCAG
GTGGGAAACGAGACTACAGAACATGGAACAATTGCAACCATAACACCTCA
AGCTCCTACGTCGGAAATACAGCTGACTGACTACGGAGCCCTCACATTGG
ACTGCTCACCTAGGACAGGGCTGGACTTTAATGAGATGGTGCTATTGACA
ATGAAAGAAAAATCATGGCTTGTCCACAAACAATGGTTTCTAGACTTACC
ACTGCCTTGGACTTCGGGGGCTTCAACATCCCAAGAGACTTGGAACAGAC
AAGATTTGCTGGTCACATTCAAGACAGCTCATGCAAAGAAACAGGAAGTA
GTCGTACTGGGATCACAAGAAGGAGCAATGCACACCGCGTTGACTGGGGC
GACAGAAATCCAGACGTCAGGAACGACAACAATCTTTGCAGGGCACCTGA
AATGCAGACTAAAAATGGATAAACTGACTTTAAAGGGGACGTCATATGTG
ATGTGCACAGGCTCATTTAAGCTAGAGAAGGAAGTGGCTGAGACCCAGCA
TGGAACTGTTCTAGTGCAGGTCAAATACGAAGGAACAGATGCGCCATGCA
AGATCCCCTTTTCGACCCAAGATGAGAAAGGAGTGACCCAGAATGGGAGA
TTGATAACAGCCAATCCCATAGTTACTGACAAAGAAAAACCAGTCAACAT
TGAGACAGAACCACCTTTTGGTGAGAGCTACATCGTGGTAGGGGCAGGTG
AAAAAGCTTTGAAACTAAGCTGGTTCAAGAAAGGAAGCAGCATAGGGAAA
ATGTTCGAAGCAACCGCCCGAGGAGCACGAAGGATGGCTATCCTGGGAGA
CACCGCATGGGACTTCGGCTCTATAGGAGGAGTGTTCACATCTGTGGGAA
AATTGGTACACCAGGTTTTTGGAACCGCATATGGTGTTCTGTTCAGCGGT
GTTTCTTGGACCATGAAAATAGGAATAGGGATTCTGCTGACATGGTTGGG
ATTAAATTCAAGGAGCACGTCACTTTCGATGACGTGCATTGCAGTTGGCA
TGGTTACACTGTACCTAGGAGTCATGGTTCAAGCG
>Brazil(Minas_Gerais)_58522_1997(KF672770) Dengue virus 1 strain 58522/BR/MG/1997 polyprotein gene, partialcds.
ATGCGATGCGTGGGAATAGGCAACAGAGACTTCGTTGAAGGACTGTCAGG
AGCAACGTGGGTAGACGTGGTATTGGAGCATGGAAGCTGCGTCACCACCA
TGGCAAAAAATAAACCAACATTGGACATTGAACTCTTGAAGACGGAGGTC
ACGAACCCTGCCGTCTTGCGCAAACTGTGCATTGAAGCCAAAATATCAAA
CACCACCACCGATTCAAGATGTCCAACACAAGGAGAGGCTACACTGGTGG
AAGAACAAGACGCGAACTTTGTGTGTCGCCGAACGTTTGTGGACAGAGGC
TGGGGTAATGGCTGCGGATTATTCGGAAAAGGAAGCCTATTGACGTGTGC
CAAGTTCAAGTGTGTGACAAAACTAGAAGGAAAGATAGTTCAATATGAAA
ACTTAAAATATTCAGTGATAGTCACCGTCCACACTGGGGATCAGCACCAG
GTGGGAAACGAGACTACAGAACATGGAACAATTGCAACCATAACACCTCA
AGCTCCTACGTCGGAAATACAGCTGACTGACTACGGAGCCCTCACATTGG
ACTGCTCACCTAGAACAGGGCTGGACTTTAATGAGATGGTGCTATTGACA
ATGAAAGAAAAATCATGGCTTGTCCACAAACAATGGTTTCTAGACTTACC
ACTGCCTTGGACTTCGGGGGCTTCAACATCCCAAGAGACTTGGAACAGAC
AAGATTTGCTGGTCACATTCAAGACAGCTCATGCAAAGAAACAGGAAGTA
GTCGTACTGGGATCACAAGAAGGAGCAATGCACACTGCGTTGACTGGGGC
GACAGAAATCCAGACGTCAGGAACGACAACAATCTTTGCAGGACACCTGA
AATGCAGACTAAAAATGGATAAACTGACTTTAAAGGGGACGTCATATGTG
ATGTGCACAGGCTCATTTAAGCTAGAGAAGGAAGTGGCTGAGACCCAGCA
TGGAACTGTTCTAGTGCAGGTCAAATACGAAGGAACAGATGCGCCATGCA
AGATCCCCTTTTCGACCCAAGATGAGAAAGGAGTGACCCAGAATGGGAGA
TTGATAACAGCCAATCCCATAGTTACTGACAAAGAAAAACCAGTCAACAT
TGAGACAGAACCACCTTTTGGTGAGAGCTATATCGTGGTAGGGGCAGGTG
AAAAAGCTTTGAAACTAAGCTGGTTCAAGAAAGGAAGCAGCATAGGAAAA
ATGTTCGAAGCAACCGCCCGAGGAGCACGAAGGATGGCTATCCTGGGAGA
CACCGCATGGGACTTCGGCTCTATAGGAGGAGTGTTCACATCTGTGGGAA
AATTGGTACACCAGGTTTTTGGAACCGCATATGGTGTTCTGTTCAGCGGT
GTTTCTTGGACTATGAAAATAGGAATAGGGATTCTGCTGACATGGTTGGG
ATTAAATTCAAGGAGCACGTCACTTTCGATGACGTGCATTGCAGTTGGCA
TGGTTACACTGTACCTAGGAGTCATGGTTCAAGCG
>Brazil(Minas_Gerais)_60606_BR_MG_1998(KF672776) Dengue virus 1 strain 60606/BR/MG/1998 polyprotein gene, partialcds.
ATGCGATGCGTGGGAATAGGCAACAGAGACTTCGTTGAAGGACTGTCAGG
AGCAACTTGGGTAGACGTGGTATTGGAGCATGGAAGCTGCGTCACCACCA
TGGCAAAAAATAAACCAACATTGGACATTGAACTCTTGAAGACGGAGGTC
ACGAACCCTGCCGTCTTGCGCAAACTGTGCATTGAAGCCAAAATATCAAA
CACCACCACCGATTCAAGATGTCCAACACAAGGAGAGGCTGCACTGGTGG
AAGAACAAGACGCGAACTTTGTGTGTCGCCGAACGTTTGTGGACAGAGGC
TGGGGTAATGGCTGCGGATTATTCGGAAAAGGAAGCCTATTGACGTGTGC
CAAGTTCAAGTGTGTGACAAAACTAGAAGGAAAGATAGTTCAATATGAAA
ACTTAAAATATTCAGTGATAGTCACCGTCCACACTGGGGATCAGCACCAG
GTGGGAAACGAGACTACAGAACATGGAACAATTGCAACCATAACACCTCA
AGCTCCTACGTCGGAAATACAGCTGACTGACTACGGAGCCCTCACATTGG
ACTGCTCACCTAGAACAGGGCTGGACTTTAATGAGATGGTGCTATTGACA
ATGAAAGAAAAATCATGGCTTGTCCACAAACAATGGTTTCTAGACTTACC
ACTGCCTTGGACTTCGGGGGCTTCAACATCCCAAGAGACTTGGAACAGAC
AAGATTTGCTGGTCACATTCAAGACAGCTCATGCAAAGAAACAGGAAGTA
GTCGTACTGGGATCACAAGAAGGAGCAATGCACACTGCGTTGACTGGGGC
GACAGAAATCCAGACGTCAGGAACGACAACAATCTTTGCAGGACACCTGA
AATGCAGACTAAAAATGGATAAACTGACTTTAAAGGGGACGTCATATGTG
ATGTGCACAGGCTCATTTAAGCTAGAGAAGGAAGTGGCTGAGACCCAGCA
TGGAACCGTTCTAGTGCAGGTCAAATACGAAGGAACAGATGCGCCATGCA
AGATCCCCTTTTCGACCCAAGATGAGAAAGGAGTGACCCAGAATGGGAGA
TTGATAACAGCCAATCCCATAGTTACTGACAAAGAAAAACCAGTCAACAT
TGAGACAGAACCACCTTTTGGTGAGAGCTATATCGTGGTAGGGGCAGGTG
AAAAAGCTTTGAAACTAAGCTGGTTCAAGAAAGGAAGCAGCATAGGAAAA
ATGTTCGAAGCAACCGCCCGAGGAGCACGAAGGATGGCTATCCTGGGAGA
CACCGCATGGGACTTCGGCTCTATAGGAGGAGTGTTCACATCTGTGGGAA
AATTGGTACACCAGGTTTTTGGAACCGCATATGGTGTTCTGTTCAGCGGT
GTTTCTTGGACCATGAAAATAGGAATAGGGATTCTGCTGACATGGTTGGG
ATTGAATTCAAGGAGCACGTCACTTTCAATGACGTGCATTGCAGTTGGCA
TGGTTACACTGTACCTAGGAGTCATGGTTCAAGCG
>Brazil(Minas_Gerais)_60619_BR_MG_1998(KF672777) Dengue virus 1 strain 60619/BR/MG/1998 polyprotein gene, partialcds.
ATGCGATGCGTGGGAATAGGCAACAGAGACTTCGTTGAAGGACTGTCAGG
AGCAACGTGGGTAGACGTGGTATTGGAGCATGGAAGCTGCGTCACCACCA
TGGCAAAAAATAAACCAACATTGGACATTGAACTCTTGAAGACGGAGGTC
ACGAACCCTGCCGTCTTGCGCAAACTGTGCATTGAAGCCAAAATATCAAA
CACCACCACCGATTCAAGATGTCCAACACAAGGAGAGGCTACATTGGTGG
AAGAACAAGACGCGAACTTTGTGTGTCGCCGAACGTTTGTGGACAGAGGC
TGGGGTAATGGCTGCGGATTATTCGGAAAAGGAAGTCTATTGACGTGTGC
CAAGTTCAAGTGTGTGACAAAACTAGAAGGAAAGATAGTTCAATATGAAA
ACTTAAAATATTCAGTGATAGTCACCGTCCACACTGGGGATCAGCACCAG
GTGGGAAACGAGACTACAGAACATGGAACAATTGCAACCATAACACCTCA
AGCTCCTACGTCGGAAATACAGCTGACTGACTACGGAGCCCTCACATTGG
ACTGCTCACCTAGAACAGGGCTGGACTTTAATGAGATGGTGCTATTGACA
ATGAAAGAAAAATCATGGCTTGTCCACAAACAATGGTTTCTAGACTTACC
ACTGCCTTGGACTTCGGGGGCTTCAACATCCCAAGAGACTTGGAACAGAC
AAGATTTGCTGGTCACATTCAAGACAGCTCATGCAAAGAAACAGGAAGTA
GTCGTACTGGGATCACAAGAAGGAGCAATGCACACCGCGTTGACTGGGGC
GACAGAAATCCAGACGTCAGGAACGACAACAATCTTTGCAGGGCACCTGA
AATGCAGACTAAAAATGGATAAACTGACTTTAAAGGGGACGTCATATGTG
ATGTGCACAGGCTCATTTAAGCTAGAGAAGGAAGTGGCTGAGACCCAGCA
TGGAACTGTTCTAGTGCAGGTCAAATACGAAGGAACAGATGCGCCGTGCA
AGATCCCCTTTTTGACCCAAGATGAGAAAGGAGTGACCCAGAATGGGAGA
TTGATAACAGCCAATCCCATAGTTACTGACAAAGAAAAACCAGTCAACAT
CGAGACAGAACCACCTTTTGGTGAGAGTTACATCGTGGTAGGGGCAGGTG
AAAAAGCTTTGAAACTAAGCTGGTTCAAGAAAGGAAGCAGCATAGGGAAA
ATGTTCGAAGCAACCGCCCGAGGAGCACGAAGGATGGCTATCCTGGGAGA
CACCGCATGGGACTTCGGCTCTATAGGAGGAGTGTTCACATCTGTGGGAA
AATTGGTACACCAGGTTTTTGGAACCGCATATGGTGTTCTGTTCAGCGGT
GTTTCTTGGACCATGAAAATAGGAATAGGGATTCTGCTGACATGGTTGGG
ATTAAATTCAAGGAGTACGTCACTTTCGATGACGTGCATTGCAGTTGGCA
TGGTTACACTGTACCTAGGAGTCATGGTTCAAGCG
>Brazil(Minas_Gerais)_BeH550175_1997(HM45008)
ATGCGATGCGTGGGAATAGGCAACAGAGACTTCGTTGAAGGACTGTCAGG
AGCAACGTGGGTAGACGTGGTATTGGAGCATGGAAGCTGCGTCACCACCA
TGGCAAAAAATAAACCAACATTGGACATTGAACTCTTGAAGACGGAGGTC
ACGAACCCTGCCGTCTTGCGCAAACTGTGCATTGAAGCCAAAATATCAAA
CACCACCACCGATTCAAGATGTCCAACACAAGGAGAGGCTACACTGGTGG
AAGAACAAGACGCGAACTTTGTGTGTCGCCGAACGTTTGTGGACAGAGGC
TGGGGTAATGGCTGCGGATTATTCGGAAAAGGAAGCCTATTGACGTGTGC
CAAGTTCAAGTGTGTGACAAAACTAGAAGGAAAGATAGTTCAATATGAAA
ACTTAAAATATTCAGTGATAGTCACCGTCCACACTGGGGATCAGCACCAG
GTGGGAAACGAGACTACAGAACATGGAACAATTGCAACCATAACACCTCA
AGCTCCTACGTCGGAAATACAGCTGACTGACTACGGAGCCCTCACATTGG
ACTGCTCACCTAGAACAGGGCTGGACTTTAATGAGATGGTGCTATTGACA
ATGAAAGAAAAATCATGGCTTGTCCACAAACAATGGTTTCTAGACTTACC
ACTGCCTTGGACTTCGGGGGCTTCAACATCCCAAGAGACTTGGAACAGAC
AAGATTTGCTGGTCACATTCAAGACAGCTCATGCAAAGAAACAGGAAGTA
GTCGTACTGGGATCACAAGAAGGAGCAATGCACACCGCGTTGACTGGGGC
GACAGAAATCCAGACGTCAGGAACGACAACAATCTTTGCAGGGCACCTGA
AATGCAGACTAAAAATGGATAAACTGACTTTAAAGGGGACGTCATATGTG
ATGTGCACAGGCTCATTTAAGCTAGAGAAGGAAGTGGCTGAGACCCAGCA
TGGAACTGTTCTAGTGCAGGTCAAATACGAAGGAACAGATGCGCCATGCA
AGATCCCCTTTTCGACCCAAGATGAGAAAGGAGTGACCCAGAATGGGAGA
TTGATAACAGCCAATCCCATAGTTACTGACAAAGAAAAACCAGTCAACAT
TGAGACAGAACCACCTTTTGGTGAGAGCTACATCGTGGTAGGGGCAGGTG
AAAAAGCTTTGAAACTAAGCTGGTTCAAGAAAGGAAGCAGCATAGGGAAA
ATGTTCGAAGCAACCGCCCGAGGAGCACGAAGGATGGCTATCCTGGGAGA
CACCGCATGGGACTTCGGCTCTATAGGAGGAGTGTTCACATCTGTGGGAA
AATTGGTACACCAGGTTTTTGGAACCGCATATGGTGTTCTGTTCAGCGGT
GTTTCTTGGACCATGAAAATAGGAATAGGGATTCTGCTGACATGGTTGGG
ATTAAATTCAAGGAGCACGTCACTTTCGATGACGTGCATTGCAGTTGGCA
TGGTTACACTGTACCTAGGAGTCATGGTTCAAGCG
>Brazil(Minas_Gerais)_k105d1_Divi_2013(KP903780) Dengue virus 1 isolate k105d1_Divi_MG_BR_2013 envelope proteingene, partial cds.
ATGCGATGCGTGGGAATAGGCAATAGAGACTTCGTTGAAGGACTGTCAGG
AGCAACGTGGGTGGACGTGGTACTGGAGCATGGAAGCTGCGTTACCACCA
TGGCAAAAAACAAACCAACATTGGACATTGAACTCTTGAAAACGGAGGTC
ATGAACCCTGCCGTCCTGCGCAAACTGTGCATTGAAGCTAAAATATCAAA
CACCACCACCGATTCAAGATGTCCAACACAAGGAGAAGCCACACTGGTGG
AAGAACAAGACGCGAACTTTGTGTGTCGACGGACGTTCGTGGACAGAGGC
TGGGGCAATGGCTGCGGACTATTTGGAAAAGGAAGTCTACTGACGTGTGC
TAAGTTCAAGTGTGTGACAAAACTAGAAGGAAAGATAGTTCAATATGAAA
ACTTAAAATATTCAGTGATAGTCACTGTCCACACTGGGGACCAGCACCAG
GTAGGAAACGAGACCACAGAACATGGAACAATTGCAACCATAACACCTCA
AGCTCCCACGTCGGAAATACAGCTGACAGACTACGGAGCCCTAACATTGG
ATTGTTCACCTAGAACAGGGCTGGACTTTAATGAGATGGTGTTGTTGACA
ATGAAAGAAAAATCATGGCTCGTCCACAAACAATGGTTTCTAGACTTACC
ACTGCCTTGGACTTCGGGGGCTTCAACATCCCAAGAAACTTGGAATAGAC
AAGACTTGCTGGTCACATTTAAGACAGCTCATGCAAAAAAGCAGGAAGTA
GTCGTACTAGGATCACAAGAAGGAGCAATGCACACTGCGTTGACTGGAGC
GACAGAAATCCAAACGTCAGGAACGACAACAATTTTTGCGGGACACCTGA
AATGTAGACTAAAAATGGATAAACTGACTTTAAAAGGGATGTCATATGTG
ATGTGCACAGGCTCATTTAAGCTAGAGAAGGAAGTGGCTGAGACCCAGCA
TGGAACTGTTTTAGTGCAGGTTAAATACGAAGGAACAGATGCACCATGCA
AGATCCCTTTTTTGACCCAAGATGAGAAAGGAGTGACCCAGAATGGGAGA
TTGATAACAGCTAATCCTATAGTTACTGATAAAGAAAAACCAGTCAACAT
TGAGACAGAGCCACCTTTTGGTGAGAGCTACATCGTGGTAGGGGCAGGTG
AAAAAGCTTTGAAACTAAGCTGGTTCAAGAAAGGAAGCAGCATAGGGAAA
ATGTTCGAAGCAACCGCCCGAGGAGCACGAAGGATGGCCATCCTGGGAGA
CACTGCATGGGACTTCGGCTCTATAGGAGGATTGTTCACGTCTGTGGGAA
AATTGATACACCAGGTTTTTGGAACTGCATATGGGGTTCTGTTCAGCGGT
GTTTCTTGGACCATGAAAATAGGAATAGGGATTCTGCTGACATGGTTGGG
ATTAAATTCAAGGAGCACGTCACTTTCAATGACGTGCATTGCAGTTGGCA
TGGTCACACTGTACCTAGGAGTCATGGTTCAGGCG
>Brazil(Minas_Gerais)_k111d1_Divi_2013(KP903781) Dengue virus 1 isolate k111d1_Divi_MG_BR_2013 envelope proteingene, partial cds.
ATGCGATGCGTAGGAATAGGCAATAGAGACTTCGTTGAAGGACTGTCAGG
AGCAACGTGGGTGGACGTGGTACTGGAGCATGGAAGCTGCGTCACCACCA
TGGCAAAAAACAAACCAACATTGGACATTGAACTCTTGAAAACGGAGGTC
ACGAACCCTGCCGTCCTGCGCAAACTGTGCATTGAAGCTAAAATATCAAA
CACCACCACCGATTCAAGATGTCCAACACAAGGAGAAGCCACACTGGTGG
AAGAACAAGACGCGAACTTTGTGTGTCGACGGACGTTCGTGGACAGAGGC
TGGGGTAATGGCTGCGGACTATTTGGAAAAGGAAGTCTACTGACGTGTGC
TAAGTTCAAGTGTGTGACAAAACTAGAAGGAAAGATAGTTCAATATGAAA
ACTTAAAATATTCAGTGATAGTCACTGTCCACACTGGGGACCAGCACCAG
GTAGGAAACGAGACTACAGAACATGGAACAATTGCAACCATAACACCTCA
AGCTCCTACGTCGGAAATACAGCTGACCGACTACGGAGCCCTCACATTGG
ACTGCTCACCTAGAACTGGGCTGGACTTCAATGAGATGGTGCTACTGACA
ATGAAAGAAAAATCATGGCTTGTCCACAAACAATGGTTTCTAGACTTACC
ACTGCCCTGGACTTCGGGAGCTTCAACATCCCAAGAGACTTGGAACAGAC
AAGATTTGCTGGTCACATTCAAGACAGCTCATGCAAAGAAACAGGAAGTA
GTCGTGCTGGGATCACAGGAAGGAGCAATGCACACTGCGCTGACTGGGGC
GACAGAAATCCAGACGTCAGGAACGACAACAATTTTTGCGGGACACCTGA
AATGTAGGCTAAAAATGGATAAACTGACTTTAAAAGGGATGTCATATGTG
ATGTGCACAGGCTCATTTAAGCTAGAGAAGGAAGTGGCTGAGACCCAGCA
TGGAACTGTTTTAGTGCAGGTCAAATACGAAGGAACAGATGCACCATGCA
AGATCCCTTTTTTGACCCAAGATGAGAAAGGAGTGACCCAGAATGGGAGA
TTGATAACAGCTAATCCTATAGTTACTGATAAAGAAAAACCAGTCAACAT
TGAGACAGAACCACCTTTTGGTGAGAGCTACATCGTGGTAGGGGCAGGTG
AAAAAGCTTTGAAACTAAGCTGGTTCAAGAAAGGAAGTAGCATAGGGAAA
ATGTTCGAAGCAACCGCCCGAGGAGCACGAAGGATGGCCATCCTGGGAGA
CACCGCATGGGACTTCGGCTCTATAGGAGGATTGTTCACGTCCGTGGGAA
AATTGATACACCAGGTTTTTGGAACTGCATATGGGGTTCTGTTCAGCGGT
GTTTCTTGGACCATGAAAATAGGAATAGGGATTCTGCTGACATGGTTGGG
ATTAAATTCAAGGAGCACGTCACTTTCAATGACGTGCATTGCAGTTGGCA
TGGTCACACTGTACCTAGGAGTCATGGTTCAAGCG
>Brazil(MInas_Gerais)_k18d1_Divi_2013(KP903774) Dengue virus 1 isolate k18d1_Divi_MG_BR_2013 envelope protein gene,partial cds.
ATGCGATGCGTAGGAATAGGCAATAGAGACTTCGTTGAAGGACTGTCAGG
AGCAACGTGGGTGGACGTGGTACTGGAGCATGGAAGCTGCGTCACCACCA
TGGCAAAAAACAAACCAACATTGGACATTGAACTCTTGAAAACGGAGGTC
ACGAACCCTGCCGTCCTGCGCAAACTGTGCATTGAAGCTAAAATATCAAA
CACCACCACCGATTCAAGATGTCCAACACAAGGAGAAGCCACACTGGTGG
AAGAACAAGACGCGAACTTTGTGTGTCGACGGACGTTCGTGGACAGAGGC
TGGGGTAATGGCTGCGGACTATTTGGAAAAGGAAGTCTACTGACGTGTGC
TAAGTTCAAGTGTGTGACAAAACTAGAAGGAAAGATAGTTCAATATGAAA
ACTTAAAATATTCAGTGATAGTCACTGTCCACACTGGGGACCAGCACCAG
GTAGGAAACGAGACTACAGAACATGGAACAATTGCAACCATAACACCTCA
AGCTCCTACGTCGGAAATACAGCTGACCGACTACGGAGCCCTCACATTGG
ACTGCTCACCTAGAACTGGGCTGGACTTCAATGAGATGGTGCTACTGACA
ATGAAAGAAAAATCATGGCTTGTCCACAAACAATGGTTTCTAGACTTACC
ACTGCCCTGGACTTCGGGAGCTTCAACATCCCAAGAGACTTGGAACAGAC
AAGATTTGCTGGTCACATTCAAGACAGCTCATGCAAAGAAACAGGAAGTA
GTCGTGCTGGGATCACAGGAAGGAGCAATGCACACTGCGTTGACTGGGGC
GACAGAAATCCAGACGTCAGGAACGACAACAATTTTTGCGGGACACCTGA
AATGTAGGCTAAAAATGGATAAACTGACTTTAAAAGGGATGTCATATGTG
ATGTGCACAGGCTCATTTAAGCTAGAGAAGGAAGTGGCTGAGACCCAGCA
TGGAACTGTTTTAGTGCAGGTCAAATACGAAGGAACAGATGCACCATGCA
AGATCCCTTTTTTGACCCAAGATGAGAAAGGAGTGACCCAGAATGGGAGA
TTGATAACAGCTAATCCTATAGTTACTGATAAAGAAAAACCAGTCAACAT
TGAGACAGAACCACCTTTTGGTGAGAGCTACATCGTGGTAGGGGCAGGTG
AAAAAGCTTTGAAACTAAGCTGGTTCAAGAAAGGAAGTAGCATAGGGAAA
ATGTTCGAAGCAACCGCCCGAGGAGCACGAAGGATGGCCATCCTGGGAGA
CACCGCATGGGACTTCGGCTCTATAGGAGGATTGTTCACGTCCGTGGGAA
AATTGATACACCAGGTTTTTGGAACTGCATATGGGGTTCTGTTCAGCGGT
GTTTCTTGGACCATGAAAATAGGAATAGGGATTCTGCTGACATGGCTAGG
ATTAAATTCAAGGAGCACGTCACTTTCAATGACGTGCATTGCAGTTGGCA
TGGTCACACTGTACCTAGGAGTCATGGTTCAAGCG
>Brazil(Minas_Gerais)_k34d1_Divi_2013(KP903771) Dengue virus 1 isolate k34d1_Divi_MG_BR_2013 envelope protein gene,partial cds.
ATGCGATGCGTGGGAATAGGCAACAGAGACTTCGTTGAAGGACTGTCAGG
AGCAACGTGGGTGGACGTGGTATTGGAGCATGGAAGCTGCGTCACCACCA
TGGCAAAAAATAAACCAACATTGGACATTGAACTCTTGAAGACGGAGGTC
ACAAACCCTGCCGTCTTGCGCAAACTGTGCATCGAAGCTAAAATATCAAA
CACCACCACCGATTCAAGATGTCCAACACAAGGAGAGGCTACACTGGTGG
AAGAACAAGACGCGAACTTTGTGTGTCGCCGAACGTTTGTGGACAGAGGC
TGGGGTAATGGCTGTGGACTATTCGGAAAGGGAAGTCTATTGACGTGTGC
CAAGTTCAAGTGTGTGACAAAACTAGAGGGAAAGATAGTTCAATATGAAA
ACTTAAAATATTCAGTGATAGTCACTGTCCACACTGGGGACCAGCACCAG
GTGGGAAACGAGACCACAGAACATGGAACAATTGCAACCATAACACCTCA
AGCTCCCACGTCGGAAATACAGCTGACTGACTACGGAGCCCTCACACTGG
ACTGCTCACCTAGAACAGGGCTGGACTTTAATGAGATGGTGCTATTGACA
ATGAAAGAAAAATCATGGCTTGTCCACAAACAATGGTTTCTAGACTTACC
ACTGCCATGGACTACGGGGGCTTCAACATCTCAAGAGACCTGGAACAGAC
AAGATTTGCTGGTCACATTCAAGACAGCTCATGCAAAGAAACAGGAAGTA
GTCGTACTGGGATCACAGGAAGGAGCAATGCACACAGCGTTGACTGGGGC
GACAGAAATCCAGACGTCAGGAACGACAACAATCTTCGCAGGACACCTGA
AATGCAGACTAAAAATGGATAAACTGACCTTAAAAGGGATGTCATATGTG
ATGTGCACAGGCTCATTTAAGCTAGAGAAGGAAGTGGCTGAGACCCAGCA
TGGAACTGTCCTAGTGCAGGTCAAATATGAAGGAACAGACGCGCCATGCA
AGATCCCTTTCTCGACCCAAGATGAGAAAGGAGTGACCCAGAATGGGAGA
TTGATAACAGCCAATCCCATAGTTACTGACAAAGAAAAACCAGTCAACAT
TGAGACAGAACCACCTTTTGGTGAGAGCTACATCGTGGTAGGGGCAGGCG
AAAAAGCTTTGAAACTAAGCTGGTTCAAGAGAGGAAGCAGCATAGGGAAA
ATGTTCGAAGCAACCGCCCGAGGAGCACGAAGGATGGCTATCCTGGGAGA
CACCGCATGGGACTTCGGTTCTATAGGAGGAGTGTTTACATCTGTGGGAA
AATTGGTACATCAGGTTTTTGGAACCGCATATGGGGTTCTGTTTAGCGGT
GTTTCTTGGACCATGAAAATAGGAATAGGGATTCTGCTGACATGGTTGGG
ATTAAATTCAAGGAGCACGTCACTTTCGATGACGTGCATTGCAGTTGGCA
TGGTCACACTGTACCTAGGAGTCATGGTTCAAGCG
>Brazil(Minas_Gerais)_k38d1_Divi_2013(KP903775) Dengue virus 1 isolate k38d1_Divi_MG_BR_2013 envelope protein gene,partial cds.
ATGCGATGCGTGGGAATAGGCAATAGAGACTTCGTTGAAGGACTGTCAGG
AGCAACGTGGGTGGACGTGGTACTGGAGCATGGAAGCTGCGTTACCACCA
TGGCAAAAAACAAACCAACATTGGACATTGAACTCTTGAAAACGGAGGTC
ACGAACCCTGCCGTCCTGCGCAAACTGTGCATTGAAGCTAAAATATCAAA
CACCACCACCGATTCAAGATGTCCAACACAAGGAGAAGCCACACTGGTGG
AAGAACAAGACGCGAACTTTGTGTGTCGACGGACGTTCGTGGACAGAGGC
TGGGGCAATGGCTGCGGACTATTTGGAAAAGGAAGTCTACTGACGTGTGC
TAAGTTCAAGTGTGTGACAAAACTAGAAGGAAAGATAGTTCAATATGAAA
ACTTAAAATATTCAGTGATAGTCACTGTCCACACTGGGGACCAGCACCAG
GTAGGAAACGAGACTACAGAACATGGAACAATTGCAACCATAACACCTCA
AGCTCCTACGTCGGAAATACAACTGACAGACTACGGAGCCCTCACATTGG
ACTGCTCACCTAGAACTGGGCTGGACTTTAATGAGATGGTGCTACTGACA
ATGAAAGAAAAATCATGGCTTGTCCACAAACAATGGTTTCTAGACTTACC
ACTGCCTTGGACTTCGGGAGCTTCAACATCCCAAGAGACTTGGAACAGAC
AAGATTTGCTGGTCACATTCAAGACAGCTCATGCAAAGAAACAGGAAGTA
GTCGTGCTGGGATCACAGGAAGGAGCAATGCACACTGCGCTGACTGGGGC
GACAGAAATCCAGACGTCAGGAACGACAACAATTTTTGCGGGACACCTGA
AATGTAGACTAAAAATGGACAAACTGACTTTAAAAGGGATGTCATATGTG
ATGTGCACAGGCTCATTTAAGCTAGAGAAGGAAGTGGCTGAGACCCAGCA
TGGAACTGTTTTAGTGCAGGTTAAATACGAAGGAACAGATGCACCATGCA
AGATCCCTTTTTTGACCCAAGATGAGAAAGGAGTGACCCAGAATGGGAGA
TTGATAACAGCTAATCCTATAGTTACTGATAAAGAAAAACCAGTCAACAT
TGAGACAGAACCACCTTTTGGTGAGAGCTACATCGTGGTAGGGGCAGGTG
AAAAAGCTTTGAAACTAAGCTGGTTCAAGAAAGGAAGCAGCATAGGGAAA
ATGTTCGAAGCAACCGCCCGAGGAGCACGAAGGATGGCCATCCTGGGAGA
CACTGCATGGGACTTCGGTTCTATAGGAGGATTGTTCACGTCTGTGGGAA
AATTGATACACCAGGTTTTTGGAACTGCATATGGGGTTCTGTTCAGCGGT
GTTTCTTGGACCATGAAAATAGGAATAGGGATTCTGCTGACATGGTTGGG
ATTAAATTCAAGGAGCACGTCACTTTCAATGACGTGCATTGCAGTTGGCA
TGGTCACACTGTACCTAGGAGTCATGGTTCAAGCG
>Brazil(Minas_Gerais)_k48d1_Divi_2013(KP903772) Dengue virus 1 isolate k48d1_Divi_MG_BR_2013 envelope protein gene,partial cds.
ATGCGATGCGTGGGAATAGGCAACAGAGACTTCGTTGAAGGACTGTCAGG
AGCAACGTGGGTGGACGTGGTATTGGAGCATGGAAGCTGCGTCACCACCA
TGGCAAAAAATAAACCAACATTGGACATTGAACTCTTGAAGACGGAGGTC
ACGAACCCTGCCGTCTTGCGCAAACTGTGCATCGAAGCTAAAATATCAAA
CACCACCACCGATTCAAGATGTCCAACACAAGGAGAGGCTACACTGGTGG
AAGAACAAGACGCGAACTTTGTGTGTCGCCGAACGTTTGTGGACAGAGGC
TGGGGTAATGGCTGTGGACTATTCGGAAAGGGAAGTCTATTGACGTGTGC
CAAGTTCAAGTGTGTGACAAAACTAGAGGGAAAGATAGTTCAATATGAAA
ACTTAAAATATTCAGTGATAGTCACTGTCCACACTGGGGACCAGCACCAG
GTGGGAAACGAGACCACAGAACATGGAACAATTGCAACCATAACACCTCA
AGCTCCCACGTCGGAAATACAGCTGACTGACTACGGAGCCCTCACACTGG
ACTGCTCACCTAGAACAGGGCTGGACTTTAATGAGATGGTGCTATTGACA
ATGAAAGAAAAATCATGGCTTGTCCACAAACAATGGTTTCTAGACTTACC
ACTGCCATGGACTACGGGGGCTTCAACATCTCAAGAGACCTGGAACAGAC
AAGATTTGCTGGTCACATTCAAGACAGCTCATGCAAAGAAACAGGAAGTA
GTCGTACTGGGATCACAGGAAGGAGCAATGCACACAGCGTTGACTGGGGC
GACAGAAATCCAGACGTCAGGAACGACAACAATCTTCGCAGGACACCTGA
AATGCAGACTAAAAATGGATAAACTGACCTTAAAGGGGATGTCATATGTG
ATGTGCACAGGCTCATTTAAGCTAGAGAAGGAAGTGGCTGAGACCCAGCA
TGGAACTGTCCTAGTGCAGGTCAAATATGAAGGAACAGACGCGCCATGCA
AGATCCCTTTCTCGACCCAAGATGAGAAAGGAGTGACCCAGAATGGGAGA
TTGATAACAGCCAATCCCATAGTTACTGACAAAGAAAAACCAGTCAACAT
TGAGACAGAACCACCTTTTGGTGAGAGCTACATCGTGGTAGGGGCAGGCG
AAAAAGCTTTGAAACTAAGCTGGTTCAAGAGAGGAAGCAGCATAGGGAAA
ATGTTCGAAGCAACCGCCCGAGGAGCACGAAGGATGGCTATCCTGGGAGA
CACCGCATGGGACTTCGGTTCTATAGGAGGAGTGTTTACATCTGTGGGAA
AATTGGTACATCAGGTTTTTGGAACCGCATATGGGGTTCTGTTTAGCGGT
GTTTCTTGGACCATGAAAATAGGAATAGGGATTCTGCTGACATGGTTGGG
ATTAAATTCAAGGAGCACGTCACTTTCGATGACGTGCATTGCAGTTGGCA
TGGTCACACTGTACCTAGGAGTCATGGTTCAAGCG
>Brazil(Minas_Gerais)_k52d1_Divi_2013(KP903773) Dengue virus 1 isolate k52d1_Divi_MG_BR 2013 envelope protein gene,partial cds.
ATGCGATGCGTGGGAATAGGCAACAGAGACTTCGTTGAAGGACTGTCAGG
AGCAACGTGGGTGGACGTGGTATTGGAGCATGGAAGCTGCGTCACCACCA
TGGCAAAAAATAAACCAACATTGGACATTGAACTCTTGAAGACGGAGGTC
ACGAACCCTGCCGTCTTGCGCAAACTGTGCATCGAAGCTAAAATATCAAA
CACCACCACCGATTCAAGATGTCCAACACAAGGAGAGGCTACACTGGTGG
AAGAACAAGACGCGAACTTTGTGTGTCGCCGAACGTTTGTGGACAGAGGC
TGGGGTAATGGCTGTGGACTATTCGGAAAGGGAAGTCTATTGACGTGTGC
CAAGTTCAAGTGTGTGACAAAACTAGAGGGAAAGATAGTTCAATATGAAA
ACTTAAAATATTCAGTGATAGTCACTGTCCACACTGGGGACCAGCACCAG
GTGGGAAACGAGACCACAGAACATGGAACAATTGCAACCATAACACCTCA
AGCTCCCACGTCGGAAATACAGCTGACTGACTACGGAGCCCTCACACTGG
ACTGCTCACCTAGAACAGGGCTGGACTTTAATGAGATGGTGCTATTGACA
ATGAAAGAAAAATCATGGCTTGTCCACAAACAATGGTTTCTAGACTTACC
ACTGCCATGGACTACGGGGGCTTCAACATCTCAAGAGACCTGGAACAGAC
AAGATTTGCTGGTCACATTCAAGACAGCTCATGCAAAGAAACAGGAAGTA
GTCGTACTGGGATCACAGGAAGGAGCAATGCACACAGCGTTGACTGGGGC
AACAGAAATCCAGACGTCAGGAACGACAACAATCTTCGCAGGACACCTGA
AATGCAGACTAAAAATGGATAAACTGACCTTAAAGGGGATGTCATATGTG
ATGTGCACAGGCTCATTTAAGCTAGAGAAGGAAGTGGCTGAGACCCAGCA
TGGAACTGTCCTAGTGCAGGTCAAATATGAAGGAACAGACGCGCCATGCA
AGATCCCTTTCTCGACCCAAGATGAGAAAGGAGTGACCCAGAATGGGAGA
TTGATAACAGCCAATCCCATAGTTACTGACAAAGAAAAACCAGTCAACAT
TGAGACAGAACCACCTTTTGGTGAGAGCTACATCGTGGTAGGGGCAGGCG
AAAAAGCTTTGAAACTAAGCTGGTTCAAGAGAGGAAGCAGCATAGGGAAA
ATGTTCGAAGCAACCGCCCGAGGAGCACGAAGGATGGCTATCCTGGGAGA
CACCGCATGGGACTTCGGTTCTATAGGAGGAGTGTTTACATCTGTGGGAA
AATTGGTACATCAGGTTTTTGGAACCGCATATGGGGTTCTGTTTAGCGGT
GTTTCTTGGACCATGAAAATAGGAATAGGGATTCTGCTGACATGGTTGGG
ATTAAATTCAAGGAGCACGTCACTTTCGATGACGTGCATTGCAGTTGGCA
TGGTCACACTGTACCTAGGAGTCATGGTTCAAGCG
>Brazil(Minas_Gerais)_k58d1_Divi_2013(KP903776) Dengue virus 1 isolate k58d1_Divi_MG_BR_2013 envelope protein gene,partial cds.
ATGCGATGCGTGGGAATAGGCAATAGAGACTTCGTTGAAGGACTGTCAGG
AGCAACGTGGGTGGACGTGGTACTGGAGCATGGAAGCTGCGTTACCACCA
TGGCAAAAAACAAACCAACATTGGACATTGAACTCTTGAAAACGGAGGTC
ACGAACCCTGCCGTCCTGCGCAAACTGTGCATTGAAGCTAAAATATCAAA
CACCACCACCGATTCAAGATGTCCAACACAAGGAGAAGCCACACTGGTGG
AAGAACAAGACGCGAACTTTGTGTGTCGACGGACGTTCGTGGACAGAGGC
TGGGGCAATGGCTGCGGACTATTTGGAAAAGGAAGTCTACTGACGTGTGC
TAAGTTCAAGTGTGTGACAAAACTAGAAGGAAAGATAGTTCAATATGAAA
ACTTAAAATATTCAGTGATAGTCACTGTCCACACTGGGGACCAGCACCAG
GTAGGAAACGAGACTACAGAACATGGAACAATTGCAACCATAACACCTCA
AGCTCCTACGTCGGAAATACAACTGACCGACTACGGAGCCCTCACATTGG
ACTGCTCACCTAGAACTGGGCTGGACTTTAATGAGATGGTGCTACTGACA
ATGAAAGAAAAATCATGGCTTGTCCACAAACAATGGTTTCTAGACTTACC
ACTGCCTTGGACTTCGGGAGCTTCAACATCCCAAGAGACTTGGAACAGAC
AAGATTTGCTGGTCACATTCAAGACAGCTCATGCAAAGAAACAGGAAGTA
GTCGTGCTGGGATCACAGGAAGGAGCAATGCACACTGCGCTGACTGGGGC
GACAGAAATCCAGACGTCAGGAACGACAACAATTTTTGCGGGACACCTGA
AATGTAGACTAAAAATGGACAAACTGACTTTAAAAGGGATGTCATATGTG
ATGTGCACAGGCTCATTTAAGCTAGAGAAGGAAGTGGCTGAGACCCAGCA
TGGAACTGTTTTAGTGCAGGTTAAATACGAAGGAACAGATGCACCATGCA
AGATCCCTTTTTTGACCCAAGATGAGAAAGGAGTGACCCAGAATGGGAGA
TTGATAACAGCTAATCCTATAGTTACTGATAAAGAAAAACCAGTCAACAT
TGAGACAGAACCACCTTTTGGTGAGAGCTACATCGTGGTAGGGGCAGGTG
AAAAAGCTTTGAAACTAAGCTGGTTCAAGAAAGGAAGCAGCATAGGGAAA
ATGTTCGAAGCAACCGCCCGAGGAGCACGAAGGATGGCCATCCTGGGAGA
CACTGCATGGGACTTCGGTTCTATAGGAGGATTGTTCACGTCTGTGGGAA
AATTGATACACCAGGTTTTTGGAACTGCATATGGGGTTCTGTTCAGCGGT
GTTTCTTGGACCATGAAAATAGGAATAGGGATTCTGCTGACATGGTTGGG
ATTAAATTCAAGGAGCACGTCACTTTCAATGACGTGCATTGCAGTTGGCA
TGGTCACACTGTACCTAGGAGTCATGGTTCAAGCG
>Brazil(Minas_Gerais)_k72d1_Divi_2013(KP903770) Dengue virus 1 isolate k72d1_Divi_MG_BR_2013 envelope protein gene,partial cds.
ATGCGATGCGTGGGAATAGGCAATAGAGACTTCGTTGAAGGACTGTCAGG
AGCAACGTGGGTGGACGTGGTACTGGAGCATGGAAGCTGCGTTACCACCA
TGGCAAAAAACAAACCAACATTGGACATTGAACTCTTGAAAACGGAGGTC
ATGAACCCTGCCGTCCTGCGCAAACTGTGCATTGAAGCTAAAATATCAAA
CACCACCACCGATTCAAGATGTCCAACACAAGGAGAAGCCACACTGGTGG
AAGAACAAGACGCGAACTTTGTGTGTCGACGGACGTTCGTGGACAGAGGC
TGGGGCAATGGCTGCGGACTATTTGGAAAAGGAAGTCTACTGACGTGTGC
TAAGTTCAAGTGTGTGACAAAACTAGAAGGAAAGATAGTTCAATATGAAA
ACTTAAAATATTCAGTGATAGTCACTGTCCACACTGGGGACCAGCACCAG
GTAGGAAACGAGACTACAGAACATGGAACAATTGCAACCATAACACCTCA
AGCTCCTACGTCGGAAATACAACTGACCGACTACGGAGCCCTCACATTGG
ACTGCTCACCTAGAACTGGGCTGGACTTTAATGAGATGGTGCTATTGACA
ATGAAAAAAAAATCATGGCTCGTCCACAAACAATGGTTTCTAGACTTACC
ACTGCCTTGGACTTCGGGAGCTTCAACATCCCAAGAAACTTGGAACAGAC
AAGATTTGCTGGTCACATTCAAGACAGCTCATGCAAAGAAACAGGAAGTA
GTCGTGCTGGGATCACAGGAAGGAGCAATGCACACTGCGCTGACTGGGGC
GACAGAAATCCAGACGTCAGGAACGACAACAATTTTTGCGGGACACCTGA
AATGTAGACTAAAAATGGATAAACTGACTTTAAAAGGGATGTCATATGTG
ATGTGCACAGGCTCATTTAAGCTAGAGAAGGAAGTGGCTGAGACCCAGCA
TGGAACTGTTTTAGTGCAGGTTAAATACGAAGGAACAGATGCACCATGCA
AGATCCCTTTTTTGACCCAAGATGAGAAAGGAGTGACCCAGAATGGGAGA
TTGATAACAGCTAATCCTATAGTTACTGATAAAGAAAAACCAGTCAACAT
TGAGACAGAACCACCTTTTGGTGAGAGCTACATCGTGGTAGGGGCAGGTG
AAAAAGCTTTGAAACTAAGCTGGTTCAAGAAAGGAAGCAGCATAGGGAAA
ATGTTCGAAGCAACCGCCCGAGGAGCACGAAGGATGGCCATCCTGGGAGA
CACTGCATGGGACTTCGGTTCTATAGGAGGATTGTTCACGTCTGTGGGAA
AATTGATACACCAGGTTTTTGGAACTGCGTATGGGGTTCTGTTCAGCGGT
GTTTCTTGGACCATGAAAATAGGAATAGGGATTCTGCTGACATGGTTGGG
ATTAAATTCAAGGAGCACGTCACTTTCAATGACGTGCATTGCAGTTGGCA
TGGTCACACTGTACCTAGGAGTCATGGTTCAGGCG
>Brazil(MInas_Gerais)_k80d1_Divi_2013(KP903778) Dengue virus 1 isolate k80d1_Divi_MG_BR_2013 envelope protein gene,partial cds.
ATGCGATGCGTGGGAATAGGCAATAGAGACTTCGTTGAAGGACTGTCAGG
AGCAACGTGGGTGGATGTGGTACTGGAGCATGGAAGCTGCGTCACCACCA
TGGCAAAAAACAAACCAACATTGGACATTGAACTCTTGAAAACGGAGGTC
ACGAACCCTGCCGTCCTGCGCAAACTGTGCATTGAAGCTAAAATATCAAA
CACCACCACCGATTCAAGATGTCCAACACAAGGAGAAGCCACACTGGTGG
AAGAACAAGACGCGAACTTTGTGTGTCGACGGACGTTCGTGGACAGAGGC
TGGGGTAATGGCTGCGGACTATTTGGAAAAGGAAGTCTACTGACGTGTGC
TAAGTTCAAGTGTGTGACAAAACTAGAAGGAAAGATAGTTCAATATGAAA
ACTTAAAATATTCAGTGATAGTCACTGTCCACACTGGGGACCAGCACCAG
GTAGGAAACGAGACTACAGAACATGGAACAATTGCAACCATAACACCTCA
AGCTCCTACGTCGGAAATACAGCTGACCGACTACGGAGCCCTCACATTGG
ACTGCTCACCTAGAACTGGGCTGGACTTTAATGAGATGGTGCTACTGACA
ATGAAAGAAAAATCATGGCTTGTCCACAAACAATGGTTTCTAGACTTACC
ACTGCCTTGGACTTCGGGAGCTTCAACATCCCAAGAGACTTGGAACAGAC
AAGATTTGCTGGTCACATTCAAGACAGCTCATGCAAAGAAACAGGAAGTA
GTCGTGCTGGGATCACAGGAAGGAGCAATGCACACTGCGCTGACTGGGGC
GACGGAAATCCAGACGTCAGGAACGACAACAATTTTTGCGGGACACCTGA
AATGTAGACTAAAAATGGACAAACTGACTTTAAAAGGGATGTCATATGTG
ATGTGCACAGGCTCATTTAAGCTAGAGAAGGAAGTGGCTGAGACCCAGCA
TGGAACTGTTTTAGTGCAGGTTAAATACGAAGGAACAGATGCACCATGCA
AGATCCCTTTTTTGACCCAAGATGAGAAAGGAGTGACCCAGAATGGGAGA
TTGATAACAGCTAATCCTATAGTTACTGATAAAGAAAAACCAGTCAACAT
TGAGACAGAACCACCTTTTGGTGAGAGTTACATCGTGGTAGGGGTAGGTG
AGAAAGCTTTGAAACTAAGCTGGTTCAAGAAAGGAAGCAGCATAGGGAAA
ATGTTCGAAGCAACCGCCCGAGGAGCACGAAGGATGGCCATCCTGGGAGA
CACTGCATGGGACTTCGGCTCTATAGGAGGATTGTTCACGTCCGTGGGAA
AATTGATACACCAGGTTTTTGGAACTGCATATGGGGTTCTGTTCAGTGGT
GTTTCTTGGACCATGAAAATAGGAATAGGGATTCTGCTGACATGGTTGGG
ATTAAATTCAAGGAGCACGTCACTTTCAATGACGTGCATTGCAGTTGGCA
TGGTCACACTGTACCTAGGAGTCATGGTTCAGGCG
>Brazil(MInas_Gerais)_k92d1_Divi_2013(KP903779) Dengue virus 1 isolate k92d1_Divi_MG_BR_2013 envelope protein gene,partial cds.
ATGCGATGCGTGGGAATAGGCAATAGAGACTTCGTTGAAGGACTGTCAGG
AGCAACGTGGGTGGACGTGGTACTGGAGCATGGAAGCTGCGTTACCACCA
TGGCAAAAAACAAACCAACATTGGACATTGAACTCTTGAAAACGGAGGTC
ATGAACCCTGCCGTCCTGCGCAAACTGTGCATTGAAGCTAAAATATCAAA
CACCACCACCGATTCAAGATGTCCAACACAAGGAGAAGCCACACTGGTGG
AAGAACAAGACGCGAACTTTGTGTGTCGACGGACGTTCGTGGACAGAGGC
TGGGGCAATGGCTGCGGACTATTTGGAAAAGGAAGTCTACTGACGTGTGC
TAAGTTCAAGTGTGTGACAAAACTAGAAGGAAAGATAGTTCAATATGAAA
ACTTAAAATATTCAGTGATAGTCACTGTCCACACTGGGGACCAGCACCAG
GTAGGAAACGAGACTACAGAACATGGAACAATTGCAACCATAACACCTCA
AGCTCCTACGTCGGAAATACAACTGACCGACTACGGAGCCCTCACATTGG
ACTGCTCACCTAGAACTGGGCTGGACTTTAATGAGATGGTGCTACTGACA
ATGAAAGAAAAATCATGGCTTGTCCACAAACAATGGTTTCTAGACTTACC
ACTGCCTTGGACTTCGGGAGCTTCAACATCCCAAGAAACTTGGAACAGAC
AAGATTTGCTGGTCACATTCAAGACAGCTCATGCAAAGAAACAGGAAGTA
GTCGTGCTGGGATCACAGGAAGGAGCAATGCACACTGCGCTGACTGGGGC
GACAGAAATCCAGACGTCAGGAACGACAACAATTTTTGCGGGACACCTGA
AATGTAGACTAAAAATGGATAAACTGACTTTAAAAGGGATGTCATATGTG
ATGTGCACAGGCTCATTTAAGCTAGAGAAGGAAGTGGCTGAGACCCAGCA
TGGAACTGTTTTAGTGCAGGTTAAATACGAAGGAACAGATGCACCATGCA
AGATCCCTTTTTTGACCCAAGATGAGAAAGGAGTGACCCAGAATGGGAGA
TTGATAACAGCTAATCCTATAGTTACTGATAAAGAAAAACCAGTCAACAT
TGAGACAGAACCACCTTTTGGTGAGAGCTACATCGTGGTAGGGGCAGGTG
AAAAAGCTTTGAAACTAAGCTGGTTCAAGAAAGGAAGCAGCATAGGGAAA
ATGTTCGAAGCAACCGCCCGAGGAGCACGAAGGATGGCCATCCTGGGAGA
CACTGCATGGGACTTCGGCTCTATAGGAGGATTGTTCACGTCTGTGGGAA
AATTGATACACCAGGTTTTTGGAACTGCATATGGGGTTCTGTTCAGCGGT
GTTTCTTGGACCATGAAAATAGGAATAGGGATTCTGCTGACATGGTTGGG
ATTAAATTCAAGGAGCACGTCACTTTCAATGACGTGCATTGCAGTTGGCA
TGGTCACACTGTACCTAGGAGTCATGGTTCAAGCG
>Brazil(Northeast)_BR_BID_V2378_2001(FJ850073)
ATGCGATGCGTGGGAATAGGCAACAGAGACTTCGTCGAAGGACTGTCAGG
AGCAACGTGGGTAGACGTGGTATTGGAGCATGGAAGCTGCGTCACCACCA
TGGCAAAAAATAAACCAACATTGGACATTGAACTCTTGAAGACGGAGGTC
ACGAACCCTGCCGTCTTGCGCAAACTGTGCATTGAAGCCAAAATATCAAA
CACCACCACCGATTCAAGATGTCCAACACAAGGAGAGGCTACACTGGTGG
AAGAACAAGACGCGAACTTTGTGTGTCGCCGAACGTTTGTGGACAGAGGC
TGGGGTAATGGCTGTGGATTATTCGGAAAAGGAAGCCTATTGACGTGTGC
CAAGTTTAAGTGTGTGACAAAACTAGAAGGAAAGATAGTTCAATATGAAA
ACTTGAAATATTCAGTGATAGTTACCGTCCACACTGGGGATCAGCACCAG
GTGGGAAACGAGACCACAGAACATGGAACAATTGCAACCATAACACCTCA
AGCTCCTACGTCGGAAATACAGCTGACTGACTACGGAGCTCTCACATTGG
ACTGCTCACCTAGAACAGGGCTGGACTTTAATGAGATGGTGCTATTGACA
ATGAAAGAAAAATCATGGCTTGTCCACAAACAATGGTTTCTAGACTTACC
ACTGCCTTGGACTTCGGGGGCTTCAACATCCCAAGAGACTTGGAACAGAC
AAGATTTGCTGGTCACATTCAAGACAGCTCATGCAAAGAAACAGGAAGTA
GTCGTACTGGGATCACAAGAAGGAGCAATGCACACCGCGTTGACTGGGGC
GACAGAAATCCAGACGTCAGGAACGACAACAATCTTTGCAGGACACCTGA
AATGCAGACTAAAAATGGATAAACTGACTTTAAAAGGGACGTCATATGTG
ATGTGCACAGGCTCATTTAAGCTAGAGAAGGAAGTGGCTGAGACCCAGCA
TGGAACTGTTCTAGTGCAGGTCAAATACGAAGGAACAGATGCGCCATGCA
AGATCCCTTTTTCGACCCAGGATGAGAAAGGAGTGACCCAGAATGGGAGA
TTGATAACAGCCAATCCCATAGTCACTGACAAAGAAAAACCAGTCAACAT
TGAGACAGAACCACCTTTTGGTGAGAGCTACATCGTGGTAGGGGCAGGTG
AAAAAGCTTTGAAACTAAGCTGGTTCAAGAAAGGAAGCAGCATAGGGAAA
ATGTTCGAAGCAACCGCCCGAGGAGCACGAAGGATGGCTATCCTGGGAGA
TACCGCATGGGACTTCGGTTCTATAGGAGGAGTGTTCACATCTGTGGGAA
AATTGGTACACCAGGTTTTTGGAACCGCATATGGTGTTCTGTTCAGCGGT
GTTTCTTGGACCATGAAAATAGGAATAGGGATTCTGCTGACATGGTTGGG
ATTAAATTCAAGGAGCACGTCACTTTCGATGACGTGCATTGCAGTTGGCA
TGGTTACACTGTACCTAGGAGTCATGGTTCAAGCG
>Brazil(Northern)_BR_BID_V2374_2000(FJ850070)
ATGCGATGCGTGGGAATAGGCAATAGAGACTTCGTTGAAGGACTGTCAGG
AGCAACGTGGGTGGACGTGGTACTGGAGCATGGAAGCTGCGTCACCACCA
TGGCAAAAAACAAACCAACATTGGACATTGAACTCTTGAAAACGGAGGTC
ACGAACCCTGCCGTCCTGCGCAAACTGTGCATTGAAGCTAAAATATCAAA
CACCACCACCGATTCAAGATGTCCAACACAAGGAGAAGCCACACTGGTGG
AAGAACAAGACGCGAACTTTGTGTGTCGACGGACGTTCGTGGACAGAGGC
TGGGGTAATGGCTGCGGACTATTTGGAAAAGGAAGTCTACTGACGTGTGC
TAAGTTCAAGTGTGTGACAAAACTAGAAGGAAAGATAGTTCAATATGAAA
ACTTAAAATATTCAGTGATAGTCACTGTCCACACTGGGGACCAGCACCAG
GTAGGAAACGAGACTACAGAACATGGAACAATTGCAACCATAACACCTCA
AGCTCCTACGTCGGAAATACAGCTGACCGACTACGGAGCCCTCACATTGG
ACTGCTCACCTAGAACTGGGCTGGACTTTAATGAGATGGTGCTACTGACA
ATGAAAGAAAAATCATGGCTTGTCCACAAACAATGGTTTCTAGACTTACC
ACTGCCTTGGACTTCGGGAGCTTCAACATCCCAAGAGACTTGGAACAGAC
AAGATTTGCTGGTCACATTCAAGACAGCTCATGCAAAGAAACAGGAAGTA
GTCGTACTGGGATCACAGGAAGGAGCAATGCACACTGCGCTGACTGGGGC
GACAGAAATCCAGACGTCAGGAACGACAACAATCTTTGCGGGACACCTGA
AATGTAGACTAAAAATGGACAAACTGACTTTAAAAGGGATGTCATATGTG
ATGTGCACAGGCTCATTTAAGCTAGAGAAGGAAGTGGCTGAGACCCAGCA
TGGAACTGTTTTAGTGCAGGTTAAATACGAAGGAACAGATGCACCATGCA
AGATCCCCTTTTTGACCCAAGATGAGAAAGGAGTGACCCAGAATGGGAGA
TTGATAACAGCCAATCCTATAGTTACTGACAAAGAAAAACCAGTCAACAT
TGAGACAGAACCACCTTTTGGTGAGAGCTACATCGTGGTAGGGGCAGGTG
AAAAAGCTTTGAAACTAAGCTGGTTCAAGAAAGGAAGCAGCATAGGGAAA
ATGTTCGAAGCAACCGCCCGAGGAGCACGAAGGATGGCCATCCTGGGAGA
CACCGCATGGGACTTCGGCTCTATAGGAGGATTGTTCACGTCTGTGGGAA
AATTGATACACCAGGTTTTTGGAACTGCATATGGGGTTCTGTTCAGCGGT
GTTTCTTGGACCATGAAAATAGGAATAGGGATTCTGCTGACATGGTTGGG
ATTAAATTCAAGGAGCACGTCACTTTCAATGACGTGCATTGCAGTTGGCA
TGGTCACACTGTACCTAGGAGTCATGGTTCAAGCG
>Brazil(Northern)_BR_BID_V2375_2000(FJ850071)
ATGCGATGCGTGGGAATAGGCAATAGAGACTTCGTTGAAGGACTGTCAGG
AGCAACGTGGGTGGACGTGGTACTGGAGCATGGAAGCTGCGTCACCACCA
TGGCAAAAAACAAACCAACATTGGACATTGAACTCTTGAAAACGGAGGTC
ACGAACCCTGCCGTCCTGCGCAAACTGTGCATTGAAGCTAAAATATCAAA
CACCACCACTGATTCAAGATGTCCAACACAAGGAGAAGCCACACTGGTGG
AAGAACAAGACGCGAACTTTGTGTGTCGACGGACGTTCGTGGACAGAGGC
TGGGGTAATGGCTGCGGACTATTTGGAAAAGGAAGTCTACTGACGTGTGC
TAAGTTCAAGTGTGTGACAAAACTAGAAGGAAAGATAGTTCAATATGAAA
ACTTAAAATATTCAGTGATAGTCACTGTCCACACTGGGGACCAGCACCAG
GTAGGAAACGAGACTACAGAACATGGAACAATTGCAACCATAACACCTCA
AGCTCCTACGTCGGAAATACAGCTGACCGACTACGGAGCCCTCACATTGG
ACTGCTCACCTAGAACTGGGCTGGACTTTAATGAGATGGTGCTACTGACA
ATGAAAGAAAAATCATGGCTTGTCCACAAACAATGGTTTCTAGACTTACC
ACTGCCTTGGACTTCGGGAGCTTCAACATCCCAAGAGACTTGGAACAGAC
AAGATTTGCTGGTCACATTCAAGACAGCTCATGCAAAGAAACAGGAAGTA
GTCGTACTGGGATCACAGGAAGGAGCAATGCACACTGCGCTGACTGGGGC
GACAGAAATCCAGACGTCAGGAACGACAACAATCTTTGCGGGACACCTGA
AATGTAGACTAAAAATGGACAAACTGACTTTAAAAGGGATGTCATATGTG
ATGTGCACAGGCTCATTTAAGCTAGAGAAGGAAGTGGCTGAGACCCAGCA
TGGAACTGTTTTAGTGCAGGTTAAATACGAAGGAACAGATGCACCATGCA
AGATCCCCTTTTTGACCCAAGATGAGAAAGGAGTGACCCAGAATGGGAGA
TTGATAACAGCCAATCCTATAGTTACTGACAAAGAAAAACCAGTCAACAT
TGAGACAGAACCACCTTTTGGTGAGAGCTACATCGTGGTAGGGGCAGGTG
AAAAAGCTTTGAAACTGAGCTGGTTCAAGAAAGGAAGCAGCATAGGGAAA
ATGTTCGAAGCAACCGCCCGAGGAGCACGAAGGATGGCCATCCTGGGAGA
CACCGCATGGGACTTCGGCTCTATAGGAGGATTGTTCACGTCTGTGGGAA
AATTGATACACCAGGTTTTTGGAACTGCATATGGGGTTCTGTTCAGCGGT
GTTTCTTGGACCATGAAAATAGGAATAGGGATTCTGCTGACATGGTTGGG
ATTAAATTCAAGGAGCACGTCACTTTCAATGACGTGCATTGCAGTTGGCA
TGGTCACACTGTACCTAGGAGTCATGGTTCAAGCG
>Brazil(Northern)_BR_BID_V2381_2002(FJ850075)
ATGCGATGCGTGGGAATAGGCAATAGAGACTTCGTTGAAGGACTGTCAGG
AGCAACGTGGGTGGACGTGGTACTGGAGCATGGAAGCTGCGTCACCACCA
TGGCAAAAAACAAACCAACATTGGACATTGAACTCTTGAAAACGGAGGTC
ACGAACCCTGCCGTCCTGCGCAAACTGTGCATTGAAGCTAAAATATCAAA
CACCACCACCGATTCAAGATGTCCAACACAAGGAGAAGCCACACTGGTGG
AAGAACAAGACGCGAACTTTGTGTGTCGACGGACGTTCGTGGACAGAGGC
TGGGGTAATGGCTGCGGACTATTTGGAAAAGGAAGTCTACTGACGTGTGC
TAAGTTCAAGTGTGTGACAAAACTAGAAGGAAAGATAGTTCAATATGAAA
ACTTAAAATATTCAGTGATAGTCACTGTCCACACTGGGGACCAGCACCAG
GTAGGAAACGAGACTACAGAACATGGAACAATTGCAACCATAACACCTCA
AGCTCCTACGTCGGAAATACAGCTGACCGACTACGGAGCCCTCACATTGG
ACTGCTCACCTAGAACTGGGCTGGACTTTAATGAGATGGTGCTACTGACA
ATGAAAGAAAAATCATGGCTTGTCCACAAACAATGGTTTCTAGACTTACC
ACTGCCTTGGACTTCGGGAGCTTCAACATCCCAAGAGACTTGGAACAGAC
AAGATTTGCTGGTCACATTTAAGACAGCTCATGCAAAGAAACAGGAAGTA
GTCGTACTGGGATCACAGGAAGGAGCAATGCACACTGCGCTGACTGGGGC
GACAGAAATCCAGACGTCAGGAACGACAACAATCTTTGCGGGACACCTGA
AATGTAGACTAAAAATGGACAAACTGACTTTAAAAGGGATGTCATATGTG
ATGTGCACAGGCTCATTTAAGCTAGAGAAGGAAGTGGCTGAGACCCAGCA
TGGAACTGTTTTAGTGCAGGTTAAATACGAAGGAACAGATGCACCATGCA
AGATCCCCTTTTTGACCCAAGATGAGAAAGGAGTGACCCAGAATGGGAGA
TTGATAACAGCCAATCCTATAGTTACTGACAAAGAAAAACCAGTCAACAT
TGAGACAGAACCACCTTTTGGTGAGAGCTACATCGTGGTAGGGGCAGGTG
AAAAAGCTTTGAAACTAAGCTGGTTCAAGAAAGGAAGCAGCATAGGGAAA
ATGTTCGAAGCAACCGCCCGAGGAGCACGAAGGATGGCCATCCTGGGAGA
CACCGCATGGGACTTCGGCTCTATAGGAGGATTGTTCACGTCTGTGGGAA
AATTGATACACCAGGTTTTTGGAACTGCATATGGGGTTCTGTTCAGCGGT
GTTTCTTGGACCATGAAAATAGGAATAGGGATTCTGCTGACATGGTTGGG
ATTAAATTCAAGGAGCACGTCACTTTCAATGACGTGCATTGCAGTTGGCA
TGGTCACACTGTACCTAGGAGTCATGGTTCAAGCG
>Brazil(Northern)_BR_BID_V2384_2003(FJ850077)
ATGCGATGCGTGGGAATAGGCAATAGAGACTTCGTTGAAGGACTGTCAGG
AGCAACGTGGGTGGATGTGGTACTGGAGCATGGAAGCTGCGTCACCACCA
TGGCAAAAAACAAACCAACATTGGACATTGAACTCTTGAAAACGGAGGTC
ACGAATCCTGCCGTCCTGCGCAAACTGTGCATTGAAGCTAAAATATCAAA
CACCACCACTGATTCAAGATGTCCAACACAAGGAGAAGCCACACTGGTGG
AAGAACAAGACGCGAACTTTGTGTGTCGACGGACGTTCGTGGACAGAGGC
TGGGGTAATGGCTGCGGACTATTTGGAAAAGGAAGTCTACTGACGTGTGC
TAAGTTCAAGTGTGTGACAAAACTAGAAGGAAAGATAGTTCAATATGAAA
ACTTAAAATATTCAGTGATAGTCACTGTCCACACTGGGGACCAGCACCAG
GTAGGAAACGAGACTACAGAACATGGAACAATTGCAACCATAACACCTCA
AGCTCCTACGTCGGAAATACAGCTGACCGACTACGGAGCCCTTACATTGG
ACTGCTCACCTAGAACTGGGCTGGACTTTAATGAGATGGTGCTACTGACA
ATGAAAGAAAAATCATGGCTTGTCCACAAACAATGGTTTCTAGACTTACC
ACTGCCTTGGACTTCGGGAGCTTCAACATCTCAAGAGACTTGGAACAGAC
AAGATTTGCTGGTCACATTCAAGACAGCTCATGCAAAGAAACAGGAAGTA
GTCGTACTGGGATCACAGGAAGGAGCAATGCACACTGCGCTGACTGGGGC
GACAGAAATCCAGACGTCAGGAACGACAACAATCTTTGCGGGACACCTGA
AATGTAGACTAAAAATGGACAAACTGACTTTAAAAGGGATGTCATATGTG
ATGTGCACAGGCTCATTTAAGCTAGAGAAGGAAGTGGCTGAGACCCAGCA
TGGAACTGTTTTAGTGCAGGTTAAATACGAAGGAACAGATGCACCATGCA
AGATCCCCTTTTTGACCCAAGATGAGAAAGGAGTGACCCAGAATGGGAGA
TTGATAACAGCCAATCCTATAGTTACTGACAAAGAAAAACCAGTCAACAT
TGAGACAGAACCACCTTTTGGTGAGAGCTACATCGTGGTAGGGGCAGGTG
AAAAAGCTTTGAAACTAAGCTGGTTCAAGAAAGGAAGCAGCATAGGGAAA
ATGTTCGAAGCAACCGCCCGAGGAGCACGAAGGATGGCCATCCTGGGAGA
CACCGCATGGGACTTCGGCTCTATAGGAGGATTGTTCACGTCTGTGGGAA
AATTGATACACCAGGTTTTTGGAACTGCATATGGGGTTCTGTTCAGCGGT
GTTTCTTGGACCATGAAAATAGGAATAGGGATTCTGCTGACATGGTTGGG
ATTAAATTCAAGGAGCACGTCACTTTCAATGACGTGCATTGCAGTTGGCA
TGGTCACACTGTACCTAGGAGTCATGGTTCAAGCG
>Brazil(Northern)_BR_BID_V2389_2004(FJ850081)
ATGCGATGCGTGGGAATAGGCAATAGAGACTTCGTTGAAGGACTGTCAGG
AGCAACGTGGGTGGACGTGGTGCTGGAGCATGGAAGCTGCGTCACCACCA
TGGCAAAAAACAAACCAACATTGGACATTGAACTCTTGAAAACGGAGGTC
ACGAACCCTGCCGTCCTGCGCAAACTGTGCATTGAAGCTAAAATATCAAA
CACCACCACCGATTCAAGATGTCCAACACAAGGAGAAGCCACACTGGTGG
AAGAACAAGACGCGAACTTTGTGTGTCGACGGACGTTCGTGGACAGAGGC
TGGGGTAATGGCTGCGGACTATTCGGAAAAGGAAGTCTACTGACGTGTGC
TAAGTTCAAGTGTGTGACAAAACTAGAAGGAAAGATAGTTCAATATGAAA
ACTTAAAATATTCAGTGATAGTCACTGTCCACACTGGGGACCAGCACCAG
GTAGGAAACGAGACTACAGAACATGGAACAATTGCAACCATAACACCTCA
AGCTCCTACGTCGGAAATACAGCTGACCGACTACGGAGCCCTCACATTGG
ACTGCTCACCTAGAACTGGGCTGGACTTTAATGAGATGGTGCTACTGACA
ATGAAAGAAAAATCATGGCTTGTCCACAAACAATGGTTTCTAGACTTACC
ACTGCCTTGGACTTCGGGAGCTTCAACATCCCAAGAGACTTGGAACAGAC
AAGATTTGCTGGTCACATTCAAGACAGCTCATGCAAAGAAACAGGAAGTA
GTCGTACTGGGATCACAGGAAGGAGCAATGCACACTGCGCTGACTGGGGC
GACAGAAATCCAGACGTCAGGAACGACAACAATCTTTGCGGGACACCTGA
AATGTAGACTAAAAATGGACAAACTGACTTTAAAAGGGATGTCATATGTG
ATGTGCACAGGCTCATTTAAGCTAGAGAAGGAAGTGGCTGAGACCCAGCA
TGGAACTGTTTTAGTGCAGGTTAAATACGAAGGAACAGATGCACCATGCA
AGATCCCCTTTTTGACCCAAGATGAGAAAGGAGTGACCCAGAATGGGAGA
TTGATAACAGCCAATCCTATAGTTACTGACAAAGAAAAACCAGTCAACAT
TGAGACAGAACCACCTTTTGGTGAGAGCTACATCGTGGTAGGGGCAGGTG
AAAAAGCTTTGAAACTAAGCTGGTTCAAGAAAGGAAGCAGCATAGGGAAA
ATGTTCGAAGCAACCGCCCGAGGAGCACGAAGGATGGCCATCCTGGGAGA
CACCGCATGGGACTTCGGCTCTATAGGAGGATTGTTCACGTCTGTGGGAA
AATTGATACACCAGGTTTTTGGAACTGCGTATGGGGTTCTGTTCAGTGGT
GTTTCTTGGACCATGAAAATAGGAATAGGGATTCTGCTGACATGGTTGGG
ATTAAACTCAAGGAGCACGTCACTTTCAATGACGTGCATTGCAGTTGGCA
TGGTCACACTGTACCTAGGAGTCATGGTTCAAGCG
>Brazil(Northern)_BR_BID_V2392_2005(FJ850084)
ATGCGATGCGTGGGAATAGGCAATAGAGACTTCGTTGAAGGACTGTCAGG
AGCAACGTGGGTGGACGTGGTACTGGAGCATGGAAGCTGCGTCACCACCA
TGGCAAAAAACAAACCAACATTGGACATTGAACTCTTGAAAACGGAGGTC
ACGAATCCTGCCGTCCTGCGCAAACTGTGCATTGAAGCTAAAATATCAAA
CACCACCACTGATTCAAGATGTCCAACACAAGGAGAAGCCACACTGGTGG
AAGAACAAGACGCGAACTTTGTGTGTCGACGGACGTTCGTGGATAGAGGC
TGGGGTAATGGCTGCGGACTATTTGGAAAAGGAAGTCTACTGACGTGTGC
TAAGTTCAAGTGTGTGACAAAACTAGAAGGAAAGATAGTTCAATATGAAA
ACTTAAAATATTCAGTGATAGTCACTGTCCACACTGGGGACCAGCACCAG
GTAGGAAACGAGACTACAGAACATGGAACAATTGCAACCATAACACCTCA
AGCTCCTACGTCGGAAATACAGCTGACCGACTACGGAGCCCTCACATTGG
ACTGCTCACCTAGAACTGGGCTGGACTTTAATGAGATGGTGCTACTGACA
ATGAAAGAAAAATCATGGCTTGTCCACAAACAATGGTTTCTAGACTTACC
ACTGCCTTGGACTTCGGGAGCTTCAACATCTCAAGAGACTTGGAACAGAC
AAGATTTGCTGGTCACATTCAAGACAGCTCATGCAAAGAAACAGGAAGTA
GTCGTACTGGGATCACAGGAAGGAGCAATGCACACTGCGCTGACTGGGGC
GACAGAAATCCAGACGTCAGGAACGACAACAATCTTTGCGGGACACCTGA
AATGTAGACTAAAAATGGACAAACTGACTTTAAAAGGGATGTCATATGTG
ATGTGCACAGGCTCATTTAAGCTAGAGAAGGAAGTGGCTGAGACCCAGCA
TGGAACTGTTTTAGTGCAGGTTAAATACGAAGGAACAGATGCACCATGCA
AGATCCCCTTTTTGACCCAAGATGAGAAAGGAGTGACCCAGAATGGGAGA
TTGATAACAGCCAATCCTATAGTTACTGACAAAGAAAAACCAGTCAACAT
TGAGACAGAACCACCTTTTGGTGAGAGCTACATCGTGGTAGGGGCAGGTG
AAAAAGCTTTGAAACTAAGCTGGTTCAAGAAAGGAAGCAGCATAGGGAAA
ATGTTCGAAGCAACCGCCCGAGGAGCACGAAGGATGGCCATTCTGGGAGA
CACCGCATGGGACTTCGGCTCTATAGGAGGATTGTTCACGTCTGTGGGAA
AATTGATACACCAGGTTTTTGGAGCTGCATATGGGGTTCTGTTCAGCGGT
GTTTCTTGGACCATGAAAATAGGAATAGGGATTCTGCTGACATGGTTGGG
ATTAAATTCAAGGAGCACGTCACTTTCAATGACGTGCATTGCAGTTGGCA
TGGTCACACTGTACCTAGGAGTCATGGTTCAAGCG
>Brazil(Northern)_BR_BID_V2398_2007(FJ850090)
ATGCGATGCGTGGGAATAGGCAATAGAGACTTCGTTGAAGGACTGTCAGG
AGCAACGTGGGTGGACGTGGTACTGGAGCATGGAAGCTGCGTCACCACCA
TGGCAAAAAACAAACCAACATTGGACATTGAACTCTTGAAAACGGAGGTC
ACGAATCCTGCCGTCCTGCGCAAACTGTGCATTGAAGCTAAAATATCAAA
CACCACCACTGATTCAAGATGTCCAACACAAGGAGAAGCCACACTGGTGG
AAGAACAAGACGCGAACTTTGTGTGTCGACGGACGTTCGTGGATAGAGGC
TGGGGTAATGGCTGCGGACTATTTGGAAAAGGAAGTCTACTGACGTGTGC
TAAGTTCAAGTGTGTGACAAAACTAGAAGGAAAGATAGTTCAATATGAAA
ACTTAAAATATTCAGTGATAGTCACTGTCCACACTGGGGACCAGCACCAG
GTAGGAAACGAGACTACAGAACATGGAACAATTGCAACCATAACACCTCA
AGCTCCTACGTCGGAAATACAGCTGACCGACTACGGAGCCCTCACATTGG
ACTGCTCACCTAGAACTGGGCTGGACTTTAATGAGATGGTGCTACTGACA
ATGAAAGAAAAATCATGGCTTGTCCACAAACAATGGTTTCTAGATTTACC
ACTGCCTTGGACTTCGGGAGCTTCAACATCTCAAGAGACTTGGAACAGAC
AAGATTTGCTGGTCACATTCAAGACAGCTCATGCAAAGAAACAGGAAGTA
GTCGTACTGGGATCACAGGAAGGAGCAATGCACACTGCGCTGACTGGGGC
GACAGAAATCCAGACGTCAGGAACGACAACAATCTTTGCGGGACACCTGA
AATGTAGACTAAAAATGGACAAACTGACTTTAAAAGGGATGTCATATGTG
ATGTGCACAGGCTCATTTAAGCTAGAGAAGGAAGTGGCTGAGACCCAGCA
TGGAACTGTTTTAGTGCAGGTTAAATACGAAGGAACAGATGCACCATGCA
AGATCCCCTTTTTGACCCAAGATGAGAAAGGAGTGATCCAGAATGGGAGA
TTGATAACAGCCAATCCTATAGTTACTGACAAAGAAAAACCAGTCAACAT
TGAGACAGAACCACCTTTTGGTGAGAGCTACATCGTGGTAGGGGCAGGTG
AAAAAGCTTTGAAACTAAGCTGGTTCAAGAAAGGAAGCAGCATAGGGAAA
ATGTTCGAAGCAACCGCCCGAGGAGCACGAAGGATGGCCATCCTGGGAGA
CACCGCATGGGACTTCGGCTCTATAGGAGGATTGTTCACGTCTGTGGGAA
AATTGATACACCAGGTTTTTGGAACTGCATATGGGGTTCTGTTCAGCGGT
GTTTCTTGGACCATGAAAATAGGAATAGGGATTCTGCTGACATGGCTGGG
ATTAAATTCAAGGAGCACGTCACTTTCAATGACGTGCATTGCAGTTGGCA
TGGTCACACTGTACCTAGGAGTCATGGTTCAAGCG
>Brazil(Northern)_BR_BID_V2401_2008(FJ850093)
ATGCGATGCGTGGGAATAGGCAACAGAGACTTCGTTGAAGGACTGTCAGG
AGCAACGTGGGTGGACGTGGTATTGGAGCATGGAAGCTGCGTCACCACCA
TGGCAAAAAATAAACCAACATTGGACATTGAACTCTTGAAGACGGAGGTC
ACAAATCCTGCCGTCTTGCGCAAACTGTGCATTGAAGCTAAAATATCAAA
CACCACCACCGATTCAAGATGTCCAACACAAGGAGAGGCTACACTGGTGG
AAGAACAAGACGCGAACTTTGTGTGTCGCCGAACGTTTGTGGACAGAGGC
TGGGGTAACGGCTGCGGACTATTCGGAAAGGGAAGTCTATTGACGTGTGC
CAAGTTCAAGTGTGTGACAAAACTAGAAGGAAAGATAGTTCAATATGAGA
ACTTAAAATATTCAGTGATAGTTACCGTCCACACTGGGGACCAGCATCAG
GTGGGGAACGAGACCACAGAACATGGAACAATTGCAACCATAACACCTCA
AGCTCCTACGTCGGAAATACAGCTGACCGACTACGGAGCCCTTACATTGG
ACTGCTCACCTAGAACAGGGCTGGACTTTAATGAGATGGTGCTATTGACA
ATGAAAGAAAAATCATGGCTTGTCCACAAACAATGGTTTCTAGACTTACC
ACTGCCATGGACTTCGGGGGCTTCAACATCCCAAGAGACCTGGAACAGAC
AAGATTTGCTGGTCACATTCAAGACAGCTCATGCAAAGAAACAGGAAGTA
GTCGTACTGGGATCACAGGAAGGAGCAATGCACACTGCGTTGACTGGGGC
GACAGAAATCCAGACGTCAGGAACGACAACAATCTTCGCAGGACACCTGA
AATGCAGACTAAAAATGGACAAACTGACTTTAAAGGGGATGTCATATGTG
ATGTGCACAGGCTCATTCAAGCTAGAGAAGGAAGTGGCTGAGACCCAGCA
TGGAACTGTTCTAGTGCAGGTCAAATACGAAGGAACAGACGCGCCATGCA
AGATCCCCTTCTCGACTCAAGATGAGAAAGGAGTGACCCAGAATGGGAGA
TTGATAACAGCCAATCCCATAGTTACTGACAAAGAAAAACCAGTCAACAT
TGAGACAGAACCACCTTTTGGTGAGAGCTACATCGTGGTAGGGGCAGGCG
AAAAAGCTTTGAAACTAAGCTGGTTCAAGAAAGGAAGCAGCATAGGGAAA
ATGTTCGAAGCAACCGCCCGAGGAGCACGAAGGATGGCTATCCTGGGAGA
CACCGCATGGGACTTCGGTTCTATAGGAGGAGTGTTTACATCTGTGGGAA
AATTGGTACACCAGGTTTTTGGAACCGCATATGGGGTTCTGTTCAGCGGT
GTTTCTTGGACCATGAAAATAGGAATAGGGATTCTGTTGACATGGTTGGG
ATTAAATTCAAGGAGCACGTCACTTTCGATGACGTGCATTGCAGTTGGCA
TGGTCACACTGTACCTAGGAGTCATGGTTCAAGCG
>Brazil(Para)_BeAR721365_2007(HM450077)
ATGCGATGCGTGGGAATAGGCAATAGAGACTTCGTTGAAGGACTGTCAGG
AGCAACGTGGGTGGACGTGGTACTGGAGCATGGAAGCTGCGTCACCACCA
TGGCAAAAAACAAACCAACATTGGACATTGAACTCTTGAAAACGGAGGTC
ACGAACCCTGCCGTCCTGCGCAAACTGTGCATTGAAGCTAAAATATCAAA
CACCACCACCGATTCAAGATGTCCAACACAAGGAGAAGCCACACTGGTGG
AAGAACAAGACGCGAACTTTGTGTGTCGACGGACGTTCGTGGACAGAGGC
TGGGGTAATGGCTGCGGACTATTTGGAAAAGGAAGTCTACTGACGTGTGC
TAAGTTCAAGTGTGTGACAAAACTAGAAGGAAAGATAGTTCAATATGAAA
ACTTAAAATATTCAGTGATAGTCACTGTCCACACTGGGGACCAGCACCAG
GTAGGAAACGAGACTACAGAACATGGAACAATTGCAACCATAACACCTCA
AGCTCCTACGTCGGAAATACAGCTGACCGACTACGGAGCCCTCACATTGG
ACTGCTCACCTAGAACTGGGCTGGACTTTAATGAGATGGTGCTACTGACA
ATGAAAGAAAAATCATGGCTTGTCCACAAACAATGGTTTCTAGACTTACC
ACTGCCTTGGACTTCGGGAGCTTCAACATCCCAAGAGACTTGGAACAGAC
AAGATTTGCTGGTCACATTCAAGACAGCTCATGCAAAGAAACAGGAAGTA
GTCGTGCTGGGATCACAGGAAGGAGCAATGCACACTGCGCTGACTGGGGC
GACAGAAATCCAGACGTCAGGAACGACAACAATTTTTGCGGGACACCTGA
AATGTAGACTAAAAATGGACAAACTGACTTTAAAAGGGATGTCATATGTG
ATGTGCACAGGCTCATTTAAGCTAGAGAAGGAAGTGGCTGAGACCCAGCA
TGGAACTGTTTTAGTGCAGGTTAAATACGAAGGAACAGATGCACCATGCA
AGATCCCTTTTTTGACCCAAGATGAGAAAGGAGTGACCCAGAATGGGAGA
TTGATAACAGCTAATCCTATAGTTACTGATAAAGAAAAACCAGTCAACAT
TGAGACAGAACCACCTTTTGGTGAGAGCTACATCGTGGTAGGGGCAGGTG
AAAAAGCTTTGAAACTAAGCTGGTTCAAGAAAGGAAGCAGCATAGGGAAA
ATGTTCGAAGCAACCGCCCGAGGAGCACGAAGGATGGCCATCCTGGGAGA
CACCGCATGGGACTTCGGCTCTATAGGAGGATTGTTCACGTCTGTGGGAA
AATTGATACACCAGGTTTTTGGAACTGCATATGGGGTTCTGTTCAGCGGT
GTTTCTTGGACCATGAAAATAGGAATAGGGATTCTGCTGACATGGTTGGG
ATTAAATTCAAGGAGCACGTCACTTTCAATGACGTGCATTGCAGTTGGCA
TGGTCACACTGTACCTAGGAGTCATGGTTCAAGCG
>Brazil(Para)_BeH547625_1996(HM450080)
ATGCGATGCGTGGGAATAGGCAACAGAGACTTCGTTGAAGGACTGTCAGG
AGCAACGTGGGTAGACGTGGTATTGGAGCATGGAAGCTGCGTCACCACCA
TGGCAAAAAATAAACCAACATTGGACATTGAACTCTTGAAGACGGAGGTC
ACGAACCCTGCCGTCTTGCGCAAACTGTGCATTGAAGCCAAAATATCAAA
CACCACCACCGATTCAAGATGTCCAACACAAGGAGAGGCTACACTGGTGG
AAGAACAAGACGCGAACTTTGTGTGTCGCCGAACGTTTGTGGACAGAGGC
TGGGGTAATGGCTGCGGATTATTCGGAAAAGGAAGCCTATTGACGTGTGC
CAAGTTCAAGTGTGTGACAAAACTAGAAGGAAAGATAGTTCAATATGAAA
ACTTAAAATATTCAGTGATAGTCACCGTCCACACTGGGGATCAGCACCAG
GTGGGAAACGAGACTACAGAACATGGAACAATTGCAACCATAACACCTCA
AGCTCCTACGTCGGAAATACAGCTGACTGACTACGGAGCCCTCACATTGG
ACTGCTCACCTAGAACAGGGCTGGACTTTAATGAGATGGTGCTATTGACA
ATGAAAGAAAAATCATGGCTTGTCCACAAACAATGGTTTCTAGACTTACC
ACTGCCTTGGACTTCGGGAGCTTCAACATCCCAAGAGACTTGGAACAGAC
AAGATTTGCTGGTCACATTCAAGACAGCTCATGCAAAGAAACAGGAAGTA
GTCGTACTGGGATCACAAGAAGGAGCAATGCACACCGCGTTGACTGGGGC
GACAGAAATCCAGACGTCAGGAACGACAACAATCTTTGCAGGGCACCTGA
AATGCAGACTAAAAATGGATAAACTGACTTTAAAGGGGACGTCATATGTG
ATGTGCACAGGCTCATTTAAGCTAGAGAAGGAAGTGGCTGAGACCCAGCA
TGGAACTGTTCTGGTGCAGGTCAAATACGAAGGAACAGATGCGCCATGCA
AGATCCCCTTTTCGACCCAAGATGAGAAAGGAGTGACCCAGAATGGGAGA
TTGATAACAGCCAATCCCATAGTTACTGACAAAGAAAAACCAGTCAACAT
TGAGACAGAACCACCTTTTGGTGAGAGCTACATCGTGGTAGGGGCAGGTG
AAAAAGCTTTGAAACTAAGCTGGTTCAAGAAAGGAAGCAGCATAGGGAAA
ATGTTCGAAGCAACTGCCCGAGGAGCACGAAGGATGGCTATCCTGGGAGA
CACCGCATGGGACTTCGGCTCTATAGGAGGAGTGTTCACATCTGTGGGAA
AATTGGTACACCAGGTTTTTGGAACCGCATATGGTGTTCTGTTCAGCGGT
GTTTCTTGGACCATGAAAATAGGAATAGGGATTCTGCTGACATGGTTGGG
ATTAAATTCAAGGAGCACGTCACTTTCGATGACGTGCATTGCAGTTGGCA
TGGTTACACTGTACCTAGGAGTCATGGTTCAAGCG
>Brazil(Para)_BeH551022_1997(HM450082)
ATGCGATGCGTGGGAATAGGCAACAGAGACTTCGTTGAAGGACTGTCAGG
AGCAACGTGGGTAGACGTGGTATTGGAGCATGGAAGCTGCGTCACCACCA
TGGCAAAAAATAAACCAACATTGGACATTGAACTCTTGAAGACGGAGGTC
ACGAACCCTGCCGTCTTGCGCAAACTGTGCATTGAAGCCAAAATATCAAA
CACCACCACCGATTCAAGATGTCCAACACAAGGAGAGGCTACACTGGTGG
AAGAACAAGACGCGAACTTTGTGTGTCGCCGAACGTTTGTGGACAGAGGC
TGGGGTAATGGCTGCGGATTATTTGGAAAAGGAAGCCTATTGACGTGTGC
CAAGTTCAAGTGTGTGACAAAACTAGAAGGAAAGATAGTTCAATATGAAA
ACTTAAAATATTCAGTGATAGTCACCGTCCACACTGGGGATCAGCACCAG
GTGGGAAACGAGACTACAGAACATGGAACAATTGCAACCATAACACCTCA
AGCTCCTACGTCGGAAATACAGCTGACTGACTACGGAGCCCTCACATTGG
ACTGCTCACCTAGAACAGGGCTGGACTTTAATGAGATGGTGCTATTGACA
ATGAAAGAAAAATCATGGCTTGTCCACAAACAATGGTTTCTAGACTTACC
ACTGCCTTGGACTTCGGGAGCTTCAACATCCCAAGAGACTTGGAACAGAC
AAGATTTGCTGGTCACATTCAAGACAGCTCATGCAAAGAAACAGGAAGTA
GTCGTACTGGGATCACAAGAAGGAGCAATGCACACCGCGTTGACTGGGGC
GACAGAAATCCAGACGTCAGGAACGACAACAATCTTTGCAGGGCACCTGA
AATGCAGACTAAAAATGGATAAACTGACTTTAAAGGGGACGTCATATGTG
ATGTGCACAGGCTCATTTAAGCTAGAGAAGGAAGTGGCTGAGACCCAGCA
TGGAACTGTTCTGGTGCAGGTCAAATACGAAGGAACAGATGCGCCATGCA
AGATCCCCTTTTCGACCCAAGATGAGAAAGGAGTGACCCAGAATGGGAGA
TTGATAACAGCCAATCCCATAGTTACTGACAAAGAAAAACCAGTCAACAT
TGAGACAGAACCACCTTTTGGTGAGAGCTACATCGTGGTAGGGGCAGGTG
AAAAAGCTTTGAAACTAAGCTGGTTCAAGAAAGGAAGCAGCATAGGGAAA
ATGTTCGAAGCAACTGCCCGAGGAGCACGAAGGATGGCTATCCTGGGAGA
CACCGCATGGGACTTCGGCTCTATAGGAGGAGTGTTCACATCTGTGGGAA
AATTGGTACACCAGGTTTTTGGAACCGCATATGGTGTTCTGTTCAGCGGT
GTTTCTTGGACCATGAAAATAGGAATAGGGATTCTGCTGACATGGTTGGG
ATTAAATTCAAGGAGCACGTCACTTTCGATGACGTGCATTGCAGTTGGCA
TGGTTACACTGTACCTAGGAGTCATGGTTCAAGCG
>Brazil(Para)_BeH584526_1997(AF425614)
ATGCGATGCGTGGGAATAGGCAACAGAGACTTCGTTGAAGGACTGTCAGG
AGCAACGTGGGTAGACGTGGTATTGGAGCATGGAAGCTGCGTCACCACCA
TGGCAAAAAATAAACCAACATTGGACATTGAACTCTTGAAGACGGAGGTC
ACGAACCCTGCCGTCTTGCGCAAACTGTGCATTGAAGCCAAAATATCAAA
CACCACCACCGATTCAAGATGTCCAACACAAGGAGAGGCTACACTGGTGG
AAGAACAAGACGCGAACTTTGTGTGTCGACGAACGTTTGTGGACAGAGGC
TGGGGTAATGGCTGCGGATTATTCGGAAAAGGAAGCCTATTGACGTGTGC
CAAGTTCAAGTGTGTGACAAAACTAGAAGGAAAGATAGTTCAATATGAAA
ACTTAAAATATTCAGTGATAGTCACCGTCCACACTGGGGATCAGCACCAG
GTGGGAAACGAGACTACAGAACATGGAACAATTGCAACCATAACACCTCA
AGCTCCTACGTCGGAAATACAGCTGACTGACTACGGAGCCCTCACATTGG
ACTGCTCACCTAGAACAGGGCTGGACTTTAATGAGATGGTGCTATTGACA
ATGAAAGAAAAATCATGGCTTGTCCACAAACAATGGTTTCTAGACTTACC
ACTGCCTTGGACTTCGGGAGCTTCAACATCCCAAGAGACTTGGAACAGAC
AAGATTTGCTGGTCACATTCAAGACAGCTCATGCAAAGAAACAGGAAGTA
GTCGTACTGGGATCACAGGAAGGAGCAATGCACACCGCGTTGACTGGGGC
GACAGAAATCCAGACGTCAGGAACGACAACAATCTTTGCAGGGCACCTGA
AATGCAGACTAAAAATGGATAAACTGACTTTAAAGGGGACGTCATATGTG
ATGTGCACAGGCTCATTTAAGCTAGAGAAGGAAGTGGCTGAGACCCAGCA
TGGAACTGTTCTGGTGCAGGTCAAATACGAAGGAACAGATGCGCCATGCA
AGATCCCCTTTTCGACCCAAGATGAGAAAGGAGTGACCCAGAATGGGAGA
TTGATAACAGCCAATCCCATAGTTACTGACAAAGAAAAACCAGTCAACAT
TGAGACAGAACCACCTTTTGGTGAGAGCTACATCGTGGTAGGGGCAGGTG
AAAAAGCTTTGAAACTAAGCTGGTTCAAGAAAGGAAGCAGCATAGGGAAA
ATGTTCGAAGCAACTGCCCGAGGAGCACGAAGGATGGCTATCCTGGGAGA
CACCGCATGGGACTTCGGCTCTATAGGAGGAGTGTTCACATCTGTGGGAA
AATTGGTACACCAGGTTTTTGGAACCGCATATGGTGTTCTGTTCAGCGGT
GTTTCTTGGACCATGAAAATAGGAATAGGGATTCTGCTGACATGGTTGGG
ATTAAATTCAAGGAGCACGTCACTTTCGATGACGTGCATTGCAGTTGGCA
TGGTTACACTGTACCTAGGAGTCATGGTTCAAGCG
>Brazil(Para)_BeH685572_2004(HM450097)
ATGCGATGCGTGGGAATAGGCAATAGAGACTTCGTTGAAGGACTGTCAGG
AGCAACGTGGGTGGACGTGGTACTGGAGCATGGAAGCTGCGTCACCACCA
TGGCAAAAAACAAACCAACATTGGACATTGAACTTTTGAAAACGGAGGTC
ACGAATCCTGCCGTCCTGCGCAAACTGTGCATTGAAGCTAAAATATCAAA
CACCACCACTGATTCAAGATGTCCAACACAAGGAGAAGCCACACTGGTGG
AAGAACAAGACGCGAACTTTGTGTGTCGACGGACGTTCGTGGACAGAGGC
TGGGGTAATGGCTGCGGACTATTTGGAAAAGGAAGTCTACTGACGTGTGC
TAAGTTCAAGTGTGTGACAAAACTAGAAGGAAAGATAGTTCAATATGAAA
ACTTAAAATATTCAGTGATAGTCACTGTCCACACTGGGGACCAGCACCAG
GTAGGAAACGAGACTACAGAACATGGAACAATTGCAACCATAACACCTCA
AGCTCCTACGTCGGAAATACAGCTGACCGACTACGGAGCCCTCACATTGG
ACTGCTCACCTAGAACTGGGCTGGACTTTAATGAGATGGTGCTACTGACA
ATGAAAGAAAAATCATGGCTTGTCCACAAACAATGGTTTCTAGACTTACC
ACTGCCTTGGACTTCGGGAGCTTCAACATCTCAAGAGACTTGGAACAGAC
AAGATTTGCTGGTCACATTCAAGACAGCTCATGCAAAGAAACAGGAAGTA
GTCGTACTGGGATCACAGGAAGGAGCAATGCACACTGCGCTGACTGGGGC
GACAGAAATCCAGACGTCAGGAACGACAACAATCTTTGCGGGACACCTGA
AATGTAGACTAAAAATGGACAAACTGACTTTAAAAGGGATGTCATATGTG
ATGTGCACAGGCTCATTTAAGCTAGAGAAGGAAGTGGCTGAGACCCAGCA
TGGAACTGTTTTAGTGCAGGTTAAATACGAAGGAACAGATGCACCATGCA
AGATCCCCTTTTTGACCCAAGATGAGAAAGGAGTGATCCAGAATGGGAGA
TTGATAACAGCCAATCCTATAGTTACTGACAAAGAAAAACCAGTCAACAT
TGAGACAGAACCACCTTTTGGTGAGAGCTACATCGTGGTAGGGGCAGGTG
AAAAAGCTTTGAAACTAAGCTGGTTCAAGAAAGGAAGCAGCATAGGGAAA
ATGTTCGAAGCAACCGCCCGAGGAGCACGAAGGATGGCCATCCTGGGAGA
CACCGCATGGGACTTCGGCTCTATAGGAGGATTGTTCACGTCTGTGGGAA
AATTGATACACCAGGTTTTTGGAACTGCATATGGGGTTCTGTTCAGCGGT
GTTTCTTGGACCATGAAAATAGGAATAGGGATTCTGCTGACATGGCTGGG
ATTAAATTCAAGGAGCACGTCACTTTCAATGACGTGCATTGCAGTTGGCA
TGGTCACACTGTACCTAGGAGTCATGGTTCAAGCG
>Brazil(Para)_BeH716995_2006(HM450100)
ATGCGATGCGTGGGAATAGGCAATAGAGACTTCGTTGAAGGACTGTCAGG
AGCAACGTGGGTGGACGTGGTACTGGAGCATGGAAGCTGCGTCACCACCA
TGGCAAAAAACAAACCAACATTGGACATTGAACTCTTGAAAACGGAGGTC
ACGAACCCTGCCGTCCTGCGCAAACTGTGCATTGAAGCTAAAATATCAAA
CACCACCACCGATTCAAGATGTCCAACACAAGGAGAAGCCACACTGGTGG
AAGAACAAGACGCGAACTTTGTGTGTCGACGGACGTTCGTGGACAGAGGC
TGGGGTAATGGCTGCGGACTATTTGGAAAAGGAAGTCTACTGACGTGTGC
CAAGTTCAAGTGTGTGACAAAACTAGAAGGAAAGATAGTTCAATATGAAA
ACTTAAAATATTCAGTGATAGTCACTGTCCACACTGGGGACCAGCACCAG
GTAGGAAACGAGACTACAGAACATGGAACAATTGCAACCATAACACCTCA
AGCTCCTACGTCGGAAATACAGCTGACCGACTACGGAGCCCTCACATTGG
ACTGCTCACCTAGAACTGGGCTGGACTTTAATGAGATGGTGCTACTGACA
ATGAAAGAAAAATCATGGCTTGTCCACAAACAATGGTTTCTAGACTTACC
ACTGCCTTGGACTTCGGGAGCTTCAACATCCCAAGAGACTTGGAACAGAC
AAGATTTGCTGGTCACATTCAAGACAGCTCATGCAAAGAAACAGGAAGTA
GTCGTGCTGGGCTCACAGGAAGGAGCAATGCACACTGCGCTGACTGGGGC
GACAGAAATCCAGACGTCAGGAACGACAACAATTTTTGCGGGACACCTGA
AATGTAGACTAAAAATGGACAAACTGACTTTAAAAGGGATGTCATATGTG
ATGTGCACAGGCTCATTTAAGCTAGAGAAGGAAGTGGCTGAGACCCAGCA
TGGAACTGTTTTAGTGCAGGTTAAATACGAAGGAACAGATGCACCATGCA
AGATCCCTTTTTTGACCCAAGATGAGAAAGGAGTGACCCAGAATGGGAGA
TTGATAACAGCTAATCCTATAGTTACTGATAAAGAAAAACCAGTCAACAT
TGAGACAGAACCACCTTTTGGTGAGAGCTACATCGTGGTAGGGGCAGGTG
AAAAAGCTTTGAAACTAAGCTGGTTCAAGAAAGGAAGCAGCATAGGGAAA
ATGTTCGAAGCAACCGCCCGAGGAGCACGAAGGATGGCCATCCTGGGAGA
CACCGCATGGGACTTCGGCTCTATAGGAGGATTGTTCACGTCTGTGGGAA
AATTGATACACCAGGTTTTTGGAACTGCATATGGGGTTCTGTTCAGCGGT
GTTTCTTGGACCATGAAAATAGGAATAGGGATTCTGCTGACATGGTTGGG
ATTAAATTCAAGGAGCACGTCACTTTCAATGACGTGCATTGCAGTTGGCA
TGGTCACACTGTACCTAGGAGTCATGGTTCAAGCG
>Brazil(Para)_BeH721251_2007(HM450101)
ATGCGATGCGTGGGAATAGGCAATAGAGACTTCGTTGAAGGACTGTCAGG
AGCAACGTGGGTGGACGTGGTACTGGAGCATGGAAGCTGCGTCACCACCA
TGGCAAAAAACAAACCAACATTGGACATTGAACTCTTGAAAACGGAGGTC
ACGAACCCTGCCGTCCTGCGCAGACTGTGCATTGAAGCTAAAATATCAAA
CACCACCACCGATTCAAGATGTCCAACACAAGGAGAAGCCACACTGGTGG
AAGAACAAGACGCGAACTTTGTGTGTCGACGGACGTTCGTGGACAGAGGC
TGGGGTAATGGCTGCGGACTATTTGGAAAAGGAAGTCTACTGACGTGTGC
TAAGTTCAAGTGTGTGACAAAACTAGAAGGAAAGATAGTTCAATATGAAA
ACTTAAAATATTCAGTGATAGTCACTGTCCACACTGGGGACCAGCACCAG
GTAGGAAACGAGACTACAGAACATGGAACAATTGCAACCATAACACCTCA
AGCTCCTACGTCGGAAATACAGCTGACCGACTACGGAGCCCTCACATTGG
ACTGCTCACCTAGAACTGGGCTGGACTTTAATGAGATGGTGCTACTGACA
ATGAAAGAAAAATCATGGCTTGTCCACAAACAATGGTTTCTAGACTTACC
ACTGCCTTGGACTTCGGGAGCTTCAACATCCCAAGAGACTTGGAACAGAC
AAGATTTGCTGGTCACATTCAAGACAGCTCATGCAAAGAAACAGGAAGTA
GTCGTGCTGGGATCACAGGAAGGAGCAATGCACACTGCGCTGACTGGGGC
GACAGAAATCCAGACGTCAGGAACGACAACAATTTTTGCGGGACACCTGA
AATGTAGACTAAAAATGGACAAACTGACTTTAAAAGGGATGTCATATGTG
ATGTGCACAGGCTCATTTAAGCTAGAGAAGGAAGTGGCTGAGACCCAGCA
TGGAACTGTTTTAGTGCAGGTTAAATACGAAGGAACAGATGCACCATGCA
AGATCCCTTTTTTGACCCAAGATGAGAAAGGAGTGACCCAGAATGGGAGA
TTGATAACAGCTAATCCTATAGTTACTGATAAAGAAAAACCAGTCAACAT
TGAGACAGAACCACCTTTTGGTGAGAGCTACATCGTGGTAGGGGCAGGTG
AAAAAGCTTTGAAACTAAGCTGGTTCAAGAAAGGAAGCAGCATAGGGAAA
ATGTTCGAAGCAACCGCCCGAGGAGCACGAAGGATGGCCATCCTGGGAGA
CACCGCATGGGACTTCGGCTCTATAGGAGGATTGTTCACGTCTGTGGGAA
AATTGATACACCAGGTTTTTGGAACTGCATATGGGGTTCTGTTCAGCGGT
GTTTCTTGGACCATGAAAATAGGAATAGGGATTCTGCTGACATGGTTGGG
ATTAAATTCAAGGAGCACGTCACTTTCAATGACGTGCATTGCAGTTGGCA
TGGTCACACTGTACCTAGGAGTCATGGTTCAAGCG
>Brazil(Parana)_BR_01_MR_2001(AF513110)
ATGCGATGCGTGGGAATAGGCAACAGAGACTTCGTCGAAGGACTGTCAGG
AGCAACGTGGGTAGACGTGGTATTGGAGCATGGAAGCTGCGTCACCACCA
TGGCAAAAAATAAACCAACATTGGACATTGAACTCTTGAAGACGGAGGTC
ACGAACCCTGCCGTCTTGCGCAAACTGTGCATTGAAGCCAAAATATCAAA
CACCACCACCGATTCAAGATGTCCAACACAAGGAGAGGCTACACTGGTGG
AAGAACAAGACGCGAACTTTGTGTGTCGCCGAACGTTTGTGGACAGAGGC
TGGGGTAATGGCTGCGGATTATTCGGAAAAGGAAGCCTATTGACGTGTGC
CAAGTTCAAGTGTGTGACAAAACTAGAAGGAAAGATAGTTCAATATGAAA
ACTTAAAATATTCAGTGATAGTCACCGTCCACACTGGGGATCAGCACCAG
GTGGGAAACGAGACTACAGAACATGGAACAATTGCAACCATAACACCTCA
AGCTCCCACGTCGGAAATACAGCTGACTGACTACGGAGCCCTCACATTGG
ACTGCTCACCTAGAACAGGGCTGGACTTTAATGAGATGGTGCTATTGACA
ATGAAAGAAAAATCATGGCTTGTCCACAAACAATGGTTTCTAGACTTACC
ACTGCCTTGGACTTCGGGGGCTTCAACATCCCAAGAGACTTGGAACAGAC
AAGATTTGCTGGTCACATTCAAGACAGCTCATGCAAAGAAACAGGAAGTA
GTCGTACTGGGATCACAAGAAGGAGCAATGCACACCGCGTTGACTGGGGC
GACAGAAATCCAGACGTCAGGAACGACAACAATCTTTGCAGGGCACCTGA
AATGCAGACTAAAAATGGATAAACTGACTTTAAAGGGGACGTCATATGTG
ATGTGCACAGGCTCATTTAAGCTAGAGAAGGAAGTGGCTGAGACCCAGCA
TGGAACTGTTCTAGTGCAGGTCAAATACGAAGGAACAGATGCGCCATGCA
AGATCCCCTTTTTGACCCAAGATGAGAAAGGAGTGACCCAGAATGGGAGA
TTGATAACAGCCAATCCCATAGTTACTGACAAAGAAAAACCAGTCAACAT
TGAGACAGAACCACCTTTTGGTGAGAGCTACATCGTGGTAGGGGCAGGTG
AAAAAGCTTTGAAACTAAGCTGGTTCAAGAAAGGAAGCAGCATAGGGAAA
ATGTTCGAAGCAACCGCCCGAGGAGCACGAAGGATGGCTATCCTGGGAGA
CACCGCATGGGACTTCGGCTCTATAGGAGGAGTGTTCACATCTGTGGGAA
AATTGGTACACCAGGTTTTTGGAACCGCATATGGTGTTCTGTTTAGCGGT
GTTTCTTGGACCATGAAAATAGGAATAGGGATTCTGCTGACATGGTTGGG
ATTAAATTCAAGGAGCACGTCACTTTCGATGACGTGCATTGCAGTTGGCA
TGGTTACACTGTACCTAGGAGTCATGGTTCAAGCG
>Brazil(Pernambuco)_12898_2010(JX669462) Dengue virus 1 isolate 12898/BR-PE/10, complete genome.
ATGCGATGCGTGGGAATAGGCAACAGAGACTTCGTTGAAGGACTGTCAGG
AGCAACGTGGGTGGACGTGGTATTGGAGCATGGAAGCTGCGTCACCACCA
TGGCAAAAAATAAACCAACATTGGACATTGAACTCTTGAAGACGGAGGTC
ACGAACCCTGCCGTCTTGCGCAAACTGTGCATTGAAGCTAAAATATCAAA
CACCACCACCGATTCAAGATGTCCAACACAAGGAGAGGCTACACTGGTGG
AAGAACAAGACGCGAACTTTGTGTGTCGCCGAACGTTTGTGGACAGAGGC
TGGGGTAATGGCTGTGGACTATTCGGAAAAGGAAGTCTATTGACGTGTGC
CAAGTTCAAGTGTGTGACAAAACTAGAGGGAAAGATAGTTCAATATGAAA
ACTTAAAATATTCAGTGATAGTCACTGTTCACACTGGGGACCAGCACCAG
GTGGGAAACGAGACCACAGAACATGGAACAATTGCAACCATAACACCTCA
AGCTCCCACGTCGGAAATACAGCTGACTGACTACGGAGCCCTCACATTGG
ACTGCTCACCTAGAACAGGGCTGGACTTTAATGAGATGGTGCTATTGACA
ATGAAAGAAAAATCATGGCTTGTCCACAAACAATGGTTTCTAGACTTACC
ACTGCCATGGACTTCGGGGGCTTCAACATCTCAAGAGACCTGGAACAGAC
AAGATTTGCTGGTCACATTCAAGACAGCTCATGCAAAGAAACAGGAAGTA
GTCGTACTGGGATCACAGGAAGGAGCAATGCACACAGCGTTGACTGGGGC
GACAGAAATCCAGACGTCAGGAACGACAACAATCTTCGCAGGACACCTGA
AATGCAGACTAAAAATGGATAAACTGACCTTAAAGGGGATGTCATATGTG
ATGTGCACAGGCTCATTTAAGCTAGAGAAGGAAGTGGCTGAGACCCAGCA
TGGAACTGTCCTAGTGCAGGTCAAATATGAAGGAACAGACGCGCCATGCA
AGATCCCCTTCTCGACCCAAGATGAGAAAGGAGTGACCCAGAATGGGAGA
TTGATAACAGCCAATCCCATAGTTACTGACAAAGAAAAACCAGTCAACAT
TGAGACAGAACCACCTTTTGGTGAGAGCTACATCGTGGTAGGGGCAGGCG
AAAAAGCTTTGAAACTAAGCTGGTTCAAGAGAGGAAGCAGCATAGGGAAA
ATGTTCGAAGCAACCGCCCGAGGAGCACGAAGGATGGCTATCCTGGGAGA
CACCGCATGGGACTTCGGTTCTATAGGAGGAGTGTTTACATCTGTGGGAA
AATTGGTACACCAGGTTTTTGGGACCGCATATGGGGTTCTGTTTAGCGGT
GTTTCTTGGACCATGAAAATAGGAATAGGGATTCTGCTGACATGGTTGGG
ATTAAATTCAAGGAGCACGTCACTTTCGATGACGTGCATTGCAGTTGGCA
TGGTCACACTGTACCTAGGAGTCATGGTTCAAGCG
>Brazil(Pernambuco)_13501_2010(JX669463) Dengue virus 1 isolate 13501/BR-PE/10, complete genome.
ATGCGATGCGTGGGAATAGGCAACAGAGACTTCGTTGAAGGACTGTCAGG
AGCAACGTGGGTGGACGTGGTATTGGAGCATGGAAGCTGCGTCACCACCA
TGGCAAAAAATAAACCAACATTGGACATTGAACTCTTGAAGACGGAGGTC
ACGAACCCTGCCGTCTTGCGCAAACTGTGCATTGAAGCTAAAATATCAAA
CACCACCACCGATTCAAGATGTCCAACACAAGGAGAGGCTACACTGGTGG
AAGAACAAGACGCGAACTTTGTGTGTCGCCGAACGTTTGTGGACAGAGGC
TGGGGTAATGGCTGTGGACTATTCGGAAAGGGAAGTCTATTGACGTGTGC
CAAGTTCAAGTGTGTGACAAAACTAGAGGGAAAGATAGTTCAATATGAAA
ACTTAAAATATTCAGTGATAGTCACTGTCCACACTGGGGACCAGCACCAG
GTGGGAAACGAGACCACAGAACATGGAACAATTGCAACCATAACACCTCA
AGCTCCCACGTCGGAAATACAGCTGACTGACTACGGAGCCCTCACATTGG
ACTGCTCACCTAGAACAGGGCTGGACTTTAATGAGATGGTGCTATTGACA
ATGAAAGAAAAATCATGGCTTGTCCACAAACAATGGTTTCTAGACTTACC
ACTGCCATGGACTTCGGGGGCTTCAACATCTCAAGAGACCTGGAACAGAC
AAGATTTGCTGGTCACATTCAAGACAGCTCATGCAAAGAAACAGGAAGTA
GTCGTACTGGGATCACAGGAAGGAGCAATGCACACAGCGTTGACTGGGGC
GACAGAAATCCAGACGTCAGGAACGACAACAATCTTCGCAGGACACCTGA
AATGCAGACTAAAAATGGATAAACTGACCTTAAAGGGGATGTCATATGTG
ATGTGCACAGGCTCATTTAAGCTAGAGAAGGAAGTGGCTGAGACTCAGCA
TGGAACTGTCCTAGTGCAGGTCAAATATGAAGGAACAGACGCGCCATGCA
AGATCCCCTTCTCGACCCAAGATGAGAAAGGAGTGACCCAGAATGGGAGA
TTGATAACAGCCAATCCCATAGTTACTGACAAAGAAAAACCAGTCAACAT
TGAGACAGAACCACCTTTTGGTGAGAGCTACATCGTGGTAGGGGCAGGCG
AAAAAGCTTTGAAACTAAGCTGGTTCAAGAGAGGAAGCAGCATAGGGAAA
ATGTTCGAAGCAACCGCCCGAGGAGCACGAAGGATGGCTATCCTGGGAGA
CACCGCATGGGACTTCGGTTCTATAGGAGGAGTGTTTACATCTGTGGGAA
AATTGGTACACCAGGTTTTTGGGACCGCATATGGGGTTCTGTTTAGCGGT
GTTTCTTGGACCATGAAAATAGGAATAGGGATTCTGCTGACATGGTTGGG
ATTAAATTCAAGGAGCACGTCACTTTCGATGACGTGCATTGCAGTTGGCA
TGGTCACACTGTACCTAGGAGTCATGGTTCAAGCG
>Brazil(Pernambuco)_13671_2010(JX669464) Dengue virus 1 isolate 13671/BR-PE/10, complete genome.
ATGCGATGCGTGGGAATAGGCAATAGAGACTTCGTTGAAGGACTGTCAGG
AGCAACGTGGGTGGATGTGGTACTGGAGCATGGAAGCTGCGTCACCACCA
TGGCAAAAAACAAACCAACATTGGACATTGAACTCTTGAAAACGGAGGTC
ACGAACCCTGCCGTCCTGCGCAAACTGTGCATTGAAGCTAAAATATCAAA
CACCACCACCGATTCAAGATGTCCAACACAAGGAGAAGCCACACTGGTGG
AAGAACAAGACGCGAACTTTGTGTGTCGACGAACGTTCGTGGACAGAGGC
TGGGGTAATGGCTGCGGACTATTTGGAAAAGGAAGTCTACTGACGTGTGC
TAAGTTCAAGTGTGTGACAAAACTAGAAGGAAAGATAGTTCAATATGAAA
ACTTAAAATATTCAGTGATAGTCACTGTTCACACTGGGGACCAGCACCAG
GTAGGAAACGAGACTACAGAACATGGAACAATTGCAACCATAACACCTCA
AGCTCCTACGTCGGAAATACAGCTGACCGACTACGGAGCCCTCACATTGG
ACTGCTCACCTAGAACTGGGCTGGACTTTAATGAGATGGTGCTACTGACA
ATGAAAGAAAAATCATGGCTTGTCCACAAACAATGGTTTCTAGACTTACC
ACTGCCTTGGACTTCGGGAGCTTCAACATCCCAAGAGACTTGGAACAGAC
AAGATTTGCTGGTCACATTCAAGACAGCTCATGCAAAGAAACAGGAAGTA
GTCGTGCTGGGATCACAGGAAGGAGCAATGCACACTGCGCTGACTGGGGC
GACAGAAATCCAGACGTCAGGAACGACAACAATTTTTGCGGGACACCTGA
AATGTAGACTAAAAATGGACAAACTGACTTTAAAAGGGATGTCATATGTG
ATGTGCACAGGCTCATTTAAGCTAGAGAAGGAAGTGGCTGAGACCCAGCA
TGGAACTGTTTTAGTGCAGGTTAAATACGAAGGAACAGATGCACCATGCA
AGATCCCTTTTTTGACCCAAGATGAGAAAGGAGTGACCCAGAATGGGAGA
TTGATAACAGCTAATCCTATAGTTACTGATAAAGAAAAACCAGTCAACAT
TGAGACAGAACCACCTTTTGGTGAGAGCTACATCGTGGTAGGGGCAGGTG
AAAAAGCTTTGAAACTAAGCTGGTTCAAGAAAGGAAGCAGCATAGGGAAA
ATGTTCGAAGCAACCGCCCGAGGAGCACGAAGGATGGCCATCCTGGGAGA
CACTGCATGGGACTTCGGCTCTATAGGAGGATTGTTCACGTCCGTGGGAA
AATTGATACACCAGGTTTTTGGAACTGCATATGGGGTTCTGTTCAGCGGT
GTTTCTTGGACCATGAAAATAGGAATAGGGATTCTGCTGACATGGTTGGG
ATTAAATTCAAGGAGCACGTCACTTTCAATGACGTGCATTGCAGTTGGCA
TGGTCACACTGTACCTAGGAGTCATGGTTCAAGCG
>Brazil(Pernambuco)_14985_2010(JX669466) Dengue virus 1 isolate 14985/BR-PE/10, complete genome.
ATGCGATGCGTGGGAATAGGCAACAGAGACTTCGTTGAAGGACTGTCAGG
AGCAACGTGGGTGGACGTGGTATTGGAGCATGGAAGCTGCGTCACCACCA
TGGCAAAAAATAAACCAACATTGGACATTGAACTCTTGAAGACGGAGGTC
ACGAACCCTGCCGTCTTGCGCAAACTGTGCATTGAAGCTAAAATATCAAA
CACCACCACCGATTCAAGATGTCCAACACAAGGAGAGGCTACACTGGTGG
AAGAACAAGACGCGAACTTTGTGTGTCGCCGAACGTTTGTGGACAGAGGC
TGGGGTAATGGCTGTGGACTATTCGGAAAGGGAAGTCTATTGACGTGTGC
CAAGTTCAAGTGTGTGACAAAACTAGAGGGAAAGATAGTTCAATATGAAA
ACTTAAAATATTCAGTGATAGTTACTGTCCACACTGGGGACCAGCACCAG
GTGGGAAACGAGACCACAGAACATGGAACAATTGCAACCATAACACCTCA
AGCTCCCACGTCGGAAATACAGCTGACTGACTACGGAGCCCTCACATTGG
ACTGCTCACCTAGAACAGGGCTGGACTTTAATGAGATGGTGCTATTGACA
ATGAAAGAAAAATCATGGCTTGTCCACAAACAATGGTTTCTAGACTTACC
ACTGCCATGGACTTCGGGGGCTTCAACATCTCAAGAGACCTGGAACAGAC
AAGATTTGCTGGTCACATTCAAGACAGCTCATGCAAAGAAACAGGAAGTA
GTCGTACTGGGATCACAGGAAGGAGCAATGCACACAGCGTTGACTGGGGC
GACAGAAATCCAGACGTCAGGAACGACAACAATCTTCGCAGGACACCTGA
AATGCAGACTAAAAATGGATAAACTGACCTTAAAGGGGATGTCATATGTG
ATGTGCACAGGCTCATTTAAGCTAGAGAAGGAAGTGGCTGAGACCCAGCA
TGGAACTATCCTAGTGCAGGTCAAATATGAAGGAACAGACGCGCCATGCA
AGATCCCCTTCTCGACCCAAGATGAGAAAGGAGTGACCCAGAATGGGAGA
TTGATAACAGCCAATCCCATAGTTACTGACAAAGAAAAACCAGTCAACAT
TGAGACAGAACCACCTTTTGGTGAGAGCTACATCGTGGTAGGGGCAGGCG
AAAAAGCTTTGAAACTAAGCTGGTTCAAGAGAGGAAGCAGCATAGGGAAA
ATGTTCGAAGCAACCGCCCGAGGAGCACGAAGGATGGCTATCCTGGGAGA
CACCGCATGGGACTTCGGTTCTATAGGAGGAGTGTTTACATCTGTGGGAA
AATTGGTACACCAGGTTTTTGGGACCGCATATGGGGTTCTGTTTAGCGGT
GTTTCTTGGACCATGAAAATAGGAATAGGGATTCTGCTGACATGGTTGGG
ATTAAATTCAAGGAGCACGTCACTTTCGATGACGTGCATTGCAGTTGGCA
TGGTCACACTGTACCTAGGAGTCATGGTTCAAGCG
>Brazil(Pernambuco)_40604_BR-PE_1997(JX669468) Dengue virus 1 isolate 40604/BR-PE/97, complete genome.
ATGCGATGCGTGGGAATAGGCAACAGAGACTTCGTCGAAGGACTGTCAGG
AGCAACGTGGGTAGACGTGGTATTGGAGCATGGAAGCTGCGTCACCACCA
TGGCAAAAAATAAACCAACATTGGACATTGAACTCTTGAAGACGGAGGTC
ACGAACCCTGCCGTCTTGCGCAAACTGTGCATTGAAGCCAAAATATCAAA
CACCACCACCGATTCAAGATGTCCAACACAAGGAGAGGCTACACTGGTGG
AAGAACAAGACGCGAACTTTGTGTGTCGCCGAACGTTTGTGGACAGAGGC
TGGGGTAATGGCTGCGGATTATTCGGAAAAGGAAGCCTGTTGACGTGTGC
CAAGTTCAAGTGTGTGACAAAACTAGAAGGAAAGATAGTTCAATATGAAA
ACTTAAAATATTCAGTGATAGTCACCGTCCACACTGGGGATCAGCACCAG
GTGGGAAACGAGACTACAGAACATGGAACAATTGCAACCATAACACCTCA
AGCTCCTACGTCGGAAATACAGCTGACTGACTACGGAGCCCTCACATTGG
ACTGCTCACCTAGAACAGGGCTGGACTTTAATGAGATGGTGCTATTGACA
ATGAAAGAAAAATCATGGCTTGTCCACAAACAATGGTTTCTAGACTTACC
ACTGCCTTGGACTTCGGGGGCTTCAACATCCCAAGAGACTTGGAACAGAC
AAGATTTGCTGGTCACATTCAAGACAGCTCATGCAAAGAAACAGGAAGTA
GTCGTACTGGGATCACAAGAAGGAGCAATGCACACCGCGTTGACTGGGGC
GACAGAAATCCAGACGTCAGGAACGACAACAATCTTTGCAGGGCACCTGA
AATGCAGACTAAAAATGGATAAACTGACTTTAAAGGGGACGTCATATGTG
ATGTGCACAGGCTCATTTAAGCTAGAGAAGGAAGTGGCTGAGACCCAGCA
TGGAACTGTTCTAGTGCAGGTCAAATACGAAGGAACAGATGCGCCATGCA
AGATCCCCTTTTCGACCCAAGATGAGAAAGGAGTGACCCAGAATGGGAGA
TTGATAACAGCCAATCCCATAGTTACTGACAAAGAAAAACCAGTCAACAT
TGAGACAGAACCACCTTTTGGTGAGAGCTACATCGTGGTAGGGGCAGGTG
AAAAAGCTTTGAAACTAAGCTGGTTCAAGAAAGGAAGCAGCATAGGGAAA
ATGTTCGAAGCAACCGCCCGAGGAGCACGAAGGATGGCTATCCTGGGAGA
CACCGCATGGGACTTCGGCTCTATAGGAGGAGTGTTCACATCTGTGGGAA
AATTGGTACACCAGGTTTTTGGAACCGCATATGGTGTTCTGTTCAGCGGT
GTTTCTTGGACCATGAAAATAGGAATAGGGATTCTGCTGACATGGCTGGG
ATTAAATTCAAGGAGCACGTCACTTTCGATGACGTGCATTGCAGTTGGCA
TGGTTACACTGTACCTAGGAGTCATGGTTCAAGCG
>Brazil(Pernambuco)_41111_BR-PE_1997(JX669469) Dengue virus 1 isolate 41111/BR-PE/97, complete genome.
ATGCGATGCGTGGGAATAGGCAACAGAGACTTCGTTGAAGGACTGTCAGG
AGCAACGTGGGTAGACGTGGTATTGGAGCATGGAAGCTGCGTCACCACCA
TGGCAAAAAATAAACCAACATTGGACATTGAACTCTTGAAGACGGAGGTC
ACGAACCCTGCCGTCTTGCGCAAACTGTGCATTAAAGCCAAAATATCAAA
CACCACCACCGATTCAAGATGTCCAACACAAGGAGAGGCTACACTGGTGG
AAGAACAAGACGCGAACTTTGTGTGTCGCCGAACGTTTGTGGACAGAGGC
TGGGGTAATGGCTGCGGATTATTCGGAAAAGGAAGTCTATTGACGTGTGC
CAAGTTCAAGTGTGTGACAAAACTAGAAGGAAAGATAGTTCAATATGAAA
ACTTAAAATATTCAGTGATAGTCACCGTCCACACTGGGGATCAGCACCAG
GTGGGAAACGAGACTACAGAACATGGAACAATTGCAACCATAACACCTCA
AGCTCCTACGTCGGAAATACAGCTGACTGACTACGGAGCCCTCACATTGG
ACTGCTCACCTAGAACAGGGCTGGACTTTAATGAGATGGTGCTATTGACA
ATGAAAGAAAAATCATGGCTTGTCCACAAACAATGGTTTCTAGACTTACC
ACTGCCTTGGACTTCGGGGGCTTCAACATCCCAAGAGACTTGGAACAGAC
AAGATTTGCTGGTCACATTCAAGACAGCTCATGCAAAGAAACAGGAAGTA
GTCGTACTGGGATCACAAGAAGGAGCAATGCACACCGCGTTGACTGGGGC
GACAGAAATCCAGACGTCAGGAACGACAACAATCTTTGCAGGGCACTTGA
AATGCAGACTAAAAATGGATAAACTGACTTTAAAGGGGACGTCATATGTG
ATGTGCACAGGCTCATTTAAGCTAGAGAAGGAAGTGGCTGAGACCCAGCA
TGGAACTGTTCTAGTGCAGGTCAAATACGAAGGAACAGATGCGCCATGCA
AGATCCCCTTTTCGACCCAAGATGAGAAAGGGGTGACCCAGAATGGGAGA
TTGATAACAGCCAATCCCATAGTTACTGACAAAGAAAAACCAGTCAACAT
TGAGACAGAACCACCTTTTGGTGAGAGCTACATCGTGGTAGGGGCAGGTG
AAAAAGCTTTGAAACTAAGCTGGTTCAAGAAAGGAAGCAGCATAGGGAAA
ATGTTCGAAGCAACCGCCCGAGGAGCACGAAGGATGGCTATCCTGGGAGA
CACCGCATGGGACTTCGGCTCTATAGGAGGAGTGTTCACATCCGTGGGAA
AATTGGTACACCAGGTTTTTGGAACCGCATATGGTGTTCTGTTCAGCGGT
GTTTCTTGGACCATGAAAATAGGAATAGGGATTCTGCTGACATGGTTGGG
ATTAAATTCAAGGAGCACGTCACTTTCGATGACGTGCATTGCAGTTGGCA
TGGTTACACTGTACCTAGGAGTCATGGTTCAAGCG
>Brazil(Pernambuco)_52082_BR_PE_1998(JX669470) Dengue virus 1 isolate 52082/BR-PE/98, complete genome.
ATGCGATGCGTGGGAATAGGCAACAGAGACTTCGTCGAAGGACTGTCAGG
AGCAACGTGGGTAGATGTGGTATTGGAGCATGGAAGCTGCGTCACCACCA
TGGCAAAAAATAAACCAACATTGGACATTGAACTCTTGAAGACGGAGGTC
ACGAACCCTGCCGTCTTGCGCAAACTGTGCATTGAAGCCAAAATATCAAA
CACCACCACCGATTCAAGATGTCCAACACAAGGAGAGGCTACACTGGTGG
AAGAACAAGACGCGAACTTTGTGTGTCGCCGAACGTTTGTGGACAGAGGC
TGGGGTAATGGCTGCGGATTATTCGGAAAAGGAAGCCTATTGACGTGTGC
CAAGTTTAAGTGTGTGACAAAACTAGAAGGAAAGATAGTTCAATATGAAA
ACTTGAAATATTCAGTGATAGTCACCGTCCACACTGGGGATCAGCACCAG
GTGGGAAACGAGACCACAGAACATGGAACAATTGCAACCATAACACCTCA
AGCTCCTACGTCGGAAATACAGCTGACTGACTACGGAGCCCTCACATTGG
ACTGCTCACCTAGAACAGGGCTGGACTTTAATGAGATGGTGCTATTGACA
ATGAAAGAAAAATCATGGCTTGTCCACAAACAATGGTTTCTAGACTTACC
ACTGCCTTGGACTTCGGGGGCTTCAACATCCCAAGAGACTTGGAACAGAC
AAGATTTGCTGGTCACATTCAAGACAGCTCATGCAAAGAAACAGGAAGTA
GTCGTACTGGGATCACAAGAAGGAGCAATGCACACCGCGTTGACTGGGGC
GACAGAAATCCAGACGTCAGGAACGACAACAATCTTTGCAGGGCACCTGA
AATGCAGACTAAAAATGGATAAACTGACTTTAAAAGGGATGTCATATGTG
ATGTGCACAGGCTCATTTAAGCTAGAGAAGGAAGTGGCTGAGACCCAGCA
TGGAACTGTTCTAGTGCAGGTCAAATACGAAGGAACAGATGCGCCATGCA
AGATCCCCTTTTCGACCCAAGATGAGAAAGGAGTGACCCAGAATGGGAGA
TTGATAACAGCCAATCCCATAGTTACTGACAAAGAAAAACCAGTCAACAT
TGAGACAGAACCACCTTTTGGTGAGAGCTACATCGTGGTAGGGGCAGGTG
AAAAAGCTTTGAAACTAAGCTGGTTCAAGAAAGGAAGCAGCATAGGGAAA
ATGTTCGAAGCAACCGCCCGAGGAGCACGAAGGATGGCTATCCTGGGAGA
CACCGCATGGGACTTCGGCTCTATAGGAGGAGTGTTCACATCTGTGGGAA
AATTGGTACACCAGGTTTTTGGAACCGCATATGGTGTTCTGTTCAGCGGT
GTTTCTTGGACCATGAAAATAGGAATAGGGATTCTGCTGACATGGTTGGG
ATTAAATTCAAGGAGCACGTCACTTTCGATGACGTGCATTGTAGTTGGCA
TGGTTACACTGTACCTAGGAGTCATGGTTCAAGCG
>Brazil(Pernambuco)_59049_BR-PE_1999(JX669471) Dengue virus 1 isolate 59049/BR-PE/99, complete genome.
ATGCGATGCGTGGGAATAGGCAACAGAGACTTCGTCGAAGGACTGTCAGG
AGCAACGTGGGTAGACGTGGTATTGGAGCATGGAAGCTGCGTCACCACCA
TGGCAAAAAACAAACCAACATTGGACATTGAACTCTTGAAGACGGAGGTC
ACGAACCCTGCCGTCTTGCGCAAACTGTGCATTGAAGCCAAAATATCAAA
CACCACCACCGATTCAAGATGTCCAACACAAGGAGAGGCTACACTGGTGG
AAGAACAAGACGCGAACTTTGTGTGTCGCCGAACGTTTGTGGACAGAGGC
TGGGGTAATGGCTGCGGATTATTCGGAAAAGGAAGCCTATTGACGTGTGC
CAAGTTCAAGTGTGTGACAAAACTAGAAGGAAAGATAGTTCAATATGAAA
ACTTGAAATATTCAGTGATAGTCACCGTCCACACTGGGGATCAGCACCAG
GTGGGAAACGAGACTACAGAACATGGAACAATTGCAACCATAACACCTCA
AGCTCCTACGTCGGAAATACAGCTGACTGACTACGGAGCCCTCACATTGG
ACTGCTCACCTAGAACAGGGCTGGACTTTAATGAGATGGTGCTATTGACA
ATGAAAGAAAAATCATGGCTTGTCCACAAACAATGGTTTCTAGACTTACC
ACTGCCTTGGACTTCGGGGGCTTCAACATCCCAAGAGACTTGGAACAGAC
AAGATTTGCTGGTCACATTCAAGACAGCTCATGCAAAGAAACAGGAAGTA
GTCGTACTGGGATCACAAGAAGGAGCAATGCACACCGCGTTGACTGGGGC
GACAGAAATCCAGACGTCAGGAACGACAACAATCTTTGCAGGGCACCTGA
AATGCAGACTAAAAATGGATAAACTGACTTTAAAAGGGACGTCATATGTG
ATGTGCACAGGCTCATTTAAGCTAGAGAAGGAAGTGGCTGAGACCCAGCA
TGGAACCGTTCTAGTGCAGGTCAAATACGAAGGAACAGATGCGCCATGCA
AGATCCCCTTTTCGACCCAAGATGAGAAAGGAGTGACCCAGAATGGGAGA
TTGATAACAGCCAATCCCATAGTTACTGACAAAGAAAAACCAGTCAACAT
TGAGACAGAACCACCTTTTGGTGAGAGCTACATCGTGGTAGGGGCAGGTG
AAAAAGCTTTGAAACTAAGCTGGTTCAAGAAAGGAAGCAGCATAGGGAAA
ATGTTCGAAGCAACCGCCCGAGGAGCACGAAGGATGGCTATCCTGGGAGA
CACCGCATGGGACTTCGGCTCTATAGGAGGAGTGTTCACATCTGTGGGAA
AATTGGTACACCAGGTTTTTGGAACCGCATATGGTGTTCTGTTCAGCGGT
GTTTCTTGGACCATGAAAATAGGAATAGGGATTCTGCTGACATGGTTGGG
ATTAAATTCAAGGAGCACGTCACTTTCGATGACGTGCATTGCAGTTGGCA
TGGTTACACTGTACCTAGGAGTCATGGTTCAAGCG
>Brazil(Pernambuco)_70523_BR_PE_2000(JX669472) Dengue virus 1 isolate 70523/BR-PE/00, complete genome.
ATGCGATGCGTGGGAATAGGCAACAGAGACTTCGTCGAAGGACTGTCAGG
AGCAACGTGGGTAGACGTGGTATTGGAGCATGGAAGCTGCGTCACCACCA
TGGCAAAAAATAAACCAACATTGGACATTGAACTCTTGAAGACGGAGGTC
ACGAACCCTGCCGTCTTGCGCAAACTGTGCATTGAAGCCAAAATATCAAA
CACCACCACCGATTCAAGATGTCCAACACAAGGAGAGGCTACACTGGTGG
AAGAACAAGACGCGAACTTTGTGTGTCGCCGAACGTTTGTGGACAGAGGC
TGGGGTAATGGCTGCGGATTATTCGGAAAAGGAAGCCTATTGACGTGTGC
CAAGTTCAAGTGTGTGACAAAACTAGAAGGAAAGATAGTTCAATATGAAA
ACTTAAAATATTCAGTGATAGTCACCGTCCACACTGGGGATCAGCACCAG
GTGGGAAACGAGACTACAGAACATGGAACAATTGCAACCATAACACCTCA
AGCTCCTACATCGGAAATACAGCTGACTGACTACGGAGCCCTCACATTGG
ACTGCTCACCTAGAACAGGGCTGGACTTTAATGAGATGGTGCTATTGACA
ATGAAAGAAAAATCATGGCTTGTCCACAAACAATGGTTTCTAGACTTACC
ACTGCCTTGGACTTCGGGGGCTTCAACATCCCAAGAGACTTGGAACAGAC
AAGATTTGCTGGTCACATTCAAGACAGCTCATGCAAAGAAACAGGAAGTA
GTCGTACTGGGATCACAAGAAGGAGCAATGCACACCGCGTTGACTGGGGC
GACAGAAATCCAGACGTCAGGAACGACAACAATCTTTGCAGGGCACCTGA
AATGCAGACTAAAAATGGATAAACTGACTTTAAAGGGGACGTCATATGTG
ATGTGCACAGGCTCATTTAAGCTAGAGAAGGAAGTGGCTGAGACCCAGCA
TGGAACTGTTCTAGTGCAGGTCAAATACGAAGGAACAGATGCGCCATGCA
AGATCCCCTTTTCGACCCAAGATGAGAAAGGAGTGACCCAGAATGGGAGA
TTGATAACAGCCAATCCCATAGTTACTGACAAAGAAAAACCAGTCAACAT
TGAGACAGAACCACCTTTTGGTGAGAGCTACATCGTGGTAGGGGCAGGTG
AAAAAGCTTTGAAACTAAGCTGGTTCAAGAAAGGAAGCAGCATAGGGAAA
ATGTTCGAAGCAACTGCCCGAGGAGCACGAAGGATGGCTATCCTGGGAGA
CACCGCATGGGACTTCGGCTCTATAGGAGGAGTGTTCACATCTGTGGGAA
AATTGGTACACCAGGTTTTTGGAACCGCATATGGTGTTCTGTTCAGCGGT
GTTTCTTGGACCATGAAAATAGGAATAGGGATTCTGCTGACATGGTTGGG
ATTAAATTCAAGGAGCACGTCACTTTCGATGACGTGCATTGCAGTTGGCA
TGGTTACACTGTACCTAGGAGTCATGGTTCAAGCG
>Brazil(Pernambuco)_74488_BR_PE_2001(JX669473) Dengue virus 1 isolate 74488/BR-PE/01, complete genome.
ATGCGATGCGTGGGAATAGGCAACAGAGACTTCGTCGAAGGACTGTCAGG
AGCAACGTGGGTAGACGTGGTATTGGAGCATGGAAGCTGCGTCACCACCA
TGGCAAAAAATAAACCAACATTGGACATTGAACTCTTGAAGACGGAGGTC
ACGAACCCTGCCGTCTTGCGCAAACTGTGCATTGAAGCCAAAATATCAAA
CACCACCACCGATTCAAGATGTCCAACACAAGGAGAGGCTACACTGGTGG
AAGAACAAGACGCGAACTTTGTGTGTCGCCGAACGTTTGTGGACAGAGGC
TGGGGTAATGGCTGCGGATTATTCGGAAAAGGAAGCCTATTGACGTGTGC
CAAGTTCAAGTGTGTGACAAAACTAGAAGGAAAGATAGTTCAATATGAAA
ACTTAAAATATTCAGTGATAGTCACCGTCCACACTGGGGATCAGCACCAG
GTGGGAAACGAGACTACAGAACATGGAACAATTGCAACCATAACACCTCA
AGCTCCCTCGTCGGAAATACAGCTGACTGACTACGGAGCCCTCACATTGG
ACTGCTCACCTAGGACAGGGCTGGACTTTAATGAGATGGTGCTATTGACA
ATGAAAGAAAAATCATGGCTTGTCCACAAACAATGGTTTCTAGACTTACC
ACTGCCTTGGACTTCGGGGGCTTCAACATCCCAAGAGACTTGGAACAGAC
AAGATTTGCTGGTCACATTCAAGACAGCTCATGCAAAGAAACAGGAAGTA
GTCGTACTGGGATCACAAGAAGGAGCAATGCACACCGCGTTGACTGGGGC
GACAGAAATCCAGACGTCAGGAACGACAACAATCTTTGCAGGGCACCTGA
AATGCAGACTAAAAATGGATAAACTGACTTTAAAGGGGACGTCATATGTG
ATGTGCACAGGCTCATTTAAGCTAGAGAAGGAAGTGGCTGAGACCCAGCA
TGGAACTGTTCTAGTGCAGGTCAAATACGAAGGAACAGATGCGCCATGCA
AGATCCCCTTTTCGACCCAAGATGAGAAAGGAGTGACCCAGAATGGGAGA
TTGATAACAGCCAATCCCATAGTTACTGACAAAGAAAAACCAGTCAACAT
TGAGACAGAACCACCTTTTGGTGAGAGCTACATCGTGGTAGGGGCAGGTG
AAAAAGCTTTGAAACTAAGCTGGTTCAAGAAAGGAAGCAGCATAGGGAAA
ATGTTCGAAGCAACCGCCCGAGGAGCACGCAGGATGGCTATCCTGGGAGA
CACCGCATGGGACTTCGGCTCTATAGGAGGAGTGTTCACATCTGTGGGAA
AATTGGTACACCAGGTTTTTGGAACCGCATATGGTGTTCTGTTCAGCGGT
GTTTCTTGGACCATGAAAATAGGAATAGGGATTCTGCTGACATGGTTGGG
ATTAAATTCAAGGAGCACGTCACTTTCGATGACGTGCATTGCAGTTGGCA
TGGTTACACTGTACCTAGGAGTCATGGTTCAAGCG
>Brazil(Pernambuco)_9808_2010(JX669461) Dengue virus 1 isolate 9808/BR-PE/10, complete genome.
ATGCGATGCGTGGGAATAGGCAATAGAGACTTCGTTGAAGGACTGTCAGG
AGCAACGTGGGTGGACGTGGTACTGGAGCATGGAAGCTGCGTCACCACCA
TGGCAAAAAACAAACCAACATTGGACATTGAACTCTTGAAAACGGAGGTC
ACGAACCCTGCCGTCCTGCGCAAACTGTGCATTGAAGCTAAAATATCAAA
CACCACCACCGATTCAAGATGTCCAACACAAGGAGAAGCCACACTGGTGG
AAGAACAAGACGCGAACTTTGTGTGTCGACGGACGTTCGTGGACAGAGGC
TGGGGTAATGGCTGCGGACTATTTGGAAAAGGAAGTCTACTGACGTGTGC
TAAGTTCAAGTGTGTGACAAAACTAGAAGGAAAGATAGTTCAATATGAAA
ACTTAAAATATTCAGTGATAGTCACTGTCCACACTGGGGACCAGCACCAG
GTAGGAAACGAGACTACAGAACATGGAACAATTGCAACCATAACACCTCA
AGCTCCTACGTCGGAAATACAGCTGACCGACTACGGAGCCCTCACATTGG
ACTGCTCACCTAGAACTGGGCTGGACTTTAATGAGATGGTGCTACTGACA
ATGAAAGAAAAATCATGGCTTGTCCACAAACAATGGTTTCTAGACTTACC
ACTGCCTTGGACTTCGGGAGCTTCAACATCCCAAGAGACTTGGAACAGAC
AAGATTTGCTGGTCACATTCAAGACAGCTCATGCAAAGAAACAGGAAGTA
GTCGTGCTGGGATCACAGGAAGGAGCAATGCACACTGCGCTGACTGGGGC
GACAGAAATCCAGACGTCAGGAACGACAACAATTTTTGCGGGACACCTGA
AATGTAGACTAAAAATGGACAAACTGACTTTAAAAGGGATGTCATATGTG
ATGTGCACAGGCTCATTTAAGCTGGAGAAGGAAGTGGCTGAGACCCAGCA
TGGAACTGTTTTAGTGCAGGTTAAATACGAAGGAACAGATGCACCATGCA
AGATCCCTTTTTTGACCCAAGATGAGAAAGGAGTGACCCAGAATGGGAGA
TTGATAACAGCCAATCCTATAGTTACTGATAAAGAAAAACCAGTCAACAT
TGAGACAGAACCACCTTTTGGTGAGAGCTACATCGTGGTAGGGGCAGGTG
AAAAAGCTTTGAAACTAAGCTGGTTCAAGAAAGGAAGCAGCATAGGGAAA
ATGTTCGAAGCAACCGCCCGAGGAGCACGAAGGATGGCCATCCTGGGAGA
CACTGCATGGGACTTCGGCTCTATAGGAGGATTGTTCACGTCTGTGGGAA
AATTGATACACCAGGTTTTTGGAACTGCATATGGGGTTCTGTTCAGCGGT
GTTTCTTGGACCATGAAAATAGGAATAGGGATTCTGCTGACATGGTTGGG
ATTAAATTCAAGGAGCACGTCACTTTCAATGACGTGCATTGCAGTTGGCA
TGGTCACGCTGTACCTAGGAGTCATGGTTCAAGCG
>Brazil(Pernambuco)_BR_97_111_1997(AF311956)
ATGCGATGCGTGGGAATAGGCAACAGAGACTTCGTTGAAGGACTGTCAGG
AGCAACGTGGGTAGACGTGGTATTGGAGCATGGAAGCTGCGTCACCACCA
TGGCAAAAAATAAACCAACATTGGACATTGAACTCTTGAAGACGGAGGTC
ACGAACCCTGCCGTCTTGCGCAAACTGTGCATTGAAGCCAAAATATCAAA
CACCACCACCGATTCAAGATGTCCAACACAAGGAGAGGCTACACTGGTGG
AAGAACAAGACGCGAACTTTGTGTGTCGCCGAACGTTTGTGGACAGAGGC
TGGGGTAATGGCTGCGGATTATTCGGAAAAGGAAGTCTATTGACGTGTGC
CAAGTTCAAGTGTGTGACAAAACTAGAAGGAAAGATAGTTCAATATGAAA
ACTTAAAATATTCAGTGATAGTCACCGTCCACACTGGGGATCAGCACCAG
GTGGGAAACGAGACTACAGAACATGGAACAATTGCAACCATAACACCTCA
AGCTCCTACGTCGGAAATACAGTTGACTGACTACGGAGCCCTCACATTGG
ACTGCTCACCTAGAACAGGGCTGGACTTTAATGAGATGGTGCTATTGACA
ATGAAAGAAAAATCATGGCTTGTCCACAAACAATGGTTTCTAGACTTACC
ACTGCCTTGGACTTCGGGGGCTTCAACATCCCAAGAGACTTGGAACAGAC
AAGATTTGCTGGTCACATTCAAGACAGCTCATGCAAAGAAACAGGAAGTA
GTCGTACTGGGATCACAAGAAGGAGCAATGCACACCGCGTTGACTGGGGC
GACAGAAATCCAGACGTCAGGAACGACAACAATCTTTGCAGGGCACTTGA
AATGCAGACTAAAAATGGATAAACTGACTTTAAAGGGGACGTCATATGTG
ATGTGCACAGGCTCATTTAAGCTAGAGAAGGAAGTGGCTGAGACCCAGCA
TGGGACTGTTCTAGTGCAGGTCAAATACGAAGGAACAGATGCGCCATGCA
AGATCCCCTTTTCGACCCAAGATGAGAAAGGGGTGACCCAGAATGGGAGA
TTGATAACAGCCAATCCCATAGTTACTGACAAAGAAAAACCAGTCAACAT
CGAGACAGAACCACCTTTTGGTGAGAGCTACATCGTGGTAGGGGCAGGTG
AAAAAGCTTTGAAACTAAGCTGGTTCAAGAAAGGAAGCAGCATAGGGAAA
ATGTTCGAAGCAACCGCCCGAGGAGCACGAAGGATGGCTATCCTGGGAGA
CACCGCATGGGACTTCGGCTCTATAGGAGGAGTGTTCACATCCGTGGGAA
AATTGGTACACCAGGTTTTTGGAACCGCATATGGTGTTCTGTTCAGCGGT
GTTTCTTGGACCATGAAAATAGGAATAGGGATTCTGCTGACATGGTTGGG
ATTAAATTCAAGGAGCACGTCACTTTCGATGACGTGCATTGCAGTTGGCA
TGGTTACACTGTACCTAGGAGTCATGGTTCAAGCG
>Brazil(Pernambuco)_BR_97_233_1997(AF311958)
ATGCGATGCGTGGGAATAGGCAACAGAGACTTCGTCGAAGGACTGTCAGG
AGCAACGTGGGTAGACGTGGTATTGGAGCATGGAAGCTGCGTCACCACCA
TGGCAAAAAATAAACCAACATTGGACATTGAACTCTTGAAGACGGAGGTC
ACGAACCCTGCCGTCTTGCGCAAACTGTGCATTGAAGCCAAAATATCAAA
CACCACCACCGATTCAAGATGTCCAACACAAGGAGAGGCTACACTGGTGG
AAGAACAAGACGCGAACTTTGTGTGTCGCCGAACGTTTGTGGACAGAGGC
TGGGGTAATGGCTGCGGATTATTCGGAAAAGGAAGCCTATTGACGTGTGC
CAAGTTCAAGTGTGTGACAAAACTAGAAGGAAAGATAGTTCAATATGAAA
ACTTAAAATATTCAGTGATAGTCACCGTCCACACTGGGGATCAGCACCAG
GTGGGAAACGAGACTACAGAACATGGAACAATTGCAACCATAACACCTCA
AGCTCCTACGTCGGAAATACAGTTGACTGACTACGGAACCCTCACATTGG
ACTGCTCACCTAGAACAGGGCTGGACTTTAATGAGATGGTGCTATTGACA
ATGAAAGAAAAATCATGGCTTGTCCACAAACAATGGTTTCTAGACTTACC
ACTGCCTTGGACTTCGGGGGCTTCAACATCCCAAGAGACTTGGAACAGAC
AAGATTTGCTGGTCACATTCAAGACAGCTCATGCAAAGAAACAGGAAGTA
GTCGTACTGGGATCACAAGAAGGAGCAATGCACACCGCGTTGACTGGGGC
GACAGAAATCCAGACGTCAGGAACGACAACAATCTTTGCAGGGCACCTGA
AATGCAGACTAAAAATGGATAAACTGACTTTAAAGGGGACGTCATATGTG
ATGTGCACAGGCTCATTTAAGCTAGAGAAGGAAGTGGCTGAGACCCAGCA
TGGGACTGTTCTAGTGCAGGTCAAATACGAAGGAACAGATGCGCCATGCA
AGATCCCCTTTTCGACCCAAGATGAGAAAGGGGTGACCCAGAATGGTAGA
TTGATAACAGCCAATCCCATAGTTACTGACAAAGAAAAACCAGTCAACAT
TGAGACAGAACCACCTTTTGGTGAGAGCTACATCGTGGTAGGGGCAGGTG
AAAAAGCTTTGAAACTAAGCTGGTTCAAGAAAGGAAGCAGCATAGGGAAA
ATGTTCGAAGCAACCGCCCGAGGAGCACGAAGGATGGCTATCCTGGGAGA
CACCGCATGGGACTTCGGCTCTATAGGAGGAGTGTTCACATCTGTGGGAA
AATTGGTACACCAGGTTTTTGGAACCGCATATGGTGTTCTGTTCAGCGGT
GTTTCTTGGACCATGAAAATAGGAATAGGGATTCTGCTGACATGGTTGGG
ATTAAATTCAAGGAGCACGTCACTTTCGATGACGTGCATTGCAGTTGGCA
TGGTTACACTGTACCTAGGAGTCATGGTTCAAGCG
>Brazil(Pernambuco)_BR_97_409_1997(AF311957)
ATGCGATGCGTGGGAATAGGCAACAGAGACTTCGTCGAAGGACTGTCAGG
AGCAACGTGGGTAGACGTGGTATTGGAGCATGGAAGCTGCGTCACCACCA
TGGCAAAAAATAAACCAACATTGGACATTGAACTCTTGAAGACGGAGGTC
ACGAACCCTGCCGTCTTGCGCAAACTGTGCATTGAAGCCAAAATATCAAA
CACCACCACCGATTCAAGATGTCCAACACAAGGAGAGGCTACACTGGTGG
AAGAACAAGACGCGAACTTTGTGTGTCGCCGAACGTTTGTGGACAGAGGC
TGGGGTAATGGCTGCGGATTATTCGGAAAAGGAAGCCTATTGACGTGTGC
CAAGTTCAAGTGTGTGACAAAACTAGAAGGAAAGATAGTTCAATATGAAA
ACTTAAAATATTCAGTGATAGTCACCGTCCACACTGGGGATCAGCACCAG
GTGGGAAACGAGACTACAGAACATGGAACAATTGCAACCATAACACCTCA
AGCTCCTACGTCGGAAATACAGTTGACTGACTACGGAGCCCTCACATTGG
ACTGCTCACCCAGAACAGGGCTGGACTTTAATGAGATGGTGCTATTGACA
ATGAAAGAAAAATCATGGCTTGTCCACAAACAATGGTTTCTAGACTTACC
ACTGCCTTGGACTTCGGGGGCTTCAACATCCCAAGAGACTTGGAACAGAC
AAGATTTGCTGGTCACATTCAAGACAGCTCATGCAAAGAAACAGGAAGTA
GTCGTACTGGGATCACAAGAAGGAGCAATGCACACCGCGTTGACTGGGGC
GACAGAAATCCAGACGTCAGGAACGACAACAATCTTTGCAGGGCACCTGA
AATGCAGACTAAAAATGGATAAACTGACTTTAAAGGGGACGTCATATGTG
ATGTGCACAGGCTCATTTAAGCTAGAGAAGGAAGTGGCTGAGACCCAGCA
TGGGACTGTTCTAGTGCAGGTCAAATACGAAGGAACAGATGCGCCATGCA
AGATCCCCTTTTCGACCCAAGATGAGAAAGGGGTGACCCAGAATGGGAGA
TTGATAACAGCCAATCCCATAGTTACTGACAAAGAAAAACCAGTCAACAT
TGAGACAGAACCACCTTTTGGTGAGAGCTACATCGTGGTAGGGGCAGGTG
AAAAAGCTTTGAAACTAAGCTGGTTCAAGAAAGGAAGCAGCATAGGGAAA
ATGTTCGAAGCAACCGCCCGAGGAGCACGAAGGATGGCTATCCTGGGAGA
CACCGCATGGGACTTCGGCTCTATAGGAGGAGTGTTCACATCTGTGGGAA
AATTGGTACACCAGGTTTTTGGAACCGCATATGGTGTTCTGTTCAGCGGT
GTTTCTTGGACCATGAAAATAGGAATAGGGATTCTGCTGACATGGTTGGG
ATTAAATTCAAGGAGCACGTCACTTTCGATGACGTGCATTGCAGTTGGCA
TGGTTACACTGTACCTAGGAGTCATGGTTCAAGCG
>Brazil(Pernambuo)_13861_2010(JX669465) Dengue virus 1 isolate 13861/BR-PE/10, complete genome.
ATGCGATGCGTGGGAATAGGCAATAGAGACTTCGTTGAAGGACTGTCAGG
AGCAACGTGGGTGGACGTGGTACTGGAGCATGGAAGCTGCGTCACCACCA
TGGCAAAAAACAAACCAACATTGGACATTGAACTCTTGAAAACGGAGGTC
ACGAACCCTGCCGTCCTGCGCAAACTGTGCATTGAAGCTAAAATATCAAA
CACCACCACCGATTCAAGATGTCCAACACAAGGAGAAGCCACACTGGTGG
AAGAACAAGACGCGAACTTTGTGTGTCGACGGACGTTCGTGGACAGAGGC
TGGGGTAATGGCTGCGGACTATTTGGAAAAGGAAGTCTACTGACGTGTGC
TAAGTTCAAGTGTGTGACAAAACTAGAAGGAAAGATAGTTCAATATGAAA
ACTTAAAATATTCAGTGATAGTCACTGTCCACACTGGGGACCAGCACCAG
GTAGGAAACGAGACTACAGAACATGGAACAATTGCAACCATAACACCTCA
AGCTCCTACGTCGGAAATACAGCTGACCGACTACGGAGCCCTCACATTGG
ACTGCTCACCTAGAACTGGGCTGGACTTTAATGAGATGGTGCTACTGACA
ATGAAAGAAAAATCATGGCTTGTCCACAAACAATGGTTTCTAGACTTACC
ACTGCCTTGGACTTCGGGAGCTTCAACATCCCAAGAGACTTGGAACAGAC
AAGATTTGCTGGTCACATTCAAGACAGCTCATGCAAAGAAACAGGAAGTA
GTCGTGCTGGGATCACAGGAAGGAGCAATGCACACTGCGCTGACTGGGGC
GACAGAAATCCAGACGTCAGGAACGACAACAATTTTTGCGGGACACCTGA
AATGTAGACTAAAAATGGACAAACTGACTTTAAAAGGGATGTCATATGTG
ATGTGCACAGGCTCATTTAAGCTAGAGAAGGAAGTGGCTGAGACCCAGCA
TGGAACTGTTTTAGTGCAGGTTAAATACGAAGGAACAGATGCACCATGCA
AGATCCCTTTTTTGACCCAAGATGAGAAAGGAGTGACCCAGAATGGGAGA
TTGATAACAGCCAATCCTATAGTTACTGATAAAGAAAAACCAGTCAACAT
TGAGACAGAACCACCTTTTGGTGAGAGCTACATCGTGGTAGGGGCAGGTG
AAAAAGCTTTGAAACTAAGCTGGTTCAAGAAAGGAAGCAGCATAGGGAAA
ATGTTCGAAGCAACCGCCCGAGGAGCACGAAGGATGGCCATCCTGGGAGA
CACCGCATGGGACTTCGGCTCTATAGGAGGATTGTTCACGTCTGTGGGAA
AATTGATACACCAGGTTTTTGGAACTGCATATGGGGTTCTGTTCAGCGGT
GTTTCTTGGACCATGAAAATAGGAATAGGGATTCTGCTGACATGGTTGGG
ATTAAATTCAAGGAGCACGTCACTTTCAATGACGTGCATTGCAGTTGGCA
TGGTCACGCTGTACCTAGGAGTCATGGTTCAAGCG
>Brazil(Piaui)_67993_BR_PI_2000(KF672787) Dengue virus 1 strain 67993/BR/PI/2000 polyprotein gene, partialcds.
ATGCGATGCGTGGGAATAGGCAACAGAGACTTCGTCGAAGGACTGTCAGG
AGCAACGTGGGTAGACGTGGTATTGGAGCATGGAAGCTGCGTCACCACCA
TGGCAAAAAATAAACCAACATTGGACATTGAACTCTTGAAGACGGAGGTC
ACGAACCCTGCCGTCTTGCGCAAACTGTGCATTGAAGCCAAAATATCAAA
CACCACCACCGATTCAAGATGTCCAACACAAGGAGAGGCTACACTGGTGG
AAGAACAAGACGCGAACTTTGTGTGTCGCCGAACGTTTGTGGACAGAGGC
TGGGGTAATGGCTGCGGATTATTCGGAAAAGGAAGCCTATTGACGTGTGC
CAAGTTCAAGTGTGTGACAAAACTAGAAGGAAAGATAGTTCAATATGAAA
ACTTAAAATATTCAGTGATAGTCACCGTCCACACTGGGGATCAGCACCAG
GTGGGAAACGAGACTACAGAACATGGAACAATTGCAACCATAACACCTCA
AGCTCCCACGTCGGAAATACAGCTGACTGACTACGGAGCCCTCACATTGG
ACTGTTCACCTAGAACAGGGCTGGACTTTAATGAGATGGTGCTATTGACA
ATGAAAGAAAAATCATGGCTTGTCCACAAACAATGGTTTCTAGACTTACC
ACTGCCTTGGACTTCGGGGGCTTCAACATCCCAAGAGACTTGGAACAGAC
AAGATTTGCTGGTCACATTCAAAACAGCTCATGCAAAGAAACAGGAAGTA
GTCGTACTGGGATCACAAGAAGGAGCAATGCACACCGCGTTGACTGGGGC
GACAGAAATCCAGACGTCAGGAACGACAACAATCTTTGCAGGGCACCTGA
AATGCAGACTAAAAATGGATAAACTGACTTTAAAGGGGACGTCATATGTG
ATGTGCACAGGCTCATTCAAGCTAGAGAAGGAAGTGGCTGAGACCCAGCA
TGGAACTGTTCTAGTGCAGGTCAAATACGAAGGAACAGATGCGCCATGCA
AGATCCCCTTTTCGACCCAAGATGAGAAAGGAGTGACCCAGAATGGGAGA
TTGATAACAGCCAATCCCATAGTTACTGACAAAGAAAAACCAGTCAACAT
TGAGACAGAACCACCTTTTGGTGAGAGCTACATCGTGGTAGGGGCAGGTG
AAAAAGCTTTGAAACTAAGCTGGTTCAAGAAAGGAAGCAGCATAGGGAAA
ATGTTCGAAGCAACCGCCCGAGGAGCACGAAGGATGGCTATCCTGGGAGA
CACCGCATGGGACTTCGGCTCTATAGGAGGAGTGTTCACATCTGTGGGAA
AATTGGTACACCAGGTTTTTGGAACCGCATATGGTGTTCTGTTCAGCGGT
GTTTCTTGGACCATGAAAATAGGAATAGGGATTCTGCTGACATGGTTGGG
ATTAAATTCAAGGAGCACGTCACTTTCGATGACGTGCATTGCAGTTGGCA
TGGTTACACTGTACCTAGGAGTCATGGTTCAAGCG
>Brazil(Piaui)_BeH655243_2002(HM450092)
ATGCGATGCGTGGGAATAGGCAATAGAGACTTCGTTGAAGGACTGTCAGG
AGCAACGTGGGTGGACGTGGTACTGGAGCATGGAAGCTGCGTCACCACCA
TGGCAAAAAACAAACCAACATTGGACATTGAACTCTTGAAAACGGAGGTC
ACGAACCCTGCCGTCCTGCGCAAACTGTGCATTGAAGCTAAAATATCAAA
CACCACCACCGATTCAAGATGTCCAACACAAGGAGAAGCCACACTGGTGG
AAGAACAAGACGCGAACTTTGTGTGTCGACGGACGTTCGTGGACAGAGGC
TGGGGTAATGGCTGTGGACTATTTGGAAAAGGAAGTCTACTGACGTGTGC
TAAGTTCAAGTGTGTGACAAAACTAGAAGGAAAGATAGTTCAATATGAAA
ACTTAAAATATTCAGTGATAGTCACTGTCCACACTGGGGACCAGCACCAG
GTAGGAAACGAGACTACAGAACATGGAACAATTGCAACCATAACACCTCA
AGCTCCTACGTCGGAAATACAGCTGACCGACTACGGAGCCCTCACATTGG
ACTGCTCACCTAGAACTGGGCTGGACTTTAATGAGATGGTGCTACTGACA
ATGAAAGAAAAATCATGGCTTGTCCACAAACAATGGTTTCTAGACTTACC
ACTGCCTTGGACTTCGGGAGCTTCAACATCCCAAGAGACTTGGAACAGAC
AAGATTTGCTGGTCACATTCAAGACAGCTCATGCAAAGAAACAGGAAGTA
GTCGTACTGGGATCACAGGAAGGAGCAATGCACACTGCGCTGACTGGGGC
GACAGAAATCCAGACGTCAGGAACGACAACAATCTTTGCGGGACACCTGA
AATGTAGACTAAAAATGGACAAACTGACTTTAAAAGGGATGTCATATGTG
ATGTGCACAGGCTCATTTAAGCTAGAGAAGGAAGTGGCTGAGACCCAGCA
TGGAACTGTTTTAGTGCAGGTTAAATACGAAGGAACAGATGCACCATGCA
AGATCCCCTTTTTGACCCAAGATGAGAAAGGAGTGACCCAGAATGGGAGA
TTGATAACAGCCAATCCTATAGTTACTGACAAAGAAAAACCAGTCAACAT
TGAGACAGAACCACCTTTTGGTGAGAGCTACATCGTGGTAGGGGCAGGTG
AAAAAGCTTTGAAACTAAGCTGGTTCAAGAAAGGAAGCAGCATAGGGAAA
ATGTTCGAAGCAACCGCCCGAGGAGCACGAAGGATGGCCATCCTGGGAGA
CACCGCATGGGACTTCGGCTCTATAGGAGGATTGTTCACGTCTGTGGGAA
AATTGATACACCAGGTTTTTGGAACTGCATATGGGGTTCTGTTCAGTGGT
GTTTCTTGGACCATGAAAATAGGAATAGGGATTCTGCTGACATGGTTGGG
ATTAAATTCAAGGAGCACGTCACTTTCAATGACGTGCATTGCAGTTGGCA
TGGTCACACTGTACCTAGGAGTCATGGTTCAAGCG
>Brazil(Piaui)_BeH655251_2002(HM450093)
ATGCGATGCGTGGGAATAGGCAATAGAGACTTCGTTGAAGGACTGTCAGG
AGCAACGTGGGTGGACGTGGTACTGGAGCATGGAAGCTGCGTCACCACCA
TGGCAAAAAACAAACCAACATTGGACATTGAACTCTTGAAAACGGAGGTC
ACGAACCCTGCCGTCCTGCGCAAACTGTGCATTGAAGCTAAAATATCAAA
CACCACCACCGATTCAAGATGTCCAACACAAGGAGAAGCCACACTGGTGG
AAGAACAAGACGCGAACTTTGTGTGTCGACGGACGTTCGTGGACAGAGGC
TGGGGTAATGGCTGCGGACTATTTGGAAAAGGAAGTCTACTGACGTGTGC
TAAGTTCAAGTGTGTGACAAAACTAGAAGGAAAGATAGTTCAATATGAAA
ACTTAAAATATTCAGTGATAGTCACTGTCCACACTGGGGACCAGCACCAG
GTAGGAAACGAGACTACAGAACATGGAACAATTGCAACCATAACACCTCA
AGCTCCTACGTCGGAAATACAGCTGACCGACTACGGAGCCCTCACATTGG
ACTGCTCACCTAGAACTGGGCTGGACTTTAATGAGATGGTGCTACTGACA
ATGAAAGAAAAATCATGGCTTGTCCACAAACAATGGTTTCTAGACTTACC
ACTGCCTTGGACTTCGGGAGCTTCAACATCCCAAGAGACTTGGAACAGAC
AAGATTTGCTGGTCACATTTAAGACAGCTCATGCAAAGAAACAGGAAGTA
GTCGTACTGGGATCACAGGAAGGAGCAATGCACACTGCGCTGACTGGGGC
GACAGAAATCCAGACGTCAGGAACGACAACAATCTTTGCGGGACACCTGA
AATGTAGACTAAAAATGGACAAACTGACTTTAAAAGGGATGTCATATGTG
ATGTGCACAGGCTCATTTAAGCTAGAGAAGGAAGTGGCTGAGACCCAGCA
TGGAACTGTTTTAGTGCAGGTTAAATACGAAGGAACAGATGCACCATGCA
AGATCCCCTTTTCGACCCAAGATGAGAAAGGAGTGACCCAGAATGGGAGA
TTGATAACAGCCAATCCCATAGTCACTGACAAAGAAAAACCAGTCAACAT
TGAGACAGAACCACCTTTTGGTGAGAGCTACATCGTGGTAGGGGCAGGTG
AAAAAGCTTTGAAACTAAGCTGGTTCAAGAAAGGAAGCAGCATAGGGAAA
ATGTTCGAAGCAACCGCCCGAGGAGCACGAAGGATGGCCATCCTGGGAGA
CACCGCATGGGACTTCGGCTCTATAGGAGGATTGTTCACGTCTGTGGGAA
AATTGATACACCAGGTTTTTGGAACTGCATATGGGGTTCTGTTCAGCGGT
GTTTCTTGGACCATGAAAATAGGAATAGGGATTCTGCTGACATGGTTGGG
ATTAAATTCAAGGAGCACGTCACTTTCAATGACGTGCATTGCAGTTGGCA
TGGTCACACTGTACCTAGGAGTCATGGTTCAAGCG
>Brazil(Rio_de_Janeiro)_0122_2011(JN122281) Dengue virus 1 strain 0122_2011/BR/RJ/2011 polyprotein gene,partial cds.
ATGCGATGCGTGGGAATAGGCAACAGAGACTTCGTTGAAGGACTGTCAGG
AGCAACGTGGGTGGACGTGGTATTGGAGCATGGAAGTTGCGTCACCACCA
TGGCAAAAAACAAACCAACATTGGACATTGAACTCTTGAAGACGGAGGTC
ACGAACCCTGCCGTCTTGCGCAAACTGTGCATTGAAGCTAAAATATCAAA
CACCACCACCGATTCAAGATGTCCAACACAAGGAGAGGCTACACTGGTGG
AAGAACAAGACGCGAACTTTGTGTGTCGCCGAACGTTTGTGGACAGAGGC
TGGGGTAATGGCTGTGGACTATTCGGAAAGGGAAGTCTATTGACGTGTGC
CAAGTTCAAGTGTGTGACAAAACTAGAGGGAAAGATAGTTCAATATGAAA
ACTTAAAATATTCAGTGATAGTCACTGTCCACACTGGGGACCAGCACCAG
GTGGGAAACGAGACCACAGAACATGGAACAATTGCAACCATAACACCTCA
AGCTCCCACGTCGGAAATACAGCTGACTGACTACGGAGCCCTCACACTGG
ACTGCTCACCTAGAACAGGGCTGGACTTTAATGAGATGGTGCTATTGACA
ATGAAAGAAAAATCATGGCTTGTCCACAAACAATGGTTTCTAGACTTACC
ACTGCCATGGACTTCGGGGGCTTCAACATCTCAAGAGACCTGGAACAGAC
AAGATTTGCTGGTCACATTCAAGACAGCTCATGCAAAGAAACAGGAAGTA
GTCGTACTGGGATCACAGGAAGGAGCAATGCACACAGCGTTGACTGGGGC
GACAGAAATCCAGACGTCAGGAACGACAACAATCTTCGCAGGACACCTGA
AATGCAGACTAAAAATGGATAAACTGACCTTAAAGGGGATGTCATATGTG
ATGTGCACAGGCTCATTTAAGCTAGAGAAGGAAGTGGCTGAGACCCAGCA
TGGAACTGTCCTAGTGCAGGTCAAATATGAAGGAACAGACGCGCCATGCA
AGATCCCTTTCTCGACCCAAGATGAGAAAGGAGTGGCCCAGAATGGGAGA
TTGATAACAGCCAATCCCATAGTTACTGACAAAGAAAAACCAGTCAACAT
TGAGACAGAACCACCTTTTGGTGAGAGCTACATCGTGGTAGGGGCAGGCG
AAAAAGCTTTGAAACTAAGCTGGTTCAAGAGAGGAAGCAGCATAGGGAAA
ATGTTCGAAGCAACCGCCCGAGGAGCACGAAGGATGGCTATCCTGGGAGA
CACCGCATGGGACTTCGGTTCTATAGGAGGAGTGTTTACATCTGTGGGAA
AATTGGTACATCAGGTTTTTGGAACCGCATATGGGGTTCTGTTTAGCGGT
GTTTCTTGGACCATGAAAATAGGAATAGGGATTCTGCTGACATGGTTGGG
ATTAAATTCAAGGAGCACGTCACTTTCGATGACGTGCATTGCAGTTGGCA
TGGTCACACTGTACCTAGGAGTCATGGTTCAAGCG
>Brazil(Rio_de_Janeiro)_1049_BR_RJ_2011(KF672790) Dengue virus 1 strain 1049_2011/BR/RJ/2011 envelope protein gene,partial cds.
ATGCGATGCGTGGGAATAGGCAACAGAGACTTCGTTGAAGGACTGTCAGG
AGCAACGTGGGTGGACGTGGTATTGGAGCATGGAAGCTGCGTCACCACCA
TGGCAAAAAATAAACCAACATTGGACATTGAACTCTTGAAGACGGAGGTT
ACGAACCCTGCCGTCTTGCGCAAACTGTGCATTGAAGCTAAAATATCAAA
CACCACCACCGATTCAAGATGTCCAACACAAGGAGAGGCTACACTGGTGG
AAGAACAAGACGCGAACTTTGTGTGTCGCCGAACGTTTGTGGACAGAGGC
TGGGGTAATGGCTGTGGACTATTCGGAAAGGGAAGTCTATTGACGTGTGC
CAAGTTCAAGTGTGTGACAAAACTAGAGGGAAAGATAGTTCAATATGAAA
ACTTAAAATATTCAGTGATAGTCACTGTCCACACTGGGGACCAGCACCAG
GTGGGAAACGAGACCACAGAACATGGAACAATTGCAACCATAACACCTCA
AGCTCCCACGTCGGAAATACAGCTGACTGACTACGGAGCCCTCACACTAG
ACTGCTCACCTAGAACAGGGCTGGACTTTAATGAGATGGTGCTATTGACA
ATGAAAGAAAAATCATGGCTTGTCCACAAACAATGGTTTCTAGACTTGCC
ACTGCCATGGACTTCGGGGGCTTCAACATCTCAAGAGACCTGGAACAGAC
AAGATTTGCTGGTCACATTCAAGACAGCTCATGCAAAGAAACAGGAAGTA
GTCGTACTGGGATCACAGGAAGGAGCAATGCACACAGCGTTGACTGGGGC
GACAGAAATCCAGACGTCAGGAACGACAACAATCTTCGCAGGACACCTGA
AATGCAGACTAAAAATGGATAAACTGACCTTAAAGGGGATGTCATATGTG
ATGTGCACAGGCTCATTTAAGCTAGAGAAGGAAGTGGCTGAGACCCAGCA
TGGAACTGTCCTAGTGCAGGTCAAATATGAAGGAACAGACGCGCCATGCA
AGATCCCTTTCTCGACCCAAGATGAGAAAGGAGTGACCCAGAATGGGAGA
TTGATAACAGCCAATCCCATAGTTACTGACAAAGAAAAACCAGTCAACAT
TGAGACAGAACCACCTTTTGGTGAGAGCTACATCGTGGTAGGGGCAGGCG
AAAAAGCTTTGAAACTAAGCTGGTTCAAGAGAGGAAGCAGCATAGGGAAA
ATGTTCGAAGCAACCGCCCGAGGAGCACGAAGGATGGCTATCCTGGGAGA
CACCGCATGGGACTTCGGTTCTATAGGAGGAGTGTTTACATCTGTGGGAA
AATTGGTACATCAGGTTTTTGGAACCGCATATGGGGTTCTGTTTAGCGGT
GTTTCTTGGACCATGAAAATAGGAATAGGGATTCTGCTGACATGGTTGGG
ATTAAATTCAAGGAGCACGTCACTCTCGATGACGTGCATTGCAGTTGGCA
TGGTCACACTGTACCTAGGAGTCATGGTTCAAGCG
>Brazil(Rio_de_Janeiro)_1266_2011(KF672760) Dengue virus 1 strain 1266/2011/BR/RJ/2011 polyprotein gene,partial cds.
ATGCGATGCGTGGGAATAGGCAACAGAGACTTCGTTGAAGGACTGTCAGG
AGCAACGTGGGTGGACGTGGTATTGGAGCATGGAAGCTGCGTCACCACCA
TGGCAAAAAATAAACCAACATTGGACATTGAACTCTTGAAGACGGAGGTC
ACGAACCCTGCCGTCTTGCGCAAACTGTGCATTGAAGCTAAAATATCAAA
CACCACCACCGATTCAAGATGTCCAACACAAGGAGAGGCTACACTGGTGG
AAGAACAAGACGCGAACTTTGTGTGTCGCCGAACGTTTGTGGACAGAGGC
TGGGGTAATGGCTGTGGACTATTCGGAAAGGGAAGTCTATTGACGTGTGC
CAAGTTCAAGTGTGTGACAAAACTAGAGGGAAAGATAGTTCAATATGAAA
ACTTAAAATATTCAGTGATAGTCACTGTCCACACTGGGGACCAGCACCAG
GTGGGAAACGAGACCACAGAACATGGAACAATTGCAACCATAACACCTCA
AGCTCCCACGTCGGAAATACAGCTGACTGACTACGGAGCCCTCACACTGG
ACTGCTCACCTAGAACAGGGCTGGACTTTAATGAGATGGTGCTATTGACA
ATGAAAGAAAAATCATGGCTTGTCCACAAACAATGGTTTCTAGACTTACC
ACTGCCATGGACTTCGGGGGCTTCAACATCTCAAGAGACCTGGAACAGAC
AAGATTTGCTGGTCACATTCAAGACAGCTCATGCAAAGAAACAGGAAGTA
GTCGTACTGGGATCACAGGAAGGAGCAATGCACACAGCGTTGACTGGGGC
GACAGAAATCCAGACGTCAGGAACGACAACAATCTTCGCAGGACACCTGA
AATGCAGACTAAAAATGGATAAACTGACCTTAAAGGGGATGTCATATGTG
ATGTGCACAGGCTCATTTAAGCTAGAGAAGGAAGTGGCTGAGACCCAGCA
TGGAACTGTCCTAGTGCAGGTCAAATATGAAGGAACAGACGCGCCATGCA
AGATCCCTTTCTCGACCCAAGATGAGAAAGGAGTGACCCAGAATGGGAGA
TTGATAACAGCCAATCCCATAGTTACTGACAAAGAAAAACCAGTCAACAT
TGAGACAGAACCACCTTTTGGTGAGAGCTACATCGTGGTAGGGGCAGGCG
AAAAAGCTTTGAAACTAAGCTGGTTCAAGAGAGGAAGCAGCATAGGGAAA
ATGTTCGAAGCAACCGCCCGAGGAGCACGAAGGATGGCTATCCTGGGAGA
CACCGCATGGGACTTCGGTTCTATAGGAGGAGTGTTTACATCTGTGGGAA
AATTGGTACATCAGGTTTTTGGAACCGCATATGGGGTTCTGTTTAGCGGT
GTTTCTTGGACCATGAAAATAGGAATAGGGATTCTGCTGACATGGTTGGG
ATTAAATTCAAGGAGCACGTCACTTTCGATGACGTGCATTGCAGTTGGCA
TGGTCACACTGTACCTAGGAGTCATGGTTCAAGCG
>Brazil(Rio_de_Janeiro)_1435_2009(HM043710) Dengue virus 1 strain 1435/2009RJ polyprotein gene, partial cds.
ATGCGATGCGTGGGAATAGGCAATAGAGACTTCGTTGAAGGACTGTCAGG
AGCAACGTGGGTGGACGTGGTACTGGAGCATGGAAGCTGCGTCACCACCA
TGGCGAAAAACAAACCAACATTGGACATTGAACTCTTGAAAACGGAGGTC
ACGAACCCTGCCGTCCTGCGCAAACTGTGCATTGAAGCTAAAATATCAAA
CACCACCACCGATTCAAGATGTCCAACACAAGGAGAAGCCACACTGGTGG
AAGAACAAGACGCGAACTTTGTGTGTCGACGGACGTTCGTGGACAGAGGC
TGGGGTAATGGCTGCGGACTATTTGGAAAAGGAAGTCTACTGACGTGTGC
TAAGTTCAAGTGTGTGACAAAACTAGAAGGAAAAATAGTTCAATATGAAA
ACTTAAAATATTCAGTGATAGTCACTGTCCACACTGGGGACCAGCACCAG
GTAGGAAACGAGACTACAGAACATGGAACAATTGCAACCATAACACCTCA
AGCTCCTACGTCGGAAATACAGCTGACCGACTACGGAGCCCTCACATTGG
ACTGCTCACCTAGAACTGGGCTGGACTTCAATGAGATGGTGCTACTGACA
ATGAAAGAAAAATCATGGCTTGTCCACAAACAATGGTTTCTAGACTTACC
ACTGCCTTGGACTTCGGGAGCTTCAACATCCCAAGAGACTTGGAACAGAC
AAGATTTGCTGGTCACATTCAAGACAGCTCATGCAAAGAAACAGGAAGTA
GTCGTGCTGGGATCACAGGAAGGAGCAATGCACACTGCGCTGACTGGGGC
GACAGAAATCCAGACGTCAGGAACGACAACAATTTTTGCGGGACACCTGA
AATGTAGACTAAAAATGGACAAACTGACTTTAAAAGGGATGTCATATGTG
ATGTGCACAGGCTCATTTAAGCTAGAGAAGGAAGTGGCTGAGACCCAGCA
TGGAACTGTTTTAGTGCAGGTTAAATACGAAGGAACAGATGCACCATGCA
AGATTCCTTTTTTGACCCAAGATGAGAAAGGAGTGAACCAGAATGGGAGA
TTGATAACAGCTAATCCTATAGTTACTGATAAAGAAAAACCAGTCAACAT
TGAGACAGAACCACCTTTTGGTGAGAGCTACATCGTGGTAGGGGCAGGTG
AAAAAGCTTTGAAACTAAGCTGGTTCAAGAAAGGAAGCAGCATAGGGAAA
ATGTTCGAAGCAACCGCCCGAGGAGCACGAAGGATGGCCATCCTGGGAGA
CACTGCATGGGACTTCGGCTCTATAGGAGGATTGTTCACGTCTGTGGGAA
AATTGATACACCAGGTTTTTGGAACTGCATATGGGGTTCTGTTCAGCGGT
GTTTCTTGGACCATGAAAATAGGAATAGGGATTCTGCTGACATGGTTGGG
ATTAAATTCAAGGAGCACGTCACTTTCAATGACGTGCATTGCAGTTGGCA
TGGTCACACTGTACCTAGGAGTCATGGTTCAAGCG
>Brazil(Rio_de_Janeiro)_15_2010(HQ696612) Dengue virus 1 strain 15_2010/BR/RJ/2010 polyprotein gene, partialcds.
ATGCGATGCGTGGGAATAGGCAACAGAGACTTCGTTGAAGGACTGTCAGG
AGCAACGTGGGTGGACGTGGTATTGGAGCATGGAAGCTGCGTCACCACCA
TGGCAAAAAATAAACCAACATTGGACATTGAACTCTTGAAGACGGAGGTC
ACGAACCCTGCCGTCTTACGCAAACTGTGCATTGAAGCTAAAATATCAAA
CACCACCACCGATTCAAGATGTCCAACACAAGGAGAGGCTACACTGGTGG
AAGAACAAGACGCGAACTTTGTGTGTCGCCGAACGTTTGTGGACAGAGGC
TGGGGTAATGGCTGTGGACTATTCGGAAAGGGAAGTCTATTGACGTGTGC
CAAGTTCAAGTGTGTGACAAAACTAGAGGGAAAGATAGTTCAATATGAAA
ACTTAAAATATTCAGTGATAGTCACTGTCCACACTGGGGACCAGCACCAG
GTGGGAAACGAGACTACAGAACATGGAACAATTGCAACCATAACACCTCA
AGCTCCCACGTCGGAAATACAGCTGACTGACTACGGAGCCCTCACATTGG
ACTGCTCACCTAGAACAGGGCTGGACTTTAATGAGATGGTGCTATTGACA
ATGAAAGAAAAATCATGGCTTGTCCACAAACAATGGTTTCTAGACTTACC
ACTGCCATGGACTTCGGGGGCTTCAACATCTCAAGAGACCTGGAACAGAC
AAGATTTGCTGGTCACATTCAAGACAGCTCATGCAAAGAAACAGGAAGTA
GTCGTACTGGGATCACAGGAAGGAGCAATGCACACAGCGTTGACTGGGGC
GACAGAAATCCAGACGTCAGGAACGACAACAATCTTCGCAGGACACCTGA
AATGCAGACTAAAAATGGATAAACTGACCTTAAAGGGGATGTCATATGTG
ATGTGCACAGGCTCATTTAAGCTAGAGAAGGAAGTGGCTGAGACCCAGCA
TGGAACTGTCCTAGTGCAGGTCAAATATGAAGGAACAGACGCGCCATGCA
AGATCCCCTTCTCGACCCAAGATGAGAAAGGAGTGACCCAGAATGGGAGA
TTGATAACAGCCAATCCCATAGTTACTGACAAAGAAAAACCAGTCAACAT
TGAGACAGAACCACCTTTTGGTGAGAGCTACATCGTGGTAGGGGCAGGCG
AAAAAGCTTTGAAACTAAGCTGGTTCAAGAGAGGAAGCAGCATAGGGAAA
ATGTTCGAAGCAACCGCCCGAGGAGCACGAAGGATGGCTATCCTGGGAGA
CACCGCATGGGACTTCGGTTCTATAGGAGGAGTGTTTACATCTGTGGGAA
AATTGGTACACCAGGTTTTTGGAACCGCATATGGGGTTCTGTTTAGCGGT
GTTTCTTGGACCATGAAAATAGGAATAGGGATTCTGCTGACATGGTTGGG
ATTAAATTCAAGGAGCACGTCACTTTCGATGACGTGCATTGCAGTTGGCA
TGGTCACACTGTACCTAGGAGTCATGGTTCAAGCG
>Brazil(Rio_de_Janeiro)_20_2010(HQ696613) Dengue virus 1 strain 20_2010/BR/RJ/2010 polyprotein gene, partialcds.
ATGCGATGCGTGGGAATAGGCAATAGAGACTTCGTTGAAGGACTGTCAGG
AGCAACGTGGGTGGACGTGGTACTGGAGCATGGAAGCTGCGTCACCACCA
TGGCAAAAAACAAACCAACATTGGACATTGAACTCTTGAAAACGGAGGTC
ACGAACCCTGCCGTCCTGCGCAAACTGTGCATTGAAGCTAAAATATCAAA
CACCACCACCGATTCAAGATGTCCAACACAAGGAGAAGCCACACTGGTGG
AAGAACAAGACGCGAACTTTGTGTGTCGACGGACGTTCGTGGACAGAGGC
TGGGGTAATGGCTGCGGACTATTTGGAAAAGGAAGTCTACTGACGTGTGC
TAAGTTCAAGTGTGTGACAAAACTAGAAGGAAAAATAGTTCAATATGAAA
ACTTAAAATATTCAGTGATAGTCACTGTCCACACTGGGGACCAGCACCAG
GTAGGAAACGAGACTACAGAACATGGAACAATTGCAACCATAACACCTCA
AGCTCCTACGTCGGAAATACAGCTGACCGACTACGGAGCCCTCACATTGG
ACTGCTCACCTAGAACTGGGCTGGACTTCAATGAGATGGTGCTACTGACA
ATGAAAGAAAAATCATGGCTTGTCCACAAACAATGGTTTCTAGACTTACC
ACTGCCTTGGACTTCGGGAGCTTCAACATCCCAAGAGACTTGGAACAGAC
AAGATTTGCTGGTCACATTCAAGACAGCTCATGCAAAGAAACAGGAAGTA
GTCGTGCTGGGATCACAGGAAGGAGCAATGCACACTGCGCTGACTGGGGC
GACAGAAATCCAGACGTCAGGAACGACAACAATTTTTGCGGGACACCTGA
AATGTAGACTAAAAATGGACAAACTGACTTTAAAAGGGATGTCATATGTG
ATGTGCACAGGCTCATTTAAGCTAGAGAAGGAAGTGGCTGAGACCCAGCA
TGGAACTGTTTTAGTGCAGGTTAAATACGAAGGAACAGATGCACCATGCA
AGATCCCTTTTTTGACCCAAGATGAGAAAGGAGTGACCCAGAATGGGAGA
TTGATAACAGCTAATCCTATAGTTACTGATAAAGAAAAACCAGTCAACAT
TGAGACAGAACCACCTTTTGGTGAGAGCTACATCGTGGTAGGGGCAGGTG
AAAAAGCTTTGAAACTAAGCTGGTTCAAGAAAGGAAGCAGCATAGGGAAA
ATGTTCGAAGCAACCGCCCGAGGAGCACGAAGGATGGCCATCCTGGGAGA
CACTGCATGGGACTTCGGCTCTATAGGAGGATTGTTCACGTCTGTGGGAA
AATTGATACACCAGGTTTTTGGAACTGCATATGGGGTTCTGTTCAGCGGT
GTTTCTTGGACCATGAAAATAGGAATAGGGATTCTGCTGACATGGTTGGG
ATTAAATTCAAGGAGCACGTCACTTTCAATGACGTGCATTGCAGTTGGCA
TGGTCACACTGTACCTAGGAGTCATGGTTCAAGCG
>Brazil(Rio_de_Janeiro)_242_2010(KF672759) Dengue virus 1 strain 242/2010/BR/RJ/2010 polyprotein gene, partialcds.
ATGCGATGCGTGGGAATAGGCAATAGAGACTTCGTTGAAGGACTGTCAGG
AGCAACGTGGGTGGACGTGGTACTGGAGCATGGAAGCTGCGTCACCACCA
TGGCAAAAAACAAACCAACATTGGACATTGAACTCTTGAAAACGGAGGTC
ACGAACCCTGCCGTCCTGCGCAAACTGTGCATTGAAGCCAAAATATCAAA
CACCACCACCGATTCAAGATGTCCAACACAAGGAGAAGCCACACTGGTGG
AAGAACAAGACGCGAACTTTGTGTGTCGACGGACGTTCGTGGACAGAGGC
TGGGGTAATGGCTGCGGACTATTTGGAAAAGGAAGTCTACTGACATGTGC
TAAGTTCAAGTGTGTGACAAAACTAGAAGGAAAGATAGTTCAATATGAAA
ACTTAAAATATTCAGTGATAGTCACTGTCCACACTGGGGACCAGCACCAG
GTAGGAAACGAGACTACAGAACATGGAACAATTGCAACCATAACACCTCA
AGCTCCTACGTCGGAAATACAGCTGACCGACTACGGAGCCCTCACATTGG
ACTGCTCACCTAGAACTGGGCTGGACTTTAATGAGATGGTGCTACTGACA
ATGAAAGAAAAATCATGGCTTGTCCACAAACAATGGTTTCTAGACTTACC
ACTGCCTTGGACTTCGGGAGCTTCAACATCCCAAGAGACTTGGAACAGAC
AAGATTTGCTGGTCACATTCAAGACAGCTCATGCAAAGAAACAGGAAGTA
GTCGTGCTGGGATCACAGGAAGGAGCAATGCACACTGCGCTGACTGGGGC
GACAGAAATCCAGACGTCAGGAACGACAACAATTTTTGCGGGACACCTGA
AATGTAGACTAAAAATGGACAAACTGACTTTAAAAGGGATGTCATATGTG
ATGTGCACAGGCTCATTTAAGCTAGAGAAGGAAGTGGCTGAGACCCAGCA
TGGAACTGTTTTAGTGCAGGTTAAATACGAAGGAACAGATGCACCATGCA
AGATCCCTTTTTTGACCCAAGATGAGAAAGGAGTGACCCAGAATGGGAGA
TTGATAACAGCTAATCCTATAGTTACTGATAAAGAAAAACCAGTCAACAT
TGAGACAGAACCACCTTTTGGTGAGAGCTACATCGTGGTAGGGGCAGGTG
AAAAAGCTTTGAAACTAAGCTGGTTCAAGAAAGGAAGCAGCATAGGGAAA
ATGTTCGAAGCAACCGCCCGAGGAGCACGAAGGATGGCCATCCTGGGAGA
CACTGCATGGGACTTCGGCTCTATAGGAGGATTGTTCACGTCTGTGGGAA
AATTGATACACCAGGTTTTTGGAACTGCATATGGGGTTCTGTTCAGCGGT
GTTTCTTGGACCATGAAAATAGGAATAGGGATTCTGCTGACATGGTTGGG
ATTAAATTCAAGGAGCACGTCACTTTCAATGACGTGCATTGCAGTTGGCA
TGGTCACACTGTACCTAGGAGTCATGGTTCAAGCG
>Brazil(Rio_de_Janeiro)_2676_2010(KF672786) Dengue virus 1 strain 2676/2010/BR/RJ/2010 polyprotein gene,partial cds.
ATGCGATGCGTGGGAATAGGCAACAGAGACTTCGTTGAAGGACTGTCAGG
AGCAACGTGGGTGGACGTGGTATTGGAGCATGGAAGCTGCGTCACCACCA
TGGCAAAAAATAAACCAACATTGGACATTGAACTCTTGAAGACGGAGGTC
ACGAACCCTGCCGTCTTGCGCAAACTGTGCATTGAAGCTAAAATATCAAA
CACCACCACCGATTCAAGATGTCCAACACAAGGAGAGGCTACACTGGTGG
AAGAACAAGACGCGAACTTTGTGTGTCGCCGAACGTTTGTGGACAGAGGC
TGGGGTAATGGCTGTGGACTATTCGGAAAGGGAAGTCTATTGACGTGTGC
CAAGTTCAAGTGTGTGACAAAACTAGAGGGAAAGATAGTTCAATATGAAA
ACTTAAAATATTCAGTGATAGTCACTGTCCACACTGGGGACCAGCACCAG
GTGGGAAACGAGACCACAGAACATGGAACAATTGCAACCATAACACCTCA
AGCTCCCACGTCGGAAATACAGCTGACTGACTACGGAGCCCTCACACTGG
ACTGCTCACCTAGAACAGGGCTGGACTTTAATGAGATGGTGCTATTGACA
ATGAAAGAAAAATCATGGCTTGTCCACAAACAATGGTTTCTAGACTTACC
ACTGCCATGGACTTCGGGGGCTTCAACATCTCAAGAGACCTGGAACAGAC
AAGATTTGCTGGTCACATTCAAGACAGCTCATGCAAAGAAACAGGAAGTA
GTCGTACTGGGATCACAGGAAGGAGCAATGCACACAGCGTTGACTGGGGC
GACAGAAATCCAGACGTCAGGAACGACAACAATCTTCGCAGGACACCTGA
AATGCAGACTAAAAATGGATAAACTGACCTTAAAGGGGATGTCATATGTG
ATGTGCACAGGCTCATTTAAGCTAGAGAAGGAAGTGGCTGAGACCCAGCA
TGGAACTGTCCTAGTGCAGGTCAAATATGAAGGAACAGACGCGCCATGCA
AGATCCCTTTCTCGACCCAAGATGAGAAAGGAGTGACCCAGAATGGGAGA
TTGATAACAGCCAATCCCATAGTTACTGACAAAGAAAAACCAGTCAACAT
TGAGACAGAACCACCTTTTGGTGAGAGCTACATCGTGGTAGGGGCAGGCG
AAAAAGCTTTGAAACTAAGCTGGTTCAAGAGAGGAAGCAGCATAGGGAAA
ATGTTCGAAGCAACCGCCCGAGGAGCACGAAGGATGGCTATCCTGGGAGA
CACCGCATGGGACTTCGGTTCTATAGGAGGAGTGTTTACATCTGTGGGAA
AATTGGTACATCAGGTTTTTGGAACCGCATATGGGGTTCTGTTTAGCGGT
GTTTCTTGGACCATGAAAATAGGAATAGGGATTCTGCTGACATGGTTGGG
ATTAAATTCAAGGAGCACGTCACTTTCGATGACGTGCATTGCAGTTGGCA
TGGTCACACTGTACCTAGGAGTCATGGTTCAAGCG
>Brazil(Rio_de_Janeiro)_31768_BR_RJ_1986(HQ026760) Dengue virus 1 strain 31768/BR/RJ/1986 polyprotein gene, partialcds.
ATGCGATGCGTGGGAATAGGCAACAGAGACTTCGTTGAAGGACTGTCAGG
AGCAACGTGGGTGGACGTGGTATTGGAGCATGGAAGCTGCGTCACCACCA
TGGCAAAAAATAAACCAACATTGGACATTGAACTCTTGAAGACGGAGGTC
ACGAACCCTGCCGTCTTGCGCAAACTGTGCATTGAAGCTAAAATATCAAA
CACCACCACCGATTCGAGATGTCCAACACAAGGAGAGGCTACACTGGTGG
AAGAACAAGACGCGAACTTTGTGTGTCGTCGAACGTTTGTGGACAGAGGC
TGGGGTAATGGCTGCGGACTATTCGGAAAAGGAAGCCTATTGACGTGTGC
CAAGTTCAAGTGTGTGACAAAACTAGAAGGAAAGATAGTTCAATATGAAA
ACTTAAAATATTCAGTGATAGTCACTGTCCACACTGGGGACCAGCACCAG
GTGGGAAACGAGACTACAGAACATGGAACAATTGCAACCATAACACCTCA
AGCTCCTACGTCGGAAATACAGCTGACTGACTACGGAGCCCTCACATTGG
ACTGCTCACCTAGAACAGGGCTGGACTTTAATGAGATGGTGCTATTGACA
ATGAAAGAAAAATCATGGCTTGTCCACAAACAATGGTTTCTAGACTTACC
ACTGCCTTGGACTTCGGGAGCTTCAACATCCCAAGAGACTTGGAACAGAC
AAGATTTGCTGGTCACATTCAAGACAGCCCATGCAAAGAAACAGGAAGTA
GTCGTACTGGGATCACAGGAAGGAGCAATGCACACTGCGTTGACTGGGGC
GACAGAAATCCAGACGTCAGGAACGACAACAATCTTTGCAGGACACCTGA
AATGCAGACTAAAAATGGATAAACTGACTTTAAAGGGGACGTCATATGTG
ATGTGCACAGGCTCATTTAAGCTAGAGAAGGAAGTGGCTGAGACCCAGCA
TGGAACTGTTCTAGTGCAGGTCAAATACGAAGGAACAGATGCGCCATGCA
AGATCCCCTTTTCGACCCAAGATGAGAAAGGAGTGACCCAGAATGGGAGA
TTGATAACAGCCAATCCCATAGTTACTGACAAAGAAAAACCAGTCAACAT
TGAGACAGAACCACCTTTTGGTGAGAGCTACATCGTGGTAGGGGCAGGTG
AAAAAGCTTTGAAACTAAGCTGGTTCAAGAAAGGAAGCAGCATAGGGAAA
ATGTTCGAAGCAACCGCCCGAGGAGCACGAAGGATGGCTATCCTGGGAGA
CACCGCATGGGACTTCGGCTCTATAGGAGGAGTGTTCACATCTGTGGGAA
AATTGGTACACCAGGTTTTTGGAACCGCATATGGTGTTCTGTTCAGCGGT
GTTTCTTGGACCATGAAAATAGGAATAGGGATTCTGCTGACATGGTTGGG
ATTAAATTCAAGGAGCACGTCACTTTCGATGACGTGCATTGCAGTTGGCA
TGGTTACACTGTACCTAGGAGTCATGGTTCAAGCG
>Brazil(Rio_de_Janeiro)_31807_BR_RJ_1986(JN122280) Dengue virus 1 strain 31807/BR/RJ/1986 polyprotein gene, partialcds.
ATGCGATGCGTGGGAATAGGCAACAGAGACTTCGTTGAAGGACTGTCAGG
AGCAACGTGGGTGGACGTGGTATTGGAGCATGGAAGCTGCTTCACCACCA
TGGCAAAAAATAAACCAACATTGGACATTGAACTCTTGAAGACGGAGGTC
ACGAACCCTGCCGTCTTGCGCAAACTGTGCATTGAAGCTAAAATATCAAA
CACCACCACCGATTCAAGATGTCCAACACAAGGAGAGGCTACACTGGTGG
AAGAACAAGACGCGAACTTTGTGTGTCGTCGAACGTTTGTGGACAGAGGC
TGGGGTAATGGCTGCGGACTATTCGGAAAAGGAAGCCTATTGACGTGTGC
CAAGTTCAAGTGTGTGACAAAACTAGAAGGAAAGATAGTTCAATATGAAA
ACTTAAAATATTCAGTGATAGTCACTGTCCACACTGGGGACCAGCACCAG
GTGGGAAACGAGACTACAGAACATGGAACAATTGCAACCATAACACCTCA
AGCTCCTACGTCGGAAATACAGCTGACTGACTACGGAGCCCTCACATTGG
ACTGCTCACCTAGAACAGGGCTGGACTTTAATGAGATGGTGCTATTGACA
ATGAAAGAAAAATCATGGCTTGTCCACAAACAATGGTTTCTAGACTTACC
ACTGCCTTGGACTTCGGGGGCTTCAACATCCCAAGAGACTTGGAACAGAC
AAGATTTGCTGGTCACATTCAAGACAGCTCATGCAAAGAAACAGGAAGTA
GTCGTACTGGGATCACAGGAAGGAGCAATGCACACTGCGTTGACTGGGGC
GACAGAAATCCAGACGTCAGGAACGACAACAATCTTTGCAGGACACCTGA
AATGCAGACTAAAAATGGATAAACTGACTTTAAAGGGGACGTCATATGTG
ATGTGCACAGGCTCATTTAAGCTAGAGAAGGAAGTGGCTGAGACCCAGCA
TGGAACTGTTTTAGTGCAGGTCAAATACGAAGGAACAGATGCGCCATGCA
AGATCCCCTTTTCGACCCAAGATGAGAAAGGAGTGACCCAGAATGGGAGA
TTGATAACAGCCAATCCCATAGTTACTGACAAAGAAAAACCAGTCAACAT
TGAGACAGAACCACCTTTTGGTGAGAGCTACATCGTGGTAGGGGCAGGTG
AAAAAGCTTTGAAACTAAGCTGGTTCAAGAAAGGAAGCAGCATAGGGAAA
ATGTTCGAAGCAACCGCCCGAGGAGCACGAAGGATGGCTATCCTGGGAGA
CACCGCATGGGACTTCGGCTCTATAGGAGGAGTGTTCACATCTGTGGGAA
AATTGGTACACCAGGTTTTTGGAACCGCATATGGTGTTCTGTTCAGCGGT
GTTTCTTGGACCATGAAAATAGGAATAGGGATTCTGCTGACATGGTTGGG
ATTAAATTCAAGGAGCACGTCACTTTCGATGACGTGCATTGCAGTTGGCA
TGGTTACACTGTACCTAGGAGTCATGGTTCAAGCG
>Brazil(Rio_de_Janeiro)_325_BR_RJ_2011(KF672766) Dengue virus 1 strain 325_2011/BR/RJ/2011 polyprotein gene, partialcds.
ATGCGATGCGTGGGAATAGGCAACAGAGACTTCGTTGAAGGACTGTCAGG
AGCAACGTGGGTGGACGTGGTATTGGAGCATGGAAGCTGCGTCACCACCA
TGGCAAAAAATAAACCAACATTGGACATTGAACTCTTGAAGACGGAGGTC
ACGAACCCTGCCGTCTTGCGCAAACTGTGCATTGAAGCTAAAATATCAAA
CACCACCACCGATTCAAGATGTCCAACACAAGGAGAGGCTACACTGGTGG
AAGAACAAGACGCGAACTTTGTGTGTCGCCGAACGTTTGTGGACAGAGGC
TGGGGTAATGGCTGTGGACTATTCGGAAAGGGAAGTCTATTGACGTGTGC
CAAGTTCAAGTGTGTGACAAAACTAGAGGGAAAGATAGTTCAATATGAAA
ACTTAAAATATTCAGTGATAGTCACTGTCCACACTGGGGACCAGCACCAG
GTGGGAAACGAGACCACAGAACATGGAACAATTGCAACCATAACACCTCA
AGCTCCCACGTCGGAAATACAGCTGACTGACTACGGAGCCCTCACACTGG
ACTGTTCACCTAGAACAGGGCTGGACTTTAATGAGATGGTGCTATTGACA
ATGAAAGAAAAATCATGGCTTGTCCACAAACAATGGTTTCTAGACTTACC
ACTGCCATGGACTTCGGGGGCTTCAACATCTCAAGAGACCTGGAACAGAC
AAGATTTGCTGGTCACATTCAAGACAGCTCATGCAAAGAAACAGGAAGTA
GTCGTACTGGGATCACAGGAAGGAGCAATGCACACAGCGTTGACTGGGGC
GACAGAAATCCAGACGTCAGGAACGACAACAATCTTCGCAGGACACCTGA
AATGCAGACTAAAAATGGATAAACTGACCTTAAAAGGGATGTCATATGTG
ATGTGCACAGGCTCATTTAAGCTAGAGAAGGAAGTGGCTGAGACCCAGCA
TGGAACTGTCCTAGTGCAGGTCAAATATGAAGGAACAGACGCGCCATGCA
AGATCCCTTTCTCGACCCAAGATGAGAAAGGAGTGACCCAGAATGGGAGA
TTGATAACAGCCAATCCCATAGTTACTGACAAAGAAAAACCAGTCAACAT
TGAGACAGAACCACCTTTTGGTGAGAGCTACATCGTGGTAGGGGCAGGCG
AAAAAGCTTTGAAACTAAGCTGGTTCAAGAGAGGAAGCAGCATAGGGAAA
ATGTTCGAAGCAACCGCCCGAGGAGCACGAAGGATGGCTATCCTGGGAGA
CACCGCATGGGACTTCGGTTCTATAGGAGGAGTGTTTACATCTGTGGGAA
AATTGGTACATCAGGTTTTTGGAACCGCATATGGGGTTCTGTTTAGCGGT
GTTTCTTGGACCATGAAAATAGGAATAGGGATTCTGCTGACATGGTTGGG
ATTAAATTCAAGGAGCACGTCACTTTCGATGACGTGCATTGCAGTTGGCA
TGGTCACACTGTACCTAGGAGTCATGGTTCAAGCG
>Brazil(Rio_de_Janeiro)_36034_BR_RJ_1988(KF672761) Dengue virus 1 strain 36034/BR/RJ/1988 polyprotein gene, partialcds.
ATGCGATGCGTGGGAATAGGCAACAGAGACTTCGTTGAAGGACTGTCAGG
AGCAACGTGGGTGGACGTGGTATTGGAGCATGGAAGCTGCGTCACCACCA
TGGCAAAAAATAAACCAACATTGGACATTGAACTCTTGAAGACGGAGGTC
ACGAACCCTGCCGTCTTGCGCAAACTGTGCATTGAAGCTAAAATATCAAA
CACCACCACCGATTCAAGATGTCCAACACAAGGAGAGGCTACACTGGTGG
AAGAACAAGACGCGAACTTTGTGTGTCGTCGAACGTTTGTGGACAGAGGC
TGGGGTAACGGCTGCGGACTATTCGGAAAAGGAAGCCTATTGACGTGTGC
CAAGTTCAAGTGTGTGACAAAACTAGAAGGAAAGATAGTTCAATATGAAA
ACTTAAAATATTCAGTGATAGTCACTGTCCACACTGGGGACCAGCACCAG
GTGGGAAACGAGACTACAGAACATGGAACAATTGCAACCATAACACCTCA
AGCTCCTACGTCGGAAATACAGCTGACTGACTACGGAGCCCTCACATTGG
ACTGCTCACCTAGAACAGGGCTGGACTTTAATGAGATGGTGCTATTGACA
ATGAAAGAAAAATCATGGCTTGTCCACAAACAATGGTTTCTAGACTTACC
ACTGCCTTGGACTTCGGGGGCTTCAACATCCCAAGAGACTTGGAACAGAC
AAGATTTGCTGGTCACATTCAAGACAGCTCATGCAAAGAAACAGGAAGTA
GTCGTACTGGGATCACAGGAAGGAGCAATGCACACTGCGTTGACTGGGGC
GACAGAAATCCAGACGTCAGGAACGACAACAATCTTTGCAGGACACCTGA
AATGCAGATTAAAAATGGATAAACTGACTTTAAAGGGGACGTCATATGTG
ATGTGCACAGGCTCATTTAAGCTAGAGAAGGAAGTGGCTGAGACCCAGCA
TGGAACTGTTCTAGTGCAGGTCAAATACGAAGGAACAGATGCGCCATGCA
AGATCCCCTTTTCGACCCAAGATGAGAAAGGAGTGACCCAGAATGGGAGA
TTGATAACAGCCAATCCCATAGTTACTGACAAAGAAAAACCAGTTAACAT
TGAGACAGAACCACCTTTTGGTGAGAGCTACATCGTGGTAGGGGCAGGTG
AAAAAGCTTTGAAACTAAGCTGGTTCAAGAAAGGAAGCAGCATAGGGAAA
ATGTTCGAAGCAACCGCCCGAGGAGCACGAAGGATGGCTATCCTGGGAGA
CACCGCATGGGACTTCGGCTCTATAGGAGGAGTGTTCACATCTGTAGGAA
AATTGGTACACCAGGTTTTTGGAACCGCGTATGGTGTTCTGTTCAGCGGT
GTTTCTTGGACCATGAAAATAGGAATAGGGATTCTGCTGACATGGTTGGG
ATTAAATTCAAGGAGCACGTCACTTTCGATGACGTGCATTGCAGTTGGCA
TGGTTACACTGTACCTAGGAGTCATGGTTCAAGCG
>Brazil(Rio_de_Janeiro)_512_BR_RJ_2011(KF672767) Dengue virus 1 strain 512_2011/BR/RJ/2011 polyprotein gene, partialcds.
ATGCGATGCGTGGGAATAGGCAATAGAGACTTCGTTGAAGGACTGTCAGG
AGCAACGTGGGTGGACGTGGTACTGGAGCATGGAAGCTGCGTCACCACCA
TGGCAAAAAACAAACCAACATTGGACATTGAACTCTTGAAAACGGAGGTC
ACGAACCCTGCCGTCCTGCGCAAACTGTGCATTGAAGCTAAAATATCAAA
CACCACCACCGATTCAAGATGTCCAACACAAGGAGAAGCCACACTGGTGG
AAGAACAAGACGCGAACTTTGTGTGTCGACGGACGTTCGTGGACAGAGGC
TGGGGCAATGGCTGCGGACTATTTGGAAAAGGAAGTCTACTGACGTGTGC
TAAGTTCAAGTGTGTGACAAAACTAGAAGGAAAGATAGTTCAATATGAAA
ACTTAAAATATTCAGTGATAGTCACTGTCCACACTGGGGACCAGCACCAG
GTAGGAAACGAGACTACAGAACATGGAACAATTGCAACCATAACACCTCA
AGCTCCTACGTCGGAAATACAGCTGACCGACTACGGAGCCCTCACATTGG
ACTGCTCACCTAGAACTGGGCTGGACTTTAATGAGATGGTGCTACTGACA
ATGAAAGAAAAATCATGGCTTGTCCACAAACAATGGTTTCTAGACTTACC
ACTGCCTTGGACTTCGGGAGCTTCAACATCCCAAGAGACTTGGAACAGAC
AAGATTTGCTGGTCACATTCAAGACAGCTCATGCAAAGAAACAGGAAGTA
GTCGTGCTGGGATCACAGGAAGGAGCAATGCACACTGCGCTGACTGGGGC
GACAGAAATCCAGACGTCAGGAACGACAACAATTTTTGCGGGACACCTGA
AATGTAGACTGAAAATGGACAAACTGACTTTAAAAGGGATGTCATATGTG
ATGTGCACAGGCTCATTTAAGCTAGAGAAGGAAGTGGCTGAGACCCAGCA
TGGAACTGTTTTAGTGCAGGTTAAATACGAAGGAACAGATGCACCATGCA
AGATCCCTTTTTTGACCCAAGATGAGAAAGGAGTGACCCAGAATGGGAGA
TTGATAACAGCTAATCCTATAGTTACTGACAAAGAAAAACCAGTCAACAT
TGAGACAGAACCACCTTTTGGTGAGAGCTACATCGTGGTAGGGGCAGGTG
AAAAAGCTTTGAAACTAAGCTGGTTCAAGAAAGGAAGCAGCATAGGGAAA
ATGTTCGAAGCAACCGCCCGAGGAGCACGAAGGATGGCCATCCTGGGAGA
CACTGCATGGGACTTCGGCTCTATAGGAGGATTGTTCACGTCTGTGGGAA
AATTGATACACCAGGTTTTTGGAACTGCATATGGGGTTCTGTTCAGCGGT
GTTTCTTGGACCATGAAAATAGGAATAGGGATTCTGCTGACATGGTTGGG
ATTAAATTCAAGGAGCACGTCACTTTCAATGACGTGCATTGCAGTTGGCA
TGGTCACACTGTACCTAGGAGTCATGGTTCAAGCG
>Brazil(Rio_de_Janeiro)_514_BR_RJ_2011(KF672784) Dengue virus 1 strain 514/2011/BR/RJ/2011 polyprotein gene, partialcds.
ATGCGATGCGTGGGAATAGGCAATAGAGACTTCGTTGAAGGACTGTCAGG
AGCAACGTGGGTGGACGTGGTACTGGAGCATGGAAGCTGCGTCACCACCA
TGGCAAAAAACAAACCAACATTGGACATTGAACTCTTGAAAACGGAGGTC
ACGAACCCTGCCGTCCTGCGCAAACTGTGCATTGAAGCTAAAATATCAAA
CACCACCACCGATTCAAGATGTCCAACACAAGGAGAAGCCACACTGGTGG
AAGAACAAGACGCGAACTTTGTGTGTCGACGGACGTTCGTGGACAGAGGC
TGGGGTAATGGCTGCGGACTATTTGGAAAAGGAAGTCTACTGACGTGTGC
TAAGTTCAAGTGTGTGACAAAACTAGAAGGAAAGATAGTTCAATATGAAA
ACTTAAAATATTCAGTGATAGTCACTGTCCACACTGGGGACCAGCACCAG
GTAGGAAACGAGACTACAGAACATGGAACAATTGCAACCATAACACCTCA
AGCTCCTACGTCGGAAATACAGCTGACCGACTACGGAGCCCTCACATTGG
ACTGCTCACCTAGAACTGGGCTGGACTTTAATGAGATGGTGCTACTAACA
ATGAAAGAAAAATCATGGCTTGTCCACAAACAATGGTTTCTAGACTTACC
ACTGCCTTGGACTTCAGGAGCTTCAACATCCCAAGAGACTTGGAACAGAC
AAGATTTGCTGGTCACATTCAAGACAGCTCATGCAAAGAAACAGGAAGTA
GTCGTGCTGGGATCACAGGAAGGAGCAATGCACACTGCGCTGACTGGGGC
GACAGAAATCCAGACGTCAGGAACGACAACAATTTTTGCGGGACACCTGA
AATGTAGACTAAAAATGGACAAACTGACTTTAAAAGGGATGTCATATGTG
ATGTGCACAGGCTCATTTAAGCTAGAGAAGGAAGTGGCTGAGACCCAGCA
TGGAACCGTTTTAGTGCAGGTTAAATACGAAGGAACAGATGCACCATGCA
AAATCCCTTTTTTGACCCAAGATGAGAAAGGAGTGACCCAGAATGGGAGA
TTGATAACAGCTAATCCCATAGTTACTGATAAAGAAAAACCAGTCAACAT
TGAGACAGAACCACCTTTTGGTGAGAGCTACATCGTGGTAGGGGCAGGTG
AAAAAGCTTTGAAACTAAGCTGGTTCAAGAAAGGAAGCAGCATAGGGAAA
ATGTTCGAAGCAACCGCCCGAGGAGCACGAAGGATGGCCATCCTGGGAGA
CACTGCATGGGACTTCGGCTCTATAGGAGGATTGTTCACGTCCGTGGGAA
AATTGATACACCAGGTTTTTGGAACTGCATATGGGGTTCTGTTCAGCGGT
GTCTCTTGGACCATGAAAATAGGAATAGGGATTCTGCTGACATGGTTGGG
ATTAAATTCAAGGAGCACGTCACTTTCAATGACGTGCATTGCAGTTGGCA
TGGTCACACTGTACCTAGGAGTCATGGTTCAAGCG
>Brazil(Rio_de_Janeiro)_58540_1997(KF672771) Dengue virus 1 strain 58540/BR/RJ/1997 polyprotein gene, partialcds.
ATGCGATGCGTGGGAATAGGCAACAGAGACTTCGTTGAAGGACTGTCAGG
AGCAACGTGGGTAGATGTGGTATTGGAGCATGGAAGCTGCGTCACCACCA
TGGCAAAAAATAAACCAACATTGGACATTGAACTCTTGAAGACGGAGGTC
ACGAACCCTGCCGTCTTGCGCAAACTGTGCATTGAAGCCAAAATATCAAA
CACCACCACCGATTCAAGATGTCCAACACAAGGAGAGGCTACACTGGTGG
AAGAACAAGACGCGAACTTTGTGTGTCGCCGAACGTTTGTGGACAGAGGC
TGGGGTAATGGCTGCGGATTATTCGGAAAAGGAAGCCTATTGACGTGTGC
CAAGTTCAAGTGTGTGACAAAACTAGAAGGAAAGATAGTTCAATATGAAA
ACTTAAAATATTCAGTGATAGTCACCGTCCACACTGGGGATCAGCACCAG
GTGGGAAACGAGACTACAGAACATGGAACAATTGCAACCATAACACCTCA
AGCTCCTTCGTCGGAAATACAGCTGACTGACTACGGAGCCCTCACATTGG
ACTGCTCACCTAGAACAGGGCTGGACTTTAATGAGATGGTGCTATTGACA
ATGAAAGAAAAATCATGGCTTGTCCACAAACAATGGTTTCTAGACTTACC
ACTGCCTTGGACTTCGGGGGCTTCAACATCCCAAGAGACTTGGAACAGAC
AAGATTTGCTGGTCACATTCAAGACAGCTCATGCAAAGAAACAGGAAGTA
GTCGTACTGGGATCACAAGAAGGAGCAATGCACACCGCGTTGACTGGGGC
GACAGAAATCCAGACGTCAGGAACGACAACAATCTTTGCAGGGCACCTGA
AATGCAGACTAAAAATGGATAAACTGACTTTAAAGGGGACGTCATACGTG
ATGTGCACAGGCTCATTTAAGCTAGAGAAGGAAGTGGCTGAGACCCAGCA
TGGAACTGTTCTAGTGCAGGTCAAATACGAAGGAACAGACGCGCCATGCA
AGATCCCCTTTTCGACCCAAGATGAGAAAGGAGTGACCCAGAATGGGAGA
TTGATAACAGCCAATCCCATAGTCACTGACAAAGAAAAACCAGTCAACAT
TGAGACAGAACCACCTTTTGGTGAGAGCTACATCGTGGTAGGGGCAGGTG
AAAAAGCTTTGAAACTAAGCTGGTTCAAGAAAGGAAGCAGCATAGGGAAA
ATGTTCGAAGCAACTGCCCGAGGAGCACGAAGGATGGCTATCCTGGGAGA
CACCGCATGGGACTTCGGCTCTATAGGAGGAGTGTTCACATCTGTGGGAA
AATTGGTACACCAGGTTTTTGGAACCGCATATGGTGTTCTGTTCAGCGGT
GTTTCTTGGACCATGAAAATAGGAATAGGGATTCTGCTGACATGGTTGGG
ATTAAATTCAAGGAGCACGTCACTTTCGATGACGTGCATTGCAGTTGGCA
TGGTTACACTGTACCTAGGAGTCATGGTTCAAGCG
>Brazil(Rio_de_Janeiro)_58610_1997(KF672772) Dengue virus 1 strain 58610/BR/RJ/1997 polyprotein gene, partialcds.
ATGCGATGCGTGGGAATAGGCAACAGAGACTTCGTCGAAGGACTGTCAGG
AGCAACGTGGGTAGACGTGGTATTGGAGCATGGAAGCTGCGTCACCACCA
TGGCAAAAAATAAACCAACATTGGACATAGAACTCTTGAAGACGGAGGTC
ACGAACCCTGCCGTCTTGCGCAAACTGTGCATTGAAGCCAAAATATCAAA
CACCACCACCGATTCAAGATGTCCAACACAAGGAGAGGCTACACTGGTGG
AAGAACAAGACGCGAACTTTGTGTGTCGCCGAACGTTTGTGGACAGAGGC
TGGGGTAATGGCTGCGGATTATTCGGAAAAGGAAGCCTATTGACGTGTGC
CAAGTTCAAGTGTGTGACAAAACTAGAAGGAAAGATAGTTCAATATGAAA
ACTTAAAATATTCAGTGATAGTCACCGTCCACACTGGGGATCAGCACCAG
GTGGGAAACGAGACTACAGAACATGGAACAATTGCAACCATAACACCTCA
AGCTCCTACGTCGGAAATACAGCTGACTGACTACGGAGCCCTCACATTGG
ACTGCTCACCTAGAACAGGGCTGGACTTTAATGAGATGGTGCTATTGACA
ATGAAAAAAAAATCATGGCTTGTTCACAAACAATGGTTTCTAGACTTACC
ACTGCCTTGGACTTCGGGGGCTTCAACATCCCAAGAGACTTGGAACAGAC
AAGATTTGCTGGTCACATTCAAGACAGCTCATGCAAAGAAACAGGAAGTA
GTCGTACTGGGATCACAAGAAGGAGCAATGCACACCGCGTTGACTGGGGC
GACAGAAATCCAGACGTCAGGAACGACAACAATCTTTGCAGGGCACCTGA
AATGCAGACTAAAAATGGATAAACTGACTTTAAAGGGGACGTCATATGTG
ATGTGCACAGGCTCATTTAAGCTAGAGAAGGAAGTGGCTGAGACCCAGCA
TGGAACTGTTCTAGTGCAGGTCAAATACGAAGGAACAGATGCGCCATGCA
AGATCCCCTTTTCGACCCAAGACGAGAAAGGAGTGACCCAGAATGGGAGA
TTGATAACAGCCAATCCCATAGTTACTGACAAAGAAAAACCAGTCAACAT
TGAGACAGAACCACCTTTTGGTGAGAGCTACATCGTGGTAGGGGCAGGTG
AAAAAGCTTTGAAACTAAGCTGGTTCAAGAAAGGAAGCAGCATAGGGAAA
ATGTTCGAAGCAACCGCCCGAGGAGCACGAAGGATGGCTATCCTGGGAGA
CACCGCATGGGACTTCGGCTCTATAGGAGGAGTGTTCACATCTGTGGGAA
AATTGGTACACCAGGTTTTTGGAACCGCATATGGTGTTCTGTTCAGCGGT
GTTTCTTGGACCATGAAAATAGGAATAGGGATTCTGCTGACATGGTTGGG
ATTAAATTCAAGGAGCACGTCACTTTCGATGACGTGCATTGCAGTTGGCA
TGGTTACACTGTACCTAGGAGTCATGGTTCAAGCG
>Brazil(Rio_de_Janeiro)_60068_BR_RJ_1998(KF672774) Dengue virus 1 strain 60068/BR/RJ/1998 polyprotein gene, partialcds.
ATGCGATGCGTGGGAATAGGCAACAGAGACTTCGTCGAAGGACTGTCAGG
AGCAACGTGGGTAGACGTGGTATTGGAGCATGGAAGCTGCGTCACCACCA
TGGCAAAAAATAAACCAACATTGGACATTGAACTCTTGAAGACGGAGGTC
ACGAACCCTGCCGTCTTGCGCAAACTGTGCATTGAAGCCAAAATATCAAA
CACCACCACCGATTCAAGATGTCCAACACAAGGAGAAGCTACACTGGTGG
AAGAACAAGACGCGAACTTTGTGTGTCGCCGAACGTTTGTGGACAGAGGC
TGGGGTAATGGCTGCGGATTATTCGGAAAAGGAAGCCTATTGACGTGTGC
CAAGTTCAAGTGTGTGACAAAACTAGAAGGAAAGATAGTTCAATATGAAA
ACTTAAAATATTCAGTGATAGTCACCGTCCACACTGGGGATCAGCACCAG
GTGGGAAACGAGACTACAGAGCATGGAACAATTGCAACCATAACACCTCA
AGCTCCTACGTCGGAAATACAGCTGACTGACTACGGAGCCCTCACATTGG
ACTGCTCACCTAGAACAGGGCTGGACTTTAATGAGATGGTGCTATTGACA
ATGAAAGAAAAATCATGGCTTGTCCACAAACAATGGTTTCTAGACTTACC
ACTGCCTTGGACTTCGGGGGCTTCAACATCCCAAGAGACTTGGAACAGAC
AAGATTTGCTGGTCACATTCAAGACAGCTCATGCAAAGAAACAGGAAGTA
GTCGTACTGGGATCACAAGAAGGAGCAATGCACACCGCGTTGACTGGGGC
GACAGAAATCCAGACGTCAGGAACGACAACAATCTTTGCAGGGCACCTGA
AATGCAGACTAAAAATGGATAAACTGACTTTAAAGGGGACGTCATATGTG
ATGTGCACAGGCTCGTTTAAGCTAGAGAAGGAAGTGGCTGAGACCCAGCA
TGGAACTGTTCTAGTGCAGGTCAAATACGAAGGAACAGATGCGCCATGCA
AGATCCCTTTTTCGACCCAAGATGAGAAAGGAGTGACCCAGAATGGGAGA
TTGATAACAGCCAATCCCATAGTTACTGACAAAGAAAAACCAGTCAACAT
TGAGACAGAACCACCTTTTGGTGAGAGCTACATCGTGGTAGGGGCAGGTG
AAAAAGCTTTGAAACTAAGCTGGTTCAAGAAAGGAAGCAGCATAGGGAAA
ATGTTCGAAGCAACCGCCCGAGGAGCACGAAGGATGGCTATCCTGGGAGA
CACCGCATGGGACTTCGGCTCTATAGGAGGAGTGTTCACATCTGTGGGAA
AATTGGTACACCAGGTTTTTGGAACCGCATATGGTGTTCTGTTCAGCGGT
GTTTCTTGGACCATGAAAATAGGAATAGGGATTCTGCTGACATGGTTGGG
ACTAAATTCAAGGAGCACGTCACTTTCGATGACGTGCATTGCAGTTGGCA
TGGTTACACTGTACCTAGGAGTCATGGTTCAAGCG
>Brazil(Rio_de_Janeiro)_64450_BR_RJ_1999(KF672780) Dengue virus 1 strain 64450/BR/RJ/1999 polyprotein gene, partialcds.
ATGCGATGCGTGGGAATAGGCAACAGAGACTTCGTTGAAGGACTGTCAGG
AGCAACGTGGGTAGACGTGGTACTGGAGCATGGAAGCTGCGTCACCACCA
TGGCAAAAAATAAACCAACATTGGACATTGAACTCTTGAAGACGGAGGTC
ACGAACCCTGCCGTCTTGCGCAAACTGTGTATTGAAGCCAAAATATCAAA
CACCACCACCGATTCAAGATGTCCAACACAAGGAGAGGCTACACTGGTGG
AAGAACAAGACGCGAACTTTGTGTGTCGCCGAACGTTTGTGGACAGAGGC
TGGGGTAATGGCTGCGGATTATTCGGAAAAGGAAGCCTATTGACGTGTGC
CAAGTTCAAGTGTGTGACAAAACTAGAAGGAAAAATAGTTCAATATGAAA
ACTTAAAATATTCAGTGATAGTCACCGTCCACACTGGGGATCAGCACCAG
GTGGGAAACGAGACTACAGAACATGGAACAATTGCAACCATAACACCTCA
AGCTCCTACGTCGGAAATACAGCTGACTGACTACGGAGCCCTCACATTGG
ACTGCTCACCTAGAACAGGGCTGGACTTTAATGAGATGGTGCTATTGACA
ATGAAAGAAAAATCATGGCTTGTCCACAAACAATGGTTTCTAGACTTACC
ACTGCCTTGGACTTCGGGGGCTTCAACATCCCAAGAGACTTGGAACAGAC
AAGATTTGCTGGTCACATTCAAGACAGCTCATGCAAAGAAACAGGAAGTA
GTCGTACTGGGATCACAAGAAGGAGCAATGCACACCGCGTTGACTGGGGC
GACAGAAATCCAGACGTCAGGAACGACAACAATCTTTGCAGGGCACCTGA
AATGCAGACTAAAAATGGATAAACTGACTTTAAAAGGGACGTCATATGTG
ATGTGCACAGGCTCATTTAAGCTAGAGAAGGAAGTGGCTGAGACCCAGCA
TGGAACTGTTCTAGTGCAGGTCAAATACGAAGGAACAGATGCGCCATGCA
AGATCCCTTTTTCGACCCAAGATGAGAAAGGAGTGACCCAGAATGGGAGA
TTGATAACAGCCAATCCCATAGTTACTGACAAAGAAAAACCAGTCAACAT
TGAGACAGAACCACCTTTTGGTGAGAGCTACATCGTGGTAGGGGCAGGTG
AAAAAGCTTTGAAGCTAAGCTGGTTCAAGAAAGGGAGCAGCATAGGGAAA
ATGTTCGAAGCAACCGCCCGAGGAGCACGAAGGATGGCTATCCTGGGAGA
CACCGCATGGGACTTCGGCTCTATAGGAGGAGTGTTCACATCTGTGGGAA
AATTGGTACACCAGGTTTTTGGAACCGCATATGGTGTTCTGTTCAGCGGT
GTTTCTTGGACCATGAAAATAGGAATAGGGATTCTGCTGACATGGTTGGG
ATTAAATTCAAGGAGCACGTCACTTTCGATGACGTGCATTGCAGTTGGCA
TGGTTACACTGTACCTAGGAGTCATGGTTCAAGCG
>Brazil(Rio_de_Janeiro)_64616_BR_RJ_1999(KF672792) Dengue virus 1 strain 64616/BR/RJ/1999 envelope protein gene,partial cds.
ATGCGATGCGTGGGAATAGGCAACAGAGACTTCGTTGAAGGACTGTCAGG
AGCAACGTGGGTAGACGTGGTACTGGAGCATGGAAGCTGCGTCACCACCA
TGGCAAAAAACAAACCAACATTGGACATTGAACTCTTGAAGACGGAGGTC
ACGAACCCTGCCGTCTTGCGCAAACTGTGTATTGAAGCCAAAATATCAAA
CACCACCACCGATTCAAGATGTCCAACACAAGGAGAGGCTACACTGGTGG
AAGAACAAGACGCGAACTTTGTGTGTCGCCGAACGTTTGTGGACAGAGGC
TGGGGTAATGGCTGCGGATTATTCGGAAAAGGAAGCCTATTGACGTGTGC
CAAGTTCAAGTGTGTGACAAAACTAGAAGGAAAAATAGTTCAATATGAAA
ACTTAAAATATTCAGTGATAGTCACCGTCCACACTGGGGATCAGCACCAG
GTGGGAAACGAGACCACAGAACATGGAACAATTGCAACCATAACACCTCA
AGCTCCTACGTCGGAAATACAGCTGACTGACTACGGAGCCCTCACATTGG
ACTGCTCACCTAGAACAGGGCTGGACTTTAATGAGATGGTGCTATTGACA
ATGAAAGAAAAATCATGGCTTGTCCACAAACAATGGTTTCTAGACTTACC
ACTGCCTTGGACTTCGGGGGCTTCAACATCCCAAGAGACTTGGAACAGAC
AAGATTTACTGGTCACATTCAAGACAGCTCATGCAAAGAAACAGGAAGTA
GTCGTACTGGGATCACAAGAAGGAGCAATGCACACCGCGTTGACTGGGGC
GACAGAAATCCAGACGTCAGGAACGACAACAATCTTTGCAGGGCACCTGA
AATGCAGACTAAAAATGGATAAACTGACTTTAAAAGGGACGTCATATGTG
ATGTGCACAGGCTCATTTAAGCTAGAGAAGGAAGTGGCTGAGACCCAGCA
TGGAACTGTTCTAGTGCAGGTCAAATACGAAGGAACAGATGCGCCATGCA
AGATCCCTTTTTCGACCCAAGATGAGAAAGGAGTGACCCAGAATGGGAGA
TTGATAACAGCCAATCCCATAGTTACTGACAAAGAAAAACCAGTCAACAT
TGAGACAGAACCACCTTTTGGTGAGAGCTACATCGTGGTAGGGGCAGGTG
AAAAAGCTTTGAAACTAAGCTGGTTCAAGAAAGGAAGCAGCATAGGGAAA
ATGTTCGAAGCAACCGCCCGAGGAGCACGAAGGATGGCTATCCTGGGAGA
CACCGCATGGGACTTCGGCTCTATAGGAGGAGTGTTCACATCTGTGGGAA
AATTGGTACACCAGGTTTTTGGAACCGCATATGGTGTTCTGTTCAGCGGT
GTTTCTTGGACCATGAAAATAGGAATAGGGATTCTGCTGACATGGTTGGG
ATTAAATTCAAGGAGCACGTCACTTTCGATGACGTGCATTGCAGTTGGCA
TGGTTACACTGTACCTAGGAGTCATGGTTCAAGCG
>Brazil(Rio_de_Janeiro)_66568_BR_RJ_2000(KF672782) Dengue virus 1 strain 66568/BR/RJ/2000 polyprotein gene, partialcds.
ATGCGATGCGTGGGAATAGGCAACAGAGACTTCGTCGAAGGACTGTCAGG
AGCAACGTGGGTAGACGTGGTATTGGAGCATGGAAGCTGCGTCACCACCA
TGGCAAAAAATAAACCAACATTGGACATTGAACTCTTGAAGACGGAGGTC
ACGAACCCTGCCGTCTTGCGCAGACTGTGCATTGAAGCCAAAATATCAAA
CACCACCACCGATTCAAGATGTCCAACACAAGGAGAGGCTACACTGGTGG
AAGAACAAGACGCGAACTTTGTGTGTCGCCGAACGTTTGTGGACAGAGGC
TGGGGTAATGGCTGCGGATTATTCGGAAAAGGAAGCCTATTGACGTGTGC
CAAGTTTAAGTGTGTGACAAAACTAGAAGGAAAGATAGTTCAATATGAAA
ACTTGAAATATTCAGTGATAGTCACCGTCCACACTGGGGATCAGCACCAG
GTGGGAAACGAGACTACAGAATATGGAACAATTGCAACCATAACACCTCA
AGCTCCTACGTCGGAAATACAGCTGACTGACTACGGAGCCCTCACATTGG
ACTGCTCACCTAGAACAGGGCTGGACTTTAATGAGATGGTGCTATTGACA
ATGAAAGAAAAATCATGGCTTGTCCACAAACAATGGTTTCTAGACTTACC
ACTGCCTTGGACTTCGGGGGCTTCAACATCCCAAGAGACTTGGAACAGAC
AAGATTTGCTGGTCACATTCAAGACAGCTCATGCAAAGAAACAGGAAGTA
GTCGTACTGGGATCACAAGAAGGAGCAATGCACACCGCGTTGACTGGGGC
GACAGAAATCCAGACGTCAGGAACGACAACAATCTTTGCAGGACACCTGA
AATGCAGACTAAAAATGGATAAACTGACCTTAAAAGGGACGTCATATGTG
ATGTGCACAGGCTCATTTAAGCTAGAGAAGGAAGTGGCTGAGACCCAGCA
TGGAACTGTTCTAGTGCAGGTCAAATACGAAGGAACAGATGCGCCATGCA
AGATCCCCTTTTCGACCCAAGATGAGAAAGGAGTGACCCAGAATGGGAGA
TTGATAACAGCCAATCCCATAGTTACTGACAAAGAAAAACCAGTCAACAT
TGAGACAGAACCACCTTTTGGTGAGAGCTACATCGTGGTAGGGGCAGGTG
AAAAAGCTTTGAAACTAAGCTGGTTCAAGAAAGGAAGCAGCATAGGGAAA
ATGTTCGAAGCAACCGCCCGAGGAGCACGAAGGATGGCTATCCTGGGAGA
CACCGCATGGGACTTCGGCTCTATAGGAGGAGTGTTCACATCTGTGGGAA
AATTGGTACACCAGGTTTTTGGAACCGCATATGGTGTTCTGTTCAGCGGT
GTTTCTTGGACCATGAAAATAGGAATAGGGATTCTGCTGACATGGTTGGG
ATTAAATTCAAGGAGCATGTCACTTTCGATGACGTGCATTGCAGTTGGCA
TGGTTACACTGTACCTAGGAGTCATGGTTCAAGCG
>Brazil(Rio_de_Janeiro)_68826_BR_RJ_2001(KF672764) Dengue virus 1 strain 68826/BR/RJ/2001 polyprotein gene, partialcds.
ATGCGATGCGTGGGAATAGGCAACAGAGACTTCGTCGAAGGACTGTCAGG
AGCAACGTGGGTAGACGTGGTATTGGAGCATGGAAGCTGCGTCACCACCA
TGGCAAAAAATAAACCAACATTGGACATTGAACTCTTGAAGACGGAGGTC
ACGAACCCTGCCGTCTTGCGCAAACTGTGCATTGAAGCCAAAATATCAAA
CACCACCACCGATTCAAGATGTCCAACACAAGGAGAGGCTACACTGGTGG
AAGAACAAGACGCGAACTTTGTGTGTCGCCGAACGTTTGTGGACAGAGGC
TGGGGTAATGGTTGCGGATTATTCGGAAAAGGAAGCCTATTGACGTGTGC
CAAGTTCAAGTGTGTGACAAAACTAGAAGGAAAGATAGTTCAATATGAAA
ACTTGAAATATTCAGTGATAGTCACCGTCCACACTGGGGATCAGCACCAG
GTGGGAAACGAGACTACAGAACATGGAACAATTGCAACCATAACACCTCA
AGCTCCTACGTCGGAAATACAGCTGACTGACTATGGAGCCCTCACGTTGG
ACTGCTCACCTAGAACAGGGCTGGACTTTAATGAGATGGTGCTATTGACA
ATGAAAGAAAAATCATGGCTTGTCCACAAACAATGGTTTCTAGACTTACC
ACTGCCTTGGACTTCGGGGGCTTCAACATCCCAAGAGACTTGGAACAGAC
AGGATTTGCTGGTCACATTCAAGACAGCTCATGCAAAGAAACAGGAAGTA
GTCGTACTGGGATCACAAGAAGGAGCAATGCACACCGCGTTGACTGGGGC
GACAGAAATCCAGACGTCAGGAACGACAACAATCTTTGCAGGGCACCTGA
AATGCAGACTAAAAATGGATAAACTGACTTTAAAGGGGACGTCATATGTG
ATGTGCACAGGCTCATTTAAGCTAGAGAAGGAAGTGGCTGAGACCCAGCA
TGGAACTGTTCTAGTGCAGGTCAAATACGAAGGAACAGATGCGCCATGCA
AGATCCCTTTTTCGACCCAAGATGAGAAAGGAGTGACCCAGAATGGGAGA
TTGATAACAGCCAATCCCATAGTTACTGACAAAGAAAAACCAGTCAACAT
TGAGACAGAACCACCTTTTGGTGAGAGCTACATCGTGGTAGGGGCAGGTG
AAAAAGCTTTGAAACTAAGCTGGTTCAAGAAAGGAAGCAGCATAGGGAAA
ATGTTCGAAGCAACCGCCCGAGGAGCACGAAGGATGGCTATCCTGGGAGA
CACCGCATGGGACTTCGGCTCTATAGGAGGAGTGTTCACATCTGTGGGAA
AATTGGTACACCAGGTTTTTGGAACCGCATATGGTGTTCTGTTCAGCGGT
GTTTCTTGGACCATGAAAATAGGAATAGGGATTCTGCTGACATGGTTGGG
ATTAAATTCAAGGAGCACGTCACTTTCGATGACGTGCATTGCAGTTGGCA
TGGTTACACTGTACCTAGGAGTCATGGTTCAAGCG
>Brazil(Rio_de_Janeiro)_71602_BR_RJ_2001(KF672788) Dengue virus 1 strain 71602/BR/RJ/2001 polyprotein gene, partialcds.
ATGCGATGCGTGGGAATAGGCAACAGAGACTTCGTCGAAGGACTGTCAGG
AGCAACGTGGGTAGACGTGGTATTGGAGCATGGAAGCTGCGTCACCACCA
TGGCAAAAAATAAACCAACATTGGACATTGAACTCTTGAAGACGGAGGTC
ACGAACCCTGCCGTCTTGCGTAAACTGTGCATTGAAGCCAAAATATCAAA
CACCACCACCGATTCAAGATGTCCAACACAAGGAGAGGCTACACTGGTGG
AAGAACAAGATGCGAACTTTGTGTGTCGCCGAACGTTTGTGGACAGAGGC
TGGGGTAATGGCTGCGGATTATTCGGAAAAGGAAGCCTATTGACGTGTGC
CAAGTTCAAGTGTGTGACAAAACTAGAAGGAAAGATAGTTCAATATGAAA
ACTTGAAATATTCAGTGATAGTCACCGTCCACACTGGGGATCAGCACCAG
GTGGGAAACGAGACTACAGAACATGGAACAATTGCAACCATAACACCTCA
AGCTCCTACGTCGGAAATACAGCTGACTGACTACGGAGCCCTCACATTGG
ACTGCTCACCTAGAACAGGGCTGGACTTTAATGAGATGGTGCTATTGACA
ATGAAAGAAAAATCATGGCTTGTCCACAAACAATGGTTTCTAGACTTACC
ACTGCCTTGGACTTCGGGGGCTTCAACATCCCAAGAGACTTGGAACAGAC
AGGATTTGCTGGTCACATTCAAGACAGCTCATGCAAAGAAACAGGAAGTA
GTCGTACTGGGATCACAAGAAGGAGCAATGCACACCGCGTTGACTGGGGC
GACAGAAATCCAGACGTCAGGAACGACAACAATCTTTGCAGGGCACCTGA
AATGCAGACTAAAAATGGATAAACTGACTTTAAAGGGGACGTCATATGTG
ATGTGCACAGGCTCATTTAAGCTAGAGAAGGAAGTGGCTGAGACCCAGCA
TGGAACTGTTCTAGTGCAGGTCAAATACGAAGGAACAGATGCGCCATGCA
AGATCCCTTTTTCGACCCAAGATGAGAAAGGAGTGACCCAGAATGGGAGA
TTGATAACAGCCAACCCCATAGTTACTGACAAAGAAAAACCAGTCAACAT
TGAGACAGAACCACCTTTTGGTGAGAGCTACATCGTGGTAGGGGCAGGTG
AAAAAGCTTTGAAACTAAGCTGGTTCAAGAAAGGAAGCAGCATAGGGAAA
ATGTTCGAAGCAACCGCCCGAGGAGCACGAAGGATGGCTATCCTGGGAGA
CACCGCATGGGACTTCGGCTCTATAGGAGGAGTGTTCACATCTGTGGGAA
AATTGGTACACCAGGTTTTTGGAACCGCATATGGTGTTCTGTTCAGCGGT
GTTTCTTGGACCATGAAAATAGGAATAGGGATTCTGCTGACATGGTTGGG
ATTAAATTCAAGGAGCACGTCACTTTCGATGACGTGCATTGCAGTTGGCA
TGGTTACACTGTACCTAGGAGTCATGGTTCAAGCG
>Brazil(Rio_de_Janeiro)_Den1BR_90_1990(AF226685)
ATGCGATGCGTGGGAATAGGCAACAGAGACTTCGTTGAAGGACTGTCAGG
AGCAACGTGGGTGGACGTGGTATTGGAGCATGGAAGCTGCGTCACCACCA
TGGCAAAAAATAAACCAACATTGGACATTGAACTCTTGAAGACGGAGGTC
ACGAACCCTGCCGTCTTGCGCAAACTATGCATTGAAGCTAAAATATCAAA
CACCACCACCGATTCAAGATGTCCAACACAAGGAGAGGCTACACTGGTGG
AAGAACAAGACGCGAACTTTGTGTGTCGACGAACGTTTGTGGACAGAGGC
TGGGGTAATGGCTGCGGACTATTTGGAAAAGGAAGCCTATTGACGTGTGC
CAAGTTTAAGTGTGTGACAAAACTAGAAGGAAAGATAGTTCAATATGAAA
ACTTAAAATATTCAGTGATAGTCACTGTCCACACTGGGGACCAACACCAG
GTGGGAAACGAGACTACAGAACATGGAACAATTGCAACCATAACACCTCA
AGCTCCTACGTCGGAAATACAGCTGACTGACTACGGAGCCCTCACATTGG
ACTGCTCACCTAGAACAGGGCTGGACTTTAATGAGATGGTGCTATTGACA
ATGAAAGAAAAATCATGGCTTGTCCACAAACAATGGTTTCTAGACTTACC
ACTGCCTTGGACTTCGGGGGCTTCAACATCCCAAGAGACTTGGAACAGAC
AAGACTTGCTGGTTACATTCAAGACAGCTCATGCAAAGAAACAGGAAGTA
GTCGTACTGGGATCACAGGAAGGAGCAATGCACACTGCGTTGACTGGGGC
GACAGAAATCCAGACGTCAGGAACGACAACAATCTTTGCAGGACACCTGA
AATGCAGACTAAAAATGGATAAACTGACTTTAAAGGGGACGTCATATGTG
ATGTGCACAGGCTCATTTAAGCTAGAGAAGGAAGTGGCTGAGACCCAGCA
TGGAACTGTTCTAGTGCAGGTCAAATACGAAGGAACAGATGCGCCATGCA
AGATCCCCTTTTCGACCCAAGATGAGAAAGGAGTGACCCAGAATGGGAGA
TTGATAACAGCCAATCCCATAGTTACTGACAAAGAAAAACCAGTCAACAT
TGAGACAGAACCACCTTTTGGTGAGAGCTACATCGTGGTAGGAGCAGGTG
AAAAAGCTTTGAAACTAAGCTGGTTCAAGAAAGGAAGCAGCATAGGGAAA
ATGTTCGAAGCAACCGCCCGAGGAGCACGAAGGATGGCTATCCTGGGAGA
CACCGCATGGGACTTCGGCTCTATAGGAGGAGTGTTCACATCTGTGGGAA
AATTGGTACACCAGGTTTTTGGAACCGCATATGGGGTTCTGTTCAGCGGT
GTATCTTGGACCATGAAAATAGGAATAGGGATTCTGCTGACATGGTTGGG
ATTAAATTCAAGGAGCACGTCACTTTCGATGACGTGCATTGCAGTTGGCA
TGGTTACACTGTACCTAGGAGTCATGGTTCAAGCG
>Brazil(Rio_Grande_do_Norte)_58724_1997(KF672773) Dengue virus 1 strain 58724/BR/RN/1997 polyprotein gene, partialcds.
ATGCGATGCGTGGGAATAGGCAACAGAGACTTCGTCGAAGGACTGTCAGG
AGCAACGTGGGTAGACGTGGTATTGGAGCATGGAAGCTGCGTCACCACCA
TGGCAAAAAATAAACCAACATTGGACATTGAACTCTTGAAGACGGAGGTC
ACGAACCCTGCCGTCTTGCGCAAACTGTGCATTGAAGCCAAAATTTCAAA
CACCACCACCGATTCAAGATGTCCAACACAAGGAGAGGCTACACTGGTGG
AAGAACAAGACGCGAACTTTGTGTGTCGCCGAACGTTTGTGGACAGAGGC
TGGGGTAATGGCTGCGGATTATTCGGAAAAGGAAGCCTATTGACGTGTGC
CAAGTTCAAGTGTGTGACAAAACTAGAAGGAAAGATAGTTCAATATGAAA
ACTTGAAATATTCAGTGATAGTCACCGTCCACACTGGGGATCAGCACCAG
GTGGGAAACGAGACTACAGAACATGGAACAATTGCAACCATAACACCTCA
AGCTCCCACGTCGGAAATACAGCTGACTGACTACGGAGCCCTCACATTGG
ACTGCTCACCTAGAACAGGGCTGGACTTTAATGAGATGGTGCTATTGACA
ATGAAAGAAAAATCATGGCTTGTCCACAAACAATGGTTTCTAGACTTACC
ACTGCCTTGGACTTCGGGGGCTTCAACATCCCAAGAGACTTGGAACAGAC
AAGATTTGCTGGTCACATTCAAGACAGCTCATGCAAAGAAACAGGAAGTA
GTCGTACTGGGATCACAAGAAGGAGCAATGCACACCGCGTTGACTGGGGC
GACAGAAATCCAGACGTCAGGAACGACAACAATCTTTGCAGGGCACCTGA
AATGCAGACTAAAAATGGATAAACTGACTTTAAAGGGGACGTCATATGTG
ATGTGCACAGGCTCATTTAAGCTAGAGAAGGAAGTGGCTGAGACCCAGCA
TGGAACTGTTCTAGTGCAGGTCAAATACGAAGGAACAGATGCGCCATGCA
AGATCCCCTTTTCGACCCAAGATGAAAAAGGAGTGACCCAGAATGGGAGA
TTGATAACAGCCAATCCCATAGTTACTGACAAAGAAAAACCAGTCAACAT
TGAGACAGAACCACCTTTTGGTGAGAGCTACATCGTGGTAGGGGCAGGTG
AAAAAGCTTTGAAACTAAGCTGGTTCAAGAAAGGAAGCAGCATAGGGAAA
ATGTTCGAAGCAACCGCCCGAGGAGCACGAAGGATGGCTATCCTGGGAGA
CACCGCATGGGACTTCGGCTCTATAGGAGGAGTGTTCACATCTGTGGGAA
AATTGGTACACCAGGTTTTTGGAACCGCATATGGTGTTCTGTTCAGCGGT
GTTTCTTGGACCATGAAAATAGGAATAGGGATTCTGCTGACATGGTTGGG
ATTAAATTCAAGGAGCACGTCACTTTCGATGACGTGCATTGCAGTTGGCA
TAGTTACACTGTACCTAGGAGTCATGGTTCAAGCG
>Brazil(Rio_Grande_do_Norte)_BeH693852_2001(HM450098) Dengue virus 1 isolate BeH693852 polyprotein gene, partial cds.
ATGCGATGCGTGGGAATAGGCAACAGAGACTTCGTCGAAGGACTGTCAGG
AGCAACGTGGGTAGACGTGGTATTGGAGCATGGAAGCTGCGTCACCACCA
TGGCAAAAAATAAACCAACATTGGACATTGAACTCTTGAAGACGGAGGTC
ACGAACCCTGCCGTCTTGCGCAAACTGTGCATTGAAGCCAAAATATCAAA
CACCACCACCGATTCAAGATGTCCAACACAAGGAGAGGCTACACTGGTGG
AAGAACAAGACGCGAACTTTGTGTGTCGCCGAACGTTTGTGGACAGAGGC
TGGGGTAATGGCTGCGGATTATTCGGAAAAGGAAGCCTATTGACGTGTGC
CAAGTTCAAGTGTGTAACAAAATTAGAAGGAAAGATAGTTCAATATGAAA
ACTTGAAATATTCAGTGATAGTCACCGTCCACACTGGGGATCAGCACCAG
GTGGGAAACGAGACTACAGAACATGGAACAATTGCAACCATAACACCTCA
AGCTCCTACGTCGGAAATACAGCTGACTGACTACGGAGCCCTCACATTGG
ACTGCTCACCTAGAACAGGGCTGGACTTTAATGAGATGGTGCTATTGACA
ATGAAAGAAAAATCATGGCTTGTCCACAAACAATGGTTTCTAGACTTACC
ACTGCCTTGGACTTCGGGGGCTTCAACATCCCACGAGACTTGGAACAGAC
AAGATTTGCTGGTCACATTCAAGACAGCTCATGCAAAGAAACAGGAAGTA
GTCGTACTGGGATCACAAGAAGGAGCAATGCACACCGCGTTGACTGGGGC
GACAGAAATCCAGACGTCAGGAACGACAACAATCTTTGCAGGACACCTGA
AATGCAGACTAAAAATGGATAAACTGACTTTAAAAGGGACGTCATATGTG
ATGTGCACAGGCTCATTTAAGCTAGAGAAGGAAGTGGCTGAGACCCAGCA
TGGAACTGTTCTAGTGCAGGTCAAATACGAAGGAACAGATGCGCCATGCA
AGATCCCCTTTTCGACCCAAGATGAGAAAGGAGTGACCCAGAATGGGAGA
TTGATAACAGCCAATCCCATAGTTACTGACAAAGAAAAACCAGTCAACAT
TGAGACAGAACCACCTTTTGGTGAGAGCTACATCGTGGTAGGGGCAGGTG
AAAAAGCTTTGAAACTAAGCTGGTTCAAGAAAGGAAGCAGCATAGGGAAA
ATGTTCGAAGCAACCGCCCGAGGAGCACGAAGGATGGCTATCCTGGGAGA
CACCGCATGGGACTTCGGCTCTATAGGAGGAGTGTTCACATCTGTGGGAA
AATTGGTACACCAGGTTTTTGGAACCGCATATGGTGTTCTGTTCAGCGGT
GTTTCTTGGACCATGAAAATAGGAATAGGGATTCTGCTGACATGGTTGGG
ATTAAATTCAAGGAGCACGTCACTCTCGATGACGTGCATTGCAGTTGGCA
TGGTTACACTGTACCTAGGAGTCATGGTTCAAGCG
>Brazil(Roraima)_BeH650290_2001(HM450089)
ATGCGATGCGTGGGAATAGGCAATAGAGACTTCGTTGAAGGACTGTCAGG
AGCAACGTGGGTGGACGTGGTACTGGAGCATGGAAGCTGCGTCACCACCA
TGGCAAAAAACAAACCAACATTGGACATTGAACTCTTGAAAACGGAGGTC
ACGAACCCTGCCGTCCTGCGCAAACTGTGCATTGAAGCTAAAATATCAAA
CACCACCACTGATTCAAGATGTCCAACACAAGGAGAAGCCACACTGGTGG
AAGAACAAGACGCGAACTTTGTGTGTCGACGGACGTTCGTGGACAGAGGC
TGGGGTAATGGCTGCGGACTATTTGGAAAAGGAAGTCTACTGACGTGTGC
TAAGTTCAAGTGTGTGACAAAACTAGAAGGAAAGATAGTTCAATATGAAA
ACTTAAAATATTCAGTGATAGTCACTGTCCACACTGGGGACCAGCACCAG
GTAGGAAACGAGACTACAGAACATGGAACAATTGCAACCATAACACCTCA
AGCTCCTACGTCGGAAATACAGCTGACCGACTACGGAGCCCTCACATTGG
ACTGCTCACCTAGAACTGGGCTGGACTTTAATGAGATGGTGCTACTGACA
ATGAAAGAAAAATCATGGCTTGTCCACAAACAATGGTTTCTAGACTTACC
ACTGCCTTGGACTTCGGGAGCTTCAACACCCCAAGAGACTTGGAACAGAC
AAGATTTGCTGGTCACATTCAAGACAGCTCATGCAAAGAAACAGGAAGTA
GTCGTACTGGGATCACAGGAAGGAGCAATGCACACTGCGCTGACTGGGGC
GACAGAAATCCAGACGTCAGGAACGACAACAATCTTTGCGGGACACCTGA
AATGTAGACTAAAAATGGACAAACTGACTTTAAAAGGGATGTCATATGTG
ATGTGCACAGGCTCATTTAAGCTAGAGAAGGAAGTGGCTGAGACCCAGCA
TGGAACTGTTTTAGTGCAGGTTAAATACGAAGGAACAGATGCACCATGCA
AGATCCCCTTTTTGACCCAAGATGAGAAAGGAGTGACCCAGAATGGGAGA
TTGATAACAGCCAATCCTATAGTTACTGACAAAGAAAAACCAGTCAACAT
TGAGACAGAACCACCTTTTGGTGAGAGCTACATCGTGGTAGGGGCAGGTG
AAAAAGCTTTGAAACTAAGCTGGTTCAAGAAAGGAAGCAGCATAGGGAAA
ATGTTCGAAGCAACCGCCCGAGGAGCACGAAGGATGGCCATCCTGGGAGA
CACCGCATGGGACTTCGGCTCTATAGGAGGATTGTTCACGTCTGTGGGAA
AATTGATACATCAGGTTTTTGGAACTGCATATGGGGTTCTGTTCAGCGGT
GTTTCTTGGACCATGAAAATAGGAATAGGGATTCTGCTGACATGGTTGGG
ATTAAATTCAAGGAGCACGTCACTTTCAATGACGTGCATTGCAGTTGGCA
TGGTCACACTGTACCTAGGAGTCATGGTTCAAGCG
>Brazil(Roraima)_BeH733587_2007(HM450102)
ATGCGATGCGTGGGAATAGGCAACAGAGACTTCGTTGAAGGACTGTCAGG
AGCAACGTGGGTGGACGTGGTATTGGAGCATGGAAGCTGCGTCACCACCA
TGGCAAAAAATAAACCAACATTGGACATTGAACTCTTGAAGACGGAGGTC
ACAAATCCTGCCGTCTTGCGCAAACTGTGCATTGAAGCTAAAATATCAAA
CACCACCACCGATTCAAGATGTCCAACACAAGGAGAGGCTACACTGGTGG
AAGAACAAGACGCGAACTTTGTGTGTCGCCGAACGTTTGTGGACAGAGGC
TGGGGTAACGGCTGCGGACTATTCGGAAAGGGAAGTCTATTGACGTGTGC
CAAGTTCAAGTGTGTGACAAAACTAGAAGGAAAGATAGTTCAATATGAGA
ACTTAAAATATTCAGTGATAGTTACCGTCCACACTGGGGACCAGCATCAG
GTGGGGAACGAGACCACAGAACATGGAACAATTGCAACCATAACACCTCA
AGCTCCTACGTCGGAAATACAGCTGACCGACTACGGAGCCCTTACATTGG
ACTGCTCACCTAGAACAGGGCTGGACTTTAATGAGATGGTGCTATTGACA
ATGAAAGAAAAATCATGGCTTGTCCACAAACAATGGTTTCTAGACTTACC
ACTGCCATGGACTTCGGGGGCTTCAACATCCCAAGAGACCTGGAACAGAC
AAGATTTGCTGGTCACATTCAAGACAGCTCATGCAAAGAAACAGGAAGTA
GTCGTACTGGGATCACAGGAAGGAGCAATGCACACTGCGTTGACTGGGGC
GACAGAAATCCAGACGTCAGGAACGACAACAATCTTCGCAGGACACCTGA
AATGCAGACTAAAAATGGACAAACTGACTTTAAAGGGGATGTCATATGTG
ATGTGCACAGGCTCATTCAAGCTAGAGAAGGAAGTGGCTGAGACCCAGCA
TGGAACTGTTCTAGTGCAGGTCAAATACGAAGGAACAGACGCGCCATGCA
AGATCCCCTTCTCGACTCAAGATGAGAAAGGAGTGACCCAGAATGGGAGA
TTGATAACAGCCAATCCCATAGTTACTGACAAAGAAAAACCAGTCAACAT
TGAGACAGAACCACCTTTTGGTGAGAGCTACATCGTGGTAGGGGCAGGCG
AAAAAGCTTTGAAACTAAGCTGGTTCAAGAAAGGAAGCAGCATAGGGAAA
ATGTTCGAAGCAACCGCCCGAGGAGCACGAAGGATGGCTATCCTGGGAGA
CACCGCATGGGACTTCGGTTCTATAGGAGGAGTGTTTACATCTGTGGGAA
AATTGGTACACCAGGTTTTTGGAACCGCATATGGGGTTCTGTTCAGCGGT
GTTTCTTGGACCATGAAAATAGGAATAGGGATTCTGTTGACATGGTTGGG
ATTAAATTCAAGGAGCACGTCACTTTCGATGACGTGCATTGCAGTTGGCA
TGGTCACACTGTACCTAGGAGTCATGGTTCAAGCG
>Brazil(Roraima)_BeH748499_2008(HM450104)
ATGCGATGCGTGGGAATAGGCAACAGAGACTTCGTTGAAGGACTGTCAGG
AGCAACGTGGGTGGACGTGGTATTGGAGCATGGAAGCTGCGTCACCACCA
TGGCAAAAAATAAACCAACATTGGACATTGAACTCTTGAAGACGGAGGTC
ACAAATCCTGCCGTCTTGCGCAAACTGTGCATTGAAGCTAAAATATCAAA
CACCACCACCGATTCAAGATGTCCAACACAAGGAGAGGCTACACTGGTGG
AAGAACAAGACGCGAACTTTGTGTGTCGCCGAACGTTTGTGGACAGAGGC
TGGGGTAACGGCTGCGGACTATTCGGAAAGGGAAGTCTATTGACGTGTGC
CAAGTTCAAGTGTGTGACAAAACTAGAAGGAAAGATAGTTCAATATGAGA
ACTTAAAATATTCAGTGATAGTTACCGTCCACACTGGGGACCAGCATCAG
GTGGGGAACGAGACCACAGAACATGGAACAATTGCAACCATAACACCTCA
AGCTCCTACGTCAGAAATACAGCTGACCGACTACGGAGCCCTTACATTGG
ACTGCTCACCTAGAACAGGGCTGGACTTTAATGAGATGGTGCTATTGACA
ATGAAAGAAAAATCATGGCTTGTCCACAAACAATGGTTTCTAGACTTACC
ACTGCCATGGACTTCGGGGGCTTCAACATCCCAAGAGACCTGGAACAGAC
AAGATTTGCTGGTCACATTCAAGACAGCTCATGCAAAGAAACAGGAAGTA
GTCGTACTGGGATCACAGGAAGGAGCAATGCACACTGCGTTGACTGGGGC
GACAGAAATCCAGACGTCAGGAACGACAACAATCTTCGCAGGACACCTGA
AATGCAGACTAAAAATGGACAAACTGACTTTAAAGGGGATGTCATATGTG
ATGTGCACAGGCTCATTCAAGCTAGAGAAGGAAGTGGCTGAGACCCAGCA
TGGAACTGTTCTAGTGCAGGTCAAATACGAAGGAACAGACGCGCCATGCA
AGATCCCCTTCTCGACTCAAGATGAGAAAGGAGTGACCCAGAATGGGAGA
TTGATAACAGCCAATCCCATAGTTACTGACAAAGAAAAACCAGTCAACAT
TGAGACAGAACCACCTTTTGGTGAGAGCTACATCGTGGTAGGGGCAGGCG
AAAAAGCTTTGAAACTAAGCTGGTTCAAGAAAGGAAGCAGCATAGGGAAA
ATGTTCGAAGCAACCGCCCGAGGAGCACGAAGGATGGCTATCCTGGGAGA
CACCGCATGGGACTTCGGTTCTATAGGAGGAGTGTTTACATCTGTGGGAA
AATTGGTACACCAGGTTTTTGGAACCGCATATGGGGTTCTGTTCAGCGGT
GTTTCTTGGACCATGAAAATAGGAATAGGGATTCTGTTGACATGGTTGGG
ACTAAATTCAAGGAGCACGTCACTTTCGATGACGTGCATTGCAGTTGGCA
TGGTCACACTGTACCTAGGAGTCATGGTTCAAGCG
>Brazil(Roraima)_RR0902_2009(KF444780)
ATGCGATGCGTGGGAATAGGCAACAGAGACTTCGTTGAAGGACTGTCAGG
AGCAACGTGGGTGGACGTGGTATTGGAGCATGGAAGCTGCGTCACCACCA
TGGCAAAAAATAAACCAACATTGGACATTGAACTCTTGAAGACGGAGGTC
ACAAATCCTGCCGTCTTGCGCAAACTGTGCATTGAAGCTAAAATATCAAA
CACCACCACCGATTCAAGATGTCCAACACAAGGAGAGGCTACACTGGTGG
AAGAACAAGACGCGAACTTTGTGTGTCGCCGAACGTTTGTGGACAGAGGC
TGGGGTAACGGCTGCGGACTATTCGGAAAGGGAAGTCTATTGACGTGTGC
CAAGTTCAAGTGTGTGACAAAACTAGAAGGAAAGATAGTTCAATATGAGA
ACTTAAAATATTCAGTGATAGTTACCGTCCACACTGGGGACCAGCATCAG
GTGGGGAACGAGACCACAGAACATGGAACAATTGCAACCATAACACCTCA
AGCTCCTACGTCGGAAATACAGCTGACCGACTACGGAGCCCTTACATTGG
ACTGCTCACCTAGAACAGGGCTGGACTTTAATGAGATGGTGCTATTGACA
ATGAAAGAAAAATCATGGCTTGTCCACAAACAATGGTTTCTAGACTTACC
ACTGCCATGGACTTCGGGGGCTTCAACATCCCAAGAGACCTGGAACAGAC
AAGATTTGCTGGTCACATTCAAGACAGCTCATGCAAAGAAACAGGAAGTA
GTCGTACTGGGATCACAGGAAGGAGCAATGCACACTGCGTTGACTGGGGC
GACAGAAATCCAGACGTCAGGAACGACAACAATCTTCGCAGGACACCTGA
AATGCAGACTAAAAATGGACAAACTGACTTTAAAGGGGATGTCATATGTG
ATGTGCACAGGCTCATTCAAGCTAGAGAAGGAAGTGGCTGAGACCCAGCA
TGGAACTGTTCTAGTGCAGGTCAAATACGAAGGAACAGACGCGCCATGCA
AGATCCCCTTCTCGACTCAAGATGAGAAAGGAGTGACCCAGAATGGGAGA
TTGATAACAGCCAATCCCATAGTTACTGACAAAGAAAAACCAGTCAACAT
TGAGACAGAACCACCTTTTGGTGAGAGCTACATCGTGGTAGGGGCAGGCG
AAAAAGCTTTGAAACTAAGCTGGTTCAAGAAAGGAAGCAGCATAGGGAAA
ATGTTCGAAGCAACCGCCCGAGGAGCACGAAGGATGGCTATCCTGGGAGA
CACCGCATGGGACTTTGGTTCTATAGGAGGAGTGTTTACATCTGTGGGAA
AATTGGTACACCAGGTTTTTGGAACCGCATATGGGGTTCTGTTCAGCGGT
GTTTCTTGGACCATGAAAATAGGAATAGGGATTCTGTTGACATGGTTGGG
ATTAAATTCAAGGAGCACGTCACTTTCGATGATGTGCATTGCAGTTGGCA
TGGTCACACTGTACCTAGGAGTCATGGTTCAAGCG
>Brazil(Roraima)_RR0907_2009(KF444790)
ATGCGATGCGTGGGAATAGGCAACAGAGACTTCGTTGAAGGACTGTCAGG
AGCAACGTGGGTGGACGTGGTATTGGAGCATGGAAGCTGCGTCACCACCA
TGGCAAAAAATAAACCAACATTGGACATTGAACTCTTGAAGACGGAGGTC
ACAAATCCTGCCGTCTTGCGCAAACTGTGCATTGAAGCTAAAATATCAAA
CACCACCACCGATTCAAGATGTCCAACGCAAGGAGAGGCTACACTGGTGG
AAGAACAAGACGCGAACTTTGTGTGTCGCCGAACGTTTGTGGACAGAGGC
TGGGGTAACGGCTGCGGACTATTCGGAAAGGGAAGTCTATTGACGTGTGC
CAAGTTCAAGTGTGTGACAAAACTAGAAGGAAAGATAGTTCAATATGAGA
ACTTAAAATATTCAGTGATAGTTACCGTCCACACTGGGGACCAGCATCAG
GTGGGGAACGATACCACAGAACATGGAACAATTGCAACCATAACACCTCA
AGCTCCTACGTCGGAAATACAGCTGACCGACTACGGAGCCCTTACATTGG
ACTGCTCACCTAGAACAGGGCTGGACTTTAATGAGATGGTGCTATTGACA
ATGAAAGAAAAATCATGGCTTGTCCACAAACAATGGTTTCTAGACTTACC
ACTGCCATGGACTTCGGGGGCTTCAACATCCCAAGAGACCTGGAACAGAC
AAGATTTGCTGGTCACATTCAAGACAGCTCATGCAAAGAAACAGGAAGTA
GTCGTACTGGGATCACAGGAAGGAGCAATGCACACTGCGTTGACTGGGGC
GACAGAAATCCAGACGTCAGGAACGACAACAATCTTCGCAGGACACCTGA
AATGCAGACTAAAAATGGACAAACTGACTTTAAAGGGGATGTCATATGTG
ATGTGCACAGGCTCATTCAAGCTAGAGAAGGAAGTGGCTGAGACCCAGCA
TGGAACTGTTCTAGTGCAGGTCAAATACGAAGGAACAGACGCGCCATGCA
AGATCCCCTTCTCGACTCAAGATGAGAAAGGAGTGACCCAGAATGGGAGA
TTGATAACAGCCAATCCCATAGTTACTGACAAAGAAAAACCAGTCAACAT
TGAGACAGAACCACCTTTTGGTGAGAGCTACATCGTGGTAGGGGCAGGCG
AAAAAGCTTTGAAACTAAGCTGGTTCAAGAAAGGAAGCAGCATAGGGAAA
ATGTTCGAAGCAACCGCCCGAGGAGCACGAAGGATGGCTATCCTGGGAGA
CACCGCATGGGACTTCGGTTCTATAGGAGGAGTGTTTACATCTGTGGGAA
AATTGGTACACCAGGTTTTTGGAACCGCATATGGGGTTCTGTTCAGCGGT
GTTTCTTGGACCATGAAAATAGGAATAGGGATTCTGTTGACATGGTTGGG
ATTAAATTCAAGGAGCACGTCACTTTCGATGACGTGCATTGCAGTTGGCA
TGGTCACACTGTACCTAGGAGTCATGGTTCAAGCG
>Brazil(Roraima)_RR09109_2009(KF444785)
ATGCGATGCGTGGGAATAGGCAACAGAGACTTCGTTGAAGGACTGTCAGG
AGCAACGTGGGTGGACGTGGTATTGGAGCATGGAAGCTGCGTCACCACCA
TGGCAAAAAACAAACCAACATTGGACATTGAACTCTTGAAGACGGAGGTC
ACAAATCCTGCCGTCTTGCGCAAACTGTGCATTGAAGCTAAAATATCAAA
CACCACCACTGATTCAAGATGTCCAACACAAGGAGAGGCTACACTGGTGG
AAGAACAAGACGCGAACTTTGTGTGTCGCCGAACGTTTGTGGACAGAGGC
TGGGGTAACGGCTGCGGACTATTCGGAAAGGGAAGTCTATTGACGTGTGC
CAAGTTCAAGTGTGTGACAAAACTAGAAGGAAAGATAGTTCAATATGAGA
ACTTAAAATATTCAGTGATAGTTACCGTCCACACTGGGGACCAGCATCAG
GTGGGGAACGAGACCACAGAACATGGAACAATTGCAACCATAACACCTCA
AGCTCCTACGTCGGAAATACAGCTGACCGACTACGGAGCCCTTACATTGG
ACTGCTCACCTAGAACAGGGCTGGACTTTAATGAGATGGTGCTATTGACA
ATGAAAGAAAAATCATGGCTTGTCCACAAACAATGGTTTCTAGACTTACC
ACTGCCATGGACTTCGGGGGCTTCAACATCCCAAGAGACCTGGAACAGAC
AAGATTTGCTGGTCACATTCAAGACAGCTCATGCAAAGAAACAGGAAGTA
GTCGTACTGGGATCACAGGAAGGAGCAATGCACACTGCGTTGACTGGGGC
GACAGAAATCCAGACGTCAGGAACGACAACAATCTTCGCAGGACACCTGA
AATGCAGACTAAAAATGGACAAACTGACTTTAAAGGGGATGTCATATGTG
ATGTGCACAGGCTCATTCAAGCTAGAGAAGGAAGTGGCTGAGACCCAGCA
TGGAACTGTTCTAGTGCAGGTCAAATACGAAGGAACAGACGCGCCATGCA
AGATCCCCTTCTCGACTCAAGATGAGAAAGGAGTGACCCAGAATGGGAGA
TTGATAACAGCCAATCCCATAGTTACTGACAAAGAAAAACCAGTCAACAT
TGAGACAGAACCACCTTTTGGTGAGAGCTACATCGTGGTAGGGGCAGGCG
AAAAAGCTTTGAAACTAAGCTGGTTCAAGAAAGGAAGCAGCATAGGGAAA
ATGTTCGAAGCAACCGCCCGAGGAGCACGAAGGATGGCTATCCTGGGAGA
CACCGCATGGGACTTCGGTTCTATAGGAGGAGTGTTTACATCTGTGGGAA
AATTGGTACACCAGGTTTTTGGAACCGCATATGGGGTTCTGTTCAGCGGT
GTTTCTTGGACCATGAAAATAGGAATAGGGATTCTGTTGACATGGTTGGG
ATTAAATTCAAGGAGCACGTCACTTTCGATGACGTGCATTGCAGTTGGCA
TGGTCACACTGTACCTAGGAGTCATGGTTCAAGCG
>Brazil(Roraima)_RR09183_2009(KF444791)
ATGCGATGCGTGGGAATAGGCAACAGAGACTTCGTTGAAGGACTGTCAGG
AGCAACGTGGGTGGACGTGGTATTGGAGCATGGAAGCTGCGTCACCACCA
TGGCAAAAAATAAACCAACATTGGACATTGAACTCTTGAAGACGGAGGTC
ACAAATCCTGCCGTCTTGCGCAAACTGTGCATTGAAGCTAAAATATCAAA
CACCACCACCGATTCAAGATGTCCAACACAAGGAGAGGCTACACTGGTGG
AAGAACAAGACGCGAACTTTGTGTGTCGCCGAACGTTTGTGGACAGAGGC
TGGGGTAACGGCTGCGGACTATTCGGAAAGGGAAGTCTATTGACGTGTGC
TAAGTTCAAGTGTGTGACAAAACTAGAAGGAAAGATAGTTCAATATGAGA
ACTTAAAATATTCAGTGATAGTTACCGTCCACACTGGGGACCAGCATCAG
GTGGGGAACGAGACCACAGAACATGGAACAATTGCAACCATAACACCTCA
AGCTCCTACGTCGGAAATACAGCTGACCGACTACGGAGCCCTTACATTGG
ACTGCTCACCTAGAACAGGGCTGGACTTTAATGAGATGGTGCTATTGACA
ATGAAAGAAAAATCATGGCTTGTCCACAAACAATGGTTTCTAGACTTACC
ACTGCCATGGACTTCGGGGGCTTCAACATCCCAAGAGACCTGGAACAGAC
AAGATTTGCTGGTCACATTCAAGACAGCTCATGCAAAGAAACAGGAAGTA
GTCGTACTGGGATCACAGGAAGGAGCAATGCACACTGCGTTGACTGGGGC
GACAGAAATCCAGACGTCAGGAACGACAACAATCTTCGCAGGACACCTGA
AATGCAGACTAAAAATGGACAAACTGACTTTAAAGGGGATGTCATATGTG
ATGTGCACAGGCTCATTCAAGCTAGAGAAGGAAGTGGCTGAGACCCAGCA
TGGAACTGTTCTAGTGCAGGTCAAATACGAAGGAACAGACGCGCCATGCA
AGATCCCCTTCTCGACTCAAGATGAGAAAGGAGTGACCCAGAATGGGAGA
TTGATAACAGCCAATCCCATAGTTACTGACAAAGAAAAACCAGTCAACAT
TGAGACAGAACCACCTTTTGGTGAGAGCTACATCGTGGTAGGGGCAGGCG
AAAAAGCTTTGAAACTGAGCTGGTTCAAGAAAGGAAGCAGCATAGGGAAA
ATGTTCGAAGCAACCGCCCGAGGAGCACGAAGGATGGCTATCCTGGGAGA
CACCGCATGGGACTTCGGTTCTATAGGAGGAGTGTTTACATCTGTGGGAA
AATTGGTACACCAGGTTTTTGGAACCGCATATGGGGTTCTGTTCAGCGGT
GTTTCTTGGACCATGAAAATAGGAATAGGGATTCTGTTGACATGGTTGGG
ATTAAATTCAAGGAGCACGTCACTTTCGATGACGTGCATTGCAGTTGGCA
TGGTCACACTGTACCTAGGAGTCATGGTTCAAGCG
>Brazil(Roraima)_RR0964_2009(KF444781)
ATGCGATGCGTGGGAATAGGCAACAGAGACTTCGTTGAAGGACTGTCAGG
AGCAACGTGGGTGGACGTGGTATTGGAGCATGGAAGCTGCGTCACCACCA
TGGCAAAAAATAAACCAACATTGGACATTGAACTCTTGAAGACGGAGGTC
ACAAATCCTGCCGTCTTGCGCAAACTGTGCATTGAAGCTAAAATATCAAA
CACCACCACCGATTCAAGATGTCCAACACAAGGAGAGGCTACACTGGTGG
AAGAACAAGACGCGAACTTTGTGTGTCGCCGAACGTTTGTGGACAGAGGC
TGGGGTAACGGCTGCGGACTATTCGGAAAGGGAAGTCTATTGACGTGTGC
CAAGTTCAAGTGTGTGACAAAACTAGAAGGAAAGATAGTTCAATATGAGA
ACTTAAAATATTCAGTGATAGTTACCGTCCACACTGGGGACCAGCATCAG
GTGGGGAACGAGACCACAGAACATGGAACAATTGCAACCATAACACCTCA
AGCTCCTACGTCGGAAATACAGCTGACCGACTACGGAGCCCTTACATTGG
ACTGCTCACCTAGAACAGGGCTGGACTTTAATGAGATGGTGCTATTGACA
ATGAAAGAAAAATCATGGCTTGTCCACAAACAATGGTTTCTAGACTTACC
ACTGCCATGGACTTCGGGGGCTTCAACATCCCAAGAGACCTGGAACAGAC
AAGATTTGCTGGTCACATTCAAGACAGCTCATGCAAAGAAACAGGAAGTA
GTCGTACTGGGATCACAGGAAGGAGCAATGCACACTGCGTTGACTGGGGC
GACAGAAATCCAGACGTCAGGAACGACAACAATCTTCGCAGGACACCTGA
AATGCAGACTAAAAATGGACAAACTGACTTTAAAGGGGATGTCATATGTG
ATGTGCACAGGCTCATTCAAGCTAGAGAAGGAAGTGGCTGAGACCCAGCA
TGGAACTGTTCTAGTGCAGGTCAAATACGAAGGAACAGACGCGCCATGCA
AGATCCCCTTCTCGACTCAAGATGAGAAAGGAGTGACCCAGAATGGGAGA
TTGATAACAGCCAATCCCATAGTTACTGACAAAGAAAAACCAGTCAACAT
TGAGACAGAACCACCTTTTGGTGAGAGCTACATCGTGGTAGGGGCAGGCG
AAAAAGCTTTGAAACTAAGCTGGTTCAAGAAAGGAAGCAGCATAGGGAAA
ATGTTCGAAGCAACCGCCCGAGGAGCACGAAGGATGGCTATCCTGGGAGA
CACCGCATGGGACTTCGGTTCTATAGGAGGAGTGTTTACATCTGTGGGAA
AATTGGTACACCAGGTTTTTGGAACCGCATATGGGGTTCTGTTCAGCGGT
GTTTCTTGGACCATGAAAATAGGAATAGGGATTCTGTTGACATGGTTGGG
ATTAAATTCAAGGAGCACGTCACTTTCGATGACGTGCATTGCAGTTGGCA
TGGTCACACTGTACCTAGGAGTCATGGTTCAAGCG
>Brazil(Roraima)_RR0975_2009(KF444782)
ATGCGATGCGTGGGAATAGGCAACAGAGACTTCGTTGAAGGACTGTCAGG
AGCAACGTGGGTGGACGTGGTATTGGAGCATGGAAGCTGCGTCACCACCA
TGGCAAAAAATAAACCAACATTGGACATTGAACTCTTGAAGACGGAGGTC
ACAAATCCTGCCGTCTTGCGCAAACTGTGCATTGAAGCTAAAATATCAAA
CACCACCACCGATTCAAGATGTCCAACACAAGGAGAGGCTACACTGGTGG
AAGAACAAGACGCGAACTTTGTGTGTCGCCGAACGTTTGTGGACAGAGGC
TGGGGTAACGGCTGCGGACTATTCGGAAAGGGAAGTCTATTGACGTGTGC
CAAGTTCAAGTGTGTGACAAAACTAGAAGGAAAGATAGTTCAATATGAGA
ACTTAAAATATTCAGTGATAGTTACCGTTCACACTGGGGACCAGCATCAG
GTGGGGAACGAGACCACAGAACATGGAACAATTGCAACCATAACACCTCA
AGCTCCTACGTCGGAAATACAGCTGACCGACTACGGAGCCCTTACATTGG
ACTGCTCACCTAGAACAGGGCTGGACTTTAATGAGATGGTGCTATTGACA
ATGAAAGAAAAATCATGGCTTGTCCACAAACAATGGTTTCTAGACTTACC
ACTGCCATGGACTTCGGGGGCTTCAACATCCCAAGAGACCTGGAACAGAC
AAGATTTGTTGGTCACATTCAAGACAGCTCATGCAAAGAAACAGGAAGTA
GTCGTACTGGGATCACAGGAAGGAGCAATGCACACTGCGTTGACTGGGGC
GACAGAAATCCAGACGTCAGGAACGACAACAATCTTCGCAGGACACCTGA
AATGCAGACTAAAAATGGACAAACTGACTTTAAAGGGGATGTCATATGTG
ATGTGCACAGGCTCATTCAAGCTAGAGAAGGAAGTGGCTGAGACCCAGCA
TGGAACTGTTCTAGTGCAGGTCAAATATGAAGGAACAGACGCGCCATGCA
AGATCCCCTTCTCGACTCAAGATGAGAAAGGAGTGACCCAGAATGGGAGA
TTGATAACAGCCAATCCCATAGTTACTGACAAAGAAAAACCAGTCAACAT
TGAGACAGAACCACCTTTTGGTGAGAGCTACATCGTGGTAGGGGCAGGCG
AAAAAGCTTTGAAACTAAGCTGGTTCAAGAAAGGAAGCAGCATAGGGAAA
ATGTTCGAAGCAACCGCCCGAGGAGCACGAAGGATGGCTATCCTGGGAGA
CACCGCATGGGACTTCGGTTCTATAGGAGGAGTGTTTACATCTGTGGGAA
AATTGGTACACCAGGTTTTTGGAACCGCATATGGGGTTCTGTTCAGCGGT
GTTTCTTGGACCATGAAAATAGGAATAGGGATTCTGTTGACATGGTTGGG
ATTAAATTCAAGGAGCACGTCACTTTCGATGACGTGCATTGCAGTTGGCA
TGGTCACACTGTACCTAGGAGTCATGGTTCGAGCG
>Brazil(Roraima)_RR0976_2009(KF444783)
ATGCGATGCGTGGGAATAGGCAACAGAGACTTCGTTGAAGGACTGTCAGG
AGCAACGTGGGTGGACGTGGTATTGGAGCATGGAAGCTGCGTCACCACCA
TGGCAAAAAATAAACCAACATTGGACATTGAACTCTTGAAGACGGAGGTC
ACAAATCCTGCCGTCTTGCGCAAACTGTGCATTGAAGCTAAAATATCAAA
CACCACCACCGATTCAAGATGTCCAACACAAGGAGAGGCTACACTGGTGG
AAGAACAAGACGCGAACTTTGTGTGTCGCCGAACGTTTGTGGACAGAGGC
TGGGGTAACGGCTGCGGACTATTCGGAAAGGGAAGTCTATTGACGTGTGC
CAAGTTCAAGTGTGTGACAAAACTAGAAGGAAAGATAGTTCAATATGAGA
ACTTAAAATATTCAGTGATAGTTACCGTCCACACTGGGGACCAGCATCAG
GTGGGGAACGAGACCACAGAACATGGAACAATTGCAACCATAACACCTCA
AGCTCCTACGTCGGAAATACAGCTGACCGACTACGGAGCCCTTACATTGG
ACTGCTCACCTAGAACAGGGCTGGACTTTAATGAGATGGTGCTATTGACA
ATGAAAGAAAAATCATGGCTTGTCCACAAGCAATGGTTTCTAGACTTACC
ACTGCCATGGACTTCGGGGGCTTCAACATCCCAAGAGACCTGGAACAGAC
AAGATTTGCTGGTCACATTCAAGACAGCTCATGCAAAGAAACAGGAAGTA
GTCGTACTGGGATCACAGGAAGGAGCAATGCACACTGCGTTGACTGGGGC
GACAGAAATCCAGACGTCAGGAACGACAACAATCTTCGCAGGACACCTGA
AATGCAGACTAAAAATGGACAAACTGACTTTAAAGGGGATGTCATATGTG
ATGTGCACAGGCTTATTCAAGCTAGAGAAGGAAGTGGCTGAGACCCAGCA
TGGAACTGTTCTAGTGCAGGTCAAATACGAAGGAACGGACGCGCCATGCA
AGATCCCCTTCTCGACTCAAGATGAGAAAGGAGTGACCCAGAATGGGAGA
TTGATAACAGCCAATCCCATAGTTACTGACAAAGAAAAACCAGTCAACAT
TGAGACAGAACCACCTTTTGGTGAGAGCTACATCGTGGTAGGGGCAGGCG
AAAAAGCTTTGAAACTAAGCTGGTTCAAGAAAGGAAGCAGCATAGGGAAA
ATGTTCGAAGCAACCGCCCGAGGAGCACGAAGGATGGCTATCCTGGGAGA
CACCGCATGGGACTTCGGTTCTATAGGAGGAGTGTTTACATCTGTGGGAA
AATTGGTACACCAGGTTTTTGGAACCGCATATGGGGTTCTGTTCAGCGGT
GTTTCTTGGACCATGAAAATAGGAATAGGGATTCTGTTGACATGGTTGGG
ATTAAATTCAAGGAGCACGTCACTTTCGATGACGTGCATTGCAGTTGGCA
TGGTCACACTGTACCTAGGAGTCATGGTTCAAGCG
>Brazil(Roraima)_RR0986_2009(KF444784)
ATGCGATGCGTGGGAATAGGCAACAGAGACTTCGTTGAAGGACTGTCAGG
AGCAACGTGGGTGGACGTGGTATTGGAGCATGGAAGCTGCGTCACCACCA
TGGCAAAAAATAAACCAACATTGGACATTGAACTCTTGAAGACGGAGGTC
ACAAATCCTGCCGTCTTGCGCAAACTGTGCATTGAAGCTAAAATATCAAA
CACCACCACCGATTCAAGATGTCCAACACAAGGAGAGGCTACACTGGTGG
AAGAACAAGACGCGAACTTTGTGTGTCGCCGAACGTTTGTGGACAGAGGC
TGGGGTAACGGCTGCGGACTATTCGGAAAGGGAAGTCTATTGACGTGTGC
CAAGTTCAAGTGTGTGACAAAACTAGAAGGAAAGATAGTTCAATATGAGA
ACTTAAAATATTCAGTGATAGTTACCGTCCACACTGGGGACCAGCATCAG
GTGGGGAACGAGACCACAGAACATGGAACAATTGCAACCATAACACCTCA
AGCTCCTACGTCGGAAATACAGCTGACCGACTACGGAGCCCTTACATTGG
ACTGCTCACCTAGAACAGGGCTGGACTTTAATGAGATGGTGCTATTGACA
ATGAAAGAAAAATCATGGCTTGTCCACAAACAATGGTTTCTAGACTTACC
ACTGCCATGGACTTCGGGGGCTTCAACATCCCAAGAGACCTGGAACAGAC
AAGATTTGCTGGTCACATTCAAGACAGCTCATGCAAAGAAACAGGAAGTA
GTCGTACTGGGATCACAGGAAGGAGCAATGCACACTGCGTTGACTGGGGC
GACAGAAATCCAGACGTCAGGAACGACAACAATCTTCGCAGGACACCTGA
AATGCAGACTAAAAATGGACAAACTGACTTTAAAGGGGATGTCATATGTG
ATGTGCACAGGCTCATTCAAGCTAGAGAAGGAAGTGGCTGAGACCCAGCA
TGGAACTGTTCTAGTGCAGGTCAAATACGAAGGAACAGACGCGCCATGCA
AGATCCCCTTCTCGACTCAAGATGAGAAAGGAGTGACCCAGAATGGGAGA
TTGATAACAGCCAATCCCATAGTTACTGACAAAGAAAAACCAGTCAACAT
TGAGACAGAACCACCTTTTGGTGAGAGCTACATCGTGGTAGGGGCAGGCG
AAAAAGCTTTGAAACTAAGCTGGTTCAAGAAAGGAAGCAGCATAGGGAAA
ATGTTCGAAGCAACCGCCCGAGGAGCACGAAGGATGGCTATCCTGGGAGA
CACCGCATGGGACTTCGGTTCTATAGGAGGAGTGTTTACATCTGTGGGAA
AATTGGTACACCAGGTTTTTGGAACCGCATATGGGGTTCTGTTCAGCGGT
GTTTCTTGGACCATGAAAATAGGAATAGGGATTCTGTTGACATGGTTGGG
ATTAAATTCAAGGAGCACGTCACTTTCGATGACGTGCATTGTAGTTGGCA
TGGTCACACTGTACCTAGGAGTCATGGTTCAAGCG
>Brazil(Roraima)_RR10108_2010(KF444788)
ATGCGATGCGTGGGAATAGGCAACAGAGACTTCGTTGAAGGACTGTCAGG
AGCAACGTGGGTGGACGTGGTGTTGGAGCATGGAAGCTGCGTCACCACCA
TGGCAAAAAATAAACCAACATTGGACATTGAACTCTTGAAGACGGAGGTC
ACAAATCCTGCCGTCTTGCGCAAACTGTGCATTGAAGCTAAAATATCAAA
CACCACCACCGATTCAAGGTGTCCAACACAAGGAGAGGCTACACTGGTGG
AAGAACAAGACGCGAACTTTGTGTGTCGCCGAACGTTTGTGGACAGAGGC
TGGGGTAACGGCTGCGGACTATTCGGAAAGGGAAGTCTATTGACGTGTGC
CAAGTTCAAGTGTGTGACAAAACTAGAAGGAAAGATAGTTCAATATGAGA
ACTTAAAATATTCAGTGATAGTTACCGTCCACACTGGGGACCAGCATCAG
GTGGGGAACGAGACCACAGAACATGGAACAATTGCAACCATAACACCTCA
AGCTCCTACGTCGGAAATACAGCTGACCGACTACGGAGCCCTTACATTGG
ACTGCTCACCTAGAACAGGGCTGGACTTTAATGAGATGGTGCTATTGACA
ATGAAAGAAAAATCATGGCTTGTCCACAAACAATGGTTTCTAGACTTACC
ACTGCCATGGACTTCGGGGGCTTCAACATCCCAAGAGACCTGGAACAGAC
AAGATTTGCTGGTCACATTCAAGACAGCTCATGCAAAGAAACAGGAAGTA
GTCGTACTGGGATCACAGGAAGGAGCAATGCACACTGCGTTGACTGGGGC
GACAGAAATCCAGACGTCAGGAACGACAACAATCTTCGCAGGACACCTGA
AATGCAGACTAAAAATGGACAAACTGACTTTAAAGGGGATGTCATATGTG
ATGTGCACAGGCTCATTCAAGCTAGAGAAGGAAGTGGCTGAGACCCAGCA
TGGAACTGTTCTAGTGCAGGTCAAATACGAAGGAACAGACGCGCCATGCA
AGATCCCCTTCTCGACTCAAGATGAGAAAGGAGTGACCCAGAATGGGAGA
TTGATAACAGCCAATCCCATAGTTACTGACAAAGAAAAACCAGTCAACAT
TGAGACAGAACCACCTTTTGGTGAGAGCTACATCGTAGTAGGGGCAGGCG
AAAAAGCTTTGAAACTAAGCTGGTTCAAGAAAGGAAGCAGCATAGGGAAA
ATGTTCGAAGCAACCGCCCGAGGAGCACGAAGGATGGCTATCCTGGGAGA
CACCGCATGGGACTTCGGTTCTATAGGAGGAGTGTTTACATCTGTGGGAA
AATTGGTACACCAGGTTTTTGGAACCGCATATGGGGTTCTGTTCAGCGGT
GTTTCTTGGACCATGAAAATAGGAATAGGGATTCTGTTGACATGGTTGGG
ATTAAATTCAAGGAGCACGTCACTTTCGATGACGTGCATTGTAGTTGGCA
TGGTCACACTGTACCTAGGAGTCATGGTTCAAGCG
>Brazil(Roraima)_RR1033_2010(KF444786)
ATGCGATGCGTGGGAATAGGCAACAGAGACTTCGTTGAAGGACTGTCAGG
AGCAACGTGGGTGGACGTGGTATTGGAGCATGGAAGCTGCGTCACCACCA
TGGCAAAAAACAAACCAACATTGGACATTGAACTCTTGAAGACGGAGGTC
ACAAATCCTGCCGTCTTGCGCAAACTGTGCATTGAAGCTAAAATATCAAA
CACCACCACCGATTCAAGATGTCCAACACAAGGAGAGGCTACACTGGTGG
AAGAACAAGACGCGAACTTTGTGTGTCGCCGAACGTTTGTGGACAGAGGC
TGGGGTAACGGCTGCGGACTATTCGGAAAGGGAAGTCTATTGACGTGTGC
CAAGTTCAAGTGTGTGACAAAACTAGAAGGAAAGATAGTTCAATATGAGA
ACTTAAAATATTCAGTGATAGTTACCGTCCACACTGGGGACCAGCATCAG
GTGGGGAACGAGACCACAGAACATGGAACAATTGCAACCATAACACCTCA
AGCTCCTACGTCGGAAATACAGCTGACCGACTACGGAGCCCTTACATTGG
ACTGCTCACCTAGAACAGGGCTGGACTTTAATGAGATGGTGCTATTGACA
ATGAAAGAAAAATCATGGCTTGTCCACAAACAATGGTTTCTAGACTTACC
ACTGCCATGGACTTCGGGGGCTTCAACATCCCAAGAGACCTGGAACAGAC
AAGATTTGCTGGTCACATTCAAGACAGCTCATGCAAAGAAACAGGAAGTA
GTCGTACTGGGATCACAGGAAGGAGCAATGCACACTGCGTTGACTGGGGC
GACAGAAATCCAGACGTCAGGAACGACAACAATCTTCGCAGGACACCTGA
AATGCAGACTAAAAATGGACAAACTGACTTTAAAGGGGATGTCATATGTG
ATGTGCACAGGCTCATTCAAGCTAGAGAAGGAAGTGGCTGAGACCCAGCA
TGGAACTGTTCTAGTGCAGGTCAAATACGAAGGAACAGACGCGCCATGCA
AGATCCCCTTCTCGACTCAAGATGAGAAAGGAGTGACCCAGAATGGGAGA
TTGATAACAGCCAATCCCATAGTTACTGACAAAGAAAAACCAGTCAACAT
TGAGACAGAACCACCTTTTGGTGAGAGCTACATCGTGGTAGGGGCAGGCG
AAAAAGCTTTGAAACTAAGCTGGTTCAAGAAAGGAAGCAGCATAGGGAAA
ATGTTCGAAGCAACCGCCCGAGGAGCACGAAGGATGGCTATCCTGGGAGA
CACCGCATGGGACTTCGGTTCTATAGGAGGAGTGTTTACATCTGTGGGAA
AATTGGTGCACCAGGTTTTTGGAACCGCATATGGGGTTCTGTTCAGCGGT
GTTTCTTGGACCATGAAAATAGGAATAGGGATTCTGTTGACATGGTTGGG
ATTAAATTCAAGGAGCACGTCACTTTCGATGACGTGCATTGCAGTTGGCA
TGGTCACACTGTACCTAGGAGTCATGGTTCAAGCG
>Brazil(Roraima)_RR1038_2010(KF444787)
ATGCGATGCGTGGGAATAGGCAACAGAGACTTCGTTGAAGGACTGTCAGG
AGCAACGTGGGTGGACGTGGTATTGGAGCATGGAAGCTGCGTCACCACCA
TGGCAAAAAATAAACCAACATTGGACATTGAACTCTTGAAGACGGAGGTC
ACAAATCCTGCCGTCTTGCGCAAACTGTGCATTGAAGCTAAAATATCAAA
CACCACCACCGATTCAAGATGTCCAACACAAGGAGAGGCTACACTGGTGG
AAGAACAAGACGCGAACTTTGTGTGTCGCCGAACGTTTGTGGACAGAGGC
TGGGGTAACGGCTGCGGACTATTCGGAAAGGGAAGTCTATTGACGTGTGC
CAAGTTCAAGTGTGTGACAAAACTAGAAGGAAAGATAGTTCAATATGAGA
ACTTAAAATATTCAGTGATAGTTACCGTCCACACTGGGGACCAGCATCAG
GTGGGGAACGAGACCACAGAACATGGAACAATCGCAACCATAACACCTCA
AGCTCCTACGTCAGAAATACAGCTGACCGACTACGGAGCCCTTACATTGG
ACTGCTCACCTAGAACAGGGCTGGACTTTAATGAGATGGTGCTATTGACA
ATGAAAGAAAAATCATGGCTTGTCCACAAACAATGGTTTCTAGACTTACC
ACTGCCATGGACTTCGGGGGCTTCAACATCCCAAGAGACCTGGAACAGAC
AAGATTTGCTGGTCACATTCAAGACAGCTCATGCAAAGAAACAGGAAGTG
GTCGTACTGGGATCACAGGAAGGAGCAATGCACACTGCGTTGACTGGGGC
GACAGAAATCCAGACGTCAGGAACGACAACAATCTTCGCAGGACACCTGA
AATGCAGACTAAAAATGGACAAACTGACTTTAAAGGGGATGTCATATGTG
ATGTGCACAGGCTCATTCAAGCTAGAGAAGGAAGTGGCTGAGACCCAGCA
TGGAACTGTTCTAGTGCAGGTCAAATACGAAGGAACAGACGCGCCATGCA
AGATCCCCTTCTCGACTCAAGATGAGAAAGGAGTGACCCAGAATGGGAGA
TTGATAACAGCCAATCCCATAGTTACTGACAAAGAAAAACCAGTCAACAT
TGAGACAGAACCACCTTTTGGTGAGAGCTACATCGTGGTAGGGGCAGGCG
AAAAAGCTTTGAAACTAAGCTGGTTCAAGAAAGGAAGCAGCATAGGGAAA
ATGTTCGAAGCAACCGCCCGAGGAGCACGAAGGATGGCTATCCTGGGAGA
CACCGCATGGGACTTCGGTTCTATAGGAGGAGTGTTTACATCTGTGGGAA
AATTGGTACACCAGGTTTTTGGAACCGCATATGGGGTTCTGTTCAGCGGT
GTTTCTTGGACCATGAAAATAGGAATAGGGATTCTGTTGACATGGTTGGG
ACTAAATTCAAGGAGCACGTCACTTTCGATGACGTGCATTGCAGTTGGCA
TGGTCACACTGTACCTAGGAGTCATGGTTCAAGCG
>Brazil(Roraima)_RR1096_2010KF444792
ATGCGATGCGTGGGAATAGGCAACAGAGACTTCGTTGAAGGACTGTCAGG
AGCAACGTGGGTGGACGTGGTATTGGAGCATGGAAGCTGCGTCACCACCA
TGGCAAAAAATAAACCAACATTGGACATTGAACTCTTGAAGACGGAGGTC
ACAAATCCTGCCGTCTTGCGCAAACTGTGCATTGAAGCTAAAATATCAAA
CACCACCACCGATTCAAGATGTCCAACACAAGGAGAGGCTACACTGGTGG
AAGAACAAGACGCGAACTTTGTGTGTCGCCGAACGTTTGTGGACAGAGGC
TGGGGTAACGGCTGCGGACTATTCGGAAAGGGAAGTCTATTGACGTGTGC
CAAGTTCAAGTGTGTGACAAAACTAGAAGGAAAGATAGTTCAATATGAGA
ACTTAAAATATTCAGTGATAGTTACCGTCCACACTGGGGACCAGCATCAG
GTGGGGAACGAGACCACAGAACATGGAACAATTGCAACCATAACACCTCA
AGCTCCTACGTCGGAAATACAGCTGACCGACTACGGAGCCCTTACATTGG
ACTGCTCACCTAGAACAGGGCTGGACTTTAATGAGATGGTGCTATTGACA
ATGAAAGAAAAATCATGGCTTGTCCACAAACAATGGTTTCTAGACTTACC
ACTGCCATGGACTTCGGGGGCTTCAACATCCCAAGAGACCTGGAACAGAC
AAGATTTGCTGGTCACATTCAAGACAGCTCATGCAAAGAAACAGGAAGTG
GTCGTACTGGGATCACAGGAAGGAGCAATGCACACTGCGTTGACTGGGGC
GACAGAAATCCAGACGTCAGGAACGACAACAATCTTCGCAGGACACCTGA
AATGCAGACTGAAAATGGACAAACTGACTTTAAAGGGGATGTCATATGTG
ATGTGCACAGGCTCATTCAAGCTAGAGAAGGAAGTGGCTGAGACCCAGCA
TGGAACTGTTCTAGTGCAGGTCAAATACGAAGGAACAGACGCGCCATGCA
AGATCCCCTTCTCGACTCAAGATGAGAAAGGAGTGACCCAGAATGGGAGA
TTGATAACAGCCAATCCCATAGTTACTGACAAAGAAAAACCAGTCAACAT
TGAGACAGAACCACCTTTTGGTGAGAGCTACATCGTGGTAGGGGCAGGCG
AAAAAGCTTTGAAACTAAGCTGGTTCAAGAAAGGAAGCAGCATAGGGAAA
ATGTTCGAAGCAACCGCCCGAGGAGCACGAAGGATGGCTATCCTGGGAGA
CACCGCATGGGACTTCGGTTCTATAGGAGGAGTGTTTACATCTGTGGGAA
AATTGGTACACCAGGTTTTTGGAACCGCATATGGGGTTCTGTTCAGCGGT
GTTTCTTGGACCATGAAAATAGGAATAGGGATTCTGTTGACATGGTTGGG
ATTAAATTCAAGGAGCACGTCACTTTCGATGACGTGCATTGCAGTTGGCA
TGGTCACACTGTACCTAGGAGTCATGGTTCAAGCG
>Brazil(S_J_do_Rio_Preto)_17_2010(KP188539) Dengue virus 1 isolate DENV1 BR/SJRP/17/2010, complete genome.
ATGCGATGCGTGGGAATAGGCAATAGAGACTTCGTTGAAGGACTGTCAGG
AGCAACGTGGGTGGACGTGGTACTGGAGCATGGAAGCTGCGTCACCACCA
TGGCAAAAAACAAACCAACATTGGACATTGAACTCTTGAAAACGGAGGTC
ACGAACCCTGCCGTCCTGCGCAAACTGTGCATTGAAGCCAAAATATCAAA
CACCACCACCGATTCAAGATGTCCAACACAAGGAGAAGCCACACTGGTGG
AAGAACAAGACGCGAACTTTGTGTGTCGACGGACGTTCGTGGACAGAGGC
TGGGGTAATGGCTGCGGACTATTTGGAAAAGGAAGTCTACTGACGTGTGC
TAAGTTCAAGTGTGTGACAAAACTAGAAGGAAAGATAGTTCAATATGAAA
ACTTAAAATATTCAGTGATAGTCACTGTCCACACTGGGGACCAGCACCAG
GTAGGAAACGAGACTACAGAACATGGAACAATTGCAATCATAACACCTCA
AGCTCCTACGTCGGAAATACAGCTGACCGACTACGGAGCCCTCACATTGG
ACTGCTCACCTAGAACTGGGCTGGACTTTAATGAGATGGTGCTACTGACA
ATGAAAGAAAAATCATGGCTTGTCCACAAACAATGGTTTCTAGACTTACC
ACTGCCTTGGACTTCGGGAGCTTCAACATCCCAAGAGACTTGGAACAGAC
AAGATTTGCTGGTCACATTCAAGACAGCTCATGCAAAGAAACAGGAAGTA
GTCGTGCTGGGATCACAGGAAGGAGCAATGCACACTGCGCTGACTGGGGC
GACAGAAATCCAGACGTCAGGAACGACAACAATTTTTGCGGGACACCTGA
AATGTAGACTAAAAATGGACAAACTGACTTTAAAAGGGATGTCATACGTG
ATGTGCACAGGCTCATTTAAGCTAGAGAAGGAAGTGGCTGAGACCCAGCA
TGGAACTGTTTTAGTGCAGGTTAAATACGAAGGAACAGATGCACCATGCA
AGATCCCTTTTTTGACCCAAGATGAGAAAGGAGTGACCCAGAATGGGAGA
TTGATAACAGCCAATCCTATAGTTACTGATAAAGAAAAACCAGTCAACAT
TGAGACAGAACCACCTTTTGGTGAGAGCTACATCGTGGTAGGGGCAGGTG
AAAAAGCTTTGAAACTAAGCTGGTTCAAGAAAGGAAGCAGCATAGGGAAA
ATGTTCGAAGCAACCGCCCGAGGAGCACGAAGGATGGCCATCCTGGGAGA
CACTGCATGGGACTTCGGCTCTATAGGAGGATTGTTCACGTCTGTGGGAA
AATTGATACACCAGGTTTTTGGAACTGCATATGGGGTTCTGTTCAGCGGT
GTTTCTTGGACCATGAAAATAGGAATAGGGATTCTGCTGACATGGTTGGG
ATTAAATTCAAGGAGCACGTCACTTTCAATGACGTGCATTGCAGTTGGCA
TGGTCACGCTGTACCTAGGAGTCATGGTTCAAGCG
>Brazil(S_J_do_Rio_Preto)_2271_2014(KP188568) Dengue virus 1 isolate BR/SJRP/2271/2014, complete genome.
ATGCGATGCGTAGGAATAGGCAATAGAGACTTCGTTGAAGGACTGTCAGG
AGCAACGTGGGTGGACGTGGTACTGGAGCATGGAAGCTGCGTCACCACCA
TGGCAAAAAACAAACCAACATTGGACATTGAACTCTTGAAAACGGAGGTC
ACGAACCCTGCCGTCCTGCGCAAACTGTGCATTGAAGCTAAAATATCAAA
CACCACCACCGATTCAAGATGTCCAACACAAGGAGAAGCCACACTGGTGG
AAGAACAAGACGCGAACTTTGTGTGTCGACGGACGTTCGTGGACAGAGGT
TGGGGTAATGGCTGCGGACTATTTGGAAAAGGAAGTCTACTGACGTGTGC
TAAGTTCAAGTGTGTGACAAAACTAGAAGGAAAGATAGTTCAATATGAAA
ACTTAAAATATTCAGTGATAGTCACTGTCCACACTGGGGACCAGCACCAG
GTAGGAAACGAGACTACAGAACATGGAACAATTGCAACCATAACACCTCA
AGCTCCTACGTCGGAAATACAGCTGACCGACTACGGAGCCCTCACATTGG
ACTGCTCACCTAGAACTGGGCTGGACTTCAATGAGATGGTGCTACTGACA
ATGAAAGAAAAATCATGGCTTGTCCACAAACAATGGTTTCTAGACTTACC
ACTGCCCTGGACTTCGGGAGCTTCAACATCCCAAGAGACTTGGAACAGAC
AAGATTTGCTGGTCACATTCAAGACAGCTCATGCAAAGAAACAGGAAGTA
GTCGTGCTGGGATCACAGGAAGGAGCAATGCACACTGCGCTGACTGGGGC
GACAGAAATCCAGACGTCAGGAACGACAACAATTTTTGCGGGACACCTGA
AATGTAGGCTAAAAATGGATAAACTGACTTTAAAAGGGATGTCATATGTG
ATGTGCACAGGCTCATTTAAGCTAGAGAAGGAAGTGGCTGAGACCCAGCA
TGGAACTGTTTTAGTGCAGGTCAAATACGAAGGAACAGATGCACCATGCA
AGATCCCTTTTTTGACCCAAGATGAGAAAGGAGTGACCCAGAATGGGAGA
TTGATAACAGCTAATCCTATAGTTACTGATAAAGAAAAACCAGTCAACAT
TGAGACAGAACCACCTTTTGGTGAGAGCTACATCGTGGTAGGGGCAGGTG
AAAAAGCTTTGAAACTAAGCTGGTTCAAGAAAGGAAGTAGCATAGGGAAA
ATGTTCGAAGCAACCGCCCGAGGAGCACGAAGGATGGCCATCCTGGGAGA
CACCGCATGGGACTTCGGCTCTATAGGAGGATTGTTCACGTCCGTGGGAA
AATTGATACACCAGGTTTTTGGAACTGCATATGGGGTTCTGTTCAGCGGT
GTTTCTTGGACCATGAAAATAGGAATAGGGATTCTGCTGACATGGTTGGG
ATTAAATTCAAGGAGCACGTCACTTTCAATGACGTGCATTGCAGTTGGCA
TGGTCACACTGTACCTAGGAGTCATGGTTCAAGCG
>Brazil(S_J_do_Rio_Preto)_287_2011(KP188540) Dengue virus 1 isolate DENV1 BR/SJRP/287/2011, complete genome.
ATGCGATGCGTGGGAATAGGCAACAGAGACTTCGTTGAAGGACTGTCAGG
AGCAACGTGGGTGGACGTGGTATTGGAGCATGGAAGCTGCGTCACCACCA
TGGCAAAAAATAAACCAACATTGGACATTGAACTCTTGAAGACGGAGGTC
ACGAACCCTGCCGTCTTGCGCAAACTGTGCATTGAAGCTAAAATATCAAA
CACCACCACCGATTCAAGATGTCCAACACAAGGAGAGGCTACACTGGTGG
AAGAACAAGACGCGAACTTTGTGTGTCGCCGAACGTTTGTGGACAGAGGC
TGGGGTAATGGCTGTGGACTATTCGGAAAGGGAAGTCTATTGACGTGTGC
CAAGTTTAAGTGTGTGACAAAACTAGAGGGAAAGATAGTTCAATATGAAA
ACTTAAAATATTCAGTGATAGTCACTGTCCACACTGGGGACCAGCACCAG
GTGGGAAACGAGACCACAGAACATGGAACAATTGCAACCATAACACCTCA
AGCTCCCACGTCGGAAATACAGCTGACTGACTACGGAGCCCTCACATTGG
ACTGCTCACCTAGAACAGGGCTGGACTTTAATGAGATGGTGCTATTGACG
ATGAAAGAAAAATCATGGCTTGTCCACAAACAATGGTTTCTAGACTTACC
ACTGCCATGGACTTCGGGGGCTTCAACATCTCAAGAGACCTGGAACAGAC
AAGATTTGCTGGTCACATTCAAGACAGCTCACGCAAAGAAACAGGAAGTA
GTCGTACTGGGATCACAGGAAGGAGCAATGCACACAGCGTTGACTGGGGC
GACAGAAATCCAGACGTCAGGAACGACAACAATCTTCGCAGGACACCTGA
AATGCAGACTAAAAATGGATAAACTGACCTTAAAGGGGATGTCATATGTG
ATGTGCACAGGCTCATTTAAGCTAGAGAAGGAAGTGGCTGAGACCCAGCA
TGGAACTGTCCTAGTGCAGGTCAAATATGAAGGAACAGACGCGCCATGCA
AGATCCCCTTCTCGACCCAAGATGAGAAAGGAGTGACCCAGAATGGGAGA
TTGATAACAGCCAATCCCATAGTTACTGACAAAGAAAAACCAGTCAACAT
TGAGACAGAACCACCTTTTGGTGAGAGCTACATCGTGGTAGGGGCAGGCG
AAAAAGCTTTGAAACTAAGCTGGTTCAAGAGAGGAAGCAGCATAGGGAAA
ATGTTCGAAGCAACCGCCCGAGGAGCACGAAGGATGGCTATCCTGGGAGA
CACCGCATGGGACTTCGGTTCTATAGGAGGAGTGTTTACATCTGTGGGAA
AATTGGTACACCAGGTTTTTGGAACCGCATATGGGGTTCTGTTTAGCGGT
GTTTCTTGGACCATGAAAATAGGAATAGGGATTCTGCTGACATGGTTGGG
ATTAAATTCAAGGAGCACGTCACTTTCGATGACGTGCATTGCAGTTGGCA
TGGTCACACTGTACCTAGGAGTCATGGTTCAAGCG
>Brazil(S_J_do_Rio_Preto)_354_2011(KP188541) Dengue virus 1 isolate DENV1 BR/SJRP/354/2011, complete genome.
ATGCGATGCGTGGGAATAGGCAACAGAGACTTCGTTGAAGGACTGTCAGG
AGCAACGTGGGTGGACGTGGTATTGGAGCATGGAAGCTGCGTCACCACCA
TGGCAAAAAATAAACCAACATTGGACATTGAACTCTTGAAGACGGAGGTC
ACGAACCCTGCCGTCTTGCGCAAACTGTGCATTGAAGCTAAAATATCAAA
CACCACCACCGATTCAAGATGTCCAACACAAGGAGAGGCTACACTGGTGG
AAGAACAAGACGCGAACTTTGTGTGTCGCCGAACGTTTGTGGACAGAGGC
TGGGGCAATGGCTGTGGACTATTCGGAAAGGGAAGTCTATTGACGTGTGC
CAAGTTTAAGTGTGTGACAAAATTAGAGGGAAAGATAGTTCAATATGAAA
ACTTAAAATATTCAGTGATAGTCACTGTCCACACTGGGGACCAGCACCAG
GTGGGAAACGAGACCACAGAACATGGAACAATTGCAACCATAACACCTCA
AGCTCCCACGTCGGAAATACAGCTGACTGACTACGGAGCCCTCACACTGG
ACTGCTCACCTAGAACAGGGCTGGACTTTAATGAGATGGTGCTATTGACA
ATGAAAGAAAAATCATGGCTTGTCCACAAACAATGGTTTCTAGACTTACC
ACTGCCATGGACTTCGGGGGCTTCAACATCTCAAGAGACCTGGAACAGAC
AAGATTTGCTGGTCACATTCAAGACAGCTCATGCAAAGAAACAGGAAGTA
GTCGTACTGGGATCACAGGAAGGAGCAATGCACACAGCGTTGACTGGGGC
GACAGAAATCCAGACGTCAGGAACGACAACAATCTTCGCAGGACACCTGA
AATGCAGACTAAAGATGGATAAACTGACCTTAAAGGGGATGTCATATGTG
ATGTGCACAGGCTCATTTAAGCTAGAGAAGGAAGTGGCTGAGACCCAGCA
TGGAACTGTCCTAGTGCAGGTCAAATATGAAGGAACAGACGCGCCATGCA
AGATCCCCTTCTCGACCCAAGATGAGAAAGGAGTGACCCAGAATGGGAGA
TTGATAACAGCCAATCCCATAGTTACTGACAAAGAAAAACCAGTCAACAT
TGAGACAGAACCACCTTTTGGTGAGAGCTACATCGTGGTAGGGGCAGGCG
AAAAAGCTTTGAAACTAAGCTGGTTCAAGAGAGGAAGCAGCATAGGGAAA
ATGTTCGAAGCAACCGCCCGAGGAGCACGAAGGATGGCTATCCTGGGAGA
CACCGCATGGGACTTCGGTTCTATAGGAGGAGTGTTTACATCTGTGGGAA
AATTGGTACACCAGGTTTTTGGAACCGCATATGGGGTTCTGTTTAGCGGT
GTTTCTTGGACCATGAAAATAGGAATAGGGATTCTGCTGACATGGTTGGG
ATTAAATTCAAGGAGCACGTCACTTTCGATGACGTGCATTGCAGTTGGCA
TGGTCACACTGTACCTAGGAGTCATGGTTCAAGCG
>Brazil(S_J_do_Rio_Preto)_395_2011(KP188542) Dengue virus 1 isolate BR/SJRP/395/2011, complete genome.
ATGCGATGCGTGGGAATAGGCAACAGAGACTTCGTTGAAGGACTGTCAGG
AGCAACGTGGGTGGACGTGGTATTGGAGCATGGAAGCTGCGTCACCACCA
TGGCAAAAAATAAACCAACATTGGACATTGAACTCTTGAAGACGGAGGTC
ACGAACCCTGCCGTCTTGCGCAAACTGTGCATTGAAGCTAAAATATCAAA
CACCACCACCGATTCAAGATGTCCAACACAAGGAGAGGCTACACTGGTGG
AAGAACAAGACGCGAACTTTGTGTGTCGCCGAACGTTTGTGGACAGAGGC
TGGGGTAATGGCTGTGGACTATTCGGAAAGGGAAGTTTATTGACGTGTGC
CAAGTTTAAGTGTGTGACAAAACTAGAGGGAAAGATAGTTCAATATGAAA
ACTTAAAATATTCAGTGATAGTCACTGTCCACACTGGGGACCAGCACCAG
GTGGGAAACGAGACCACAGAACATGGAACAATTGCAACCATAACACCTCA
AGCTCCCACGTCGGAAATACAGCTGACTGACTACGGAGCCCTCACATTGG
ACTGCTCACCTAGAACAGGGCTGGACTTTAATGAGATGGTGCTATTGACG
ATGAAAGAAAAATCATGGCTTGTCCACAAACAATGGTTTCTAGACTTACC
ACTGCCATGGACTTCGGGGGCTTCAACATCTCAAGAGACCTGGAACAGAC
AAGATTTGCTGGTCACATTCAAGACAGCTCACGCAAAGAAACAGGAAGTA
GTCGTACTGGGATCACAGGAAGGAGCAATGCACACAGCGTTGACTGGGGC
GACAGAAATCCAGACGTCAGGAACGACAACAATCTTCGCAGGACACCTGA
AATGCAGACTAAAAATGGATAAACTGACCTTAAAAGGGATGTCATATGTG
ATGTGCACAGGCTCATTTAAGCTAGAGAAGGAAGTGGCTGAGACCCAGCA
TGGAACTGTCCTAGTGCAGGTCAAATATGAAGGAACAGACGCGCCATGCA
AGATCCCCTTCTCGACCCAAGATGAGAAAGGAGTGACCCAGAATGGGAGA
TTGATAACAGCCAATCCCATAGTTACTGACAAAGAAAAACCAGTCAACAT
TGAGACAGAACCACCTTTTGGTGAGAGCTACATCGTGGTAGGGGCAGGCG
AAAAAGCTTTGAAACTAAGCTGGTTCAAGAGAGGAAGCAGCATAGGGAAA
ATGTTCGAAGCAACCGCCCGAGGAGCACGAAGGATGGCTATCCTGGGAGA
CACCGCATGGGACTTCGGTTCTATAGGAGGAGTGTTTACATCTGTGGGAA
AATTGGTACACCAGGTTTTTGGAACCGCATATGGGGTTCTGTTTAGCGGT
GTTTCTTGGACCATGAAAATAGGAATAGGGATTCTGCTGACATGGTTGGG
ATTAAATTCAAGGAGCACGTCACTTTCGATGACGTGCATTGCAGTTGGCA
TGGTCACACTGTACCTAGGAGTCATGGTTCAAGCG
>Brazil(S_J_do_Rio_Preto)_484_2012(KP188543) Dengue virus 1 isolate DENV1 BR/SJRP/484/2012, complete genome.
ATGCGATGCGTGGGAATAGGCAATAGAGACTTCGTTGAAGGACTGTCAGG
AGCAACGTGGGTGGACGTGGTACTGGAGCATGGAAGCTGCGTCACCACCA
TGGCAAAAAACAAACCAACATTGGACATTGAACTCTTGAAAACGGAGGTC
ACGAACCCTGCCGTCCTGCGCAAACTGTGCATTGAAGCTAAAATATCAAA
CACCACCACCGATTCAAGATGTCCAACACAAGGAGAAGCCACACTGGTGG
AAGAACAAGACGCGAACTTTGTGTGTCGACGGACGTTCGTGGACAGAGGC
TGGGGTAATGGCTGCGGACTATTTGGAAAAGGAAGTCTACTGACGTGTGC
TAAGTTCAAGTGCGTGACAAAACTAGAAGGAAAGATAGTTCAATATGAAA
ACTTAAAATATTCAGTGATAGTCACTGTCCACACTGGGGACCAGCACCAG
GTAGGAAACGAGACTACAGAACATGGAACAATTGCAACCATAACACCTCA
AGCTCCTACGTCGGAAATACAGCTGACCGACTACGGAGCCCTCACATTGG
ACTGCTCACCTAGAACTGGGCTGGACTTTAATGAGATGGTGCTACTGACA
ATGAAAGAAAAATCATGGCTTGTCCACAAACAATGGTTTCTAGACTTACC
ACTGCCTTGGACTTCAGGAGCTTCAACATCCCAAGAGACTTGGAACAGAC
AAGATTTGCTGGTCACATTCAAGACAGCTCATGCAAAGAAACAGGAAGTA
GTCGTGCTGGGATCACAGGAAGGAGCAATGCACACCGCGCTGACTGGGGC
GACAGAAATCCAGACGTCAGGAACGACAACAATTTTTGCGGGACACCTGA
AATGTAGACTAAAAATGGACAAACTGACTTTAAAAGGGATGTCATATGTG
ATGTGCACAGGCTCATTTAAGCTAGAGAAGGAAGTGGCTGAGACCCAGCA
TGGAACCGTTTTAGTGCAGGTTAAATACGAAGGAACAGATGCACCATGCA
AGATCCCTTTTTTGACCCAAGATGAGAAAGGAGTGACCCAGAATGGGAGA
TTGATAACAGCTAATCCTATAGTTACTGATAAAGAAAAACCAGTCAACAT
TGAGACAGAACCACCTTTTGGTGAGAGCTACATCGTGGTAGGGGCAGGTG
AAAAAGCTTTGAAACTAAGCTGGTTCAAGAAAGGAAGCAGCATAGGGAAA
ATGTTCGAAGCAACCGCCCGAGGAGCACGAAGGATGGCCATCCTGGGAGA
CACTGCATGGGACTTCGGCTCTATAGGAGGATTGTTCACGTCCGTGGGAA
AATTGATACACCAGGTTTTTGGAACTGCATATGGGGTTCTGTTCAGCGGT
GTCTCTTGGACCATGAAAATAGGAATAGGGATTCTGCTGACATGGTTGGG
ATTAAATTCAAGGAGCACGTCACTTTCAATGACGTGCATTGCAGTTGGCA
TGGTCACACTGTACCTAGGAGTCATGGTTCAAGCG
>Brazil(S_J_do_Rio_Preto)_709_2013(KP188545) Dengue virus 1 isolate BR/SJRP/709/2013, complete genome.
ATGCGATGCGTAGGAATAGGCAATAGAGACTTCGTTGAAGGACTGTCAGG
AGCAACGTGGGTGGACGTGGTACTGGAGCATGGAAGCTGCGTCACCACCA
TGGCAAAAAACAAACCAACATTGGACATTGAACTCTTGAAAACGGAGGTC
ACGAACCCTGCCGTCCTGCGCAAACTGTGCATTGAAGCTAAAATATCAAA
CACCACCACCGATTCAAGATGTCCAACACAAGGAGAAGCCACACTGGTGG
AAGAACAAGACGCGAACTTTGTGTGCCGACGGACGTTCGTGGACAGAGGC
TGGGGTAATGGCTGCGGACTATTTGGAAAAGGAAGTCTACTGACGTGTGC
TAAGTTCAAGTGTGTGACAAAACTAGAAGGAAAGATAGTTCAATATGAAA
ACCTAAAATATTCAGTGATAGTCACTGTCCACACTGGGGACCAGCACCAG
GTAGGAAACGAGACTACAGAACATGGAACAATTGCAACCATAACACCTCA
AGCTCCTACGTCGGAAATACAGCTGACCGACTACGGAGCCCTCACATTGG
ACTGCTCACCTAGAACTGGGCTGGACTTCAATGAGATGGTGCTACTGACA
ATGAAAGAAAAATCATGGCTTGTCCACAAACAATGGTTTCTAGACTTACC
ACTGCCCTGGACTTCGGGAGCTTCAACATCCCAAGAGACTTGGAACAGAC
AAGATTTGCTGGTCACATTCAAGACAGCTCATGCAAAGAAACAGGAAGTA
GTCGTGCTGGGATCACAGGAAGGAGCAATGCACACTGCGCTGACTGGGGC
GACAGAAATCCAGACGTCAGGAACGACAACAATTTTTGCGGGACACCTGA
AATGTAGGCTAAAAATGGATAAACTGACTTTAAAAGGGATGTCATATGTG
ATGTGCACAGGCTCATTTAAGCTAGAGAAGGAAGTGGCTGAGACCCAGCA
TGGAACTGTTTTAGTGCAGGTCAAATACGAAGGACCAGATGCACCATGCA
AGATCCCTTTTTTGACCCAAGATGAGAAAGGAGTGACCCAGAATGGGAGA
TTGATAACAGCTAATCCTATAGTTACTGATAAAGAAAAACCAGTCAACAT
TGAGACAGAACCACCTTTTGGTGAGAGCTACATCGTGGTAGGGGCAGGTG
AAAAAGCTTTGAAACTAAGCTGGTTCAAGAAAGGAAGTAGCATAGGGAAA
ATGTTCGAAGCAACCGCCCGAGGAGCACGAAGGATGGCCATCCTGGGAGA
CACCGCATGGGACTTCGGCTCTATAGGAGGATTGTTCACGTCCGTGGGAA
AATTGATACACCAGGTTTTTGGAACTGCATATGGGGTTCTGTTCAGCGGT
GTTTCTTGGACCATGAAAATAGGAATAGGGATTCTGCTGACATGGTTGGG
ATTAAATTCAAGGAGCACGTCACTTTCAATGACGTGCATTGCAGTTGGCA
TGGTCACACTGTACCTAGGAGTCATGGTTCAAGCG
>Brazil(S_J_do_Rio_Preto)_BID-V3490_2008(GU131863 Dengue virus 1 isolate DENV-1/BR/BID-V3490/2008, complete genome.
ATGCGATGCGTGGGAATAGGCAATAGAGACTTCGTTGAAGGACTGTCAGG
AGCAACGTGGGTGGACGTGGTACTGGAGCATGGAAGCTGCGTCACCACCA
TGGCAAAAAACAAACCAACATTGGACATTGAACTCTTGAAAACGGAGGTC
ACGAACCCTGCCGTCCTGCGCAAACTGTGCATTGAAGCTAAAATATCAAA
CACCACCACCGATTCAAGATGTCCAACACAAGGAGAAGCTACACTGGTGG
AAGAACAAGACGCGAACTTTGTGTGTCGACGGACGTTCGTGGACAGAGGC
TGGGGTAATGGCTGCGGACTATTTGGAAAAGGAAGTCTACTGACGTGTGC
TAAGTTCAAGTGTGTGACAAAACTAGAAGGAAAGATAGTTCAATATGAAA
ACTTAAAATATTCAGTGATAGTCACTGTCCACACTGGGGACCAGCACCAG
GTAGGAAACGAGACTACAGAACATGGAACAATTGCAACCATAACACCTCA
AGCTCCTACGTCGGAAATACAGCTGACCGACTACGGAGCCCTCACATTGG
ACTGCTCACCTAGAACTGGGCTGGACTTTAATGAGATGGTGCTACTGACA
ATGAAAGAAAAATCATGGCTTGTCCACAAACAATGGTTTCTAGACTTACC
ACTGCCTTGGACTTCGGGAGCTTCAACATCCCAAGAGACTTGGAACAGAC
AAGATTTGCTGGTCACATTCAAGACAGCTCATGCAAAGAAACAGGAAGTA
GTCGTGCTGGGATCACAGGAAGGAGCAATGCACACTGCGCTGACTGGGGC
GACAGAAATCCAGACGTCAGGAACGACAACAATTTTTGCGGGACACCTGA
AATGTAGACTAAAAATGGACAAACTGACTTTAAAAGGGATGTCATATGTG
ATGTGCACAGGCTCATTTAAGCTAGAGAAGGAAGTGGCTGAGACCCAGCA
TGGAACTGTTTTAGTGCAGGTTAAATACGAAGGAACAGATGCACCATGCA
AGATCCCTTTTTTGACCCAAGATGAGAAAGGAGTGACCCAGAATGGGAGA
TTGATAACAGCTAATCCTATAGTTACTGATAAAGAAAAACCAGTCAACAT
TGAGACAGAACCACCTTTTGGTGAGAGCTACATCGTGGTAGGGGCAGGTG
AAAAAGCTTTGAAACTAAGCTGGTTCAAGAAAGGAAGCAGCATAGGGAAA
ATGTTTGAAGCAACCGCCCGAGGAGCACGAAGGATGGCCATCCTGGGAGA
CACTGCATGGGACTTCGGCTCTATAGGAGGATTGTTCACGTCTGTGGGAA
AATTGATACACCAGGTTTTTGGAACTGCATATGGGGTTCTGTTCAGCGGT
GTTTCTTGGACCATGAAAATAGGAATAGGGATTCTGCTGACATGGTTGGG
ATTAAATTCAAGGAGCACGTCACTTTCAATGACGTGCATTGCAGTTGGCA
TGGTCACACTGTACCTAGGAGTCATGGTTCAAGCG
>Brazil(S_J_do_Rio_Preto)_SJRP_17_2010(KP188539) Dengue virus 1 isolate DENV1 BR/SJRP/17/2010, complete genome.
ATGCGATGCGTGGGAATAGGCAATAGAGACTTCGTTGAAGGACTGTCAGG
AGCAACGTGGGTGGACGTGGTACTGGAGCATGGAAGCTGCGTCACCACCA
TGGCAAAAAACAAACCAACATTGGACATTGAACTCTTGAAAACGGAGGTC
ACGAACCCTGCCGTCCTGCGCAAACTGTGCATTGAAGCCAAAATATCAAA
CACCACCACCGATTCAAGATGTCCAACACAAGGAGAAGCCACACTGGTGG
AAGAACAAGACGCGAACTTTGTGTGTCGACGGACGTTCGTGGACAGAGGC
TGGGGTAATGGCTGCGGACTATTTGGAAAAGGAAGTCTACTGACGTGTGC
TAAGTTCAAGTGTGTGACAAAACTAGAAGGAAAGATAGTTCAATATGAAA
ACTTAAAATATTCAGTGATAGTCACTGTCCACACTGGGGACCAGCACCAG
GTAGGAAACGAGACTACAGAACATGGAACAATTGCAATCATAACACCTCA
AGCTCCTACGTCGGAAATACAGCTGACCGACTACGGAGCCCTCACATTGG
ACTGCTCACCTAGAACTGGGCTGGACTTTAATGAGATGGTGCTACTGACA
ATGAAAGAAAAATCATGGCTTGTCCACAAACAATGGTTTCTAGACTTACC
ACTGCCTTGGACTTCGGGAGCTTCAACATCCCAAGAGACTTGGAACAGAC
AAGATTTGCTGGTCACATTCAAGACAGCTCATGCAAAGAAACAGGAAGTA
GTCGTGCTGGGATCACAGGAAGGAGCAATGCACACTGCGCTGACTGGGGC
GACAGAAATCCAGACGTCAGGAACGACAACAATTTTTGCGGGACACCTGA
AATGTAGACTAAAAATGGACAAACTGACTTTAAAAGGGATGTCATACGTG
ATGTGCACAGGCTCATTTAAGCTAGAGAAGGAAGTGGCTGAGACCCAGCA
TGGAACTGTTTTAGTGCAGGTTAAATACGAAGGAACAGATGCACCATGCA
AGATCCCTTTTTTGACCCAAGATGAGAAAGGAGTGACCCAGAATGGGAGA
TTGATAACAGCCAATCCTATAGTTACTGATAAAGAAAAACCAGTCAACAT
TGAGACAGAACCACCTTTTGGTGAGAGCTACATCGTGGTAGGGGCAGGTG
AAAAAGCTTTGAAACTAAGCTGGTTCAAGAAAGGAAGCAGCATAGGGAAA
ATGTTCGAAGCAACCGCCCGAGGAGCACGAAGGATGGCCATCCTGGGAGA
CACTGCATGGGACTTCGGCTCTATAGGAGGATTGTTCACGTCTGTGGGAA
AATTGATACACCAGGTTTTTGGAACTGCATATGGGGTTCTGTTCAGCGGT
GTTTCTTGGACCATGAAAATAGGAATAGGGATTCTGCTGACATGGTTGGG
ATTAAATTCAAGGAGCACGTCACTTTCAATGACGTGCATTGCAGTTGGCA
TGGTCACGCTGTACCTAGGAGTCATGGTTCAAGCG
>Brazil(S_J_do_Rio_Preto)_SJRP_205_2011(KT438567) Dengue virus isolate DENV1BR/SJRP/205/2011 envelope protein gene,partial cds.
ATGCGATGCGTGGGAATAGGCAATAGAGACTTCGTTGAAGGACTGTCAGG
AGCAACGTGGGTGGACGTGGTACTGGAGCATGGAAGCTGCGTCACCACCA
TGGCAAAAAACAAACCAACATTGGACATTGAACTCTTGAAAACGGAGGTC
ACGAACCCTGCCGTCCTGCGCAAACTGTGCATTGAAGCTAAAATATCAAA
CACCACCACCGATTCAAGATGTCCAACACAAGGAGAAGCCACACTGGTGG
AAGAACAAGACGCGAACTTTGTGTGTCGACGGACGTTCGTGGACAGAGGC
TGGGGTAATGGCTGCGGACTATTTGGAAAAGGAAGTCTACTGACGTGTGC
TAAGTTCAAGTGTGTGACAAAACTAGAAGGAAAGATAGTTCAATATGAAA
ACTTGAAATATTCAGTGATAGTCACTGTCCACACTGGGGACCAGCACCAG
GTAGGAAACGAGACTACAGAACATGGAACAATTGCAACCATAACACCTCA
AGCTCCTACGTCGGAAATACAGCTGACCGACTACGGAGCCCTCACATTGG
ACTGCTCACCTAGAACTGGGCTGGACTTTAATGAGATGGTGCTACTGACA
ATGAAAGAAAAATCATGGCTTGTCCACAAACAATGGTTTCTAGACTTACC
ACTGCCTTGGACTTCGGGAGCTTCAACATCCCAAGAGACTTGGAACAGAC
AAGATTTGCTGGTCACATTCAAGACAGCTCATGCAAAGAAACAGGAAGTA
GTCGTGCTGGGATCACAGGAAGGAGCAATGCACACTGCGCTGACTGGGGC
GACAGAAATCCAGACGTCAGGAACGACAACAATTTTTGCGGGACACCTGA
AATGTAGACTAAAAATGGACAAACTGACTTTAAAAGGGATGTCATATGTG
ATGTGCACAGGCTCATTTAAGCTAGAGAAGGAAGTGGCTGAGACCCAGCA
TGGAACTGTTTTAGTGCAGGTTAAATACGAAGGAACAGATGCACCATGCA
AGATCCCTTTTTTGACCCAAGATGAGAAAGGAGTGACCCAGAATGGGAGA
TTGATAACAGCCAATCCTATAGTTACTGATAAAGAAAAACCAGTCAACAT
TGAGACAGAACCACCTTTTGGTGAGAGCTACATCGTGGTAGGGGCAGGTG
AAAAAGCTTTGAAACTAAGCTGGTTCAAGAAAGGAAGCAGCATAGGGAAA
ATGTTCGAAGCAACCGCCCGAGGAGCACGAAGGATGGCCATACTGGGAGA
CACTGCATGGGACTTCGGCTCTATAGGAGGATTGTTCACGTCTGTGGGAA
AATTGATACACCAGGTTTTTGGAACTGCATATGGGGTTCTGTTCAGCGGT
GTTTCTTGGACCATGAAAATAGGAATAGGGATTCTGCTGACATGGTTGGG
ATTAAATTCAAGGAGCACGTCACTTTCAATGACGTGCATTGCAGTTGGCA
TGGTCACGCTGTACCTAGGAGTCATGGTTCAAGCG
>Brazil(S_J_do_Rio_Preto)_SJRP_2271_2014(KT438589) Dengue virus isolate DENV1BR/SJRP/2271/2014 envelope protein gene,partial cds.
ATGCGATGCGTAGGAATAGGCAATAGAGACTTCGTTGAAGGACTGTCAGG
AGCAACGTGGGTGGACGTGGTACTGGAGCATGGAAGCTGCGTCACCACCA
TGGCAAAAAACAAACCAACATTGGACATTGAACTCTTGAAAACGGAGGTC
ACGAACCCTGCCGTCCTGCGCAAACTGTGCATTGAAGCTAAAATATCAAA
CACCACCACCGATTCAAGATGTCCAACACAAGGAGAAGCCACACTGGTGG
AAGAACAAGACGCGAACTTTGTGTGTCGACGGACGTTCGTGGACAGAGGT
TGGGGTAATGGCTGCGGACTATTTGGAAAAGGAAGTCTACTGACGTGTGC
TAAGTTCAAGTGTGTGACAAAACTAGAAGGAAAGATAGTTCAATATGAAA
ACTTAAAATATTCAGTGATAGTCACTGTCCACACTGGGGACCAGCACCAG
GTAGGAAACGAGACTACAGAACATGGAACAATTGCAACCATAACACCTCA
AGCTCCTACGTCGGAAATACAGCTGACCGACTACGGAGCCCTCACATTGG
ACTGCTCACCTAGAACTGGGCTGGACTTCAATGAGATGGTGCTACTGACA
ATGAAAGAAAAATCATGGCTTGTCCACAAACAATGGTTTCTAGACTTACC
ACTGCCCTGGACTTCGGGAGCTTCAACATCCCAAGAGACTTGGAACAGAC
AAGATTTGCTGGTCACATTCAAGACAGCTCATGCAAAGAAACAGGAAGTA
GTCGTGCTGGGATCACAGGAAGGAGCAATGCACACTGCGCTGACTGGGGC
GACAGAAATCCAGACGTCAGGAACGACAACAATTTTTGCGGGACACCTGA
AATGTAGGCTAAAAATGGATAAACTGACTTTAAAAGGGATGTCATATGTG
ATGTGCACAGGCTCATTTAAGCTAGAGAAGGAAGTGGCTGAGACCCAGCA
TGGAACTGTTTTAGTGCAGGTCAAATACGAAGGAACAGATGCACCATGCA
AGATCCCTTTTTTGACCCAAGATGAGAAAGGAGTGACCCAGAATGGGAGA
TTGATAACAGCTAATCCTATAGTTACTGATAAAGAAAAACCAGTCAACAT
TGAGACAGAACCACCTTTTGGTGAGAGCTACATCGTGGTAGGGGCAGGTG
AAAAAGCTTTGAAACTAAGCTGGTTCAAGAAAGGAAGTAGCATAGGGAAA
ATGTTCGAAGCAACCGCCCGAGGAGCACGAAGGATGGCCATCCTGGGAGA
CACCGCATGGGACTTCGGCTCTATAGGAGGATTGTTCACGTCCGTGGGAA
AATTGATACACCAGGTTTTTGGAACTGCATATGGGGTTCTGTTCAGCGGT
GTTTCTTGGACCATGAAAATAGGAATAGGGATTCTGCTGACATGGTTGGG
ATTAAATTCAAGGAGCACGTCACTTTCAATGACGTGCATTGCAGTTGGCA
TGGTCACACTGTACCTAGGAGTCATGGTTCAAGCG
>Brazil(S_J_do_Rio_Preto)_SJRP_287_2011(KT438568) Dengue virus isolate DENV1BR/SJRP/287/2011 envelope protein gene,partial cds.
ATGCGATGCGTGGGAATAGGCAACAGAGACTTCGTTGAAGGACTGTCAGG
AGCAACGTGGGTGGACGTGGTATTGGAGCATGGAAGCTGCGTCACCACCA
TGGCAAAAAATAAACCAACATTGGACATTGAACTCTTGAAGACGGAGGTC
ACGAACCCTGCCGTCTTGCGCAAACTGTGCATTGAAGCTAAAATATCAAA
CACCACCACCGATTCAAGATGTCCAACACAAGGAGAGGCTACACTGGTGG
AAGAACAAGACGCGAACTTTGTGTGTCGCCGAACGTTTGTGGACAGAGGC
TGGGGTAATGGCTGTGGACTATTCGGAAAGGGAAGTCTATTGACGTGTGC
CAAGTTTAAGTGTGTGACAAAACTAGAGGGAAAGATAGTTCAATATGAAA
ACTTAAAATATTCAGTGATAGTCACTGTCCACACTGGGGACCAGCACCAG
GTGGGAAACGAGACCACAGAACATGGAACAATTGCAACCATAACACCTCA
AGCTCCCACGTCGGAAATACAGCTGACTGACTACGGAGCCCTCACATTGG
ACTGCTCACCTAGAACAGGGCTGGACTTTAATGAGATGGTGCTATTGACG
ATGAAAGAAAAATCATGGCTTGTCCACAAACAATGGTTTCTAGACTTACC
ACTGCCATGGACTTCGGGGGCTTCAACATCTCAAGAGACCTGGAACAGAC
AAGATTTGCTGGTCACATTCAAGACAGCTCACGCAAAGAAACAGGAAGTA
GTCGTACTGGGATCACAGGAAGGAGCAATGCACACAGCGTTGACTGGGGC
GACAGAAATCCAGACGTCAGGAACGACAACAATCTTCGCAGGACACCTGA
AATGCAGACTAAAAATGGATAAACTGACCTTAAAGGGGATGTCATATGTG
ATGTGCACAGGCTCATTTAAGCTAGAGAAGGAAGTGGCTGAGACCCAGCA
TGGAACTGTCCTAGTGCAGGTCAAATATGAAGGAACAGACGCGCCATGCA
AGATCCCCTTCTCGACCCAAGATGAGAAAGGAGTGACCCAGAATGGGAGA
TTGATAACAGCCAATCCCATAGTTACTGACAAAGAAAAACCAGTCAACAT
TGAGACAGAACCACCTTTTGGTGAGAGCTACATCGTGGTAGGGGCAGGCG
AAAAAGCTTTGAAACTAAGCTGGTTCAAGAGAGGAAGCAGCATAGGGAAA
ATGTTCGAAGCAACCGCCCGAGGAGCACGAAGGATGGCTATCCTGGGAGA
CACCGCATGGGACTTCGGTTCTATAGGAGGAGTGTTTACATCTGTGGGAA
AATTGGTACACCAGGTTTTTGGAACCGCATATGGGGTTCTGTTTAGCGGT
GTTTCTTGGACCATGAAAAGAGGAATAGGGATTCTGCTGACATGGTTGGG
ATTAAATTCAAGGAGCACGTCACTTTCGATGACGTGCATTGCAGTTGGCA
TGGTCACACTGTACCTAGGAGTCATGGTTCAAGCG
>Brazil(S_J_do_Rio_Preto)_SJRP_365_2011(KT438570) Dengue virus isolate DENV1BR/SJRP/365/2011 envelope protein gene,partial cds.
ATGCGATGCGTGGGAATAGGCAATAGAGACTTCGTTGAAGGACTGTCAGG
AGCAACGTGGGTGGACGTGGTACTGGAGCATGGAAGCTGCGTCACCACCA
TGGCAAAAAACAAACCAACATTGGACATTGAACTCTTGAAAACGGAGGTC
ACGAACCCTGCCGTCCTGCGCAAACTGTGCATTGAAGCTAAAATATCAAA
CACCACCACCGATTCAAGATGTCCAACACAAGGAGAAGCTACACTGGTGG
AAGAACAAGACGCGAACTTTGTGTGTCGACGGACGTTCGTGGACAGAGGC
TGGGGTAATGGCTGCGGACTATTTGGAAAAGGAAGTCTACTGACGTGTGC
TAAGTTCAAGTGTGTGACAAAACTAGAAGGAAAGATAGTTCAATATGAAA
ACTTAAAATATTCAGTGATAGTCACTGTCCACACTGGGGACCAGCACCAG
GTAGGAAACGAGACTACAGAACATGGAACAATTGCAACCATAACACCTCA
AGCTCCTACGTCGGAAATACAGCTGACCGACTACGGAGCCCTCACATTGG
ACTGCTCACCTAGAACTGGGCTGGACTTTAATGAGATGGTGCTACTGACA
ATGAAAGAAAAATCATGGCTTGTCCACAAACAATGGTTTCTAGACTTACC
ACTGCCTTGGACTTCGGGAGCTTCAACATCCCAAGAGACTTGGAACAGAC
AAGATTTGCTGGTCACATTCAAGACAGCTCATGCAAAGAAACAGGAAGTA
GTCGTGCTGGGATCACAGGAAGGAGCAATGCACACTGCGCTGACTGGGGC
GACAGAAATCCAGACGTCAGGAACGACAACAATTTTTGCGGGACACCTGA
AATGTAGACTAAAAATGGACAAACTGACTTTAAAAGGGATGTCATATGTG
ATGTGCACAGGCTCATTTAAGCTAGAGAAGGAAGTGGCTGAGACCCAGCA
TGGAACTGTTTTAGTGCAGGTTAAATACGAAGGAACAGATGCACCATGCA
AGATCCCTTTTTTGACCCAAGATGAGAAAGGAGTGACCCAGAATGGGAGA
TTGATAACAGCTAATCCTATAGTTACTGATAAAGAAAAACCAGTCAACAT
TGAGACAGAACCACCTTTTGGTGAGAGCTACATCGTGGTAGGGGCAGGTG
AAAAAGCTTTGAAACTAAGCTGGTTCAAGAAAGGAAGCAGCATAGGGAAA
ATGTTTGAAGCAACCGCCCGAGGAGCACGAAGGATGGCCATCCTGGGAGA
CACTGCATGGGACTTCGGCTCTATAGGAGGATTGTTCACGTCTGTGGGAA
AATTGATACACCAGGTTTTTGGAACTGCATATGGGGTTCTGTTCAGCGGT
GTTTCTTGGACCATGAAAATAGGAATAGGGATTCTGCTGACATGGTTGGG
ATTAAATTCAAGGAGCACGTCACTTTCAATGACGTGCATTGCAGTTGGCA
TGGTCACACTGTACCTAGGAGTCATGGTTCAAGCG
>Brazil(S_J_do_Rio_Preto)_SJRP_384_2011(KT438571) Dengue virus isolate DENV1BR/SJRP/384/2011 envelope protein gene,partial cds.
ATGCGATGCGTGGGAATAGGCAATAGAGACTTCGTTGAAGGACTGTCAGG
AGCAACGTGGGTGGACGTGGTACTGGAGCATGGAAGCTGCGTCACCACCA
TGGCAAAAAACAAACCAACATTGGACATTGAACTCTTGAAAACGGAGGTC
ACGAACCCTGCCGTCCTGCGCAAACTGTGCATTGAAGCTAAAATATCAAA
CACCACCACCGATTCAAGATGTCCAACACAAGGAGAAGCTACACTGGTGG
AAGAACAAGACGCGAACTTTGTGTGTCGACGGACGTTCGTGGACAGAGGC
TGGGGTAATGGCTGCGGACTATTTGGAAAAGGAAGTCTACTGACGTGTGC
TAAGTTCAAGTGTGTGACAAAACTAGAAGGAAAGATAGTTCAATATGAAA
ACTTAAAATATTCAGTGATAGTCACTGTCCACACTGGGGACCAGCACCAG
GTAGGAAACGAGACTACAGAACATGGAACAATTGCAACCATAACACCTCA
AGCTCCTACGTCGGAAATACAGCTGACCGACTACGGAGCCCTCACATTGG
ACTGCTCACCTAGAACTGGGCTGGACTTTAATGAGATGGTGCTACTGACA
ATGAAAGAAAAATCATGGCTTGTCCACAAACAATGGTTTCTAGACTTACC
ACTGCCTTGGACTTCGGGAGCTTCAACATCTCAAGAGACTTGGAACAGAC
AAGATTTGCTGGTCACATTCAAGACAGCTCATGCAAAGAAACAGGAAGTA
GTCGTGCTGGGATCACAGGAAGGAGCAATGCACACTGCGCTGACTGGGGC
GACAGAAATCCAGACGTCAGGAACGACAACAATTTTTGCGGGACACCTGA
AATGTAGACTAAAAATGGACAAACTGACTTTAAAAGGGATGTCATATGTG
ATGTGCACAGGCTCATTTAAGCTAGAGAAGGAAGTGGCTGAGACCCAGCA
TGGAACTGTTCTAGTGCAGGTTAAATACGAAGGAACAGATGCACCATGCA
AGATCCCTTTTTTGACCCAAGATGAGAAAGGAGTGACCCAGAATGGGAGA
TTGATAACAGCCAATCCTATAGTTACTGATAAAGAAAAACCAGTCAACAT
TGAGACAGAACCACCTTTTGGTGAGAGCTACATCGTGGTAGGGGCAGGTG
AAAAAGCTTTGAAACTAAGCTGGTTCAAGAAAGGAAGCAGCATAGGGAAA
ATGTTTGAAGCAACCGCCCGAGGAGCACGAAGGATGGCCATCCTGGGAGA
CACTGCATGGGACTTCGGCTCTATAGGAGGATTGTTCACGTCTGTGGGAA
AATTGATACACCAGGTTTTTGGAACTGCATATGGGGTTCTGTTCAGCGGT
GTTTCTTGGACCATGAAAATAGGAATAGGGATTCTGCTAACATGGTTGGG
ATTGAATTCAAGGAGCACGTCACTTTCAATGACGTGCATTGCAGTTGGCA
TGGTCACACTGTACCTAGGAGTCATGGTTCAAGCG
>Brazil(S_J_do_Rio_Preto)_SJRP_387_2011(KT438572) Dengue virus isolate DENV1BR/SJRP/387/2011 envelope protein gene,partial cds.
ATGCGATGCGTGGGAATAGGCAATAGAGACTTCGTTGAAGGACTGTCAGG
AGCAACGTGGGTGGACGTGGTACTGGAGCATGGAAGCTGCGTCACCACCA
TGGCAAAAAACAAACCAACATTGGACATTGAACTCTTGAAAACGGAGGTC
ACGAACCCTGCCGTCCTGCGCAAACTGTGCATTGAAGCTAAAATATCAAA
CACCACCACCGATTCAAGATGTCCAACACAAGGAGAAGCTACACTGGTGG
AAGAACAAGACGCGAACTTTGTGTGTCGACGGACGTTCGTGGACAGAGGC
TGGGGTAATGGCTGCGGACTATTTGGAAAAGGAAGTCTACTGACGTGTGC
TAAGTTCAAGTGTGTGACAAAACTAGAAGGAAAGATAGTTCAATATGAAA
ACTTAAAATATTCAGTGATAGTCACTGTCCACACTGGGGACCAGCACCAG
GTAGGAAACGAGACTACAGAACATGGAACAATTGCAACCATAACACCTCA
AGCTCCTACGTCGGAAATACAGCTGACCGACTACGGAGCCCTCACATTGG
ACTGCTCACCTAGAACTGGGCTGGACTTTAATGAGATGGTGCTACTGACA
ATGAAAGAAAAATCATGGCTTGTCCACAAACAATGGTTTCTAGACTTACC
ACTGCCTTGGACTTCGGGAGCTTCAACATCTCAAGAGACTTGGAACAGAC
AAGATTTGCTGGTCACATTCAAGACAGCTCATGCAAAGAAACAGGAAGTA
GTCGTGCTGGGATCACAGGAAGGAGCAATGCACACTGCGCTGACTGGGGC
GACAGAAATCCAGACGTCAGGAACGACAACAATTTTTGCGGGACACCTGA
AATGTAGACTAAAAATGGACAAACTGACTTTAAAAGGGATGTCATATGTG
ATGTGCACAGGCTCATTTAAGCTAGAGAAGGAAGTGGCTGAGACCCAGCA
TGGAACTGTTTTAGTGCAGGTTAAATACGAAGGAACAGATGCACCATGCA
AGATCCCTTTTTTGACCCAAGATGAGAAAGGAGTGACCCAGAATGGGAGA
TTGATTACAGCCAATCCTATAGTTACTGATAAAGAAAAACCAGTCAACAT
TGAGACAGAACCACCTTTTGGTGAGAGCTACATCGTGGTAGGGGCAGGTG
AAAAAGCTTTGAAACTAAGCTGGTTCAAGAAAGGAAGCAGCATAGGGAAA
ATGTTTGAAGCAACCGCCCGAGGAGCACGAAGGATGGCCATCCTGGGAGA
CACTGCATGGGACTTCGGCTCTATAGGAGGATTGTTCACGTCTGTGGGAA
AATTGATACACCAGGTTTTTGGAACTGCATATGGGGTTCTGTTCAGCGGT
GTTTCTTGGACCATGAAAATAGGAATAGGGATTCTGCTGACATGGTTGGG
ATTGAATTCAAGGAGCACGTCACTTTCAATGACGTGCATTGCAGTTGGCA
TGGTCACACTGTACCTAGGAGTCATGGTTCAAGCG
>Brazil(S_J_do_Rio_Preto)_SJRP_395_2011(KT438573) Dengue virus isolate DENV1BR/SJRP/395/2011 envelope protein gene,partial cds.
ATGCGATGCGTGGGAATAGGCAACAGAGACTTCGTTGAAGGACTGTCAGG
AGCAACGTGGGTGGACGTGGTATTGGAGCATGGAAGCTGCGTCACCACCA
TGGCAAAAAATAAACCAACATTGGACATTGAACTCTTGAAGACGGAGGTC
ACAAACCCTGCCGTCTTACGCAAACTGTGCATTGAAGCTAAAATATCAAA
CACCACCACCGATTCAAGATGTCCAACACAAGGAGAGGCTACACTGGTGG
AAGAACAAGACGCGAACTTTGTGTGTCGCCGAACGTTTGTGGACAGAGGC
TGGGGTAATGGCTGTGGACTATTCGGAAAGGGAAGTCTATTGACGTGTGC
CAAGTTCAAGTGTGTGACAAAACTAGAGGGAAAGATAGTTCAATATGAAA
ACTTAAAATATTCAGTGATAGTCACTGTCCACACTGGGGACCAGCACCAG
GTGGGAAACGAGACTACAGAACATGGAACAATTGCAACCATAACACCTCA
AGCTCCCACGTCGGAAATACAGCTGACTGACTACGGAGCCCTCACATTGG
ACTGCTCACCTAGAACAGGGCTGGACTTTAATGAGATGGTGCTATTGACA
ATGAAAGAAAAATCATGGCTTGTCCACAAACAATGGTTTCTAGACTTACC
ACTGCCATGGACTTCGGGGGCTTCAACATCTCAAGAGACCTGGAACAGAC
AAGATTTGCTGGTCACATTCAAGACAGCTCATGCAAAGAAACAGGAAGTA
GTCGTACTGGGATCACAGGAAGGAGCAATGCACACAGCGTTGACTGGGGC
GACAGAAATCCAGACGTCAGGAACGACAACAATCTTCGCAGGACACCTGA
AATGCAGACTAAAAATGGATAAACTGACCTTAAAGGGGATGTCATATGTG
ATGTGCACAGGCTCATTTAAGCTAGAGAAGGAAGTGGCTGAGACCCAGCA
TGGAACTGTCCTAGTGCAGGTCAAATATGAAGGAACAGACGCGCCATGCA
AGATCCCCTTCTCGACCCAAGATGAGAAAGGAGTGACCCAGAATGGGAGA
TTGATAACAGCCAATCCCATAGTTACTGACAAAGAAAAACCAGTCAACAT
TGAGACAGAACCACCTTTTGGTGAGAGCTACATCGTGGTAGGGGCAGGCG
AAAAAGCTTTGAAACTAAGCTGGTTCAAGAGAGGAAGCAGCATAGGGAAA
ATGTTCGAAGCAACCGCCCGAGGAGCACGAAGGATGGCTATCCTGGGAGA
CACCGCATGGGACTTCGGTTCTATAGGAGGAGTGTTTACATCTGTGGGAA
AATTGGTACACCAGGTTTTTGGAACCGCATATGGGGTTCTGTTTAGCGGT
GTTTCTTGGACCATGAAAATAGGAATAGGGATTCTGCTGACATGGTTGGG
ATTAAATTCAAGGAGCACGTCACTTTCGATGACGTGCATTGCAGTTGGCA
TGGTCACACTGTACCTAGGAGTCATGGTTCAAGCG
>Brazil(S_J_do_Rio_Preto)_SJRP_430_2011(KT438575) Dengue virus isolate DENV1BR/SJRP/430/2011 envelope protein gene,partial cds.
ATGCGATGCGTGGGAATAGGCAACAGAGACTTCGTTGAAGGACTGTCAGG
AGCAACGTGGGTGGACGTGGTATTGGAGCATGGAAGCTGCGTCACCACCA
TGGCAAAAAATAAACCAACATTGGACATTGAACTCTTGAAGACGGAGGTC
ACAAACCCTGCCGTCTTACGCAAACTGTGCATTGAAGCTAAAATATCAAA
CACCACCACCGATTCAAGATGTCCAACACAAGGAGAGGCTACACTGGTGG
AAGAACAAGACGCGAACTTTGTGTGTCGCCGAACGTTTGTGGACAGAGGC
TGGGGTAATGGCTGTGGACTATTCGGAAAGGGAAGTCTATTGACGTGTGC
CAAGTTCAAGTGTGTGACAAAACTAGAGGGAAAGATAGTTCAATATGAAA
ACTTAAAATATTCAGTGATAGTCACTGTCCACACTGGGGACCAGCACCAG
GTGGGAAACGAGACTACAGAACATGGAACAATTGCAACCATAACACCTCA
AGCTCCCACGTCGGAAATACAGCTGACTGACTACGGAGCCCTCACATTGG
ACTGCTCACCTAGAACAGGGCTGGACTTTAATGAGATGGTGCTATTGACA
ATGAAAGAAAAATCATGGCTTGTCCACAAACAATGGTTTCTAGACTTACC
ACTGCCATGGACTTCGGGGGCTTCAACATCTCAAGAGACCTGGAACAGAC
AAGATTTGCTGGTCACATTCAAGACAGCTCATGCAAAGAAACAGGAAGTA
GTCGTACTGGGATCACAGGAAGGAGCAATGCACACAGCGTTGACTGGGGC
GACAGAAATCCAGACGTCAGGAACGACAACAATCTTCGCAGGACACCTGA
AATGCAGACTAAAAATGGATAAACTGACCTTAAAGGGGATGTCATATGTG
ATGTGCACAGGCTCATTCAAGCTAGAGAAGGAAGTGGCTGAGACCCAGCA
TGGAACTGTCCTAGTGCAGGTCAAATATGAAGGAACAGACGCGCCATGCA
AGATCCCCTTCTCGACCCAAGATGAGAAAGGAGTGACCCAGAATGGGAGA
TTGATAACAGCCAATCCCATAGTTACTGACAAAGAAAAACCAGTCAACAT
TGAGACAGAACCACCTTTTGGTGAGAGCTACATCGTGGTAGGGGCAGGCG
AAAAAGCTTTGAAACTAAGCTGGTTCAAGAGAGGAAGCAGCATAGGGAAA
ATGTTCGAAGCAACCGCCCGAGGAGCACGAAGGATGGCTATCCTGGGAGA
CACCGCATGGGACTTCGGTTCTATAGGAGGAGTGTTTACATCTGTGGGAA
AATTGGTACACCAGGTTTTTGGAACCGCATATGGGGTTCTGTTTAGCGGT
GTTTCTTGGACCATGAAAATAGGAATAGGGATTCTGCTGACATGGTTGGG
ATTAAATTCAAGGAGCACGTCACTTTCGATGACGTGCATTGCAGTTGGCA
TGGTCACACTGTACCTAGGAGTCATGGTTCAAGCG
>Brazil(S_J_do_Rio_Preto)_SJRP_484_2012(KT438578) Dengue virus isolate DENV1BR/SJRP/484/2012 envelope protein gene,partial cds.
ATGCGATGCGTGGGAATAGGCAATAGAGACTTCGTTGAAGGACTGTCAGG
AGCAACGTGGGTGGACGTGGTACTGGAGCATGGAAGCTGCGTCACCACCA
TGGCAAAAAACAAACCAACATTGGACATTGAACTCTTGAAAACGGAGGTC
ACGAACCCTGCCGTCCTGCGCAAACTGTGCATTGAAGCTAAAATATCAAA
CACCACCACCGATTCAAGATGTCCAACACAAGGAGAAGCCACACTGGTGG
AAGAACAAGACGCGAACTTTGTGTGTCGACGGACGTTCGTGGACAGAGGC
TGGGGTAATGGCTGCGGACTATTTGGAAAAGGAAGTCTACTGACGTGTGC
TAAGTTCAAGTGCGTGACAAAACTAGAAGGAAAGATAGTTCAATATGAAA
ACTTAAAATATTCAGTGATAGTCACTGTCCACACTGGGGACCAGCACCAG
GTAGGAAACGAGACTACAGAACATGGAACAATTGCAACCATAACACCTCA
AGCTCCTACGTCGGAAATACAGCTGACCGACTACGGAGCCCTCACATTGG
ACTGCTCACCTAGAACTGGGCTGGACTTTAATGAGATGGTGCTACTGACA
ATGAAAGAAAAATCATGGCTTGTCCACAAACAATGGTTTCTAGACTTACC
ACTGCCTTGGACTTCAGGAGCTTCAACATCCCAAGAGACTTGGAACAGAC
AAGATTTGCTGGTCACATTCAAGACAGCTCATGCAAAGAAACAGGAAGTA
GTCGTGCTGGGATCACAGGAAGGAGCAATGCACACCGCGCTGACTGGGGC
GACAGAAATCCAGACGTCAGGAACGACAACAATTTTTGCGGGACACCTGA
AATGTAGACTAAAAATGGACAAACTGACTTTAAAAGGGATGTCATATGTG
ATGTGCACAGGCTCATTTAAGCTAGAGAAGGAAGTGGCTGAGACCCAGCA
TGGAACCGTTTTAGTGCAGGTTAAATACGAAGGAACAGATGCACCATGCA
AGATCCCTTTTTTGACCCAAGATGAGAAAGGAGTGACCCAGAATGGGAGA
TTGATAACAGCTAATCCTATAGTTACTGATAAAGAAAAACCAGTCAACAT
TGAGACAGAACCACCTTTTGGTGAGAGCTACATCGTGGTAGGGGCAGGTG
AAAAAGCTTTGAAACTAAGCTGGTTCAAGAAAGGAAGCAGCATAGGGAAA
ATGTTCGAAGCAACCGCCCGAGGAGCACGAAGGATGGCCATCCTGGGAGA
CACTGCATGGGACTTCGGCTCTATAGGAGGATTGTTCACGTCCGTGGGAA
AATTGATACACCAGGTTTTTGGAACTGCATATGGGGTTCTGTTCAGCGGT
GTCTCTTGGACCATGAAAATAGGAATAGGGATTCTGCTGACATGGTTGGG
ATTAAATTCAAGGAGCACGTCACTTTCAATGACGTGCATTGCAGTTGGCA
TGGTCACACTGTACCTAGGAGTCATGGTTCAAGCG
>Brazil(S_J_do_Rio_Preto)_SJRP_509_2012(KT438580) Dengue virus isolate DENV1BR/SJRP/509/2012 envelope protein gene,partial cds.
ATGCGATGCGTGGGAATAGGCAATAGAGACTTCGTTGAAGGACTGTCAGG
AGCAACGTGGGTGGACGTGGTACTGGAGCATGGAAGCTGCGTCACCACCA
TGGCAAAAAACAAACCAACATTGGACATTGAACTCTTGAAAACGGAGGTC
ACGAACCCTGCCGTCCTGCGCAAACTGTGCATTGAAGCTAAAATATCAAA
CACCACCACCGATTCAAGATGTCCAACACAAGGAGAAGCCACACTGGTGG
AAGAACAAGACGCGAACTTTGTGTGTCGACGGACGTTCGTGGACAGAGGC
TGGGGTAATGGCTGCGGACTATTTGGAAAAGGAAGTCTACTGACGTGTGC
TAAGTTCAAGTGTGTGACAAAACTAGAAGGAAAGATAGTTCAATATGAAA
ACTTAAAATATTCAGTGATAGTCACTGTCCACACTGGGGACCAGCACCAG
GTAGGAAACGAGACTACAGAACATGGAACAATTGCAACCATAACACCTCA
AGCTCCTACGTCGGAAATACAGCTGACCGACTACGGAGCCCTCACATTGG
ACTGCTCACCTAGAACTGGGCTGGACTTTAATGAGATGGTGCTACTGACA
ATGAAAGAAAAATCATGGCTTGTCCACAAACAATGGTTTCTAGACTTACC
ACTGCCTTGGACTTCGGGAGCTTCAACATCCCAAGAGACTTGGAACAGAC
AAGATTTGCTGGTCACATTCAAGACAGCTCATGCAAAGAAACAGGAAGTA
GTCGTGCTGGGATCACAGGAAGGAGCAATGCACACTGCGCTGACTGGGGC
GACAGAAATCCAGACGTCAGGAACGACAACAATTTTTGCGGGACACCTGA
AATGTAGACTAAAAATGGACAAACTGACTTTAAAAGGGATGTCATATGTG
ATGTGCACAGGCTCATTTAAGCTAGAGAAGGAAGTGGCTGAGACCCAGCA
TGGAACTGTTTTAGTGCAGGTTAAATACGAAGGAACAGATGCACCATGCA
AGATCCCTTTTTTGACCCAAGATGAGAAAGGAGTGACCCAGAATGGGAGA
TTGATAACAGCTAATCCTATAGTTACTGATAAAGAAAAACCAGTCAACAT
TGAGACAGAACCACCTTTTGGTGAGAGCTACATCGTGGTAGGGGCAGGTG
AAAAAGCTTTGAAACTAAGCTGGTTCAAGAAAGGAAGCAGCATAGGGAAA
ATGTTCGAAGCAACCGCCCGAGGAGCACGAAGGATGGCCATCCTGGGAGA
CACTGCATGGGACTTCGGTTCTATAGGAGGATTGTTCACGTCTGTGGGAA
AATTGATACACCAGGTTTTTGGGACTGCATATGGGGTTCTGTTCAGCGGT
GTTTCTTGGACCATGAAAATAGGAATAGGGATTCTGCTGACATGGTTGGG
ATTAAATTCAAGGAGCACGTCACTTTCAATGACGTGCATTGCAGTTGGCA
TGGTCACACTGTACCTAGGAGTCATGGTTCAAGCG
>Brazil(S_J_do_Rio_Preto)_SJRP_531_2012(KT438582) Dengue virus isolate DENV1BR/SJRP/531/2012 envelope protein gene,partial cds.
ATGCGATGCGTGGGAATAGGCAATAGAGACTTCGTTGAAGGACTGTCAGG
AGCAACGTGGGTGGACGTGGTACTGGAGCATGGAAGCTGCGTCACCACCA
TGGCAAAAAACAAACCAACATTGGACATTGAACTCTTGAAAACGGAGGTC
ACGAACCCTGCCGTCCTGCGCAAACTGTGCATTGAAGCTAAAATATCAAA
CACCACCACCGATTCAAGATGTCCAACACAAGGAGAAGCTACACTGGTGG
AAGAACAAGACGCGAACTTTGTGTGTCGACGGACGTTCGTGGACAGAGGC
TGGGGTAATGGCTGCGGACTATTTGGAAAAGGAAGTCTACTGACGTGTGC
TAAGTTCAAGTGTGTGACAAAACTAGAAGGAAAGATAGTTCAATATGAAA
ACTTAAAATATTCAGTGATAGTCACTGTCCACACTGGGGACCAGCACCAG
GTAGGAAACGAGACTACAGAACATGGAACAATTGCAACCATAACACCTCA
AGCTCCTACGTCGGAAATACAGCTGACCGATTACGGAGCCCTCACATTGG
ACTGCTCACCTAGAACTGGGCTGGACTTTAATGAGATGGTGCTACTGACA
ATGAAAGAAAAATCATGGCTTGTCCACAAACAATGGTTTCTAGACTTACC
ACTGCCTTGGACTTCGGGAGCTTCAACATCCCAAGAGACTTGGAACAGAC
AAGATTTGCTGGTCACATTCAAGACAGCTCATGCAAAGAAACAGGAAGTA
GTCGTGCTGGGATCACAGGAAGGAGCAATGCACACTGCGCTGACTGGGGC
GACAGAAATCCAGACGTCAGGAACGACAACAATTTTTGCGGGACACCTGA
AATGTAGACTAAAAATGGACAAACTGACTTTAAAAGGGATGTCATATGTG
ATGTGCACAGGCTCATTTAAGCTAGAGAAGGAAGTGGCTGAGACCCAGCA
TGGAACTGTTTTAGTGCAGGTTAAATACGAAGGAACAGATGCACCATGCA
AGATCCCTTTTTTGACCCAAGATGAGAAAGGAGTGACCCAGAATGGGAGA
TTGATAACAGCTAATCCTATAGTTACTGATAGAGAAAAACCAGTCAACAT
TGAGACAGAACCACCTTTTGGTGAGAGCTACATCGTGGTAGGGGCAGGTG
AAAAAGCTTTGAAACTAAGCTGGTTCAAGAAAGGAAGCAGCATAGGGAAA
ATGTTTGAAGCAACCGCCCGAGGAGCACGAAGGATGGCCATCCTGGGAGA
CACTGCATGGGACTTCGGCTCTATAGGAGGATTGTTCACGTCTGTGGGAA
AATTGATACACCAGGTTTTTGGAACTGCATATGGGGTTCTGTTCAGCGGT
GTTTCTTGGACCATGAAAATAGGAATAGGGATTCTGCTGACATGGTTGGG
ATTAAATTCAAGGAGCACGTCACTTTCAATGACGTGCATTGCAGTTGGCA
TGGTCACACTGTACCTAGGAGTCATGGTTCAAGCG
>Brazil(S_J_do_Rio_Preto)_SJRP_59_2011(KT438565) Dengue virus isolate DENV1BR/SJRP/59/2011 envelope protein gene,partial cds.
ATGCGATGCGTGGGAATAGGCAACAGAGACTTCGTTGAAGGACTGTCAGG
AGCAACGTGGGTGGACGTGGTATTGGAGCATGGAAGCTGCGTCACCACCA
TGGCAAAAAATAAACCAACATTGGACATTGAACTCTTGAAGACGGAGGTC
ACGAACCCTGCCGTCTTACGCAAACTGTGCATTGAAGCTAAAATATCAAA
CACCACCACCGATTCAAGATGTCCAACACAAGGAGAGGCTACACTGGTGG
AAGAACAAGACGCGAACTTTGTGTGTCGCCGAACGTTTGTGGACAGAGGC
TGGGGTAATGGCTGTGGACTATTCGGAAAGGGAAGTCTATTGACGTGTGC
CAAGTTCAAGTGTGTGACAAAACTAGAGGGAAAGATAGTTCAATATGAAA
ACTTAAAATATTCAGTGATAGTCACTGTCCACACTGGGGACCAGCACCAG
GTGGGAAACGAGACTACAGAACATGGAACAATTGCAACCATAACACCTCA
AGCTCCCACGTCGGAAATACAGCTGACTGACTACGGAGCCCTCACATTGG
ACTGCTCACCTAGAACAGGGCTGGACTTTAATGAGATGGTGCTATTGACA
ATGAAAGAAAAATCATGGCTTGTCCACAAACAATGGTTTCTAGACTTACC
ACTGCCATGGACTTCGGGGGCTTCAACATCTCAAGAGACCTGGAACAGAC
AAGATTTGCTGGTCACATTCAAGACAGCTCATGCAAAGAAACAGGAAGTA
GTCGTACTGGGATCACAGGAAGGAGCAATGCACACAGCGTTGACTGGGGC
GACAGAAATCCAGACGTCAGGAACGACAACAATCTTCGCAGGACACCTGA
AATGCAGACTAAAAATGGATAAACTGACCTTAAAGGGGATGTCATATGTG
ATGTGCACAGGCTCATTTAAGCTAGAGAAGGAAGTGGCTGAGACCCAGCA
TGGAACTGTCCTAGTGCAGGTCAAATATGAAGGAACAGACGCGCCATGCA
AGATCCCCTTCTCGACCCAAGATGAGAAAGGAGTGACCCAGAATGGGAGA
TTGATAACAGCTAATCCCATAGTTACTGACAAAGAAAAACCAGTCAACAT
TGAGACAGAACCACCTTTTGGTGAGAGCTACATCGTGGTAGGGGCAGGCG
AAAAAGCTTTGAAGCTAAGCTGGTTCAAGAGAGGAAGCAGCATAGGGAAA
ATGTTCGAAGCAACCGCCCGAGGAGCACGAAGGATGGCTATCCTGGGAGA
CACCGCATGGGACTTCGGTTCTATAGGAGGAGTGTTTACATCTGTGGGAA
AATTGGTACACCAGGTTTTTGGAACCGCATATGGGGTTCTGTTTAGCGGT
GTTTCTTGGACCATGAAAATAGGAATAGGGATTCTGCTGACATGGTTGGG
ATTAAATTCAAGGAGCACGTCACTTTCGATGACGTGCATTGCAGTTGGCA
TGGTCACACTGTACCTAGGAGTCATGGTTCAAGCG
>Brazil(S_J_do_Rio_Preto)_SJRP_64_2011(KT438566) Dengue virus isolate DENV1BR/SJRP/64/2011 envelope protein gene,partial cds.
ATGCGATGCGTGGGAATAGGCAATAGAGACTTCGTTGAAGGACTGTCAGG
AGCAACGTGGGTGGACGTGGTACTGGAGCATGGAAGCTGCGTCACCACCA
TGGCAAAAAACAAACCAACATTGGACATTGAACTCTTGAAAACGGAGGTC
ACGAACCCTGCCGTCCTGCGCAAACTGTGCATTGAAGCTAAAATATCAAA
CACCACCACCGATTCAAGATGTCCAACACAAGGAGAAGCCACACTGGTGG
AAGAACAAGACGCGAACTTTGTGTGTCGACGGACGTTCGTGGACAGAGGC
TGGGGTAATGGCTGCGGACTATTTGGAAAAGGAAGTCTACTGACGTGTGC
TAAGTTCAAGTGTGTGACAAAACTAGAAGGAAAGATAGTTCAATATGAAA
ACTTGAAATATTCAGTGATAGTCACTGTCCACACTGGGGACCAGCACCAG
GTAGGAAACGAGACTACAGAACATGGAACAATTGCAACCATAACACCTCA
AGCTCCTACGTCGGAAATACAGCTGACCGACTACGGAGCCCTCACATTGG
ACTGCTCACCTAGAACTGGGCTGGACTTTAATGAGATGGTGCTACTGACA
ATGAAAGAAAAATCATGGCTTGTCCACAAACAATGGTTTCTAGACTTACC
ACTGCCTTGGACTTCGGGAGCTTCAACATCCCAAGAGACTTGGAACAGAC
AAGATTTGCTGGTCACATTCAAGACAGCTCATGCAAAGAAACAGGAAGTA
GTCGTGCTGGGATCACAGGAAGGAGCAATGCACACTGCGCTGACTGGGGC
GACAGAAATCCAGACGTCAGGAACGACAACAATTTTTGCGGGACACCTGA
AATGTAGACTAAAAATGGACAAACTGACTTTAAAAGGGATGTCATATGTG
ATGTGCACAGGCTCATTTAAGCTAGAGAAGGAAGTGGCTGAGACCCAGCA
TGGAACTGTTTTAGTGCAGGTTAAATACGAAGGAACAGATGCACCATGCA
AGATCCCTTTTTTGACCCAAGATGAGAAAGGAGTGACCCAGAATGGGAGA
TTGATAACAGCCAATCCTATAGTTACTGATAAAGAAAAACCAGTCAACAT
TGAGACAGAACCACCTTTTGGTGAGAGCTACATCGTGGTAGGGGCAGGTG
AAAAAGCTTTGAAACTAAGCTGGTTCAAGAAAGGAAGCAGCATAGGGAAA
ATGTTCGAAGCAACCGCCCGAGGAGCACGAAGGATGGCCATACTGGGAGA
CACTGCATGGGACTTCGGCTCTATAGGAGGATTGTTCACGTCTGTGGGAA
AATTGATACACCAGGTTTTTGGAACTGCATATGGGGTTCTGTTCAGCGGT
GTTTCTTGGACCATGAAAATAGGAATAGGGATTCTGCTGACATGGTTGGG
ATTAAATTCAAGGAGCACGTCACTTTCAATGACGTGCATTGCAGTTGGCA
TGGTCACGCTGTACCTAGGAGTCATGGTTCAAGCG
>Brazil(S_J_do_Rio_Preto)_SJRP_885_2013(KT438587) Dengue virus isolate DENV1BR/SJRP/885/2013 envelope protein gene,partial cds.
ATGCGATGCGTGGGAATAGGCAATAGAGACTTCGTTGAAGGACTGTCAGG
AGCAACGTGGGTGGACGTGGTACTGGAGCATGGAAGCTGCGTCACCACCA
TGGCAAAAAACAAACCAACATTGGACATTGAACTCTTGAAAACGGAGGTC
ACGAACCCTGCCATCCTGCGCAAACTGTGCATTGAAGCTAAAATATCAAA
CACCACCACCGATTCAAGATGTCCAACACAAGGAGAAGCCACACTGGTGG
AAGAACAAGACGCGAACTTTGTGTGTCGACGGACGTTCGTGGACAGAGGC
TGGGGTAATGGCTGCGGACTATTTGGAAAAGGAAGTCTACTGACGTGTGC
TAAGTTCAAGTGTGTGACAAAACTCGAAGGAAAGATAGTTCAATATGAAA
ACTTAAAATATTCAGTGATAGTCACTGTCCACACTGGGGACCAGCACCAG
GTAGGAAACGAGACTACAGAACATGGAACAATTGCAACCATAACACCTCA
AGCTCCTACGTCGGAAATACAGCTGACCGACTACGGAGCCCTCACATTGG
ACTGCTCACCTAGAACTGGGCTGGACTTTAATGAGATGGTGCTACTGACA
ATGAAAGAAAAATCATGGCTTGTCCACAAACAATGGTTTCTAGACTTACC
ACTGCCTTGGACTTCGGGAGCTTCAACATCCCAAGAGACTTGGAACAGAC
AAGATTTGCTGGTCACATTCAAGACAGCTCATGCAAAGAAACAGGAAGTA
GTCGTGCTGGGATCACAGGAAGGAGCAATGCACACTGCGCTGACTGGGGC
GACAGAAATCCAGACGTCAGGAACGACAACAATTTTTGCGGGACACCTGA
AATGTAGACTAAAAATGGACAAACTGACTTTAAAAGGGATGTCATATGTG
ATGTGCACAGGCTCATTTAAGCTAGAGAAGGAAGTGGCTGAGACCCAGCA
TGGAACTGTTTTAGTGCAGGTTAAATACGAAGGAACAGACGCACCATGCA
AGATCCCTTTTCTGACCCAAGATGAAAAAGGAGTGACCCAGAATGGGAGA
TTGATAACAGCTAATCCTATAGTTACTGATAAAGAAAAACCAGTCAACAT
TGAGACAGAACCACCTTTTGGTGAGAGCTACATCGTGGTAGGGGCAGGTG
AAAAAGCTTTGAAACTAAGCTGGTTCAAGAAAGGAAGCAGCATAGGGAAA
ATGTTCGAAGCAACCGCCCGAGGAGCACGAAGGATGGCCATCCTGGGAGA
CACTGCATGGGACTTCGGCTCTATAGGAGGATTGTTCACGTCTGTGGGAA
AATTGATACATCAGGTTTTTGGAACTGCATATGGGGTTCTGTTCAGCGGT
GTTTCTTGGACCATGAAAATAGGAATAGGGATTCTGCTGACATGGTTGGG
ATTAAATTCAAGGAGCACGTCACTTTCAATGACGTGCATTGCAGTTGGCA
TGGTCACACTGTACCTAGGAGTCATGGTTCAAGCG
>Brazil(Tocantins)_BeH656274_2002(HM450094)
ATGCGATGCGTGGGAATAGGCAATAGAGACTTCGTTGAAGGACTGTCAGG
AGCAACGTGGGTGGACGTGGTATTGGAGCATGGAAGCTGCGTCACCACCA
TGGCAAAAAACAAACCAACATTGGACATTGAACTCTTGAAAACGGAGGTC
ATGAATCCTGCCGTCTTGCGCAAACTGTGCATTGAAGCTAAAATATCAAA
CACCACCACCGATTCAAGATGTCCAACACAAGGAGAAGCCACACTGGTGG
AAGAACAAGACGCGAACTTTGTGTGTCGACGAACGTTCGTGGACAGAGGC
TGGGGTAATGGCTGCGGACTATTTGGAAAAGGAAGTCTACTGACGTGTGC
TAAGTTCAAGTGTGTGACAAAACTAGAAGGAAAGATAGTTCAATATGAAA
ACTTAAAATATTCAGTGATAGTCACTGTCCACACTGGGGACCAGCACCAG
GTAGGAAACGAGACTACAGAACATGGAACAATTGCAACCATAACACCTCA
AGCTCCTACGTCGGAAATACAGCTGACCGACTACGGAGCCCTCACATTGG
ACTGCTCACCTAGAACTGGGCTGGACTTTAATGAGATGGTGCTACTGACA
ATGAAAGAAAAATCATGGCTTGTCCACAAACAATGGTTTCTAGACTTACC
ACTGCCTTGGACTTCGGGAGCTTCAACATCCCAAGAGACTTGGAACAGAC
AAGATTTGCTGGTCACATTCAAGACAGCTCATGCAAAGAAACAGGAAGTA
GTCGTACTGGGATCACAGGAAGGAGCAATGCACACTGCGCTGACTGGGGC
GACAGAAATCCAGACGTCAGGAACGACAACAATCTTTGCGGGACATCTGA
AATGTAGACTAAAAATGGACAAACTGACTTTAAAAGGGATGTCATATGTG
ATGTGCACAGGCTCATTTAAGCTAGAGAAGGAAGTGGCTGAGACCCAGCA
TGGAACTGTTCTAGTGCAGGTCAAATACGAAGGAACAGATGCGCCATGCA
AGATCCCCTTTTCGACTCAAGATGAGAAAGGAGTGACCCAGAATGGGAGA
TTGATAACAGCCAATCCCATAGTTACTGACAAAGAAAAACCAGTCAACAT
TGAGACAGAACCACCTTTTGGTGAGAGCTACATCGTGGTAGGGGCAGGTG
AAAAAGCTTTGAAACTAAGCTGGTTCAAGAAAGGAAGCAGCATAGGGAAA
ATGTTCGAAGCAACCGCCCGAGGAGCACGAAGGATGGCTATCCTGGGAGA
CACCGCATGGGACTTCGGTTCTATAGGAGGAGTGTTCACATCTGTGGGAA
AATTGGTACACCAGGTTTTTGGAACCGCATATGGGGTTCTGTTCAGCGGT
GTTTCTTGGACCATGAAAATAGGAATAGGGATTCTGTTGACATGGTTGGG
ATTAAATTCAAGGAGCACGTCACTTTCGATGACGTGCATTGCAGTTGGCA
TGGTCACACTGTACCTAGGAGTCATGGTTCAAGCG
>BritishVirginIslands_VG_BID-V2937_1985(GQ868601)
ATGCGATGCGTGGGAATAGGCAACAGAGACTTCGTTGAAGGACTGTCAGG
AGCAACGTGGGTGGACGTGGTACTGGAGCATGGAAGCTGCGTCACCACCA
TGGCAAAAAACAAACCAACATTGGACATTGAACTCTTGAAAACGGAGGTC
ACGAACCCTGCCGTCCTGCGCAAACTGTGCATTGAAGCTAAAATATCAAA
CACCACCACCGATTCAAGATGTCCAACACAAGGAGAAGCCACACTGGTGG
AAGAACAAGACGCGAACTTTGTGTGTCGACGAACGTTCGTGGACAGAGGC
TGGGGTAATGGCTGCGGACTATTTGGAAAAGGAAGTCTACTGACGTGTGC
TAAGTTCAAGTGTGTGACAAGACTAGAAGGAAAGATAGTTCAATATGAAA
ACTTAAAATATTCAGTGATAGTCACTGTCCACACTGGGGACCAGCACCAG
GTAGGAAACGAGACTACAGAACATGGAACAATTGCAACCATAACACCTCA
AGCTCCTACGTCGGAAATACAGCTGACCGACTACGGAGCCCTCACATTGG
ACTGCTCACCTAGAACTGGGCTGGACTTTAATGAGATGGTGCTATTGACA
ATGAAAGAAAAATCATGGCTTGTCCACAAACAATGGTTTCTAGACTTACC
ACTGCCTTGGACTTCGGGAGCTTCAACATCCCAAGAGACTTGGAACAGAC
AAGATTTGCTGGTCACATTCAAGACAGCTCATGCAAAGAAGCAGGAAGTA
GTCGTACTGGGATCACAGGAAGGAGCAATGCACACTGCGTTGACTGGGGC
GACAGAAATCCAGACGTCAGGAACGACAACAATCTTTGCGGGACACCTGA
AATGTAGACTAAAAATGGATAAACTGACTTTAAAAGGGATGTCATATGTG
ATGTGCACAGGCTCATTTAAGCTAGAGAAGGAAGTGGCTGAGACCCAGCA
TGGAACTGTTTTAGTGCAGGTTAAATACGAAGGAACAGATGCACCATGCA
AGATCCCCTTTTTGACCCAAGATGAGAAAGGAGTGACCCAGAATGGGAGA
TTGATAACAGCCAATCCTATAGTTACTGACAAAGAAAAACCAGTCAACAT
TGAGACAGAACCACCTTTTGGTGAGAGCTACATCGTGGTAGGGGCAGGTG
AAAAAGCTTTGAAACTAAGCTGGTTCAAGAAAGGAAGCAGCATAGGGAAA
ATGTTCGAAGCAACCGCCCGAGGAGCACGAAGAATGGCCATCCTGGGAGA
CACCGCATGGGACTTCGGCTCTATAGGAGGATTGTTCACGTCTGTGGGAA
AATTGATACACCAGGTTTTTGGAACTGCATATGGGGTTCTGTTCAGCGGT
GTTTCTTGGACCATGAAAATAGGAATAGGGATTCTGCTGACATGGTTGGG
ATTAAATTCAAGGAGCACGTCACTTTCAATGACGTGCATTGCAGTTGGCA
TGGTCACACTGTACCTAGGAGTCATGGTTCAAGCG
>Cambodia_IPC_BID_V3787_2009(GU131895)
ATGCGATGCGTGGGAATAGGCAGCAGGGACTTCGTGGAAGGACTGTCAGG
AGCAACCTGGGTAGATGTGGTGCTGGAACATGGAAGTTGCGTCACCACCA
TGGCAAAAGACAAACCAACATTGGACATTGAACTCTTGAAGACGGAAGTC
ACAAACCCTGCCATCCTGCGCAAACTGTGCATTGAAGCTAAAATATCAAA
CACCACCACCGACTCAAGATGTCCAACACAAGGAGAAGCCACACTGGTGG
AAGAACAAGACGCGAACTTTGTGTGTCGACGAACGTTTGTGGACAGAGGC
TGGGGCAATGGCTGTGGGCTCTTCGGAAAAGGAAGCCTAATAACGTGTGC
TAAGTTCAAGTGTGTGACAAAACTGGAAGGAAAGATAGTTCAATATGAAA
ACTTGAAATATTCAGTAATAGTCACCGTTCACACCGGAGACCAGCACCAG
GTGGGAAATGAAAGCACAGAACATGGGACAACTGCAACTATAACACCTCA
AGCTCCTACGACGGAAATACAGCTGACTGACTACGGAGCTCTTACATTGG
ATTGTTCACCTAGAACAGGACTAGACTTTAATGAAATGGTGTTGTTGACA
ATGAAAGAAAAATCATGGCTAGTCCACAAACAATGGTTTCTAGATCTACC
ACTGCCTTGGACCTCGGGAGCTTCAACATCACAAGAGACTTGGAACAGAC
AAGATTTGCTGGTGACATTTAAGACAGCCCATGCAAAGAAGCAGGAAGTA
GTCGTACTAGGATCACAAGAAGGAGCAATGCACACTGCGTTGACCGGAGC
AACAGAAATCCAAACGTCTGGAACGACAACAATTTTTGCAGGACACTTGA
AATGCAGACTAAAGATGGACAAACTGGCTCTAAAAGGGATGTCATATGTG
ATGTGCACAGGCTCATTCAAGCTAGAGAAAGAAGTGGCTGAGACCCAGCA
TGGAACCGTTCTAGTGCAGATTAAATATGAAGGAACAGATGCACCATGCA
AGATCCCTTTTTCAACCCAAGATGAAAAAGGAGTAACCCAGAATGGGAGA
TTGATAACAGCTAACCCTATAGTTACTGACAAAGAAAAACCAGTCAACAT
TGAGGCAGAACCGCCTTTTGGTGAGAGTTACATCGTAATAGGAGCAGGTG
AAAAAGCTTTGAAACTAAGCTGGTTTAAGAAAGGAAGCAGCATAGGGAAA
ATGTTTGAGGCAACTGCCAGAGGAGCACGAAGGATGGCCATACTGGGAGA
CACTGCATGGGACTTTGGTTCTATAGGAGGAGTGTTCACGTCTGTTGGAA
AATTAGTACACCAGATTTTTGGAACTGCATATGGAGTTTTGTTCAGCGGT
GTTTCCTGGACCATGAAAATAGGAATAGGGGTTCTGCTGACATGGCTAGG
ATTAAACTCAAGGAGCACGTCCCTTTCGATGACGTGCATTGCAGTTGGCC
TAGTAACACTATACCTAGGAGTCATGGTTCAGGCG
>China_GD03_91_1991(FJ196845)
ATGCGGTGCGTGGGAATAGGCAACAGAGACTTCGTGGAAGGACTGTCAGG
AGCTACGTGGGTAGATGTGGTACTGGAGCATGGAAGTTGCGTCACTATCA
TGGCAAAAGACAAACCAACACTGGACATTGAACTCCTGAAGACGGAGGTC
ACAAACCCTGCAGTCCTGCGCAAACTGTGCATTGAAGCTAAAATATCAAA
CACCACCACCGATTCGAGATGTCCAACACAAGGAGAAGCCACGCTGGTGG
AAGAGCAGGACACGAACTTTGTGTGCCGACGAACGTTCGTGGACAGAGGT
TGGGGCAATGGTTGTGGGCTATTCGGAAAAGGTAGCTTAATAACGTGTGC
AAAGTTTAAGTGTGTGACAAAACTAGAAGGAAAGATAGTCCAATATGAAA
ACTTAAAATATTCAGTCATAGTCACCGTACACACTGGAGACCAACACCAA
GTTGGAAATGAGACCACAGAACATGGAACAACTGCAACCATAACACCTCA
AGCTCCCACGTCGGAAATACAGCTGACAGACTACGGAGCTCTAACATTGG
ATTGTTCACCTAGAACAGGGCTAGACTTTAATGAGATGGTGCTGTTGACA
ATGAAAGAAAAATCATGGCTCGTCCACAAACAATGGTTTCTAGACTTACC
ACTGCCTTGGACCTCGGGGGCTTCAACATCCCAAGAGACTTGGAATAGAC
AAGACTTGCTGGTCACATTTAAGACAGCTCATGCAAAAAAGCAGGAAGTA
GTCGTACTAGGATCACAAGAAGGAGCAATGCACACTGCGCTGACTGGAGC
GACAGAAATCCAAACGTCTGGAACGACAACAATTTTTGCAGGACACCTGA
AATGCAGACTAAAAATGGATAAACTGACCTTAAAAGGGGTATCATATGTA
ATGTGCACAGGGTCATTCAAGTTAGAGAAGGAAGTGGCTGAGACCCAGCA
TGGAACTGTTCTAGTGCAGGTTAAATACGAAGGAACAGATGCACCATGCA
AGATCCCCTTCTCGTCCCAAGATGAGAAGGGAGTAACCCAGAATGGGAGA
TTGATAACAGCCAACCCCATAGTCACTGATAAAGAAAAACCAGTCAACAT
TGAAGCGGAGCCACCTTTTGGTGAGAGCTACATTGTGGTAGGAGCAGGTG
AAAAAGCTTTGAAACTAAGCTGGTTCAAGAAGGGAAGCAGTATAGGGAAA
ATGTTTGAAGCAACTGCCCGTGGAGCACGAAGGATGGCCATCCTGGGAGA
CACGGCATGGGACTTCGGTTCTATAGGAGGGGTGTTTACATCTGTGGGAA
AACTGATACACCAGATTTTTGGGACTGCATATGGAGTTTTGTTCAGCGGG
GTTTCATGGACCATGAAAATAGGAATAGGGATTCTGCTGACATGGCTAGG
ATTAAATTCAAGGAGCACGTCCCTTTCAATGACGTGTATCGCAGTTGGCA
TGGTCACACTGTACCTAGGAGTCATGGTTCAGGCG
>China_GD23_95_1995(AY373427)
ATGCGATGCGTAGGAATAGGCAGCAGGGACTTCGTGGAAGGACTGTCAGG
AGCAACTTGGGTAGATGTGATACTGGAACATGGAAGTTGCGTCACCATCA
TGGCAAAAGACAAACCAACATTGGACATTGAACTCTTGAAGACGGAAGTC
ACAGACCCTGCCGTCCTGCGCAAACTGTGCATTGAAGCCAAAATATCAAA
CACCACCACCGATTCAAGATGTCCAACACAAGGAGAAGCCACACTGGTGG
AAGAACAAGACGCGAACTTTGTGTGTCGACGAACGTTTGTGGACAGAGGC
TGGGGCAATGGCTGTGGGCTCTTCGGAAAAGGTAGCTTAATAACGTGTGC
TAAGTTTAAGTGTGTGACAAAATTGGAAGGAAAGATAGTCCAATATGAAA
ACTTAAAATATTCAGTGATCGTTACCGTCCACACTGGAGACCAGCACCAA
GTTGGAAATGAGACCACAGAACATGGAACAATTGCAACCATAACACCTCA
AGCTCCCACGTCGGAAATACAATTGACAGACTACGGAGCTCTAACACTGG
ACTGTTCACCTAGAACAGGGCTAGACTTTAATGAGATGGTGTTGTTGACA
ATGAAAGAAAAATCATGGCTCGTCCACAAACAATGGTTTCTAGACTTACC
ACTGCCTTGGACCTCAGGGGCCTCAACATCCCAAGAGACTTGGAACAGAC
AAGACTTGCTGGTCACATTTAAGACAGCTCATGCAAAGAAGCAGGAAGTA
GTCGTACTAGGATCACAAGAAGGAGCAATGCACACTGCGTTGACCGGAGC
GACAGAAATCCAAACGTCTGGAACGACAACAATTTTTGCAGGCCACCTGA
AATGCAGACTAATAATGGATAAACTGACTTTAAAAGGAATATCATATGTA
ATGTGCACAGGCCCATTTAAGTTAGAGAAGGAAGTGGCTGAGACCCAGCA
TGGAACTGTTCTAGTACAGGTTAAATACGAAGGAACAGATGCACCATGCA
AGATCCCCTTTTCGTCCCAAGATGAGAAGGGAGTAACCCAGAATGGGAGA
TTGGTAACAGCCAACCCCATAGTCACTGACAAAGAAAAACCAGTCAACAT
TGAGGCGGAACCACCTTTTGGTGAGAGCTACATCGTGGTAGGAGCAGGTG
AAAAAGCCTTGAAACTAAGCTGGTTCAAGAAGGGAAGCAGTATAGGGAAA
ATGTTTGAAGCAACTGCCCGTGGAGCCCGAAGGATGGCCATCCTGGGAGA
CACCGCATGGGACTTCGGGTCTATAGGAGGAGTGTTCACGTCTGTGGGAA
AACTGGTACACCAGATTTTTGGAACTGCGTATGGAGTTTTGTTCAGCGGT
GTTTCTTGGACCATGAAAATAGGAATAGGGATTCTGCTGACATGGCTGGG
ATTAAACTCAAGGAGCACGTCCCTTTCAATGACGTGTATCGCAGTTGGCA
TGGTCACACTGTACCTAGGAGTCATGGTCCAGGCG
>China_GD54_03_2003(FJ196841)
ATGCGGTGCGTGGGAATAGGCAACAGAGACTTCGTGGAAGGACTGTCAGG
AGCTACGTGGGTGGATGTGGTACTGGAGCATGGAAGTTGCGTCACTACAA
TGGCAAAAAACAAACCAACACTGGATATTGAACTCTTAAAGACGGAGGTC
ACAAACCCAGCCATCCTGCGCAAACTGTGCATTGAAGCCAAAATATCAAA
TACTACCACCGATTCGAGATGTCCAACACAAGGAGAAGCCACGCTGGTGG
AAGAACAAGACACGAACTTTGTGTGTCGACGAACGTTCGTGGACAGAGGC
TGGGGCAATGGTTGTGGGCTATTTGGAAAAGGTAGCTTAATAACGTGTGC
TAAGTTTAAGTGTGTGACAAAATTGGAAGGAAAGATAGTCCAATATGAAA
ATTTAAAATATTCAGTGATAGTCACCGTCCACACTGGAGACCAGCACCAA
GTTGGGAATGAGACTACAGAACATGGAACAACTGCAATCATAACACCTCA
AGCTCCTACGTCGGAAATACAGCTGACAGACTACGGAGCTCTAACACTGG
ACTGTTCACCTAGAACAGGGCTAGACTTCAATGAGATGGTGTTGTTGACA
ATGAAAGAAAAATCATGGCTCGTCCACAAACAATGGTTTCTAGACTTACC
GCTGCCTTGGACCTCGGGGGCTTCAACATCCCAAGAGACTTGGAATAGAC
AAGACTTGCTGGTCACATTTAAGACAGCTCATGCAAAGAAGCAGGAAGTA
GTTGTACTAGGATCACAAGAAGGAGCGATGCACACTGCGCTGACTGGAGC
AACAGAAATCCAAACGTCTGGAACGACAACAATTTTCGCAGGACACCTGA
AATGCAGACTGAAAATGGATAAACTGACTTTAAAAGGGGTATCATATGTA
ATGTGCACAGGCTCATTCAAGCTAGAAAAGGAAGTGGCTGAGACCCAGCA
TGGAACTGTTCTAGTGCAGGTTAAGTACGAAGGAACAGATGCACCATGTA
AGATCCCCTTCTCATCCCAAGATGAGAAGGGAGTAATCCAGAATGGGAGA
TTGATAACGGCCAACCCCATAGTCACTGACAAAGAAAAACCAGTCAACAT
TGAGGCGGAGCCACCTTTTGGTGAGAGCTACATCGTGGTAGGAGCAGGTG
AGAAAGCTTTGAAACTAAGCTGGTTCAAGAAGGGAAGCAGTATAGGGAAA
ATGTTTGAAGCAACTGCCCGTGGAGCACGAAGGATGGCCATTCTGGGAGA
CACTGCATGGGACTTCGGTTCTATAGGAGGAGTGTTCACGTCCGTGGGAA
AACTGGTGCACCAGATTTTTGGAACTGCGTACGGAGTTTTGTTCAGCGGT
GTTTCTTGGACCATGAAAATAGGAATAGGGATTCTGTTGACATGGCTAGG
ATTAAATTCAAGGAGCACGTCCCTTTCAATGACGTGTATCGCAGTTGGCA
TGGTTACACTGTACCTAGGAGTCATGGTTCAGGCG
>China_GD95_95_1995(FJ196846)
ATGCGGTGCGTGGGAATAGGAAACAGAGACTTCGTGGAAGGACTGTCAGG
AGCTACGTGGGTGGATGTAGTACTGGAGCATGGAAGTTGCGTCACTACCA
TGGCAAAAGACAAACCAACACTGGACATTGAACTCTTGAAGACGGAGGTC
ACAAACCCTGTCGTCCTGCGCAAACTGTGCATTGAAGCTAAAATATCAAA
TACCACCACTGACTCGAGATGTCCGACACAAGGAGAAGCCACGCTGGTGG
AAGAACAAGACACGAACTTTGTGTGTCGACGAACGTTCGTGGACAGAGGT
TGGGGCAATGGTTGTGGACTATTCGGAAAAGGTAGCTTAATAACGTGTGC
TAAGTTTAAGTGTGTGACAAAATTGGAAGGAAAGATAGTCCAATATGAAA
ACTTAAAATATTCAGTGATCGTTACCGTCCACACTGGAGACCAGCACCAA
GTTGGAAATGAGACCACAGAACATGGAACAATTGCAACCATAACACCTCA
AGCTCCCACGTCGGAAATACAATTGACAGACTACGGAGCTCTAACACTGG
ACTGTTCACCTAGAACAGGGCTAGACTTTAATGAGATGGTGTTGTTGACA
ATGAAAGAAAAATCATGGCTCGTCCACAAACAATGGTTTCTAGACTTACC
ACTGCCTTGGACCTCAGGGGCCTCAACATCCCAAGAGACTTGGAACAGAC
AAGACTTGCTGGTCACATTTAAGACAGCTCATGCAAAGAAGCAGGAAGTA
GTCGTACTAGGATCACAAGAAGGAGCAATGCACACTGCGTTGACCGGAGC
GACAGAAATCCAAACGTCTGGAACGACAACAATTTTTGCAGGCCACCTGA
AATGCAGACTAAAAATGGATAAACTGACTTTAAAAGGAATATCATATGTA
ATGTGCACAGGCCCATTTAAGTTAGAGAAGGAAGTGGCTGAGACCCAGCA
TGGAACTGTTCTAGTACAGGTTAAATACGAAGGAACAGATGCACCATGCA
AGATCCCCTTTTCGTCCCAAGATGAGAAGGGAGTAACCCAGAATGGGAGA
TTGGTAACAGCCAACCCCATAGTCACTGACAAAGAAAAACCAGTCAACAT
TGAGGCGGAACCACCTTTTGGTGAGAGCTACATCGTGGTAGGAGCAGGTG
AAAAAGCCTTGAAACTAAGCTGGTTCAAGAAGGGAAGCAGTATAGGGAAA
ATGTTTGAAGCAACTGCCCGTGGAGCCCGAAGGATGGCCATCCTGGGAGA
CACCGCATGGGACTTCGGGTCTATAGGAGGAGTGTTCACGTCTGTGGGAA
AACTGGTGCACCAGATTTTTGGAACTGCGTATGGAGTTTTGTTCAGCGGT
GTTTCTTGGACCATGAAAATAGGAATAGGGATTCTGCTGACATGGCTGGG
ATTAAACTCAAGGAGCACGTCCCTTTCAATGACGTGTATCGCAGTTGGCA
TGGTCACACTGTACCTAGGAGTCATGGTCCAGGCG
>China_GD99_99_1999(FJ196848)
ATGCGATGCGTGGGAATAGGCAGTAGGGACTTCGTGGAAGGACTGTCAGG
AGCAACTTGCGTATATATGGTACTGGAGCATGGAAGTTGCGTCACTACAA
TGGCAAAAAACAAACCAACACTGGATATTGAACTCTTAAAGACGGAGGTC
ACAAACCCAGCCATCCTGCGCAAACTGTGCATTGAAGCCAAAATATCAAA
TACTACCACCGATTCGAGATGTCCAACACAAGGAGAAGCCACATTGGTGG
AAGAACAAGACACGAACTTTGTGTGTCGACGAACGTTTGTGGACAGAGGC
TGGGGCAATGGTTGTGGGCTCTTCGGAAAAGGTAGCTTAATAACGTGTGC
TAAGTTCAAGTGTGTGACAAAACTGGAAGGAAAGATAGTTCAATATGAAA
ACTTGAAATATTCAGTGATAGTCACCGTCCACACTGGAGACCAGCACCAA
GTTGGGAATGAGACTACAGAACATGGAACAACTGCAATCATAACACCTCA
AGCTCCTACGTCGGAAATACAGCTGACAGACTACGGAGCTCTAACACTGG
ACTGTTCACCTAGAACAGGGCTAGACTTCAATGAGATGGTGTTGTTGACA
ATGAAAGAAAAATCATGGCTCGTCCACAAACAATGGTTTCTAGACTTACC
GCTGCCTTGGACCTCGGGGGCTTCAACATCCCAAGAGACTTGGAACAGAC
AAGACTTGCTGGTCACATTTAAGACAGCTCATGCAAAGAAGCAGGAAGTA
GTTGTACTAGGATCACAAGAAGGAGCAATGCACACTGCGTTGACCGGAGC
GACAGAAATCCAAACGTCTGGAACGACAACAATTTTTGCAGGACACTTGA
AATGTAGACTAAAGATGGACAAACTGACTCTAAAAGGGATGTCATATGTG
ATGTGCACAGGCTCATTCAAGCTAGAGAAAGAAGTGGCTGAGACCCAGCA
TGGAACCGTTCTAGTGCAGATTAAATACGAAGGAACAGATGCACCATGCA
AGATCCCTTTTTCGACCCAAGATGAAAAAGGAGTAACCCAGAATGGGAGA
TTGATAACAGCTAACCCCATAGTCACTGACAAAGAAAAACCAGTCAACAT
TGAGGCAGAACCGCCTTTTGGTGAGAGTTACATCGTGATAGGAGCAGGTG
AAAAAGTTTTGAAACTAAGCTGGTTCAAGAAAGGAAGCAGCATAGGGAAA
ATGTTTGAGGCAACTGCCAGAGGAGCACGAAGGATGGCCATACTGGGAGA
CACCGCATGGGACTTTGGTTCTATAGGGGGAGTGTTCACGTCTGTTGGAA
AATTAGTACACCAGATTTTTGGAACTGCATATGGAGTTTTGTTCAGCGGT
GTTTCCTGGACCATGAAAATAGGAATAGGGGTTCTGCTGACATGGCTAGG
ATTAAACTCAAGGAGCACGTCCCTTTCGATGACGTGCATTGCAGTTGGCC
TAGTAACACTATACCTAGCAGTCATGGTTCAGGCG
>China_GZ_09_9104_2009(HQ149732)
ATGCGATGCGTGGGAATAGGCAACAGAGACTTCGTTGAAGGACTGTCAGG
AGCAACATGGGTGGATGTGGTACTGGAGCATGGAAGCTGTGTCACCACCA
TGGCAAAAAATAAACCAACATTGGACATTGAACTCTTGAAGACGGAGGTC
ACGAACCCTGCCGTCTTGCGCAAACTGTGCATTGAAGCTAAAATATCAAA
CACCACCACCGATTCAAGATGTCCAACACAAGGAGAAGCTACACTGGTGG
AAGAACAAGACGCGAACTTTGTGTGTCGACGAACATTCGTGGACAGAGGC
TGGGGTAATGGTTGTGGACTATTCGGGAAGGGAAGCTTACTAACGTGTGC
TAAGTTTAAGTGTGTGACAAAACTTGAAGGAAAGATAGTTCAATATGAAA
ACTTAAAATATTCGGTGATAGTCACTGTCCACACTGGGGACCAGCACCAG
GTAGGAAATGAGACTACAGAACATGGAACAATTGCAACCATAACACCTCA
AGCTCCCACGTCGGAAATACAGCTGACTGACTACGGAGCCCTTACATTGG
ACTGCTCACCTAGAACAGGGCTGGACTTTAATGAGATGGTGCTGTTGACA
ATGAAAGAAAAATCATGGCTTGTCCACAAACAATGGTTTCTAGACTTACC
ATTGCCTTGGACCTCGGGGGCTTCAACATCTCAAGAGACTTGGAACAGAC
AAGATCTGCTGGTCACATTTAAGACAGCTCATGCAAAGAAGCAGGAAGTA
GTCGTACTGGGGTCACAAGAAGGAGCAATGCACACTGCGTTGACTGGGGC
GACAGAAATCCAGACGTCAGGAACGACGACAATCTTCGCAGGACACCTGA
AATGTAGACTAAAAATGGATAAACTGACTTTAAAAGGGGTGTCATATGTG
ATGTGCACAGGCTCATTTAAGCTAGAGAAGGAAGTGGCTGAGACCCAGCA
TGGAACTGTCCTAGTGCAGGTTAAATATGAAGGAACAGATGCACCATGCA
AGATTCCAATTTCAACCCAAGATGAGAAAGGAGTGACCCAGAATGGGAGA
TTGATAACAGCCAATCCCATAGTTACTGACAAAGAAAAACCAGTCAACAT
TGAAACAGAACCACCCTTTGGTGAGAGCTACATCGTGATAGGGGCGGGTG
AAAAAGCTTTGAAACTAAGCTGGTTCAAGAAAGGAAGCAGCATAGGGAAA
ATGTTCGAAGCCACCGCCCGAGGAGCACGAAGGATGGCTATCCTGGGAGA
CACAGCATGGGACTTCGGTTCCATAGGAGGGGTGTTCACATCTGTGGGAA
AATTGGTACACCAGGTTTTTGGAACCGCATATGGGGTCCTGTTCAGCGGT
GTTTCTTGGACCATGAAAATAGGAATAGGGATTCTGCTGACATGGCTAGG
ATTGAATTCAAGGAGCACGTCACTCTCGATGACGTGCATTGCAGTTGGCA
TGGTCACACTGTACCTAGGAGTCATGGTTCAAGCG
>China_GZ_80_1980(AF350498)
ATGCGATGTGTGGGAATAGGCAACAGGGACTTCGTGGAAGGACTGTCAGG
AGCAACGTGGGTAGATGTGGTACTGGAACATGGAAGTTGCGTCACCACCA
TGGCAAAAGATAAACCAACATTGGACATTGAACTCTTGAAGACGGAAGTC
ACAAACCCTGCCGTCCTGCGCAAACTGTGCATCGAAGCTAAAATATCAAA
CACCACCACCGATTCAAGATGTCCAACACAAGGAGAAGCCACACTGGTGG
AAGAACAAGACGCGAATTTTGTGTGTCGACGAACGTTTGTGGACAGAGGC
TGGGGCAATGGCTGTGGGCTTTTCGGAAAAGGTAGCCTAATAACGTGTGC
TAAGTTCAAGTGTGTGACAAAACTGGAAGGAAAGATAGTTCAATATGAAA
ACTTGAAATATTCAGTAATAGTCACCGTCCACACTGGAGACCAGCACCAG
GTGGGAAATGAAAGCACAGAACATGGGACAACAGCAACTATAACACCTCA
AGCTCCCACGTCGGAAATACAGCTGACCGACTACGGAGCTCTTACATTGG
ATTGCTCACCTAGAACAGGACTAGACTTCAATGAAATGGTGTTGTTGACA
ATGAAAGAAAAATCATGGCTAGTCCACAAACAATGGTTTCTAGACTTACC
ACTGCCTTGGACCTCGGGAGCTACAACGTCACAAGAGACTTGGAACAGAC
AAGATTTGCCGGTAACATTTAAGACAGCTCATGCAAAGAAGCAGGAAGTA
GTCGTACTAGGATCACAAGAAGGAGCAATGCACACTGCGTTGACCGGAGC
GACAGAAATCCAAACGTCTGGAACGACAAAAATTTTTGCAGGACACTTGA
AATGTAGACTAAAAATGGACAAACTGACTCTAAAAGGGATGTCATATGTG
ATGTGCACAGGCTCATTCAAGCTAGAGAAAGGGGTGGCTGAGACCCAGCA
TGGAACCGTTCTAGTGCAGGTTAAATACGAAGGAACAGATGCACCATGCA
AGATCCCTTTTTCAACCCAAGATGAAAAAGGAGTAATCCAGAATGGGAGA
GTGATAACAGCCAACCCTATAGTCACTGACAAGGAAAAACCAGTCAACAT
TGAGGCAGAACCACCTTTTGGTGAGAGTTACATCGTGGTAGGAGCAGGTG
AAAAAGCTTTGAAACTAAGCTGGTTCGAGAAAGGAAGCACCATAGGGAAA
ATGTTTGAGGCAACTGCCCGAGGAGCACGAAGGATGGCCATACTGGGAGA
CACCGCATGGGACTTTGGTTCTATAGGAGGAGTGTTCACATCTGTGGGAA
AATTAGTGCATCAGATTTTTGGAACTGCATATGGAGTTTTGTTCAGCGGT
GTTTCCTGGACTATGAAAATAGGAATAGGGGTTCTGCTGACATGGCTAGG
ATTAAACTCAAGGAGCACGTCCCTTTCGATGACGTGCATTGCAGTTGGCC
TGGTAACACTGTACCTAGGAGTCATGGTTCAGGCG
>China_GZ_OY_2006(FJ176779)
ATGCGATGCGTGGGAATAGGCAGCAGGGACTTCGTGGAAGGACTGTCAGG
AGCAACTTGGGTAGATGTGGTACTGGAACATGGAAGTTGCGTCACCACCA
TGGCAAAAGACAAACCAACACTGGACATTGAACTCTTGAAGACGGAAGTC
ACAAACCCTGCCGTCCTGCGCAAACTGTGCATTGAAGCTAAAATATCAAA
CACCACCACTGACTCAAGATGTCCAACACAAGGAGAAGCCACACTGGTGG
AAGAACAAGACGCGAACTTTGTGTGTCGACGAACGTTTGTGGACAGAGGC
TGGGGCAATGGCTGTGGGCTCTTCGGAAAAGGAAGCCTACTAACGTGTGC
TAAGTTCAAGTGTGTGACAAAACTGGAAGGAAAGATAGTTCAATATGAAA
ACTTGAAATATTCAGTAATAGTCACCGTCCACACTGGAGACCAGCATCAG
GTGGGAAATGAAAGCACAGAACATGGGACAACTGCAACTATAACACCTCA
AGCTCCTACGACGGAAATACAGCTGACCGACTACGGAGCTCTTACATTGG
ATTGTTCACCTAGAACAGGATTAGACTTTAATGAAATGGTGTTGTTGACA
ATGAAAGAAAAATCATGGCTAGTCCACAAACAATGGTTTCTAGACTTACC
ACTGCCTTGGACCTCGGGAGCTTCAACATCACAAGAGACCTGGAACAGAC
AAGATTTGCTGGTGACATTTAAGACAGCTCATGCAAAGAAGCAGGAAGTA
GTCGTACTAGGATCACAAGAAGGAGCAATGCACACTGCGTTGACCGGAGC
GACAGAAATCCAAACGTCTGGAACGACAACAATTTTTGCAGGACACTTGA
AATGTAGACTAAAGATGGACAAACTGACTCTAAAAGGGATGTCATATGTG
ATGTGCACAGGCTCATTCAAGCTAGAGAAAGAAGTGGCTGAGACCCAGCA
TGGAACCGTTCTAGTGCAGATTAAATACGAAGGAACAGATGCACCATGCA
AGATCCCTTTTTCGACCCAAGATGAAAAAGGAGTAACCCAGAATGGGAGA
TTGATAACAGCCAACCCCATAGTCACTGACAAAGAAAAACCAGTCAACAT
TGAGGCAGAACCGCCTTTTGGTGAGAGTTACATCGTGATAGGAGTAGGTG
AAAAAGCTTTGAAACTAAGCTGGTTCAAGAAAGGAAGCAGCATAGGGAAA
ATGTTTGAGGCAACTGCCAGAGGAGCACGAAGGATGGCCATACTGGGAGA
CACCGCATGGGACTTTGGTTCTATAGGAGGAGTGTTCACGTCTGTTGGAA
AATTAGTACACCAGATTTTTGGAACTGCATATGGAGTTTTGTTCAGCGGT
GTTTCCTGGACCATGAAAATAGGAATAGGGGTTCTGCTGACATGGTTAGG
ATTAAACTCAAGGAGCACGTCCCTCTCGATGACGTGCATTGCAGTTGGCC
TAGTAACACTATACCTAGGAGTCATGGTTCAGGCG
>Colombia_CO_BID_V3376_1998(GQ868559)
ATGCGATGTGTGGGAATAGGCAACAGAGACTTCGTTGAAGGACTGTCAGG
AGCAACGTGGGTGGACGTGGTATTGGAGCATGGAAGCTGCGTCACCACCA
TGGCAAAAAATAAACCAACATTGGACATTGAACTCCTGAAGACGGAGGTC
ACGAACCCTGCCGTCTTGCGCAAACTGTGCATTGAAGCTAAAATATCAAA
CACCACCACCGATTCAAGATGTCCAACACAAGGAGAGGCTACACTGGTGG
AAGAACAAGACGCGAACTTTGTGTGTCGCCGAACGTTTGTGGACAGAGGC
TGGGGTAATGGCTGCGGACTATTCGGAAAGGGAAGTCTATTGACGTGTGC
CAAGTTCAAGTGTGTGACAAAACTAGAAGGAAAGATAGTTCAATATGAAA
ACTTAAAATATTCAGTGATAGTCACTGTCCACACTGGGGACCAGCACCAG
GTGGGAAACGAGACCACAGAACATGGAACAATTGCAACCATAACACCTCA
AGCTCCTACGTCGGAAATACAGCTGACCGACTACGGAGCCCTCACATTGG
ACTGCTCACCTAGAACAGGGCTGGACTTTAATGAGATGGTGCTATTGACA
ATGAAAGAAAAATCATGGCTTGTCCACAAACAATGGTTTCTAGACTTACC
ACTGCCATGGACTTCGGGGGCTTCAACATCCCAAGAGACCTGGAACAGAC
AAGATTTGCTGGTCACATTCAAGACAGCTCATGCAAAGAAACAGGAAGTA
GTCGTACTGGGATCACAGGAAGGAGCAATGCACACTGCGTTGACTGGGGC
GACAGAAATCCAGACGTCAGGAACGACAACAATCTTCGCAGGACACCTGA
AATGCAGACTAAAAATGGATAAACTGACTTTAAAGGGCATGTCATATGTG
ATGTGCACAGGCTCATTTAAGCTAGAGAAGGAAGTGGCTGAGACCCAGCA
CGGAACTGTTCTAGTGCAGGTCAAATACGAAGGAACAGACGCGCCATGCA
AGATCCCCTTTTCGACCCAAGATGAGAAAGGAGTGACCCAGAATGGGAGA
TTGATAACAGCCAATCCCATAGTTACTGACAAAGAAAAACCAGTCAACAT
TGAGACAGAACCACCTTTTGGTGAGAGTTACATCGTGGTAGGGGCAGGCG
AAAAAGCTTTGAAACTAAGCTGGTTCAAGAAAGGAAGCAGCATAGGGAAA
ATGTTCGAAGCAACCGCCCGAGGAGCACGAAGGATGGCTATCCTGGGAGA
CACCGCATGGGACTTCGGTTCTATAGGAGGAGTGTTTACATCTGTGGGAA
AATTGGTACACCAGGTTTTTGGAACCGCATATGGGGTTCTGTTCAGCGGT
GTTTCTTGGACCATGAAAATAGGAATAGGGATTCTGCTGACATGGTTGGG
ATTAAATTCAAGGAGCACGTCACTTTCGATGACGTGCATTGCAGTTGGCA
TGGTCACACTGTACCTAGGAGTCATGGTTCAAGCG
>Colombia_CO_BID_V3377_1998(GQ868560)
ATGCGATGTGTGGGAATAGGCAACAGAGACTTCGTTGAAGGACTGTCAGG
AGCAACGTGGGTGGACGTGGTATTGGAGCATGGAAGCTGCGTCACCACCA
TGGCAAAAAATAAACCAACATTGGACATTGAACTCTTGAAGACGGAGGTC
ACGAACCCTGCCGTCTTGCGCAAACTGTGCATTGAAGCTAAAATATCAAA
CACCACCACCGATTCAAGATGTCCAACACAAGGAGAGGCTACACTGGTGG
AAGAACAAGACGCGAACTTTGTGTGTCGCCGAACGTTTGTGGACAGAGGC
TGGGGTAATGGCTGCGGACTATTCGGAAAGGGAAGTCTATTGACGTGTGC
CAAGTTCAAGTGTGTGACAAAACTAGAAGGAAAGATAGTTCAATATGAAA
ACTTAAAATATTCAGTGATAGTCACTGTCCACACTGGGGACCAGCACCAG
GTGGGAAACGAGACCACAGAACATGGAACAATTGCAACCATAACACCTCA
AGCTCCTACGTCGGAAATACAGCTGACCGACTACGGAGCCCTCACATTGG
ACTGCTCACCTAGAACAGGGCTGGACTTTAATGAGATGGTGCTATTGACA
ATGAAAGAAAAATCATGGCTTGTCCACAAACAATGGTTTCTAGACTTACC
ACTGCCATGGACTTCGGGGGCTTCAACATCCCAAGAGACCTGGAACAGAC
AAGATTTGCTGGTCACATTCAAGACAGCTCATGCAAAGAAACAGGAAGTA
GTCGTACTGGGATCACAGGAAGGAGCAATGCACACTGCGTTGACTGGGGC
GACAGAAATCCAGACGTCAGGAACGACAACAATCTTCGCAGGACACCTGA
AATGCAGACTAAAAATGGATAAACTGACTTTAAAGGGGATGTCATATGTG
ATGTGCACAGGCTCATTTAAGCTAGAGAAGGAAGTGGCTGAGACCCAGCA
CGGAACTGTTCTAGTGCAGGTCAAATACGAAGGAACAGACGCGCCATGCA
AGATCCCCTTTTCGACCCAAGATGAGAAAGGAGTGACCCAGAATGGGAGA
TTGATAACAGCCAATCCCATAGTTACTGACAAAGAAAAACCAGTCAACAT
TGAGACAGAACCACCTTTTGGTGAGAGTTACATCGTGGTAGGGGCAGGCG
AAAAAGCTTTGAAACTAAGCTGGTTCAAGAAAGGAAGCAGCATAGGGAAA
ATGTTCGAAGCAACCGCCCGAGGAGCACGAAGGATGGCTATCCTGGGAGA
CACCGCATGGGACTTCGGTTCTATAGGAGGAGTGTTTACATCTGTGGGAA
AATTGGTACACCAGGTTTTTGGAACCGCATATGGGGTTCTGTTCAGCGGT
GTTTCTTGGACCATGAAAATAGGAATAGGGATTCTGCTGACATGGTTGGG
ATTAAATTCAAGGAGCACGTCACTTTCGATGACGTGCATTGCAGTTGGCA
TGGTCACACTGTACCTAGGAGTCATGGTTCAAGCG
>Colombia_CO_BID_V3378_1999(GQ868561)
ATGCGATGCGTGGGAATAGGCAACAGAGACTTCGTTGAAGGACTGTCAGG
AGCAACGTGGGTGGACGTGGTATTGGAGCATGGAAGCTGCGTCACCACCA
TGGCAAAAAATAAACCAACATTGGACATTGAACTCTTGAAGACGGAGGTC
ACGAACCCTGCCGTCTTGCGCAAACTGTGCATTGAAGCTAAAATATCAAA
CACCACCACCGATTCAAGATGTCCAACACAAGGAGAGGCTACACTGGTGG
AAGAACAAGACGCGAACTTCGTGTGTCGCCGAACGTTTGTGGACAGAGGC
TGGGGTAATGGCTGCGGACTATTCGGAAAGGGAAGTCTATTGACGTGTGC
CAAGTTCAAGTGTGTGACAAAACTAGAAGGAAAGATAGTTCAATATGAAA
ACTTAAAATATTCAGTGATAGTCACTGTCCACACTGGGGACCAGCACCAG
GTGGGAAACGAGACCACAGAACATGGAACAATTGCAACCATAACACCTCA
AGCTCCTACGTCGGAAATACAGCTGACCGACTACGGAGCCCTCACATTGG
ATTGCTCACCTAGAACAGGGCTGGACTTTAATGAGATGGTGCTATTGACA
ATGAAAGAAAAATCATGGCTTGTCCACAAACAATGGTTTCTAGACTTACC
ACTGCCATGGACTTCGGGGGCTTCAACATCCCAAGAGACCTGGAACAGAC
AAGATTTGCTGGTCACATTCAAGACAGCTCATGCAAAGAAACAGGAAGTA
GTCGTACTGGGATCACAGGAAGGAGCAATGCACACTGCGTTGACTGGGGC
GACAGAAATCCAGACGTCAGGAACGACAACAATCTTCGCAGGACACCTGA
AATGCAGACTAAAAATGGATAAACTGACTTTAAAGGGGATGTCATATGTG
ATGTGCACAGGCTCATTTAAGCTAGAGAAGGAAGTGGCTGAGACCCAGCA
TGGAACTGTTCTAGTGCAGGTCAAATACGAAGGAACAGACGCGCCATGCA
AGATCCCCTTTTCGACCCAAGATGAGAAAGGAGTGACCCAGAATGGGAGA
TTGATAACAGCCAATCCCATAGTTACTGACAAAGAAAAACCAGTCAACAT
TGAGACAGAACCACCTTTTGGTGAGAGCTACATCGTGGTAGGGGCAGGCG
AAAAAGCTTTGAAACTAAGCTGGTTCAAGAAAGGAAGCAGCATAGGGAAA
ATGTTCGAAGCAACCGCCCGAGGAGCACGAAGGATGGCTATCCTGGGAGA
CACCGCATGGGACTTCGGTTCTATAGGAGGAGTGTTTACATCTGTGGGAA
AATTGGTACACCAGGTTTTTGGAACCGCATATGGGGTTCTGTTCAGCGGT
GTTTCTTGGACCATGAAAATAGGAATAGGGATTCTGCTGACATGGTTGGG
ATTAAATTCAAGGAGCACGTCACTTTCGATGACGTGCATTGCAGTTGGCA
TGGTCACACTGTACCTAGGAGTCATGGTTCAAGCG
>Colombia_CO_BID_V3379_2001(GU131948)
ATGCGATGCGTGGGAATAGGCAACAGAGACTTCGTTGAAGGACTGTCAGG
AGCAACGTGGGTGGACGTGGTATTGGAGCATGGAAGCTGCGTCACCACCA
TGGCAAAAAATAAACCAACATTGGACATTGAACTCTTGAAGACGGAGGTC
ACGAACCCTGCCGTCTTGCGCAAACTGTGCATTGAAGCTAAAATATCAAA
CACCACCACCGATTCAAGATGTCCAACACAAGGAGAGGCTACACTGGTGG
AAGAACAAGACGCGAACTTTGTGTGTCGCCGAACGTTTGTGGACAGAGGC
TGGGGTAATGGCTGCGGACTATTCGGAAAGGGAAGTCTATTGACGTGTGC
CAAGTTTAAGTGTGTGACAAAACTAGAAGGAAAGATAGTTCAATATGAAA
ACTTAAAATATTCAGTGATAGTCACTGTCCACACTGGGGACCAGCACCAG
GTGGGAAACGAGACCACAGAACATGGAACAATTGCAACCATAACACCTCA
AGCTCCTACGTCGGAAATACAGCTGACCGACTACGGAGCCCTCACATTGG
ACTGCTCACCTAGAACAGGGCTGGACTTTAATGAGATGGTGCTATTAACA
ATGAAAGAAAAATCATGGCTTGTCCACAAACAATGGTTTCTAGACTTACC
ACTGCCATGGACTTCGGGGGCTTCAACATCCCAAGAGACCTGGAACAGAC
AAGATTTGCTGGTCACATTCAAGACAGCTCATGCAAAGAAACAGGAAGTA
GTCGTACTGGGATCACAGGAAGGAGCAATGCACACTGCGTTGACTGGGGC
GACAGAAATCCAGACGTCAGGAACGACAACAATCTTCGCAGGACACCTGA
AATGCAGACTAAAAATGGATAAACTGACTTTAAAGGGGATGTCATATGTG
ATGTGCACAGGCTCATTTAAGCTAGAGAAGGAAGTGGCTGAGACCCAGCA
TGGAACTGTTCTAGTGCAGGTCAAATACGAAGGAACAGACGCGCCATGCA
AGATCCCCTTTTCGACCCAAGATGAGAAAGGAGTGACCCAGAATGGGAGA
TTGATAACAGCCAATCCCATAGTTACTGACAAAGAAAAACCAGTCAACAT
TGAGACAGAACCACCTTTTGGTGAGAGCTACATTGTGGTAGGGGCAGGCG
AAAAAGCTTTGAAACTAAGCTGGTTCAAGAAAGGAAGCAGCATAGGGAAA
ATGTTCGAAGCAACCGCCCGAGGAGCACGAAGGATGGCTATCCTGGGAGA
CACCGCATGGGACTTCGGTTCTATAGGAGGAGTGTTTACATCTGTGGGAA
AATTGGTACACCAGGTTTTTGGAACCGCATATGGGGTTCTGTTTAGCGGT
GTTTCTTGGACCATGAAAATAGGAATAGGGATTCTGCTGACATGGTTGGG
ATTAAATTCAAGGAGCACGTCACTTTCGATGACGTGCATTGCAGTTGGCA
TGGTCACACTGTACCTAGGAGTCATGGTTCAAGCG
>Colombia_CO_BID_V3380_2005(GQ868562)
ATGCGATGCGTGGGAATAGGCAACAGAGACTTCGTTGAAGGACTGTCAGG
AGCAACGTGGGTGGACGTGGTATTGGAGCATGGAAGCTGCGTCACCACCA
TGGCAAAAAACAAACCAACATTGGACATTGAACTCTTGAAGACGGAGGTC
ACGAATCCTGCCGTCTTGCGCAAACTGTGCATTGAAGCTAAAATATCAAA
CACCACCACCGATTCAAGATGTCCAACACAAGGAGAGGCTACACTGGTGG
AAGAACAAGACGCGAACTTTGTGTGTCGCCGAACGTTTGTGGACAGAGGC
TGGGGTAACGGCTGCGGACTATTCGGAAAGGGAAGTCTATTGACGTGTGC
CAAGTTCAAGTGTGTGACAAAACTAGAAGGAAAGATAGTTCAACATGAGA
ACTTAAAATATTCAGTGATAGTTACCGTCCACACTGGGGACCAGCATCAG
GTGGGGAACGAGACCACAGAACATGGAACAATTGCAACCATAACACCTCA
AGCTCCTACGTCGGAAATACAGCTGACCGACTACGGAGCCCTTACATTGG
ACTGCTCACCTAGAACAGGGCTGGACTTTAATGAGATGGTGCTATTGACA
ATGAAAGAAAAATCATGGCTTGTCCACAAACAATGGTTTCTAGACTTACC
ACTGCCATGGACTTCGGGGGCTTCAACATCCCAAGAGACCTGGAACAGAC
AAGATTTGCTGGTCACATTCAAGACAGCTCATGCAAAGAAACAGGAAGTA
GTCGTACTGGGATCACAGGAAGGAGCAATGCACACTGCGTTGACTGGGGC
GACAGAAATCCAGACGTCAGGAACGACAACAATCTTCGCAGGACACCTGA
AATGCAGACTAAAAATGGATAAACTGACTTTAAAGGGGATGTCATATGTG
ATGTGCACAGGCTCATTCAAGCTAGAGAAGGAAGTGGCTGAGACCCAGCA
TGGAACTGTTCTAGTGCAGGTCAAATACGAAGGAACAGACGCGCCATGCA
AGATCCCCTTCTCGACTCAAGATGAGAAAGGAGTGACCCAGAATGGGAGA
TTGATAACAGCCAATCCCATAGTTACTGACAAAGAAAAACCAGTCAACAT
TGAGACAGAACCACCTTTTGGTGAGAGCTACATCGTGGTAGGGGCAGGCG
AAAAAGCTTTGAAACTAAGCTGGTTCAAGAAAGGAAGCAGCATAGGGAAA
ATGTTCGAAGCAACCGCCCGAGGAGCACGAAGGATGGCTATCCTGGGAGA
CACCGCATGGGACTTCGGTTCTATAGGAGGAGTGTTTACATCTGTGGGAA
AATTGGTACACCAGGTTTTTGGAACCGCATATGGGGTTCTGTTCAGCGGT
GTTTCTTGGACCATGAAAATAGGAATAGGGATTCTGTTGACATGGTTGGG
ATTAAATTCAAGGAGCACGTCACTTTCGATGACGTGCATTGCAGTTGGCA
TGGTCACACTGTACCTAGGAGTCATGGTTCAAGCG
>Colombia_CO_BID_V3381_2006(GQ868563)
ATGCGATGTGTGGGAATAGGCAACAGAGACTTCGTTGAAGGACTGTCAGG
AGCAACGTGGGTGGACGTGGTATTGGAGCATGGAAGCTGCGTCACCACCA
TGGCAAAAAATAAACCAACATTGGACATTGAACTCTTGAAGACGGAGGTT
ACGAACCCTGCCGTCTTGCGCAAACTGTGCATTGAAGCTAAAATATCAAA
CACCACCACCGATTCAAGATGTCCAACACAAGGAGAGGCTACACTGGTGG
AAGAACAAGACGCGAACTTTGTGTGTCGCCGAACGTTTGTGGACAGAGGC
TGGGGTAATGGCTGCGGACTATTCGGAAAGGGAAGTCTATTGACGTGTGC
AAAGTTCAAGTGTGTGACAAAACTAGAAGGAAAGATAGTTCAATATGAAA
ACTTAAAATATTCAGTGATAGTCACTGTCCACACTGGGGACCAGCACCAG
GTGGGAAACGAGACCACAGAACATGGAACAATTGCAACCATAACACCTCA
AGCTCCTACGTCGGAAATACAGCTGACCGACTACGGAGCCCTCACATTAG
ACTGCTCACCTAGAACAGGTCTGGACTTTAACGAGATGGTGCTATTGACA
ATGAAAGAAAAATCATGGCTTGTCCACAAACAATGGTTTCTAGACTTACC
ACTGCCATGGACTTCGGGGGCTTCAACATCCCAAGAGACCTGGAACAGAC
AAGATTTGCTGGTCACATTCAAGACAGCTCATGCAAAGAAACAGGAAGTA
GTCGTACTGGGATCACAGGAAGGAGCAATGCACACTGCGTTGACTGGGGC
GACAGAAATCCAGACGTCAGGAACGACAACAATCTTCGCAGGACACCTGA
AATGCAGACTAAAAATGGATAAATTGACTTTAAAGGGGATGTCATATGTG
ATGTGCACAGGCTCATTTAAGCTAGAGAAGGAAGTGGCTGAGACCCAGCA
TGGAACTGTTCTAGTGCAGGTCAAATACGAAGGAACAGACGCGCCATGCA
AGATCCCCTTCTCGACCCAAGATGAGAAAGGAGTGACCCAGAATGGGAGA
TTGATAACAGCCAATCCCATAGTTACTGACAAAGAAAAACCAGTCAACAT
TGAGACAGAACCACCTTTTGGTGAGAGCTACATCGTGGTAGGGGCAGGCG
AAAAAGCTTTGAAACTAAGCTGGTTCAAGAAAGGAAGCAGCATAGGGAAA
ATGTTCGAAGCAACCGCCCGAGGAGCACGAAGGATGGCTATCCTGGGAGA
CACCGCATGGGACTTCGGTTCTATAGGAGGAGTGTTTACATCTGTGGGAA
AATTGGTACACCAGGTTTTTGGAACCGCATATGGGGTTCTGTTCAGCGGT
GTTTCTTGGACCATGAAAATAGGAATAGGGATTCTGTTGACATGGTTGGG
ATTAAATTCAAGGAGCACGTCACTTTCGATGACGTGCATTGCAGTTGGCA
TGGTCACACTGTACCTAGGAGTCATGGTTCAAGCG
>Colombia_CO_BID_V3382_2006(GQ868564)
ATGCGATGTGTGGGAATAGGCAACAGAGACTTCGTTGAAGGACTGTCAGG
AGCAACGTGGGTGGACGTGGTATTGGAGCATGGAAGCTGCGTCACCACCA
TGGCAAAAAATAAACCAACATTGGACATTGAACTCTTGAAGACGGAGGTC
ACGAACCCTGCCGTCTTGCGCAAACTGTGCATTGAAGCTAAAATATCAAA
CACCACCACCGATTCAAGATGTCCAACACAAGGAGAGGCTACACTGGTGG
AAGAACAAGACGCGAACTTTGTGTGTCGCCGAACGTTTGTGGACAGAGGC
TGGGGTAATGGCTGCGGACTATTCGGAAAGGGAAGTCTATTGACGTGTGC
CAAGTTCAAGTGTGTGACAAAACTAGAAGGAAAGATAGTTCAATATGAAA
ACTTAAAATATTCAGTGATAGTCACTGTCCACACTGGGGACCAGCACCAG
GTGGGAAACGAGACCACAGAACATGGAACAATTGCAACCATAACACCTCA
AGCTCCTACGTCGGAAATACAGCTGACCGACTACGGAGCCCTTACATTGG
ACTGCTCACCTAGAACAGGGCTGGACTTTAACGAGATGGTGCTATTGACA
ATGAAAGAAAAATCATGGCTTGTCCACAAACAATGGTTTCTAGACTTACC
ACTGCCATGGACTTCGGGGGCTTCAACATCCCAAGAGACCTGGAACAGAC
AAGATTTGCTGGTCACATTCAAGACAGCTCATGCAAAGAAACAGGAAGTA
GTCGTACTGGGATCACAGGAAGGAGCAATGCACACTGCGTTGACTGGGGC
GACAGAAATCCAGACGTCAGGAACGACAACAATCTTCGCAGGACACCTGA
AATGCAGACTAAAAATGGATAAACTGACTTTAAAGGGGATGTCATATGTG
ATGTGCACAGGCTCATTTAAGCTAGAGAAGGAAGTGGCTGAGACCCAGCA
TGGAACTGTTCTAGTGCAGGTCAAATACGAAGGAACAGACGCGCCATGCA
AGATCCCCTTCTCGACCCAAGATGAGAAAGGAGTGACTCAGAATGGGAGA
TTGATAACAGCCAACCCCATAGTTACTGACAAAGAAAAACCAGTCAACAT
TGAGACAGAACCACCTTTTGGTGAGAGCTACATCGTGGTAGGGGCAGGCG
AAAAAGCTTTGAAACTAAGCTGGTTCAAGAAAGGAAGCAGCATAGGGAAA
ATGTTCGAAGCAACCGCCCGAGGAGCACGAAGGATGGCTATCCTGGGAGA
CACCGCATGGGACTTCGGTTCTATAGGAGGAGTGTTTACATCTGTGGGAA
AATTGGTACACCAGGTTTTTGGAACCGCATATGGTGTTCTGTTCAGCGGT
GTTTCTTGGACCATGAAAATAGGAATAGGGATTCTGTTGACATGGTTGGG
ATTAAACTCAAGGAGCACGTCACTTTCGATGACGTGCATTGCAGTTGGCA
TGGTCACACTGTACCTAGGAGTCATGGTTCAAGCG
>Colombia_CO_BID_V3383_2006(GU131949)
ATGCGATGTGTGGGAATAGGCAACAGAGACTTCGTTGAAGGACTGTCAGG
AGCAACGTGGGTGGACGTGGTATTGGAGCATGGAAGCTGCGTCACCACCA
TGGCAAAAAATAAACCAACATTGGACATTGAACTCTTGAAGACGGAGGTT
ACGAACCCTGCCGTCTTGCGCAAACTGTGCATTGAAGCTAAAATATCAAA
CACCACCACCGATTCAAGATGTCCAACACAAGGAGAGGCTACACTGGTGG
AAGAACAAGACGCGAACTTTGTGTGTCGCCGAACGTTTGTGGACAGAGGC
TGGGGTAATGGCTGCGGACTATTCGGAAAGGGAAGTCTATTGACGTGTGC
AAAGTTCAAGTGTGTGACAAAACTAGAAGGAAAGATAGTTCAATATGAAA
ACTTAAAATATTCAGTGATAGTCACTGTCCACACTGGGGACCAGCACCAG
GTGGGAAACGAGACCACAGAACATGGAACAATTGCAACCATAACACCTCA
AGCTCCTACGTCGGAAATACAGCTGACCGACTACGGAGCCCTCACATTAG
ACTGCTCACCTAGAACAGGTCTGGACTTTAACGAGATGGTGCTATTGACA
ATGAAAGAAAAATCATGGCTTGTCCACAAACAATGGTTTCTAGACTTACC
ACTGCCATGGACTTCGGGGGCTTCAACATCCCAAGAGACCTGGAACAGAC
AAGATTTGCTGGTCACATTCAAGACAGCTCATGCAAAGAAACAGGAAGTA
GTCGTACTGGGATCACAGGAAGGAGCAATGCACACTGCGTTGACTGGGGC
GACAGAAATCCAGACGTCAGGAACGACAACAATCTTCGCAGGACACCTGA
AATGCAGACTAAAAATGGATAAACTGACTTTAAAGGGGATGTCATATGTG
ATGTGCACAGGCTCATTTAAGCTAGAGAAGGAAGTGGCTGAGACCCAGCA
TGGAACTGTTCTAGTGCAGGTCAAATACGAAGGAACAGACGCGCCATGCA
AGATCCCCTTCTCGACCCAAGATGAGAAAGGAGTGACCCAGAATGGGAGA
TTGATAACAGCCAATCCCATAGTTACTGACAAAGAAAAACCAGTCAACAT
TGAGACAGAACCACCTTTTGGTGAGAGCTACATCGTGGTAGGGGCAGGCG
AAAAAGCTTTGAAACTAAGCTGGTTCAAGAAAGGAAGCAGCATAGGGAAA
ATGTTCGAAGCAACCGCCCGAGGAGCACGAAGGATGGCTATCCTGGGAGA
CACCGCATGGGACTTCGGTTCTATAGGAGGAGTGTTTACATCTGTGGGAA
AATTGGTACACCAGGTTTTTGGAACCGCATATGGGGTTCTGTTCAGCGGT
GTTTCTTGGACCATGAAAATAGGAATAGGGATTCTGTTGACATGGTTGGG
ATTAAATTCAAGGAGCACGTCACTTTCGATGACGTGCATTGCAGTTGGCA
TGGTCACACTGTACCTAGGAGTCATGGTTCAAGCG
>Colombia_CO_BID_V3386_2007(GQ868566)
ATGCGATGTGTGGGAATAGGCAACAGAGACTTCGTTGAAGGACTGTCAGG
AGCAACGTGGGTGGACGTGGTATTGGAGCATGGAAGCTGCGTCACCACCA
TGGCAAAAAATAAACCAACATTGGACATTGAACTCTTGAAGACGGAGGTT
ACGAACCCTGCCGTCTTGCGCAAACTGTGCATTGAAGCTAAAATATCAAA
CACCACCACCGATTCAAGATGTCCAACACAAGGAGAGGCTACACTGGTGG
AAGAACAAGACGCGAACTTTGTGTGTCGCCGAACGTTTGTGGACAGAGGC
TGGGGTAATGGCTGCGGACTATTCGGAAAGGGAAGTCTATTGACGTGTGC
AAAGTTCAAGTGTGTGACAAAACTAGAAGGAAAGATAGTTCAATATGAAA
ACTTAAAATATTCAGTGATAGTCACTGTCCACACTGGGGACCAGCACCAG
GTGGGAAACGAGACCACAGAACATGGAACAATTGCAACCATAACACCTCA
AGCTCCTACGTCGGAAATACAGCTGACCGACTACGGAGCCCTCACATTAG
ACTGCTCACCTAGAACAGGTCTGGACTTTAACGAGATGGTGCTATTGACA
ATGAAAGAAAAATCATGGCTTGTCCACAAACAATGGTTTCTAGACTTACC
ACTGCCATGGACTTCGGGGGCTTCAACATCCCAAGAGACCTGGAACAGAC
AAGATTTGCTGGTCACATTCAAGACAGCTCATGCAAAGAAACAGGAAGTA
GTCGTACTGGGATCACAGGAAGGAGCAATGCACACTGCGTTGACTGGGGC
GACAGAAATCCAGACGTCAGGAACGACAACAATCTTCGCAGGACACCTGA
AATGCAGACTAAAAATGGATAAACTGACTTTAAAGGGGATGTCATATGTG
ATGTGCACAGGCTCATTTAAGCTAGAGAAGGAAGTGGCTGAGACCCAGCA
TGGAACTGTTCTAGTGCAGGTCAAATACGAAGGAACAGACGCGCCATGCA
AGATCCCCTTCTCGACCCAAGATGAGAAAGGAGTGACCCAGAATGGGAGA
TTGATAACAGCCAATCCCATAGTTACTGACAAAGAAAAACCAGTCAACAT
TGAGACAGAACCACCTTTTGGTGAGAGCTACATCGTGGTAGGGGCAGGCG
AAAAAGCTTTGAAACTAAGCTGGTTCAAGAAAGGAAGCAGCATAGGGAAA
ATGTTCGAAGCAACCGCCCGAGGAGCACGAAGGATGGCTATCCTGGGAGA
CACCGCATGGGACTTCGGTTCTATAGGAGGAGTGTTTACATCTGTGGGAA
AATTGGTACACCAGGTTTTTGGAACCGCATATGGGGTTCTGTTCAGCGGT
GTTTCTTGGACCATGAAAATAGGAATAGGGATTCTGTTGACATGGTTGGG
ATTAAATTCAAGGAGCACGTCACTTTCGATGACGTGCATTGCAGTTGGCA
TGGTCACACTGTACCTAGGAGTCATGGTTCAAGCG
>Colombia_CO_BID_V3387_2007(GQ868567)
ATGCGATGCGTGGGAATAGGCAACAGAGACTTCGTTGAAGGACTGTCAGG
AGCAACGTGGGTGGACGTGGTGTTGGAGCATGGAAGCTGCGTCACCACCA
TGGCAAAAAATAAACCAACATTGGACATTGAACTCTTGAAGACGGAGGTC
ACGAACCCTGCCGTCTTGCGCAAACTGTGCATTGAAGCTAAAATATCAAA
CACCACCACCGATTCAAGATGTCCAACACAAGGAGAGGCTACACTGGTGG
AGGAACAAGACGCGAACTTTGTGTGTCGCCGAACGTTTGTGGACAGAGGC
TGGGGTAATGGCTGCGGACTATTCGGAAAGGGAAGTCTATTGACGTGTGC
CAAGTTCAAGTGTGTGACAAAACTAGAAGGAAAGATAGTTCAATATGAAA
ACTTAAAATATTCAGTGATAGTCACTGTCCACACTGGGGACCAGCACCAG
GTGGGAAACGAGACCACAGAACATGGAACAATTGCAACCATAACACCTCA
AGCTCCTACGTCGGAAATACAGCTGACCGACTACGGAGCCCTCACATTGG
ACTGCTCACCTAGAACAGGGCTGGACTTTAACGAGATGGTGCTATTGACA
ATGAAAGAAAAATCATGGCTTGTCCACAAACAATGGTTTCTAGACTTACC
ACTGCCATGGACTTCGGGGGCTTCAACATCCCAAGAGACCTGGAACAGAC
AAGATTTGCTGGTCACATTCAAGACAGCTCATGCAAAGAAACAGGAAGTA
GTCGTACTGGGATCACAGGAAGGAGCAATGCACACTGCGTTGACTGGGGC
GACAGAAATCCAGACGTCAGGAACGACAACAATTTTCGCAGGACACCTGA
AATGCAGACTAAAAATGGATAAACTGACTTTAAAGGGGATGTCATATGTG
ATGTGCACAGGCTCATTTAAGCTAGAGAAGGAAGTGGCTGAGACCCAGCA
TGGAACTGTTCTAGTGCAGGTCAAATACGAAGGAACAGACGCGCCATGCA
AGATCCCCTTCTCGACCCAAGATGAGAAAGGAGTGACCCAGAATGGGAGA
TTGATAACAGCCAATCCCATAGTTACTGACAAAGAAAAACCAGTCAACAT
TGAGACAGAACCACCTTTTGGTGAGAGCTACATCGTGGTAGGGGCAGGTG
AAAAAGCTTTGAAACTAAGCTGGTTCAAGAAAGGAAGCAGCATAGGGAAA
ATGTTCGAAGCAACCGCTCGAGGAGCACGAAGGATGGCTATCCTGGGGGA
CACCGCATGGGACTTCGGTTCTATAGGAGGAGTGTTTACATCTGTGGGAA
AATTGGTACATCAGGTTTTTGGAACCGCATATGGGGTTCTGTTCAGCGGT
GTTTCTTGGACCATGAAAATAGGAATAGGGATTCTGTTGACATGGTTGGG
ATTAAATTCAAGGAGCACGTCACTTTCGATGACGTGCATTGCAGTTGGCA
TGGTCACACTGTATCTAGGAGTCATGGTTCAAGCG
>Colombia_CO_BID_V3388_2007(GQ868568)
ATGCGATGCGTGGGAATAGGCAACAGAGACTTCGTTGAAGGACTGTCAGG
AGCAACGTGGGTGGACGTGGTATTGGAGCATGGAAGCTGCGTCACCACCA
TGGCAAAAAATAAACCAACATTGGACATTGAACTCTTGAAGACGGAGGTC
ACGAACCCTGCCGTCTTGCGCAAACTGTGCATTGAAGCTAAAATATCAAA
CACCACCACCGATTCAAGATGTCCAACACAAGGAGAGGCTACACTGGTGG
AGGAACAGGACGCGAACTTTGTGTGTCGCCGAACGTTTGTGGACAGAGGC
TGGGGTAATGGCTGCGGACTATTCGGAAAGGGAAGTCTATTGACGTGTGC
CAAGTTCAAGTGTGTGACAAAACTAGAAGGAAAGATAGTTCAATATGAAA
ACTTAAAATATTCAGTGATAGTCACTGTCCACACTGGGGACCAGCACCAG
GTGGGAAACGAGACCACAGAACATGGAACAATTGCAACCATAACACCTCA
AGCTCCTACGTCGGAAATACAGCTGACCGACTACGGAGCCCTCACATTGG
ACTGCTCACCTAGAACAGGGCTGGACTTTAACGAGATGGTGCTATTGACA
ATGAAAGAAAAATCATGGCTTGTCCACAAACAATGGTTTCTAGACTTACC
ACTGCCATGGACTTCGGGGGCTTCAACATCCCAAGAGACCTGGAACAGAC
AAGATTTGCTGGTCACATTCAAGACAGCTCATGCAAAGAAACAGGAAGTA
GTCGTACTGGGATCACAGGAAGGAGCAATGCACACTGCGTTGACTGGGGC
GACAGAAATCCAGACGTCAGGAACGACAACAATTTTCGCAGGACACCTGA
AATGCAGACTAAAAATGGATAAACTGACTTTAAAGGGGATGTCATATGTG
ATGTGCACAGGCTCATTTAAGCTAGAGAAGGAAGTGGCTGAGACCCAGCA
TGGAACTGTTCTAGTGCAGGTCAAATACGAAGGAACAGACGCGCCATGCA
AGATCCCCTTCTCGACCCAAGATGAGAAAGGAGTGACCCAGAATGGGAGA
TTGATAACAGCCAATCCCATAGTTACTGACAAAGAAAAACCAGTCAACAT
TGAGACAGAACCACCTTTTGGTGAGAGCTACATCGTGGTAGGGGCAGGTG
AAAAAGCTTTGAAACTAAGCTGGTTCAAGAAAGGAAGCAGCATAGGGAAA
ATGTTCGAAGCAACCGCCCGAGGAGCACGAAGGATGGCTATCCTGGGGGA
CACCGCATGGGACTTCGGTTCTATAGGAGGAGTGTTTACATCTGTGGGAA
AATTGGTACATCAGGTTTTTGGAACCGCATATGGGGTTCTGTTCAGCGGT
GTTTCTTGGATCATGAAAATAGGAATAGGGATTCTGTTGACATGGTTGGG
ATTAAATTCAAGGAGCACGTCACTTTCGATGACGTGCATTGCAGTTGGCA
TGGTCACACTGTATCTAGGAGTCATGGTTCAAGCG
>Colombia_CO_BID_V3390_2007(GQ868569)
ATGCGATGTGTGGGAATAGGCAACAGAGACTTCGTTGAAGGACTGTCAGG
AGCAACGTGGGTGGACGTGGTATTGGAGCATGGAAGCTGCGTCACCACCA
TGGCAAAAAATAAACCAACATTGGACATTGAACTCTTGAAGACGGAGGTT
GCGAACCCCGCCGTCTTGCGCAAACTGTGCATTGAAGCTAAAATATCAAA
CACCACCACCGATTCAAGATGTCCAACACAAGGAGAGGCTACACTGGTGG
AAGAACAAGACGCGAACTTTGTGTGTCGCCGAACGTTTGTGGACAGAGGC
TGGGGTAATGGCTGCGGACTATTCGGAAAGGGAAGTCTATTGACGTGTGC
AAAGTTCAAGTGTGTGACAAAACTAGAAGGAAAGATAGTTCAATATGAAA
ACTTAAAATATTCAGTGATAGTCACTGTCCACACTGGGGACCAGCACCAG
GTGGGAAACGAGACCACAGAACATGGAACAATTGCAACCATAACACCTCA
AGCTCCTACGTCGGAAATACAGCTGACCGACTACGGAGCCCTCACATTAG
ACTGCTCACCTAGAACAGGTCTGGACTTTAACGAGATGGTGCTATTGACA
ATGAAAGAAAAATCATGGCTTGTCCACAAACAATGGTTTCTAGACTTACC
ACTGCCATGGACTTCGGGGGCTTCAACATCCCAAGAGACCTGGAACAGAC
AAGATTTGCTGGTCACATTCAAGACAGCTCATGCAAAGAAACAGGAAGTA
GTCGTACTGGGATCACAGGAAGGAGCAATGCACACTGCGTTGACTGGGGC
GACAGAAATCCAGACGTCAGGAACGACAACAATCTTCGCAGGACACCTGA
AATGCAGACTAAAAATGGATAAACTGACTTTAAAGGGGATGTCATATGTG
ATGTGCACAGGCTCATTTAAGCTAGAGAAGGAAGTGGCTGAGACCCAGCA
TGGAACTGTTCTAGTGCAGGTCAAATACGAAGGAACAGACGCGCCATGCA
AGATCCCCTTCTCGACCCAAGATGAGAAAGGAGTGACCCAGAATGGGAGA
TTGATAACAGCCAATCCCATAGTTACTGACAAAGAAAAACCAGTTAACAT
TGAGACAGAACCACCTTTTGGTGAGAGCTACATCGTGGTAGGGGCAGGCG
AAAAAGCTTTGAAACTAAGCTGGTTCAAGAAAGGAAGCAGCATAGGGAAA
ATGTTCGAAGCAACCGCCCGAGGAGCACGAAGGATGGCTATCCTGGGAGA
CACCGCATGGGACTTCGGTTCTATAGGAGGAGTGTTTACATCTGTGGGAA
AATTGGTACACCAGGTTTTTGGAACCGCATATGGGGTTCTGTTCAGCGGT
GTTTCTTGGACCATGAAAATAGGAATAGGGATTCTGTTGACATGGTTGGG
ATTAAATTCAAGGAGCACGTCACTTTCGATGACGTGCATTGCAGTTGGCA
TGGTCACACTGTACCTAGGAGTCATGGTTCAAGCG
>Colombia_CO_BID_V3391_2008(GQ868570)
ATGCGATGCGTGGGAATAGGCAACAGAGACTTCGTTGAAGGACTGTCAGG
AGCAACGTGGGTGGACGTGGTATTGGAGCATGGAAGCTGCGTCACCACCA
TGGCAAAAAATAAACCAACATTGGACATTGAACTCTTGAAGACGGAGGTC
ACGAACCCTGCCGTCTTGCGCAAATTGTGCATTGAAGCTAAAATATCAAA
CACCACCACCGATTCAAGATGTCCAACACAAGGAGAGGCTACACTGGTGG
AAGAACAAGACGCGAACTTTGTGTGTCGCCGAACGTTTGTGGACAGAGGC
TGGGGTAATGGCTGCGGACTATTCGGAAAGGGAAGTCTATTGACGTGTGC
CAAGTTCAAGTGTGTGACAAAACTAGAAGGAAAGATAGTTCAATATGAAA
ACTTAAAATATTCAGTGATAGTCACTGTCCACACTGGGGACCAGCACCAG
GTGGGAAACGAGACCACAGAACATGGAACAATTGCAACCATAACACCTCA
AGCTCCTACGTCGGAAATACAGCTGACCGACTACGGAGCCCTCACATTGG
ACTGCTCACCTAGAACAGGGCTGGACTTTAATGAGATGGTGCTATTGACA
ATGAAAGAAAAATCATGGCTTGTCCACAAACAATGGTTTCTAGACTTACC
ACTGCCATGGACTTCGGGGGCTTCAACATCCCAAGAGACCTGGAACAGAC
AAGATCTGCTGGTCACATTCAAGACAGCTCATGCAAAGAAACAGGAAGTG
GTCGTACTAGGATCACAGGAAGGAGCAATGCACACTGCGTTGACTGGGGC
GACAGAAATCCAGACGTCAGGAACGACAACAATCTTCGCAGGACACCTGA
AATGCAGACTAAAAATGGATAAACTGACTTTAAAAGGGATGTCATATGTG
ATGTGCACAGGTTCATTTAAGCTAGAGAAGGAAGTGGCTGAGACCCAGCA
TGGAACTGTTCTAGTGCAGGTCAAATACGAAGGAACAGACGCGCCATGCA
AGATCCCCTTCTCGACCCAAGATGAGAAAGGAGTGACCCAGAATGGGAGA
TTGATAACAGCCAATCCCATAGTTACTGACAAAGAAAAACCAGTCAACAT
TGAGACAGAACCACCTTTTGGTGAGAGCTACATCGTGGTAGGGGCAGGCG
AAAAAGCTTTGAAACTAAGCTGGTTCAAGAAAGGAAGCAGCATAGGGAAA
ATGTTCGAAGCAACCGCCCGAGGAGCACGAAGGATGGCTATCCTGGGAGA
CACCGCATGGGACTTCGGTTCTATAGGAGGAGTGTTTACATCTGTGGGAA
AATTGGTACACCAAGTTTTTGGAACCGCATATGGGGTTCTGTTCAGCGGT
GTTTCTTGGACCATGAAAGTAGGAATAGGGATTCTGTTGACATGGTTGGG
ATTAAATTCAAGGAGCACGTCACTTTCGATGACGTGCATTGCAGTTGGCA
TGGTCACACTGTACCTAGGAGTCATGGTTCAAGCG
>Colombia_CO_BID_V7290_1998(KJ189302) Dengue virus 1 isolate DENV-1/CO/BID-V7290/1998, complete genome.
ATGCGATGCGTGGGAATAGGCAACAGAGACTTCGTTGAAGGACTGTCAGG
AGCAACGTGGGTGGACGTGGTATTGGAGCATGGAAGCTGCGTCACCACCA
TGGCAAAAAATAAACCAACATTGGACATTGAACTCTTGAAGACGGAGGTC
ACGAACCCTGCCGTCTTGCGCAAACTGTGCATTGAAGCTAAAATATCAAA
CACCACCACCGATTCAAGATGTCCAACACAAGGAGAGGCTACACTGGTGG
AAGAACAAGACGCGAACTTCGTGTGTCGCCGAACGTTTGTGGACAGAGGC
TGGGGTAATGGCTGCGGACTATTCGGAAAGGGAAGTCTATTGACGTGTGC
CAAGTTCAAGTGTGTGACAAAACTAGAAGGAAAGATAGTTCAATATGAAA
ACTTAAAATATTCAGTGATAGTCACTGTCCACACTGGGGACCAGCACCAG
GTGGGAAACGAGACCACAGAACATGGAACAATTGCAACCATAACACCTCA
AGCTCCTACGTCGGAAATACAGCTGACCGACTACGGAGCCCTCACATTGG
ATTGCTCACCTAGAACAGGGCTGGACTTTAATGAGATGGTGCTATTGACA
ATGAAAGAAAAATCATGGCTTGTCCACAAACAATGGTTTCTAGACTTACC
ACTGCCATGGACTTCGGGGGCTTCAACATCCCAAGAGACCTGGAACAGAC
AAGATTTGCTGGTCACATTCAAGACAGCTCATGCAAAGAAACAGGAAGTA
GTCGTACTGGGATCACAGGAAGGAGCAATGCACACTGCGTTGACTGGGGC
GACAGAAATCCAGACGTCAGGAACGACAACAATCTTCGCAGGACACCTGA
AATGCAGACTAAAAATGGATAAACTGACTTTAAAGGGGATGTCATATGTG
ATGTGCACAGGCTCATTTAAGCTAGAGAAGGAAGTGGCTGAGACCCAGCA
TGGAACTGTTCTAGTGCAGGTCAAATACGAAGGAACAGACGCGCCATGCA
AGATCCCCTTTTCGACCCAAGATGAGAAAGGAGTGACCCAGAATGGGAGA
TTGATAACAGCCAATCCCATAGTTACTGACAAAGAAAAACCAGTCAACAT
TGAGACAGAACCACCTTTTGGTGAGAGCTACATCGTGGTAGGGGCAGGCG
AAAAAGCTTTGAAACTAAGCTGGTTCAAGAAAGGAAGCAGCATAGGGAAA
ATGTTCGAAGCAACCGCCCGAGGAGCACGAAGGATGGCTATCCTGGGAGA
CACCGCATGGGACTTCGGTTCTATAGGAGGAGTGTTTACATCTGTGGGAA
AATTGGTACACCAGGTTTTTGGAACCGCATATGGGGTTCTGTTCAGCGGT
GTTTCTTGGACCATGAAAATAGGAATAGGGATTCTGCTGACATGGTTGGG
ATTAAATTCAAGGAGCACGTCACTTTCGATGACGTGCATTGCAGTTGGCA
TGGTCACACTGTACCTAGGAGTCATGGTTCAAGCG
>Colombia_CO_BID_V7291_1998(KJ189303) Dengue virus 1 isolate DENV-1/CO/BID-V7291/1998, complete genome.
ATGCGATGCGTGGGAATAGGCAACAGAGACTTCGTTGAAGGACTGTCAGG
AGCAACGTGGGTGGACGTGGTATTGGAGCATGGAAGCTGCGTCACCACCA
TGGCAAAAAATAAACCAACATTGGACATTGAACTCTTGAAGACGGAGGTC
ACGAACCCTGCCGTCTTGCGCAAACTGTGCATTGAAGCTAAAATATCAAA
CACCACCACCGATTCAAGATGTCCAACACAAGGAGAGGCTACACTGGTGG
AGGAACAAGACGCGAACTTTGTGTGTCGCCGAACGTTTGTGGACAGAGGC
TGGGGTAATGGCTGCGGACTATTCGGAAAGGGAAGTCTATTGACGTGTGC
CAAGTTCAAGTGTGTGACAAAACTAGAAGGAAAGATAGTTCAATATGAAA
ACTTAAAATATTCAGTGATAGTCACTGTCCACACTGGGGACCAGCACCAG
GTGGGAAACGAGACCACAGAACATGGAACAATTGCAACCATAACACCTCA
AGCTCCTACGTCGGAAATACAGCTGACCGACTACGGAGCCCTCACATTGG
ACTGCTCACCTAGAACAGGGCTGGACTTTAACGAGATGGTGCTATTGACA
ATGAAAGAAAAATCATGGCTTGTCCACAAACAATGGTTTCTAGACTTACC
ACTGCCATGGACTTCGGGGGCTTCAACATCCCAAGAGACCTGGAACAGAC
AAGATTTGCTGGTCACATTCAAGACAGCTCATGCAAAGAAACAGGAAGTA
GTCGTACTGGGATCACAGGAAGGAGCAATGCACACTGCGTTGACTGGGGC
GACAGAAATCCAGACGTCAGGAACGACAACAATTTTCGCAGGACACCTGA
AATGCAGACTAAAAATGGATAAACTGACTTTAAAGGGGATGTCATATGTG
ATGTGCACAGGCTCATTTAAGCTAGAGAAGGAAGTGGCTGAGACCCAGCA
TGGAACTGTTCTAGTGCAGGTCAAATACGAAGGAACAGACGCGCCATGCA
AGATCCCCTTCTCGACCCAAGATGAGAAAGGAGTGACCCAGAATGGGAGA
TTGATAACAGCCAATCCCATAGTTACTGACAAAGAAAAACCAGTCAACAT
TGAGACAGAACCACCTTTTGGTGAGAGCTACATCGTGGTAGGGGCAGGTG
AAAAAGCTTTGAAACTAAGCTGGTTCAAGAAAGGAAGCAGCATAGGGAAA
ATGTTCGAAGCAACCGCCCGAGGAGCACGAAGGATGGCTATCCTGGGGGA
CACCGCATGGGACTTCGGTTCTATAGGAGGAGTGTTTACATCTGTGGGAA
AATTGGTACATCAGGTTTTTGGAACCGCATATGGGGTTCTGTTCAGCGGT
GTTTCTTGGACCATGAAAATAGGAATAGGGATTCTGTTGACATGGTTGGG
ATTAAATTCAAGGAGCACGTCACTTTCGATGACGTGCATTGCAGTTGGCA
TGGTCACACTGTATCTAGGAGTCATGGTTCAAGCG
>Colombia_INS347869_1985(AF425616) Dengue virus type 1 strain INS 347869 envelope protein (E) gene,partial cds.
ATGCGATGCGTGGGAGTAGGCAACAGAGACTTCGTTGAAGGACTGTCAGG
AGCAACGTGGGTGGACGTGGTATTGGAGCATGGAAGCTGCGTCACCACCA
TGGCAAAAAATAAACCAACATTGGACATTGAACTCTTGAAGACGGAGGTC
ACGAACCCTGCCGTCTTACGCAAACTGTGCATTGAAGCTAAAATATCAAA
CACCACCACCGATTCAAGATGTCCAACACAAGGAGAGGCCACACTGGTGG
AAGAACAAGACGCGAACTTCGTGTGTCGACGAACGTTTGTGGACAGAGGC
TGGGGTAATGGCTGCGGACTATTTGGAAAAGGAAGCCTACTGACGTGTGC
TAAGTTCAAGTGTGTGACAAAACTAGAAGGAAAGATAGTTCAATATGAAA
ACTTAAAATATTCAGTGATAGTCACTGTCCACACTGGGGACCAGCACCAG
GTGGGAAACGAGACTACAGAACATGGAACAATTGCAACCATAACACCTCA
AGCTCCTACGTCGGAAATACAGCTGACCGACTACGGAGCCCTCACATTGG
ACTGCTCACCTAGAACAGGGCTGGACTTTAATGAGATGGTGCTATTGACA
ATGAAAGAAAAATCATGGCTTGTCCACAAACAATGGTTTCTAGACTTACC
ACTGCCTTGGACTTCGGGGGCTTCAACATCCCAAGAGACTTGGAACAGAC
AAGACTTGCTGGTCACATTCAAGACAGCTCATGCAAAGAAACAGGAAGTA
GTCGTACTGGGATCACAGGAAGGAGCAATGCACACTGCGTTGACTGGGGC
GACAGAAATCCAGACGTCAGGAACGACAACAATCTTTGCAGGACACCTGA
AATGCAGACTAAAAATGGATAAACTGACTTTAAAAGGGATGTCATATGTG
ATGTGCACAGGCTCATTTAAGCTAGAGAAGGAAGTGGCTGAGACCCAGCA
TGGAACTGTTCTAGTGCAGGTTAAATACGAAGGAACAGATGCGCCATGCA
AGATCCCCTTTTCGACCCAAGATGAGAAAGGAGTGACTCAGAATGGGAGA
TTGATAACAGCCAATCCCATAGTTACTGACAAAGAAAAACCAGTCAACAT
TGAGACAGAACCACCTTTTGGTGAGAGCTACATCGTGGTAGGGGCAGGTG
AAAAAGCTTTGAAACTAAGCTGGTTCAAGAAAGGGAGCAGCATAGGGAAA
ATGTTCGAAGCAACCGCCCGAGGAGCACGAAGGATGGCTATCCTGGGAGA
CACCGCATGGGACTTCGGCTCTATGGGAGGAGTGTTCACATCTATGGGAA
AATTGGTACACCAGGTTTTTGGAACCGCATATGGGGTTCTGTTCAGCGGT
GTTTCTTGGACCATGAAAATAGGAATAGGGATTCTGCTGACATGGTTGGG
ATTAAATTCAAGGAGCACGTCACTTTCGATGACGTGCATTGCAGTTGGCA
TGGTCACACTGTACCTAGGAGTCATGGTTCAAGCG
>Colombia_INS371869_1996(AF425617) Dengue virus type 1 strain INS 371869 envelope protein (E) gene,partial cds.
ATGCGATGCGTGGGAATAGGCAATAGAGACTTCGTTGAAGGACTGTCAGG
AGCAACGTGGGTGGACGTGGTATTGGAGCATGGAAGCTGCGTCACCACCA
TGGCAAAAAATAAACCAACATTGGACATTGAACTCTTGAAGACGGAGGTC
ACGAACCCTGCCGTCTTGCGCAAACTGTGCATTGAAGCTAAAATATCAAA
CACCACCACCGATTCAAGATGTCCAACACAAGGAGAGGCTACACTGGTGG
AAGAACAAGACGCGAACTTTGTGTGTCGACGAACGTTTGTGGACAGAGGC
TGGGGTAATGGTTGCGGACTATTTGGAAAAGGAAGCCTACTGACGTGTGC
TAAGTTCAAGTGTGTGACAAAACTAGAAGGAAAGATAGTTCAATATGAAA
ACTTAAAATATTCAGTGATAGTCACTGTCCACACTGGGGACCAGCACCAG
GTGGGAAACGAGACTACAGAACATGGAACAATTGCAACCATAACACCTCA
AGCTCCCACGTCGGAAATACAGCTGACCGACTACGGAGCCCTCACATTGG
ACTGCTCACCTAGAACGGGGCTGGACTTTAATGAGATGGTGCTATTGACA
ATGAAAGAAAAATCATGGCTTGTCCACAAACAATGGTTTCTAGACTTGCC
ACTGCCTTGGACTTCAGGGGCTTCAACTTCCCAAGAGACTTGGAACAGAC
AAGATTTGCTGGTCACATTCAAAACAGCTCACGCAAAGAAACAGGAAGTA
GTCGTACTGGGATCACAGGAAGGAGCAATGCATACTGCGTTGACTGGGGC
AACAGAAATCCAGACGTCAGGAACGACAACAATCTTTGCAGGACACCTGA
AATGCAGACTAAAAATGGACAAACTGACTTTAAAAGGGATGTCATATGTG
ATGTGCACAGGCTCATTTAAACTAGAGAAGGAAGTGGCTGAGACCCAGCA
TGGAACTGTTCTAGTGCAGGTTAAATACGAAGGAACAGATGCGCCATGCA
AGATCCCCCTTTCGACCCAAGATGAGAAAGGAGTGACCCAGAATGGGAGA
TTGATAACAGCCAACCCTATAGTTACTGACAAAGAAAAACCAATCAACAT
TGAGACAGAACCACCCTTTGGTGAGAGCTACATCGTGGTAGGAGCAGGTG
AAAAAGCTTTGAAACTAAGCTGGTTCAAGAAAGGAAGCAGTATAGGGAAA
ATGTTCGAAGCAACCGCCCGAGGAGCACGAAGGATGGCTATCCTGGGAGA
CACCGCATGGGACTTCGGCTCCATAGGAGGAGTGTTCACGTCTGTGGGAA
AATTGGTACACCAGGTTTTTGGAGCCGCATATGGGGTTCTGTTCAGCGGC
GTTTCTTGGACCATGAAAATAGGAATAGGGATTCTGCTGACATGGTTGGG
ATTAAATTCAAGGAGCACGTCACTTTCGATGACGTGCATTGCAGTTGGCA
TGGTCACACTGTACCTAGGAGTCATGGTTCAAGCG
>Comoros_04_329_93_1993(DQ285562)
ATGCGATGCGTGGGAATAGGCAACAGAGACTTCGTTGAAGGACTGTCAGG
AGCAACGTGGGTGGATGTGGTACTGGAGCATGGAAGCTGCGTCACCACCA
TGGCAAAAAATAAACCAACATTGGACATTGAACTCTTGAAGACGGAGGTC
ACGAACCCTGCCGTCTTGCGCAAACTGTGCATTGAAGCTAAAATATCAAA
CACCACTACCGATTCAAGATGCCCAACACAAGGAGAAGCTACACTGGTGG
AAGAACAAGACGCGAACTTTGTGTGTCGACGAACATTCGTGGACAGAGGC
TGGGGTAATGGTTGTGGACTATTCGGGAAAGGAAGCTTACTGACGTGTGC
TAAGTTTAAGTGTGTGACAAAACTTGAAGGAAAGATAGTTCAATATGAAA
ACTTAAAATATTCGGTGATAGTCACTGTCCACACTGGGGACCAGCACCAG
GTGGGAAATGAGACCACAGAACATGGAACAATTGCAACCATAACACCTCA
AGCTCCCACGTCGGAAATACAGCTGACTGACTACGGAGCCCTCACATTGG
ACTGCTCACCTAGAACAGGGCTGGACTTCAATGAGATGGTGCTGTTGACA
ATGAAAGAAAAATCATGGCTTGTCCACAAACAATGGTTTTTAGACTTGCC
ACTGCCTTGGACCTCGGGGGCTTCAACATCTCAAGAGACTTGGAACAGAC
AAGATTTGCTGGTTACATTTAAGACAGCTCATGCGAAGAAGCAGGAAGTA
GTCGTACTGGGGTCACAAGAAGGAGCAATGCACACTGCGTTGACTGGGGC
GACAGAAATCCAGACGTCAGGAACGACGACAATCTTCGCAGGACACCTGA
AATGTAGACTAAAAATGGATAAACTGACTTTAAAAGGGGTGTCATATGTG
ATGTGCACAGGCTCATTTAAGTTAGAGAAGGAAGTGGCTGAGACCCAGCA
TGGAACCGTCCTAGTGCAGGTTAAATACGAAGGAACAGATGCACCATGCA
AGATTCCCTTTTCAACCCAAGATGAGAAAGGAGTGACCCAGAATGGGAGA
TTGATAACAGCCAATCCCATAGTTACTGACAAAGAAAAACCAGTCAACAT
TGAGACAGAACCACCTTTTGGTGAGAGCTACATCGTGATAGGGGCGGGTG
AAAAAGCTTTGAAACTAAGCTGGTTCAAGAAAGGAAGCAGCATAGGGAAA
ATGTTCGAAGCTACCGCCCGAGGAGCCCGAAGGATGGCTATCCTGGGAGA
CACAGCATGGGACTTCGGTTCCATAGGAGGGGTGTTCACATCTGTGGGAA
AATTGGTACACCAGGTTTTTGGAACCGCATATGGGGTCTTGTTCAGCGGT
GTTTCTTGGACCATGAAAATAGGAATAGGGATCCTGCTGACATGGCTAGG
ATTAAATTCAAGGAGCACGTCACTCTCGATGACGTGCATTGTAGTTGGCA
TGGTCACACTGTACCTAGGAGTCATGGTTCAAGCG
>CostaRica_cesara1_1993(CAY153755)
ATGCGATGCGTGGGAATAGGCAACAGAGACTTCGTTGAAGGACTGTCAGG
AGCAACGTGGGTGGACGTGGTATTGGAGCATGGAAGCTGTGTCACCACCA
TGGCAAAAAATAAACCAACATTGGACATTGAACTCTTGAAGACGGAGGTC
ACGAACCCTGCCGTCTTGCGCAAACTGTGCATTGAAGCTAAAATATCAAA
CACCACCACCGATTCAAGATGTCCAACACAAGGAGAGGCTACACTGGTGG
AAGAACAAGACGCGAACTTTGTGTGTCGACGAACGTTTGTGGATAGAGGC
TGGGGTAATGGCTGCGGACTATTTGGAAAAGGAAGCCTACTGACGTGTGC
TAAGTTCAAGTGTGTGACAAAACTGGAAGGAAAGATAGTTCAACATGAAA
ATTTAAAATATTCAGTGATAGTCACTGTCCACACTGGGGACCAGCACCAG
GTGGGAAACGAGACTACAGAACATGGAACAATTGCAACCATAACACCTCA
AGCTCCTACGTCGGAAATACAGCTGACCGACTACGGAGCCCTCACATTGG
ACTGCTCACCTAGAACAGGGCTGGACTTTAATGAGATGGTGCTATTGACA
ATGAAAGAAAAATCATGGCTTGTCCACAAACAATGGTTTCTAGACTTACC
ACTGCCTTGGACTTCGGGGGCTTCAACATCCCAAGAGACTTGGAACAGAC
AAGATTTGCTGGTCACATTCAAGACAGCTCATGCAAAGAAACAGGAAGTA
GTCGTACTGGGATCACAAGAAGGAGCAATGCACACTGCGTTGACTGGAGC
GACAGAAATCCAGACGTCAGGAACGACAACAATCTTTGCAGGGCATCTGA
AATGCAGACTAAAAATGGATAAACTGACTTTAAAAGGGATGTCATATGTG
ATGTGCACAGGCTCATTTAAGCTAGAGAAGGAAGTGGCTGAGACCCAGCA
TGGAACTGTCCTAGTGCAGGTTAAATACGAAGGAACAGATGCGCCATGCA
AGATCCCCTTTTCGACCCAAGATGAGAAAGGAGTGACCCAGAATGGGAGA
TTGATAACAGCCAATCCCATAGTCACTGACAAAGAAAAACCAGTCAACAT
TGAGACAGAACCACCTTTTGGTGAGAGCTACATCGTGGTAGGGGCAGGTG
AAAAAGCTTTGAAACTAAGCTGGTTCAAGAAAGGAAGCAGCATAGGGAAA
ATGTTCGAAGCAACCGCCCGAGGAGCACGAAGGATGGCTATCCTGGGAGA
CACCGCATGGGACTTCGGCTCTATAGGAGGAATGTTCACGTCTGTGGGAA
AATTGGTACACCAGGTTTTTGGAACCGCATATGGGGTTTTGTTCAGCGGT
GTTTCTTGGACCATGAAAATAGGAATAGGGATTCTGCTGACATGGTTGGG
ATTAAATTCAAGGAGCACGTCACTTTCGATGACGTGCATTGCAGTTGGCA
TGGTTACACTGTACTTAGGAGTCATGGTTCAAGCG
>Costa_Rica_DB003_2005(JF804016) Dengue virus 1 isolate CR/DB003/2005 envelope glycoprotein gene,partial cds.
ATGCG-----TGGGAATAGGCAACAGAGACTTCGTTGAAGGACTGTCAGG
AGCAACGTGGGTGGACGTGGTATTGGAGCATGGAAGCTGCGTCACTACCA
TGGCAAAAAATAAACCAACCTTGGACATTGAACTCTTGAAGACGGAGGTC
ACGAACCCTGCCATCTTGCGCAAACTGTGCATTGAAGCTAAAATATCAAA
CACCACCACCGATTCAAGATGTCCAACACAAGGAGAGGCCACATTGGTGG
AAGAACAAGACGCGAACTTTGTGTGTCGCCGAACGTTTGTGGACAGAGGC
TGGGGTAATGGCTGTGGACTATTCGGAAAGGGAAGCCTATTGACGTGTGC
CAAGTTCAAGTGTGTGACAAAACTAGAAGGAAAGATAGTTCAATATGAAA
ACTTAAAATATTCAGTGATAGTCACTGTCCACACTGGGGACCATCACCAG
GTGGGAAACGAGACTACAGAACATGGAACAATCGCGACCATAACACCTCA
AGCTCCTACGTCGGAAATACAGCTGACCGACTACGGAGCCCTCACATTGG
ACTGCTCACCTAGAACAGGGCTGGACTTTAATGAGATGGTGCTATTGACA
ATGAAAGAAAAATCATGGCTTGTCCACAAACAATGGTTTCTAGACTTACC
ACTGCCTTGGACTTCGGGGGCTTCAACATCCCAAGAGACCTGGAACAGAC
AAGATTTGCTGGTCACATTCAAGACAGCTCATGCAAAGAAACAGGAAGTA
GTCGTACTGGGATCACAGGAAGGAGCAATGCACACTGCGTTGACTGGGGC
GACAGAAATCCAGACGTCAGGAACGACAACAATCTTTGCAGGACATCTGA
AATGCAGACTAAAAATGGATAAACTGACTTTAAAAGGGACGTCATATGTG
ATGTGCACAGGCTCATTTAAGCTAGAGAAGGAAGCGGCTGAGACCCAGCA
TGGAACTGTTCTAGTGCAGGTCAAATACGAAGGAACAGACGCGCCATGCA
AGATCCCCTTTTCGACCCAAGATGAGAAAGGGGTGACCCAGAATGGGAGA
TTGATAACAGCCAATCCCATAGTCACTGACAAAGAAAAACCAGTCAACAT
TGAGACAGAACCACCTTTTGGCGAGAGCTATATCGTGGTAGGGGCAGGTG
AAAAAGCTTTAAAACTAAGCTGGTTCAAGAAAGGAAGCAGCATAGGGAAA
ATGTTCGAAGCAACCGCCCGAGGARCAMGAAGGATGGCTATTCTGGGAGA
CACCGCATGGGACTTTGGCTCCATAGGAGGAGTGTTCACATCTGTGGGAA
AATTGGTACACCAGGTTTTTGGAACCGCATATGGGGTTCTGTTCAGCGGT
GTTTCTTGGACTATGAAAATAGGAATAGGGATTCTGCTGACATGGTTGGG
ATTAAATTCAAGGAGCACGTCACTTTCGATGACGTGCATTGCAGTTGGCA
TGGTTACACTATACCTAGGAGTCATGGTTCAAGCG
>CoteD'Ivoire_Abidjan_1999(AF298807)
ATGCGATGCGTGGGAATAGGCAACAGAGACTTCGTTGAAGGACTGTCAGG
AGCAACGTGGGTGGATGTGGTACTGGAGCATGGAAGCTGCGTCACCACCA
TGGCGAAGAACAAACCAACATTGGACATTGAACTTCTGAAGACGGAAGTT
ACGAACCCTGCCGTCTTGCGCAAACTGTGCATTGAAGCAAAAATATCAAA
CACCACCACTGATTCAAGATGTCCAACACAAGGAGAAGCCACATTGGTGG
AAGAACAAGACGCGAACTTCGTGTGTCGACGAACGTTCGTGGACAGAGGC
TGGGGTAATGGCTGTGGACTATTCGGAAAAGGAAGCCTATTGACGTGTGC
TAAGTTCAAGTGTGTGACAAAACTAGAAGGGAAGATAGTTCAATATGAAA
ACCTAAAATATTCAGTGATAGTCACCGTCCACACTGGGGACCAGCACCAG
GTGGGAAATGAGACCACAGAACATGGAACAATTGCAACCATAACACCTCA
AGCTCCTACATCGGAAATACAGCTGACCGACTACGGAGCCCTCACATTGG
ACTGCTCACCTAGAACGGGGCTGGACTTTAACGAGATGGTGCTGTTGACA
ATGAAAGAAAAATCGTGGCTTGTCCATAAACAATGGTTTCTAGACTTACC
ACTGCCTTGGACCTCGGGGGCTTCAACATCTCAAGAGACCTGGAACAGAC
AAGATTTGCTGGTTACATTTAAGACAGCCCATGCAAAGAAGCAGGAAGTA
GTCGTACTGGGATCACAAGAAGGAGCAATGCACACTGCGTTGACTGGGGC
GACAGAAATTCAGACGTCAGGAACGACAACAATCTTTGCAGGACATCTGA
AATGCAGACTAAAAATGGATAAACTAACTTTAAAAGGGATGTCATATGTG
ATGTGTACAGGCTCATTTAAGTTAGAGAAGGAAGTGGCTGAGACCCAGCA
TGGAACCGTTTTAGTGCAGGTTAAATACGAAGGAACAGATGCACCATGCA
AGATCCCCTTTTCGATCCAAGATGAGAAAGGAGTGACCCAGAATGGGAGA
TTGATAACAGCCAATCCCATAGTTACTGATAAAGAAAAACCAGTCAACAT
TGAGACAGAACCACCTTTTGGTGAGAGCTATATCGTGGTAGGGGCAGGTG
AAAAAACTTTAAAACTAAGCTGGTTCAAAAAAGGAAGCAGCATAGGGAAA
ATGTTCGAAGCAACCGCCCGAGGAGCACGAAGGATGGCCATCTTGGGAGA
CACCGCATGGGACTTCGGTTCTATAGGAGGAGTGTTCACGTCTGTGGGAA
AACTGGTACACCAGGTTTTTGGAACCGCATACGGGGTTTTGTTCAGCGGT
GTTTCTTGGACCATGAAAATAGGAATAGGGATCCTGCTGACATGGCTAGG
ATTAAATTCAAGGAGCGCGTCACTTTCGATGACGTGCATTGCAGTTGGCA
TGGTCACACTATACCTAGGAGTCATGGTTCAAGCG
>CoteD'Ivoire)_DAKARA_1520_1985(AF425620)
ATGCGATGCGTGGGAATAGGCAACAGAGACTTCGTTGAAGGACTGTCAGG
AGCAACGTGGGTGGATGTGGTACTGGAGCATGGAAGCTGCGTCACCACCA
TGGCGAAGAATAAACCAACATTGGACATTGAACTTTTGAAGACGGAGGTC
ACGAACCCTGCCGTCTTGCGCAAACTGTGCATTGAAGCTAAAATATCTAA
TACCACCACCGATTCAAGATGTCCAACACAAGGAGAAGCCACACTGGTGG
AAGAACAAGACGCTAACTTTGTGTGTCGACGAACATTCGTGGACAGAGGC
TGGGGCAACGGCTGTGGACTATTCGGAAAGGGAAGCCTACTGACGTGTGC
CAAGTTCAAGTGTGTAACAAAACTAGAAGGAAAGATAGTTCAATATGAAA
ACCTAAAATATTCAGTGATAGTCACTGTTCACACTGGGGACCAGCACCAG
GTGGGAAATGAGACCACAGAGCATGGAACAATTGCAACCATAACACCTCA
AGCTCCTACGTCGGAAATACAGCTGACCGACTACGGAGCCCTCACATTGG
ACTGCTCACCTAGAACAGGGCTGGACTTTAATGAGATGGTATTGTTGACA
ATGAAAGAAAAATCGTGGCTTGTCCACAAACAATGGTTTCTAGACTTACC
ATTGCCTTGGACCTCGGGGGCTTCAACGTCTCAAGAAACTTGGAACAGAC
AAGATCTGCTGGTCACATTTAAGACAGCTCATGCAAAGAAGCAGGAAGTG
GTCGTACTGGGATCACAAGAAGGAGCAATGCACACTGCGTTGACTGGGGC
GACAGAAATCCAGACATCAGGAATAACAACAATCTTTGCAGGACATCTGA
AATGCAGACTAAAAATGGATAAACTGACTTTAAAAGGGATGTCATATGTG
ATGTGCACAGGCTCATTCAAGCTAGAGAAGGAAGTGGCTGAGACCCAGCA
TGGAACCGTTTTAGTGCAGGTTAAATATGAAGGAACAGATGCACCATGCA
AGATCCCCTTTTTGATCCAAGATGAGAAAGGAGTGACCCAGAATGGGAGA
TTGATAACAGCCAATCCCATAGTTACTGACAAAGAAAAACCAGTCAACAT
TGAGACAGAACCACCTTTTGGTGAGAGCTATATCGTGATAGGGGCAGGTG
AAAAAACTTTGAAACTAAGCTGGTTCAAAAAAGGAAGCAACATAGGGAAA
ATGTTCGAGGCAACCGCCCGAGGAGCACGAAGGATGGCTATTTTAGGAGA
CACCGCATGGGACTTCGGTTCTATAGGGGGAGTGTTCACGTCTGTGGGAA
AACTGGTACACCAGGTTTTTGGAACCGCATATGGGGTTTTGTTCAGTGGT
GTTTCTTGGACCATGAAAATAGGAATAGGGATCCTGCTGACATGGCTAGG
ATTAAATTCAAGGAGCACGTCACTTTCGATGACGTGCATTGCAGTTGGCA
TGGTCACACTGTACCTAGGAGTCATGGTTCAAGCG
>Djibouti_D1_H_IMTSSA_98_606_1998(AF298808)
ATGCGATGTGTGGGAATAGGCAACAGGGACTTTGTGGAAGGACTGTCGGG
AGCAACGTGGGTAGATGTGGTACTGGAACATGGAAGCTGTGTCACCACCA
TGGCAAAAGATAAACCAACATTGGACATTGAACTCTTGAAGACGGAAGTC
ACAAACCCTGCCGTCCTGCGCAAACTGTGCATTGAAGCCAAAATATCAAA
CACCACCACCGATTCAAGATGTCCAACACAAGGAGAAGCCACACTGGTGG
AAGAACAAGACGCGAATTTTGTGTGTCGACGAACGTTTGTGGACAGAGGC
TGGGGCAATGGCTGTGGGCTTTTCGGGAAAGGTAGCCTAATAACGTGTGC
TAAGTTCAAGTGTGTGACAAAATTGGAAGGAAAGATAGTTCAATATGAAA
ACTTGAAATATTCAGTAATAGTCACCGTCCACACTGGAGACCAGCACCAG
GTGGGAAATGAAAGCACAGAACATGGGACAACAGCAACCATAACACCTCA
AGCTCCCACGTCGGAAATACAGCTGACCGACTACGGAGCTCTTACATTGG
ACTGCTCACCTAGAACAGGACTAGACTTCAATGAAATGGTGTTGTTGACA
ATGAAAGAAAAATCATGGCTAGTCCACAAACAATGGTTTCTAGACCTACC
ACTGCCTTGGACCTCGGGAGCTACAACGTCACAAGAGACTTGGAACAGAC
AAGATTTGCTGGTAACATTCAAGACAGCTCATGCAAAGAAGCAGGAAGTG
GTCGTACTAGGATCACAAGAAGGAGCAATGCACACTGCGTTGACCGGAGC
GACAGAAATCCAAACGTCTGGAACGACAACGATTTTTGCAGGACACTTGA
AATGTAGACTAAAAATGGACAAACTGACTCTAAAAGGGATGTCATATGTG
ATGTGCACAGGCTCATTCAAGCTAGAGAAAGAGGTGGCTGAGACCCAGCA
TGGAACCGTCCTAGTGCAGGTTAAATACGAAGGAACAGATGCACCATGCA
AGATCCCTTTTTCGACCCAAGATGAAAAAGGAGTAACCCAGAATGGGAGA
GTGATAACAGCCAACCCTATAGTCACTGACAAGGAAAAACCAGTCAACAT
TGAGGCAGAACCACCTTTTGGTGAGAGTTACATCGTGGTAGGAGCAGGTG
AAAAAGCTTTGAAACTAAGCTGGTTCAAGAAAGGAAGCACCATAGGGAAA
ATGTTTGAGGCAACTGCCCGAGGAGCACGAAGGATGGCCATACTGGGAGA
CACCGCATGGGACTTTGGTTCCATAGGAGGAGTGTTCACATCTGTTGGAA
AACTAGTACACCAGATTTTTGGAACTGCATATGGAGTCTTGTTCAGCGGC
GTTTCCTGGACCATGAAAATAGGAATAGGGGTTCTGCTGACATGGCTAGG
ATTAAACTCAAGGAGCACGTCCCTTTCGATGACGTGCATTGCAGTTGGCC
TGGTAACACTGTACTTAGGAGTCATGGTTCAGGCG
>Dominican_Republic_DB004_2007(JF804017) Dengue virus 1 isolate DR/DB004/2007 envelope glycoprotein gene,partial cds.
ATGCG-----TGGGAATAGGCAACAGAGACTTCGTTGAAGGACTGTCAGG
AGCAACGTGGGTGGACGTGGTACTGGAGCATGGAAGCTGCGTCACCACCA
TGGCAAAAAATAAACCAACATTGGACATTGAACTCTTGAAGACGGAGGTC
ACGAACCCTGCCGTCTTGCGCAAACTGTGCATTGAAGCTAAAATATCAAA
CACCACCACCGATTCAAGATGTCCAACACAAGGAGAGGCTACACTGGTGG
AAGAACAAGACGCGAACTTTGTGTGTCGCCGAACGTTTGTGGACAGAGGC
TGGGGTAATGGCTGCGGACTATTCGGAAAGGGAAGTCTATTGACATGTGC
CAAGTTCAAGTGTGTGACAAAACTAGAAGGAAAGATAGTTCAATATGAAA
ACCTAAAATATTCAGTGATAGTCACTGTCCACACTGGGGACCAGCACCAG
GTGGGAAACGAGACTACAGAACATGGAACAATTGCAACCATAACACCTCA
AGCTCCCACGTCGGAAATACAGCTGACCGACTACGGAGCCCTCACATTGG
ACTGCTCACCTAGAACAGGGCTGGACTTTAATGAGATGGTGCTATTGACA
ATGAAAGAAAAATCATGGCTTGTCCACAAACAATGGTTTCTAGACTTACC
ACTGCCATGGACTTCGGGGGCTTCAACATCCCAAGAGACCTGGAACAGAC
AAGATTTGCTGGTCACATTCAAGACAGCTCATGCAAAGAAACAGGAAGTA
GTCGTACTGGGATCACAGGAAGGAGCAATGCACACTGCGTTGACTGGGGC
GACAGAAATCCAGACGTCAGGAACGACAACAATCTTCGCAGGACACCTGA
AATGCAGACTAAAAATGGATAAACTGACCTTAAAGGGGATGTCATATGTG
ATGTGCACAGGCTCATTTAAGCTAGAGAAGGAAGTGGCTGAGACCCAGCA
TGGAACTGTTCTAGTGCAGGTCAAATATGAAGGAACAGACGCGCCATGCA
AGATCCCCTTTTCGACCCAAGATGAGAAAGGAGTGACCCAGAATGGGAGA
TTGATAACAGCCAATCCCATAGTTACTGACAAAGAAAAACCAGTCAACAT
TGAGACAGAACCACCTTTTGGTGAGAGCTACATCGTGGTAGGGGCAGGCG
AAAAAGCTTTGAAACTAAGCTGGTTCAAGAGAGGAAGCAGCATAGGGAAA
ATGTTCGAAGCAACCGCCCGAGGAACACGAAGGATGGCTATCCTGGGAGA
CACCGCATGGGACTTCGGTTCTATAGGAGGAGTGTTTACATCTGTGGGAA
AATTGGTACACCAGGTTTTTGGAACCGCATATGGGGTTCTGTTTAGCGGT
GTTTCTTGGACCATGAAAATAGGAATAGGGATTCTGCTGACATGGTTGGG
ATTAAATTCAAGGAGCACGTCACTTTCGATGACGTGCATTGCAGTTGGCA
TGGTCACACTGTACCTAGGAGTCATGGTTCAAGCG
>EastTimor_ET243_2000(EF440432)
ATGCGGTGCGTGGGAATAGGCAACAGAGACTTCGTGGAAGGACTGTCAGG
AGCTACGTGGGTGGATGTGGTACTGGAGCATGGAAGTTGTGTTACTACCA
TGGCAAAAGACAAACCAACACTGGATATTGAACTCTTAAAAACGGAGGTC
ACAAACCCAGCCGTCCTGCGCAAACTGTGCATTGAAGCCAAAATATCAAA
TACCACCACCGATTCGAGATGTCCAACACAAGGAGAAGCCACGCTGGTGG
AAGAACAAGACACGAACTTTGTGTGTCGACGAACGTTCGTGGACAGAGGC
TGGGGCAATGGTTGTGGGCTATTCGGAAAAGGCAGCTTAATAACATGTGC
TAAGTTTAAGTGTGTGACAAAACTGGAAGGAAAGATAGTCCAATATGAAA
ATTTAAAATATTCAGTGATAGTCACCGTCCACACTGGAGACCAGCACCAA
GTTGGAAATGAGACTACAGAACATGGAACAACTGCAACCATAACACCTCA
AGCTCCCACGTCGGAAATACAGCTGACAGACTACGGAGCTCTAACACTGG
ACTGTTCACCCAGAACAGGGCTAGACTTTAATGAGATGGTGTTGTTGACA
ATGAAAGAAAAATCATGGCTCGTCCACAAACAATGGTTTCTAGACTTACC
GCTGCCTTGGACCTCAGGGGCTTCAACATCCCAAGAGACTTGGAATAGAC
AAGACTTGCTGGTCACATTCAAGACAGCTCATGCAAAGAAGCAGGAAGTA
GTTGTACTAGGATCACAAGAAGGAGCGATGCACACTGCGTTGACTGGAGC
GACAGAAATCCAAACGTCTGGAACGACAACAATTTTCGCAGGACACCTGA
AATGCAGACTGAAAATGGATAAACTGACTTTAAAAGGGGTATCATATGTA
ATGTGCACAGGCTCATTCAAGCTAGAAAAGGAAGTGGCTGAGACCCAACA
TGGAACCGTTCTAGTGCAGGTTAAGTACGAAGGAACAGATGCACCATGTA
AGATCCCCTTCTCATCCCAAGATGAGAGGGGAGTAATCCAGAATGGGAGA
TTGATAACAGCCAACCCCATAGTCACTGACAAAGAAAAACCAGTTAACAT
CGAGGCGGAGCCACCTTTTGGTGAGAGCTACATCGTGGTAGGAGCAGGTG
AAAAAGCTTTGAAACTAAGCTGGTTCAAGAAGGGAAGCAGTATAGGGAAA
ATGTTTGAAGCAACTGCCCGTGGAGCACGAAGGATGGCCATCCTGGGAGA
CACTGCATGGGACTTCGGTTCTATAGGAGGAGTGTTCACGTCCGTGGGAA
AACTGGTACACCAGATTTTTGGAACTGCGTATGGAGTCTTGTTCAGCGGT
GTTTCTTGGACCATGAAAATAGGAATAGGGATTCTGCTGACATGGCTAGG
GTTAAATTCAAGGAGCACATCCCTTTCAATGACGTGTATCGCAGTTGGCA
TGGTTACACTGTACCTAGGAGTCATGGTTCAGGCG
>El_Salvador_0606aTw_2006(EU448414) Dengue virus 1 strain D1/Salvador/0606aTw envelope protein (E)gene, partial cds.
ATGCGATGCGTGGGAATAGGCAACAGAGACTTCGTTGAAGGACTGTCAGG
AGCAACGTGGGTGGACGTGGTATTGGAGCATGGAAGCTGCGTCACTACCA
TGGCAAAAAATAAACCAACCTTGGACATTGAACTCTTGAAGACGGAGGTC
ACGAACCCTGCCATCTTGCGCAAACTGTGCATTGAAGCTAAAATATCAAA
CACCACCACCGATTCAAGATGTCCAACACAAGGAGAGGCTACATTGGTGG
AAGAACAAGACGCGAACTTTGTGTGTCGCCGAACGTTTGTGGACAGAGGC
TGGGGTAATGGCTGTGGACTATTTGGAAAGGGAAGCCTATTGACGTGTGC
CAAGTTCAAGTGTGTGACAAAACTAGAAGGAAAGATAGTTCAATATGAAA
ACTTAAAATATTCAGTGATAGTCACTGTCCACACTGGGGACCAGCACCAG
GTGGGAAACGAGACTACAGAACATGGAACAATTGCGACCATAACACCTCA
AGCTCCTACGTCGGAAATACAGCTGACCGACTACGGAGCCCTCACATTGG
ACTGCTCACCTCGAACAGGGCTGGACTTTAATGAGATGGTGCTATTGACA
ATGAAAGAAAAATCATGGCTTGTCCACAAACAATGGTTTCTGGACTTACC
ACTGCCTTGGACTTCGGGGGCTTCAACATCCCAAGAGACCTGGAACAGAC
AAGATTTGCTGGTCACATTCAAGACAGCTCATGCAAAGAAACAGGAAGTA
GTCGTACTGGGATCACAGGAAGGAGCAATGCACACTGCGTTGACTGGGGC
GACAGAAATCCAGACGTCAGGAACGACAACAATCTTTGCAGGACATCTGA
AATGCAGACTAAAAATGGATAAACTGACTTTAAAAGGGACGTCATATGTG
ATGTGCACAGGCTCATTTAAGCTAGAGAAGGAAGTGGCTGAGACCCAGCA
TGGAACTGTTCTAGTGCAGGTCAAATACGAAGGAACAGACGCGCCATGCA
AGATCCCCTTTTCGACCCAAGATGAGAAAGGAGTGACCCAGAATGGGAGA
TTGATAACAGCCAATCCTATAGTCACTGACAAAGAAAAACCAGTCAACAT
TGAGACAGAACCACCTTTTGGTGAGAGCTACATCGTGGTAGGAGCAGGTG
AAAAAGCTTTAAAACTAAGCTGGTTCAAGAAAGGAAGCAGCATAGGGAAA
ATGTTCGAAGCAACCGCCCGAGGAGCACGAAGGATGGCTATTCTGGGAGA
CACCGCATGGGACTTTGGCTCCATAGGAGGAGTGTTCACATCTGTGGGAA
AATTGGTACACCAGGTTTTTGGAACCGCATATGGGGTTCTGTTCAGCGGT
GTTTCTTGGACTATGAAAATAGGAATAGGGATTCTGCTGACATGGTTGGG
ATTAAATTCAAGGAGCACGTCACTTTCGATGACGTGCATTGCAGTTGGCA
TGGTTACACTATACCTAGGAGTCATGGTTCAAGCG
>ElSalvador_SV_BID-V2938_1993(JN819417)
ATGCGATGCGTGGGAATAGGCAACAGAGACTTCGTTGAAGGACTGTCAGG
AGCGACGTGGGTGGACGTGGTGTTGGAGCACGGAAGCTGCGTCACTACCA
TGGCAAAAAACAAACCAACATTGGACATTGAACTCTTGAAGACGGAGGTC
ACGAACCCTGCCATCTTGCGCAAACTGTGCATTGAAGCTAAAATATCAAA
CACCACCACCGATTCAAGATGTCCAACACAAGGAGAGGCTACACTGGTGG
AAGAACAAGACGCGAACTTTGTGTGTCGACGAACGTTTGTGGACAGAGGC
TGGGGCAATGGTTGCGGACTATTTGGAAAAGGAAGCCTACTGACGTGTGC
TAAGTTCAAGTGTGTGACAAAACTGGAAGGAAAGATAGTTCAACATGAAA
ACTTAAAATATTCAGTGATAGTCACTGTCCACACTGGGGACCAGCACCAA
GTGGGAAACGAGACTACAGAACATGGAACAATTGCAACTATAACACCTCA
AGCTCCTACGTCGGAAATACAGCTGACCGACTACGGAGCCCTCACATTGG
ACTGCTCACCTAGAACAGGGCTGGACTTTAATGAGATGGTGCTATTGACA
ATGAAAGAAAAATCATGGCTTGTCCACAAACAATGGTTTCTAGACTTGCC
ACTGCCTTGGACTTCGGGGGCTTCAACATCCCATGAGACTTGGAACAGAC
AAGATTTGCTGGTCACGTTCAAGACAGCTCATGCAAAGAAACAGGAAGTG
GTCGTACTGGGATCACAGGAAGGAGCAATGCACACTGCGTTGACTGGGGC
GACAGAAATCCAGACGTCAGGAACGACAACAATCTTTGCAGGACACCTGA
AATGCAGACTAAAAATGGATAAACTGACTTTAAAAGGGATGTCGTATGTG
ATGTGCACAGGCTCATTTAAGCTAGAGAAGGAAGTGGCTGAGACCCAGCA
TGGAACTGTCCTAGTGCAGGTTAAATACGAAGGAACAGACGCGCCATGCA
AGATCCCCTTTTCGACCCAAGATGAGAAAGGAGTGACCCAGAATGGAAGG
TTGATAACAGCCAATCCCATAGTTACTGATAAAGAAAAACCAGTCAACAT
TGAGACAGAACCACCTTTTGGTGAGAGCTACATCGTGGTAGGGGCAGGTG
AAAAAGCTTTGAAACTAAGCTGGTTCAAGAAAGGAAGCAGCATAGGGAAA
ATGTTCGAAGCAACCGCCCGAGGAGCACGAAGGATGGCTATCCTGGGAGA
TACCGCATGGGACTTCGGCTCCATAGGAGGAGTGTTCACGTCTGTGGGAA
AATTGGTACACCAGGTTTTTGGAACCGCATATGGGGTTCTGTTCAGCGGT
GTTTCTTGGACCATGAAAATAGGAATAGGGATTCTGCTGACATGGTTGGG
GTTGAATTCAAGGAGCACGTCACTTTCGATGACGTGCATTGCTGTTGGCA
TGGTTACACTGTACCTAGGGGTCATGGTTCAAGCG
>El_salvador_SV_DB108_2012(JX891659) Dengue virus 1 isolate SV/DB108/2012 envelope glycoprotein gene,partial cds.
ATGCGATGCGTGGGAATAGGCAACAGAGACTTCGTTGAAGGACTGTCAGG
AGCAACGTGGGTGGACGTGGTATTGGAGCATGGAAGCTGCGTCACCACCA
TGGCAAAAAATAAACCAACCTTGGACATTGAACTCTTGAAGACGGAGGTC
ACGAACCCTGCCGTCTTGCGCAAACTGTGCATTGAAGCTAAAATATCAAA
CACCACCACCGATTCAAGATGTCCAACACAAGGAGAGGCCACACTGGTGG
AAGAACAAGACGCGAACTTTGTGTGTCGCCGAACGTTTGTGGACAGAGGC
TGGGGTAATGGTTGCGGACTATTCGGAAAGGGAAGCCTATTGACGTGTGC
CAAGTTCAAGTGTGTGACAAAACTAGAAGGAAAGATAGTTCAATATGAAA
ACTTGAAATATTCAGTGATAGTCACTGTCCACACTGGGGACCAGCACCAG
GTGGGAAACGAGACTACAGAACATGGAACAATTGCAACCATAACACCTCA
AGCTCCTACGTCGGAAATACAGCTGACTGACTACGGAGCCCTCACATTGG
ACTGCTCACCTAGAACAGGGCTGGACTTTAATGAGATGGTGCTATTGACA
ATGAAAGAAAAATCATGGCTTGTCCACAAACAATGGTTTCTAGACTTACC
ACTGCCTTGGACTTCGGGGGCTTCAACATCCCAAGAGACCTGGAACAGAC
AAGATTTGCTGGTCACATTCAAGACAGCTCATGCAAAGAAACAGGAAGTA
GTCGTACTGGGATCACAGGAAGGAGCAATGCACACTGCGTTGACTGGGGC
GACAGAAATCCAGACGTCAGGGACGACAACAATCTTTGCAGGACACTTGA
AATGCAGACTAAAAATGGATAAACTGACTTTAAAGGGGACGTCATATGTG
ATGTGCACAGGCTCATTTAAGCTAGAGAAGGAAGTGGCTGAGACCCAACA
TGGAACTGTTCTAGTGCAGGTCAAATACGAAGGAACAGACGCGCCATGCA
AGATCCCCTTTTCGACCCAAGATGAGAAAGGAGTGACCCAGAATGGAAGA
TTGATAACAGCCAATCCCATAGTTACTGACAAAGAAAAACCAGTCAACAT
TGAGACAGAACCACCTTTTGGTGAGAGCTACATCGTGGTAGGGGCAGGTG
AAAAAGCTTTGAAACTAAGCTGGTTCAAGAAAGGAAGCAGCATAGGGAAA
ATGTTCGAAGCAACTGCCCGAGGAGCACGAAGGATGGCTATCCTGGGAGA
CACCGCATGGGACTTCGGCTCTATAGGAGGAGTGTTCACATCTGTAGGAA
AATTGGTACACCAGGTTTTTGGAACCGCATATGGGGTTCTGTTCAGCGGT
GTTTCTTGGACCATGAAAATAGGAATAGGGATTCTGCTGACATGGTTGGG
ATTAAATTCAAGGAGCACGTCACTTTCAATGACGTGCATTGCAGTTGGCA
TGGTAACACTGTACCTAGGAGTCATGGTTCAAGCG
>El_Salvador_SV_DB109_2012(JX891660) Dengue virus 1 isolate SV/DB109/2012 envelope glycoprotein gene,partial cds.
ATGCGATGCGTGGGAATAGGCAACAGAGACTTCGTTGAAGGACTGTCAGG
AGCAACGTGGGTGGACGTGGTATTGGAGCATGGAAGCTGCGTCACCACCA
TGGCAAAAAATAAACCAACCTTGGACATTGAACTCTTGAAGACGGAGGTC
ACGAACCCTGCCGTCTTGCGCAAACTGTGCATTGAAGCTAAAATATCAAA
CACCACCACCGATTCAAGATGTCCAACACAAGGAGAGGCCACACTGGTGG
AAGAACAAGACGCGAACTTTGTGTGTCGCCGAACGTTTGTGGACAGAGGC
TGGGGTAATGGTTGTGGACTATTCGGAAAGGGAAGCCTATTGACGTGTGC
CAAGTTCAAGTGTGTGACAAAACTAGAAGGAAAGATAGTTCAATATGAAA
ACTTGAAATATTCAGTGATAGTCACTGTCCACACTGGGGACCAGCACCAG
GTGGGAAACGAGACTACAGAACATGGAACAATTGCAACCATAACACCTCA
AGCTCCTACGTCGGAAATACAGCTGACTGACTACGGAGCCCTCACATTGG
ACTGCTCACCTAGAACAGGGCTGGACTTTAATGAGATGGTGCTATTGACA
ATGAAAGAAAAATCATGGCTTGTTCACAAACAATGGTTTCTAGACTTACC
ACTGCCTTGGACTTCGGGGGCTTCAACATCCCAAGAGACCTGGAACAGAC
AAGATTTGCTGGTCACATTCAAGACAGCTCATGCAAAGAAACAGGAAGTA
GTCGTACTGGGATCACAGGAAGGAGCAATGCACACTGCGTTGACTGGGGC
GACAGAAATCCAGACGTCAGGAACGACAACAATCTTTGCAGGACACTTGA
AATGCAGACTAAAAATGGATAAACTGACTTTAAAGGGGACGTCATATGTG
ATGTGCACAGGCTCATTTAAGTTAGAGAAGGAAGTGGCTGAGACCCAACA
TGGAACTGTTCTAGTGCAGGTCAAATACGAAGGAACAGACGCGCCATGCA
AGATCCCCTTTTCGACCCAAGATGAGAAAGGAGTGACCCAGAATGGAAGA
TTGATAACAGCCAATCCCATAGTTACTGACAAAGAAAAACCAGTCAACAT
TGAGACAGAACCACCTTTTGGTGAGAGCTACATCGTGGTAGGGGCAGGTG
AAAAAGCTTTGAAACTAAGCTGGTTCAAGAAAGGAAGCAGCATAGGGAAA
ATGTTCGAAGCAACTGCCCGAGGAGCACGAAGGATGGCTATCCTGGGAGA
CACCGCATGGGACTTCGGCTCTATAGGAGGAGTGTTCACATCTGTAGGAA
AATTGGTACACCAGGTTTTTGGAACTGCATATGGGGTTCTGTTCAGCGGT
GTTTCTTGGACCATGAAAATAGGAATAGGGATTCTGCTGACATGGTTGGG
ATTAAATTCAAGGAGCACGTCACTTTCAATGACGTGCATTGCAGTTGGCA
TGGTTACACTGTACCTAGGAGTCATGGTTCAAGCG
>El_Salvador_SV_DB110_2012(JX891661) Dengue virus 1 isolate SV/DB110/2012 envelope glycoprotein gene,partial cds.
ATGCGATGCGTGGGAATAGGCAACAGAGACTTCGTTGAAGGACTGTCAGG
AGCAACGTGGGTGGACGTGGTGTTGGAGCATGGAAGCTGCGTCACCACCA
TGGCAAAAAATAAACCAACCTTGGACATTGAACTCTTGAAGACGGAGGTC
ACGAACCCTGCCGTCTTGCGCAAACTGTGCATTGAAGCTAAAATATCAAA
CACCACCACCGATTCAAGATGTCCAACACAAGGAGAGGCCACACTGGTGG
AAGAACAAGACGCGAACTTTGTGTGTCGCCGAACGTTTGTGGACAGAGGC
TGGGGTAATGGTTGTGGACTATTCGGAAAGGGAAGCCTATTGACGTGTGC
CAAGTTCAAGTGTGTGACAAAACTAGAAGGAAAGATAGTTCAATATGAAA
ACTTGAAATATTCAGTGATAGTCACTGTCCACACTGGGGACCAGCACCAG
GTGGGAAACGAGACTACAGAACATGGAACAATTGCAACCATAACACCTCA
AGCTCCTACGTCGGAAATACAGCTGACTGACTACGGAGCCCTCACATTGG
ACTGCTCACCTAGAACAGGGCTGGACTTTAATGAGATGGTGCTATTGACA
ATGAAAGAAAAATCATGGCTTGTCCACAAACAATGGTTTCTAGACTTACC
ACTGCCTTGGACTTCGGGGGCTTCAACATCCCAAGAGACCTGGAACAGAC
AAGATTTGCTGGTCACATTCAAGACAGCTCATGCAAAGAAACAGGAAGTA
GTCGTACTGGGATCACAGGAAGGAGCAATGCACACTGCGTTGACTGGGGC
GACAGAAATCCAGACGTCAGGAACGACAACAATCTTTGCAGGACACTTGA
AATGCAGACTAAAAATGGATAAACTGACTTTAAAGGGGACGTCATATGTG
ATGTGCACGGGCTCATTTAAGCTAGAGAAGGAAGTGGCTGAGACCCAACA
TGGAACTGTTCTAGTGCAGGTCAAATACGAAGGAACAGACGCGCCATGCA
AGATCCCCTTTTCGACCCAAGATGAGAAAGGAGTGACCCAGAATGGAAGA
TTGATAACAGCCAATCCCATAGTTACTGACAAAGAAAAACCAGTCAACAT
TGAGACAGAACCACCTTTTGGTGAGAGCTACATCGTGGTAGGAGCAGGTG
AAAAAGCTTTGAAACTAAGCTGGTTCAAGAAAGGAAGCAGCATAGGGAAA
ATGTTCGAAGCAACTGCCCGAGGAGCACGAAGGATGGCTATCCTGGGAGA
CACCGCATGGGACTTCGGCTCTATAGGAGGAGTGTTCACATCTGTAGGAA
AATTGGTACACCAGGTTTTTGGAACTGCATATGGGGTTCTGTTCAGCGGT
GTTTCTTGGACCATGAAAATAGGAATAGGGATTCTGCTGACATGGTTGGG
ATTAAATTCAAGGAGCACGTCACTTTCAATGACGTGCATTGCAGTTGGCA
TGGTTACACTGTACCTAGGAGTCATGGTTCAAGCG
>FrenchGuinea_FGA_89_1989(AF226687)
ATGCGATGCGTGGGAATAGGCAACAGAGACTTCGTTGAAGGACTGTCAGG
AGCAACGTGGGTGGACGTGGTATTGGAGCATGGAAGCTGCGTCACCACCA
TGGCAAAAAATAAACCAACATTGGACATTGAACTCTTGAAGACGGAGGTC
ACGAACCCTGCCGTCTTGCGCAAATTGTGCATTGAAGCTAAAATATCAAA
CACCACCACCGATTCAAGATGTCCAACACAAGGAGAGGCTACACTGGTGG
AAGAACAAGACGCGAACTTTGTGTGTCGACGAACGGTTGTGGACAGAGGC
TGGGGCAATGGCTGCGGACTATTTGGAAAAGGAAGCCTACTGACGTGTGC
TAAGTTCAAGTGTGTGACAAAACTGGAAGGAAAGATAGTTCAATATGAAA
ACTTAAAATATTCAGTGATAGTCACTGTCCACACAGGGGACCAGCACCAG
GTGGGAAACGAGACTACAGAACATGGAACAATTGCAACCATAACACCTCA
AGCTCCTACGTCGGAAATACAGTTGACAGACTACGGAACCCTTACACTGG
ACTGCTCACCCAGAACAGGGCTGGACTTTAATGAGATGGTGCTATTGACA
ATGAAAGAAAAATCATGGCTTGTCCACAAACAATGGTTTCTAGACTTACC
ACTGCCTTGGACTTCGGGGGCTTCAACATCCCAAGAGACTTGGAACAGAC
AAGATTTGCTGGTCACATTCAAGACAGCTCATGCAAAGAAGCAGGAAGTA
GTCGTACTGGGATCACAGGAAGGAGCAATGCACACTGCGTTGACCGGGGC
GACAGAAATCCAGACGTCAGGAACGACAACAATCTTTGCAGGACACCTGA
AATGCAGATTAAAAATGGATAAACTGACTTTAAAAGGGATGTCATATGTG
ATGTGCACAGGCTCATTTAAGCTAGAGAAGGAAGTGGCTGAGACCCAGCA
TGGGACTGTCCTAGTGCAGGTTAAATACGAAGGAACAGATGCGCCATGCA
AGATCCCCTTTTCGACCCAAGATGAGAAAGGAGTGACCCAGAATGGGAGA
TTGATAACAGCCAATCCCATAGTTACTGACAAAGAAAAACCAGTCAACAT
TGAGACAGAACCACCTTTTGGTGAGAGCTACATCATAGTAGGGGCAGGTG
AAAAAGCTTTGAAACTAAGCTGGTTCAAGAAAGGAAGCAGCATAGGGAAA
ATGTTCGAAGCAACCGCCCGAGGAGCACGAAGGATGGCTATCCTGGGAGA
CACCGCATGGGACTTCGGCTCTATAGGAGGAGTGTTTACGTCTGTGGGAA
AATTGGTACACCAGGTTTTTGGAACCGCATACGGGGTCCTGTTCAGCGGC
GTTTCTTGGACCATGAAAATAGGAATAGGGATTCTGCTGACATGGTTGGG
ATTAAATTCAAGGAGCGCGTCGCTTTCGATGACGTGCATTGCAGTTGGCA
TGGTTACACTGTACCTAGGAGTCATGGTTCAAGCG
>FrenchPolynesia_HawM2516_2001(DQ672560)
ATGCGGTGCGTGGGAATAGGAAACAGAGACTTCGTGGAAGGACTGTCAGG
AGCTACGTGGGTGGATGTAGTTCTGGAGCATGGAAGTTGCGTCACTACCA
TGGCAAAAGACAAACCAACACTGGACATTGAACTCCTGAAGACGGAGGTC
ACAAACCCTGCCGTCCTGCGCAAACTGTGTATAGAAGCTAAAATATCAAA
TACCACCACTGACTCGAGATGTCCGACACAAGGAGAAGCCACGCTGGTGG
AAGAACAAGACACGAACTTTGTGTGTCGACGAACATTCGTGGACAGAGGC
TGGGGCAATGGTTGTGGACTATTCGGAAAGGGTAGCTTAATAACGTGTGC
TAAGTTTAAGTGTGTGACAAAATTGGAAGGAAAGATAGTCCAATATGAAA
ACTTAAAATATTCTGTGATCGTTACCGTCCACACTGGAGACCAGCACCAA
GTTGGAAATGAGACCACAGAACATGGAACAATTGCAACCATAACACCTCA
AGCTCCCACGTCGGAAATACAACTGACAGACTACGGAGCTCTAACACTGG
ATTGTTCACCTAGAACAGGGCTAGACTTTAATGAGATGGTGTTGCTGACA
ATGAAAGAAAAATCATGGCTCGTCCACAAACAATGGTTTCTAGACTTACC
ACTGCCTTGGACCTCAGGGGCCTCAACGTCCCAAGAGACTTGGAACAGAC
AAGACTTGCTGGTCACGTTTAAGACAGCTCATGCAAAGAAGCAGGAAGTA
GTCGTACTAGGATCACAAGAAGGAGCAATGCACACTGCGTTGACTGGAGC
GACAGAAATCCAAACGTCTGGAACGACAACAATTTTTGCAGGCCACCTGA
AATGCAGATTAAAAATGGACAAACTAACTCTAAAAGGAATATCATATGTA
ATGTGCACAGGCTCATTCAAGTTAGAGAAGGAAGTGGCTGAGACCCAGCA
TGGAACTGTTCTAGTACAGGTCAAATACGAAGGAACAGATGCACCATGCA
AGATCCCCTTCTCGTCCCAAGATGAGAAGGGAGTAACCCAGAATGGGAGA
TTGGTAACAGCCAACCCCATAGTCACTGACAAAGAAAAACCAGTCAACAT
TGAAGCGGAGCCACCCTTTGGTGAGAGCTACATCGTGGTAGGAGCAGGTG
AAAAAGCTTTGAAACTAAGCTGGTTCAAGAAGGGAAGCAGTATAGGGAAA
ATGTTTGAAGCAACTGCCCGTGGAGCACGAAGGATGGCCATCCTGGGAGA
CACCGCATGGGACTTCGGCTCTATAGGAGGAGTGTTCACGTCTGTGGGAA
AACTGGTACACCAGATCTTTGGAACTGCGTATGGAGTTTTGTTCAGCGGT
GTTTCTTGGACCATGAAAATAGGAATAGGGATTCTGCTGACATGGCTGGG
ATTAAACTCAAGGAGCACGTCCCTTTCAATGACGTGTATCGCAGTCGGCA
TGGTCACACTGTACCTAGGAGTCATGGTCCAGGCG
>FrenchPolynesia_PF09_060209-120_2009(JQ915075)
ATGCGGTGCGTGGGAATAGGAAACAGAGACTTCGTGGAAGGACTGTCAGG
AGCTACGTGGGTGGATGTAGTTCTGGAGCATGGAAGTTGCGTCACTACCA
TGGCAAAAGACAAACCAACACTGGACATTGAACTCCTGAAGACGGAGGTC
ACAAACCCTGCCGTCCTGCGCAAACTGTGTATAGAAGCTAAAATATCAAA
TACTACCACTGACTCGAGATGTCCGACACAAGGAGAAGCCACGCTGGTGG
AAGAACAGGACACGAACTTTGTGTGTCGACGAACATTCGTTGACAGAGGC
TGGGGCAATGGTTGTGGACTATTCGGAAAGGGTAGCTTAATAACGTGTGC
TAAGTTTAAGTGTGCGACAAAATTGGAAGGAAAGATAGTCCAATATGAAA
ACTTAAAATATTCTGTGATCGTTACTGTCCACACTGGAGACCAGCACCAA
GTTGGAAATGAGACCACAGAACATGGAACAATTGCAACCATAACACCCCA
AGCTCCCACGTCGGAAATACAACTGACAGACTACGGAGCTCTAACACTGG
ATTGTTCACCTAGAACAGGGCTAGACTTTAATGAGATGGTGTTGCTGACA
ATGAAAGAAAAATCATGGCTCGTCCACAAACAATGGTTTCTAGACTTACC
ACTGCCTTGGACCACAGGGGCCTCAACGTCCCAAGAGACTTGGAACAGAC
AAGACTTGCTGGTCACGTTTAAGACAGCTCATGCAAAGAAGCAGGAAGTA
GTCGTACTAGGATCACAAGAAGGAGCAATGCACACTGCGTTGACTGGAGC
GACAGAAATCCAAACGTCTGGAACGACAACAATTTTTGCAGGCCACCTGA
AATGTAGATTAAAAATGGACAAACTAACTCTAAAAGGAATATCATATGTA
ATGTGCACAGGCTCATTCAAGTTAGAGAAGGAAGTGGCTGAGACCCAGCA
TGGAACTGTTCTAGTACAGGTCAAATACGAAGGAACAGATGCACCATGCA
AGATCCCCTTCTCGTCCCAAGATGAGAAGGGAGTAACCCAGAATGGGAGA
TTGGTAACAGCCAACCCCATAGTCACTGACAAAGAAAGACCAGTCAACAT
TGAAGCGGAGCCACCCTTTGGTGAGAGCTACATCGTGGTAGGAGCAGGTG
AAAAAGCTTTGAAACTAAGTTGGTTCAAGAAGGGAAGCAGTATAGGGAAA
ATGTTTGAAGCAACTGCCCGTGGAGCACGAAGGATGGCCATCCTGGGAGA
CACCGCATGGGACTTCGGCTCTATAGGAGGAGTGTTCACGTCTGTGGGAA
AACTGGTACACCAGATCTTTGGAACTGCGTATGGAGTTTTGTTCAGCGGT
GTTTCTTGGACCATGAAAATAGGAATAGGGATTCTGCTGACATGGCTGGG
ATTAAACTCAAGGAGCACGTCTCTTTCAATGACGTGTATCGCGGTTGGCA
TGGTCACACTGTACCTAGGAGTCATGGTCCAGGCG
>Grenada_CAREC780174_1978(JN379481)
ATGCGATGCGTGGGAATAGGCAACAGAGACTTCGTTGAAGGACTGTCAGG
AGCAACGTGGGTGGACGTGGTATTGGAGCATGGAAGCTGCGTCACCACCA
TGGCAAAAAATAAACCAACATTGGACATTGAACTCTTGAAGACGGAGGTC
ACGAACCCTGCCGTCTTGCGCAAACTGTGCATTGAAGCTAAAATATCAAA
CACCACCACCGATTCAAGATGTCCAACACAAGGAGAGGCTACACTGGTGG
AAGAACAAGACGCGAACTTTGTGTGTCGACGAACGTTTGTGGACAGAGGC
TGGGGTAATGGCTGCGGACTATTTGGAAAAGGAAGCCTACTGACGTGTGC
TAAGTTCAAGTGTGTGACAAAACTGGAAGGAAAGATAGTTCAATATGAAA
ACTTAAAATATTCAGTGATAGTCACTGTCCACACTGGGGACCAGCACCAG
GTGGGAAACGAGACTACAGAACATGGAACAATTGCAACCATAACACCTCA
AGCTCCTACGTCGGAAATACAGCTGACCGACTACGGAGCCCTCACATTGG
ACTGCTCACCTAGAACAGGGCTGGACTTTAATGAGATGGTGCTATTGACA
ATGAAAGAAAAATCATGGCTTGTCCACAAACAATGGTTTCTAGACTTACC
ACTGCCTTGGACTTCGGGGGCTTCAACATCCCAAGAGACTTGGAACAGAC
AAGATTTGCTGGTCACATTCAAGACAGCTCATGCAAAGAAACAGGAAGTA
GTCGTACTGGGATCACAGGAAGGAGCAATGCACACTGCGTTGACTGGGGC
GACAGAAATCCAGACGTCAGGAACGACAACAATCTTTGCAGGACACCTGA
AATGCAGACTAAAAATGGATAAACTGACTTTAAAAGGGATGTCATATGTG
ATGTGCACAGGCTCATTTAAGCTAGAGAAGGAAGTGGCTGAGACCCAGCA
TGGAACTGTTCTAGTGCAGGTTAAATACGAAGGAACAGATGCGCCATGCA
AGATCCCCTTTTCGACCCAAGATGAGAAAGGAGTGACCCAGAATGGGAGA
TTGATAACAGCCAATCCCATAGTTACTGACAAAGAAAAACCAGTCAACAT
TGAGACAGAACCACCTTTTGGTGAGAGCTACATCGTGGTAGGGGCAGGTG
AAAAAGCTTTGAAACTAAGCTGGTTCAAGAAAGGAAGCAGCATAGGGAAA
ATGTTCGAAGCAACCGCCCGAGGAGCACGAAGGATGGCTATCCTGGGAGA
CACCGCATGGGACTTCGGCTCTATAGGAGGAGTGTTCACGTCTGTGGGAA
AATTGGTACACCAGGTTTTTGGAACCGCATATGGGGTTCTGTTCAGCGGT
GTTTCTTGGACCATGAAAATAGGAATAGGGATTCTGCTGACATGGTTGGG
ATTAAATTCAAGGAGCACGTCACTTTCGATGACGTGCATTGCAGTTGGCA
TGGTTACACTGTACCTAGGAGTCATGGTTCAAGCG
>Grenada_CAREC817593_1981(JN379484)
ATGCGATGCGTGGGAATAGGCAACAGAGACTTCGTTGAAGGACTGTCAGG
AGCAACGTGGGTGGACGTGGTATTGGAGCATGGAAGCTGCGTCACCACCA
TGGCAAAAAATAAACCAACATTGGACATTGAACTCTTGAAGACGGAGGTC
ACGAACCCTGCCGTCTTGCGTAAACTGTGCATTGAAGCTAAAATATCAAA
CACCACCACCGATTCAAGATGTCCAACACAAGGAGAGGCTACGCTGGTGG
AAGAACAAGACGCGAACTTTGTGTGTCGACGAACGTTTGTGGACAGAGGC
TGGGGTAATGGCTGCGGACTATTTGGAAAAGGAAGCCTACTGACGTGTGC
TAAGTTCAAGTGTGTGACAAAACTAGAAGGAAAGATAGTTCAATATGAAA
ACTTAAAATATTCAGTGATAATCACTGTCCACACTGGGGACCAGCACCAG
GTGGGAAACGAGACTACAGAACATGGAACAATTGCAACCATAACACCTCA
AGCTCCTACGTCGGAAATACAGCTGACCGACTACGGAGCCCTCACATTGG
ACTGCTCACCTAGAACAGGGCTGGACTTTAATGAGATGGTGCTATTGACA
ATGAAAGAAAAATCATGGCTTGTCCACAAACAATGGTTTCTAGACTTACC
ACTGCCTTGGACTTCGGGGGCTTCAACATCCCAAGAGACTTGGAACAGAC
AAGATTTGCTGGTCACATTCAAGACAGCTCATGCAAAGAAACAGGAAGTA
GTCGTACTGGGATCACAGGAAGGAGCAATGCACACTGCGTTGACTGGGGC
GACAGAAATCCAGACGTCAGGAACGACAACAATCTTTGCAGGACACCTGA
AATGCAGACTAAAAATGGATAAACTGACTTTAAAAGGGATGTCATATGTG
ATGTGCACAGGCTCATTTAAGCTAGAGAAGGAAGTGGCTGAGACCCAGCA
TGGAACTGTTCTAGTGCAGGTTAAATACGAAGGAACAGATGCGCCATGCA
AGATCCCCTTTTCGACCCAAGATGAGAAAGGAGTGACTCAGAATGGGAGA
TTGATAACAGCCAATCCCATAGTTACTGACAAAGAAAAACCAGTCAACAT
TGAGACAGAACCACCTTTTGGTGAGAGCTACATCGTGGTAGGGGCAGGTG
AAAAAGCTTTGAAACTAAGCTGGTTCAAGAAAGGAAGCAGCATAGGGAAA
ATGTTCGAAGCAACCGCCCGGGGAGCACGAAGGATGGCTATCCTGGGAGA
CACCGCATGGGACTTCGGCTCTATAGGAGGAGTGTTCACGTCTGTGGGAA
AATTGGTACACCAGGTTTTTGGAACCGCATATGGGGTTCTGTTCAGCGGT
GTTTCTTGGACCATGAAAATAGGAATAGGGATTCTGCTGACATGGTTGGG
ATTAAATTCAAGGAGCACGTCACTTTCGATGACGTGCATTGCAGTTGGCA
TGGTCACACTGTACCTAGGAGTCATGGTTCAAGCG
>Haiti_HA_DB065_2010(JF969280) Dengue virus 1 isolate HA/DB065/2010 envelope glycoprotein gene,partial cds.
ATGCGATGCGTGGGAATAGGCAACAGAGACTTCGTTGAAGGACTGTCAGG
AGCAACGTGGGTGGACGTGGTACTGGAGCATGGAAGCTGCGTCACCACCA
TGGCAAAAAATAAACCAACATTGGACATTGAACTCTTGAAGACGGAGGTC
ACGAACCCTGCCGTCTTGCGCAAACTGTGCATTGAAGCTAAAATATCAAA
CACCACCACCGATTCAAGATGTCCAACACAAGGAGAGGCTACACTGGTGG
AAGAACAAGACGCGAACTTTGTGTGTCGCCGAACGTTTGTGGACAGAGGC
TGGGGTAATGGCTGCGGACTATTCGGAAAGGGAAGTCTATTGACGTGTGC
CAAGTTCAAGTGTGTCACAAAACTAGAAGGAAAGATAGTTCAATATGAAA
ACTTAAAATATTCAGTGATAGTCACTGTCCACACTGGGGACCAGCACCAG
GTGGGAAACGAGACCACAGAACATGGAACAATTGCAACCATAACACCTCA
AGCTCCCACGTCGGAAATACAGCTGACCGACTACGGAGCCCTTACATTGG
ACTGCTCACCTAGAACAGGGCTGGACTTTAATGAGATGGTGCTATTGACA
ATGAAAGAAAAATCATGGCTTGTCCACAAACAATGGTTTCTAGACTTACC
ACTGCCATGGACTTCGGGGGCTTCAACATCCCAAGAGACCTGGAACAGAC
AAGATTTGCTGGTCACATTCAAGACAGCTCATGCGAAGAAACAGGAAGTA
GTCGTACTGGGATCACAGGAAGGAGCAATGCACACTGCGTTGACTGGGGC
GACAGAAATCCAGACGTCAGGAACGACAACAATCTTCGCAGGACACCTGA
AATGCAGACTAAAAATGGATAAACTGACCTTAAAGGGGATGTCATATGTG
ATGTGCACAGGCTCATTTAAGCTAGAGAAGGAAGTGGCTGAGACCCAGCA
TGGAACTGTTCTGGTGCAGGTCAAATATGAAGGAACAGACGCGCCATGCA
AGATCCCCTTTTCGACCCAAGATGAGAAAGGAGTGACCCAGAATGGGAGA
TTGATAACAGCCAATCCCATAGTTACTGACAAAGAAAAACCAGTCAACAT
TGAGACAGAACCACCTTTTGGTGAGAGCTACATCGTGGTAGGGGCAGGCG
AAAAAGCTTTGAAACTAAGCTGGTTCAAGAGAGGAAGCAGCATAGGGAAA
ATGTTCGAAGCAACCGCCCGAGGAGCACGAAGGATGGCTATCCTGGGAGA
CACCGCATGGGACTTCGGTTCTATAGGAGGAGTGTTTACATCTGTGGGAA
AATTGGTACACCAGGTTTTTGGAACCGCATATGGGGTTCTGTTTAGCGGT
GTTTCTTGGACCATGAAAATAGGAATAGGGATTCTGCTGACATGGTTGGG
ATTAAATTCAAGGAGCACGTCACTTTCGATGATGTGCATTGCAGTTGGCA
TGGTCACACTGTACCTAGGAGTCATGGTTCAAGCG
>Haiti_HA_DB066_2010(JF969281) Dengue virus 1 isolate HA/DB066/2010 envelope glycoprotein gene,partial cds.
ATGCGATGCGTGGGAATAGGCAACAGAGACTTCGTTGAAGGACTGTCAGG
AGCAACGTGGGTGGACGTGGTACTGGAGCATGGAAGCTGCGTCACCACCA
TGGCAAAAAATAAACCAACATTGGACATTGAACTCTTGAAGACGGAGGTC
ACGAACCCTGCCGTCTTGCGCAAACTGTGCATTGAAGCTAAAATATCAAA
CACCACCACCGATTCAAGATGTCCAACACAAGGAGAGGCTACACTGGTGG
AAGAACAAGACGCGAACTTTGTGTGTCGCCGAACGTTTGTGGACAGAGGC
TGGGGTAATGGCTGCGGACTATTCGGAAAGGGAAGTCTATTGACGTGTGC
CAAGTTCAAGTGTGTCACAAAACTAGAAGGAAAGATAGTTCAATATGAAA
ACCTAAAATATTCAGTGATAGTCACTGTCCACACTGGGGACCAGCACCAG
GTGGGAAACGAGACCACAGAACATGGAACAATTGCAACCATAACACCTCA
AGCTCCCACGTCGGAAATACAGCTGACCGACTACGGAGCCCTTACATTGG
ACTGCTCACCTAGAACAGGGCTGGACTTTAATGAGATGGTGCTATTGACA
ATGAAAGAAAAATCATGGCTTGTCCACAAACAATGGTTTCTAGACTTACC
ACTGCCATGGACTTCGGGGGCTTCAACATCCCAAGAGACCTGGAACAGAC
AAGATTTGCTGGTCACATTCAAGACAGCTCATGCGAAGAAACAGGAAGTA
GTCGTACTGGGATCACAGGAAGGAGCAATGCACACTGCGTTGACTGGGGC
GACAGAAATCCAGACGTCAGGAACGACAACAATCTTCGCAGGACACCTGA
AATGCAGACTAAAAATGGATAAACTGACCTTAAAGGGGATGTCATATGTG
ATGTGCACAGGCTCATTTAAGCTAGAGAAGGAAGTGGCTGAGACCCAGCA
TGGAACTGTTCTGGTGCAGGTCAAATATGAAGGAACAGACGCGCCATGCA
AGATCCCCTTTTCGACCCAAGATGAGAAAGGAGTGACCCAGAATGGGAGA
TTGATAACAGCCAATCCCATAGTTACTGACAAAGAAAAACCAGTCAACAT
TGAGACAGAACCACCTTTTGGTGAGAGCTACATCGTGGTAGGGGCAGGCG
AAAAAGCTTTGAAACTAAGCTGGTTCAAGAGAGGAAGCAGCATAGGGAAA
ATGTTCGAAGCAACCGCCCGAGGAGCACGAAGGATGGCTATCCTGGGAGA
CACCGCATGGGACTTCGGTTCTATAGGAGGAGTGTTTACATCTGTGGGAA
AATTGGTACACCAGGTTTTTGGAACCGCATATGGGGTTCTGTTTAGCGGT
GTTTCTTGGACCATGAAAATAGGAATAGGGATTCTGCTGACATGGTTGGG
ATTAAATTCAAGGAGCACGTCACTTTCGATGATGTGCATTGCAGTTGGCA
TGGTCACACTGTACCTAGGAGTCATGGTTCAAGCG
>Haiti_HA_DB067_2010(JF969282) Dengue virus 1 isolate HA/DB067/2010 envelope glycoprotein gene,partial cds.
ATGCGATGCGTGGGAATAGGCAACAGAGACTTCGTTGAAGGACTGTCAGG
AGCAACGTGGGTGGACGTGGTACTGGAGCATGGAAGCTGCGTCACCACCA
TGGCAAAAAATAAACCAACATTGGACATTGAACTCTTGAAGACGGAGGTC
ACGAACCCTGCCGTCTTGCGCAAACTGTGCATTGAAGCTAAAATATCAAA
CACCACCACCGATTCAAGATGTCCAACACAAGGAGAGGCTACACTGGTGG
AAGAACAAGACGCGAACTTTGTGTGTCGCCGAACGTTTGTGGACAGAGGC
TGGGGTAATGGCTGCGGACTATTCGGAAAGGGAAGTCTATTGACGTGTGC
CAAGTTCAAGTGTGTGACAAAACTAGAAGGAAAGATAGTTCAATATGAAA
ACCTAAAATATTCAGTGATAGTCACTGTCCACACTGGGGACCAGCACCAG
GTGGGAAACGAGACCACAGAACATGGAACAATTGCAACCATAACACCTCA
AGCTCCCACGTCGGAAATACAGCTGACCGACTACGGAGCCCTTACATTGG
ACTGCTCACCTAGAACAGGGCTGGACTTTAATGAGATGGTGCTATTGACA
ATGAAAGAAAAATCATGGCTTGTCCACAAACAATGGTTTCTAGACTTACC
ACTGCCATGGACTTCGGGGGCTTCAACATCCCAAGAGACCTGGAACAGAC
AAGATTTGCTGGTCACATTCAAGACAGCTCATGCGAAGAAACAGGAAGTA
GTCGTACTGGGATCACAGGAAGGAGCAATGCACACTGCGTTGACTGGGGC
GACAGAAATCCAGACGTCAGGAACGACAACAATCTTCGCAGGACACCTGA
AATGCAGACTAAAAATGGATAAACTGACCTTAAAGGGGATGTCATATGTG
ATGTGCACAGGCTCATTTAAGCTAGAGAAGGAAGTGGCTGAGACCCAGCA
TGGAACTGTTCTGGTGCAGGTCAAATATGAAGGAACAGACGCGCCATGCA
AGATCCCCTTTTCGACCCAAGATGAGAAAGGAGTGACCCAGAATGGGAGA
TTGATAACAGCCAATCCCATAGTTACTGACAAAGAAAAACCAGTCAACAT
TGAGACAGAACCACCTTTTGGTGAGAGCTACATCGTGGTAGGGGCAGGCG
AAAAAGCTTTGAAACTAAGCTGGTTCAAGAGAGGAAGCAGCATAGGGAAA
ATGTTCGAAGCAACCGCCCGAGGAGCACGAAGGATGGCTATCCTGGGAGA
CACCGCATGGGACTTCGGTTCTATAGGAGGAGTGTTTACATCTGTGGGAA
AATTGGTACACCAGGTTTTTGGAACCGCATATGGGGTTCTGTTTAGCGGT
GTTTCTTGGACCATGAAAATAGGAATAGGGATTCTGCTGACATGGTTGGG
ATTAAATTCAAGGAGCACGTCACTTTCGATGATGTGCATTGCAGTTGGCA
TGGTCACACTGTACCTAGGAGTCATGGTTCAAGCG
>Honduras_0806aTw_2008(JF967804) Dengue virus 1 strain D1/Honduras/0806aTw envelope glycoproteingene, partial cds.
ATGCGATGCGTGGGAATAGGCAACAGAGACTTCGTTGAAGGACTGTCAGG
AGCAACGTGGGTGGACGTGGTATTGGAGCATGGAAGCTGCGTCACTACCA
TGGCAAAAAATAAACCAACCTTGGACATTGAACTCTTGAAGACGGAGGTC
ACGAACCCTGCCATCTTGCGCAAACTGTGCATTGAAGCTAAAATATCAAA
CACCACCACCGATTCAAGATGTCCAACACAAGGAGAGGCTACATTGGTGG
AAGAACAAGACGCGAACTTTGTGTGTCGCCGAACGTTTGTGGACAGAGGC
TGGGGTAATGGCTGTGGACTATTCGGAAAGGGAAGCCTATTGACGTGTGC
CAAGTTCAAGTGTGTGACAAAACTAGAAGGAAAGATAGTTCAATATGAAA
ACTTAAAATATTCAGTGATAGTCACTGTCCACACTGGGGACCAGCACCAG
GTGGGAAACGAGACTACAGAACATGGAACAATTGCGACCATAACACCTCA
AGCTCCTACGTCGGAAATACAGCTGACCGACTACGGAGCCCTCACATTGG
ACTGCTCACCTCGAACAGGGCTGGACTTTAATGAGATGGTGCTATTGACA
ATGAAAGAAAAATCATGGCTTGTCCACAAACAATGGTTTCTGGACTTACC
ACTGCCTTGGACTTCGGGGGCTTCAACATCCCAAGAGACCTGGAACAGAC
AAGATTTGCTGGTCACATTCAAGACAGCTCATGCAAAGAAACAGGAAGTA
GTCGTACTGGGATCACAGGAAGGAGCAATGCACACTGCGCTGACTGGGGC
GACAGAAATCCAGACGTCAGGAACGACAACAATCTTTGCAGGACATCTGA
AATGCAGACTAAAAATGGATAAACTGACTTTAAAAGGGACGTCATATGTG
ATGTGCACAGGCTCATTTAAGCTAGAGAAGGAAGTGGCTGAGACTCAGCA
TGGAACTGTTCTAGTGCAGGTCAAATACGAAGGAACAGACGCGCCATGCA
AGATCCCCTTTTCGACCCAAGATGAGAAAGGAGTGACCCAGAATGGGAGA
TTGATAACAGCCAATCCCATAGTCACTGACAAAGAAAAACCAGTCAACAT
TGAGACAGAACCACCTTTTGGTGAGAGCTACATTGTGGTAGGAGCAGGTG
AAAAAGCTTTAAAACTAAGCTGGTTCAAGAAAGGAAGCAGCATAGGGAAA
ATGTTCGAAGCAACCGCCCGAGGAGCACGAAGGATGGCTATTCTGGGAGA
CACCGCATGGGACTTTGGCTCTATAGGAGGAGTGTTCACATCTGTGGGAA
AATTGGTACACCAGGTTTTTGGAACCGCATATGGGGTTCTGTTCAGCGGT
GTTTCTTGGACTATGAAAATAGGAATAGGGATTCTGCTGACATGGTTGGG
ATTAAATTCAAGGAGCACGTCACTTTCGATGACGTGCATTGCAGTTGGCA
TGGTTACACTATACCTAGGAGTCATGGTTCAAGCG
>India_057516_2005(JF297583)
ATGCGATGTGTGGGAATAGGCAACAGAGACTTCGTTGAAGGACTGTCAGG
AGCAACATGGGTGGACGTGGTACTGGAGCATGGAAGCTGCGTCACCACCA
TGGCAAAAAATAAACCAACATTGGACATTGAACTCTTGAAAACGGAGGTC
ACGAACCCTGCCGTCTTGCGCAAACTGTGCATTGAAGCTAAAATATCAAA
CACTACCACCGATTCAAGATGTCCAACACAAGGAGAAGCTACACTGGTGG
AAGAACAAGACGCGAACTTTGTGTGTCGACGAACGTTCGTGGACAGAGGC
TGGGGCAATGGCTGCGGACTATTTGGAAAAGGGAGCCTACTGACGTGTGC
TAAGTTCAAGTGTGTGACAAAACTAGAAGGAAAGGTAGTTCAATATGAAA
ACTTAAAATATTCAGTGATAGTCACTGTCCACACTGGGGACCAGCATCAG
GTGGGAAACGAGACCACAGAACATGGAACAATTGCAACCATAACACCTCA
AGCTCCAACGTCGGAAATACAGCTGACCGACTACGGAGCCCTCACATTGG
ACTGCTCACCTAGAACTGGGCTGGACTTTAATGAGATGGTGTTATTGACA
ATGAAAGAAAAATCATGGCTTGTCCACAAACAATGGTTTCTAGACTTACC
ACTGCCTTGGACTTCGGGGGCTTCAACATCCCAAGAGACCTGGAACAGAC
AGGACTTGCTGGTCACATTCAAGACAGCTCACGCAAAGAAGCAGGAGGTA
GTCGTACTGGGATCACAGGAAGGAGCAATGCACACTGCGTTGACTGGGGC
GACAGAAATCCAGACGTCAGGAACGACAACAATCTTTGCAGGACACCTGA
AATGCAGACTAAAAATGGATAAACTGACTTTAAAAGGGATGTCATATGTG
ATGTGCACAGGCTCATTTAAGCTAGAGAAGGAAGTGGCTGAGACCCAGCA
TGGAACTGTTTTAGTGCAGGTTAAATACGAAGGAACAGATGCACCATGCA
AGATCCCCTTTTCGATCCAAGATGAGAAAGGAGTGACCCAGAATGGGAGA
TTGATAACAGCCAATCCTATAGTTTCTGACAAAGAAAAACCAGTCAACAT
TGAGACAGAACCACCTTTTGGTGAGAGCTACATCGTGGTAGGGGCAGGTG
AAAAAGCTTTGAAACTAAGCTGGTTTAAGAAAGGAAGCAGCATAGGGAAA
ATGTTCGAAGCTACCGCCCGAGGAGCACGAAGGATGGCCATCCTGGGAGA
CACAGCATGGGACTTCGGTTCCATAGGAGGGGCGTTCACATCTGTGGGAA
AATTGGTACACCAGGTTTTTGGAACCGCATATGGGGTCTTGTTCAGCGGT
GTTTCTTGGACCATGAAAATAGGAATAGGGATCCTGCTGACATGGCTAGG
ATTAAACTCAAGGAGCACGTCACTCTCGATGACGTGCATTGCAGTTGGCA
TGGTCACACTGTACCTAGGAGTCATGGTTCAAGCG
>India_703180_1970(JF297578)
ATGCGATGCGTGGGAGTAGGCAACAGAGACTTCGTTGAAGGACTGTCAGG
GGCAACGTGGGTGGATGTGGTACTGGAGCATGGAAGCTGCGTCACCACCA
TGGCAAAAAACAAACCAACATTGGACATTGAACTCTTGAAGACGGAGGTC
ACGAACCCCGCCGTCTTGCGCAAATTGTGCATTGAAGCTAAAATATCAAA
CACCACCACCGATTCAAGATGTCCAACACAAGGAGAAGCTACACTGGTGG
AAGAACAAGACGCGAACTTTGTGTGTCGACGAACGTTCGTGGACAGAGGC
TGGGGTAATGGCTGTGGACTATTCGGAAAAGGAAGCCTACTCACGTGTGC
TAAGTTCAAGTGTGTGACAAAACTAGAAGGAAAGATAGTTCAATATGAAA
ACTTAAAATATTCAGTGATAGTCACTGCCCAAACTGGGGACCACCACCAG
GTGGGAAATGTGACTACTGATCATGGAACAATTGCAACCATAACACCTCA
AGCTCCTACGTCGGAAATACAGCTGACCGACTACGGAGCCCTCACATTGG
ACTGCTCACCTAGAACAGGGCTGGACTTTAATGAGATGGTGCTGTTGACA
ATGAAAGAAAAATCGTGGCTTGTCCACAAACAATGGTTTCTAGACTTACC
ACTGCCTTGGACCTCGGGGGCTTCAACATCTCAAGAGACTTGGAACAGAC
AAGATCTGCTGGTCACATTTAAGACAGCTCATGCAAAGAAGCAGGAAGTA
GTCGTACTGGGATCACAAGAAGGAGCAATGCACACTGCGTTGACGGGGGC
GACAGAAATCCAGACGTCAAGAACGACAACAATCTTTGCAGGACACTTAA
AATGCAGACTAAAAATGGATAAACTGACTTTAAAAGGGATGTCATATGTG
ATGTGCACAGGCTCATTTAAGTTAGAGAAGGAAGTGGCTGAGACCCAGCA
TGGAACCGTCTTAGTGCAGGTTAAATACGAAGGAACAGATGCACCATGCA
AGATCCCCTTTTCGATCCAAGATGAGAAAGGAGTGACCCAGAATGGGAGA
TTGATAACAGCCAATCCCATAGTTACTGACAAAGAAAAACCAGTCAACAT
TGAGACGGAACCACCTTTTGGTGAGAGCTACATCGTGGTAGGGGCAGGTG
AAAAAGCTTTGAAACTAAGCTGGTTCAAGAAAGGAAGCAGCATCAGAAAG
ATGTTTCGAGCAACCGCCCGAGGAGCACGAAGGATGGCTATCCTGGGAGA
CACCGCATGGGATTTCGGTTCTATAGGAGGAGTGTTCACGTCTGTGGGAA
AACTAGTACACCAGGTTTTTGGAACCGCATATGGGGTTTTGTTCAGCGGT
GTTTCTTGGACCATGAAAATAGGAATAGGGATTCTGCTGACATGGCTAGG
ATTAAATTCAAGGAGCACGTCACTTTCGATGACGTGCATTGCAGTTGGCA
TGGTCACACTGTACCTAGGAGTCATGGTTCAAGCG
>India_826883_1982(JF297580)
ATGCGATGTGTGGGAATAGGCAACAGAGACTTCGTTGAAGGACTGTCGGG
AGCACCGTGGGTGGATGTGGTACTGGAGCATGGAAGCTGCCTCTCCAACA
TGGCAAAAAATAAACCAACATTGGACATTGACTTCTTTAAGACGGAGGTC
ACGAACCCTGCCGTCTTGCGCAAACTGTGCATTGAAGCTAAAATATCAAA
CACCACCACCGATTCAAGATGCCCAACACAAGGAGAAGCTACACTGGTGG
AAGAACAAGACGCGAACTTTGTGTGTCGACGAACATTCGTGGACAGAGGC
TGGGGTAATGGTTGTGGACTATTCGGGAAAGGAAGCTTACTGACGTGTGC
TAAGTTTAAGTGTGTGACAAAACTTGAAGGAAAGATAGTTCAATATGAAA
ACTTAAAATATTCGGTGATAGTCACTGTCCACACTGGGGACCAGCACCAG
GTGGGAAATGAGACCACAGAACATGGAACAATTGCAACCATAACACCTCA
AGCTCCCACGTCGGAAATACAGCTGACTGACTACGGAGCCCTTACATTGG
ACTGCTCACCTAGAACAGGGCTGGACTTTAATGAGATGGTGCTGTTGACA
ATGAAAGAAAAATCATGGCTTGTCCACAAACAATGGTTTCTAGACTTACC
ACTGCCTTGGACCTCGGGGGCTTCAACATCTCAAGAGACTTGGAACAGAC
AAGATTTGCTGGTCACATTTAAGACAGCTCATGCAAAGAAGCAGGAAGTA
GTCGTACTGGGGTCACAAGAAGGAGCAATGCACACTGCGTTGACTGGGGC
GACAGAAATCCAGATGTCAGGAACGACGACAATCTTCGCAGGACACCTGA
AATGTAGACTAAAAATGGATAAACTGACTTTAAAAGGGGTGTCATATGTG
ATGTGCACAGGCTCATTTAAGTTAGAGAAGGAAGTGGCTGAGACCCAGCA
TGGAACCGTCCTAGTGCAGGTTAAATACGAAGGAACAGATGCACCATGCA
AGATTCCCTTTTCAACCCAAGATGAGAAAGGAGTGACCCAGAATGGGAGA
TTGATAACAGCCAATCCCATAGTTACTGACAAAGAAAAACCAGTCAACAT
TGAGACAGAACCACCTTTTGGTGAGAGCTACATCGTGATAGGGGCGGGTG
AAAAAGCTTTGAAACTAAGCTGGTTCAAGAAAGGAAGCAGCATAGGGAAA
ATGTTCGAAGCTACCGCCCGAGGAGCACGAAGGATGGCTATCCTGGGAGA
CACAGCATGGGACTTCGGTTCCATAGGAGGGGTGTTCACATCTGTGGGAA
AATTGGTACACCAGGTTTTTGGAACCGCATATGGGGTCTTGTTCAGCGGT
GTTTCTTGGACCATGAAAATAGGAATAGGGATTCTGCTGACATGGCTAGG
ATTAAATTCAAGGAGCACGTCACTCTCGATGACGTGCATTGCAGTTGGCA
TGGTCACACTGTACCTAGGAGTCATGGTTCAAGCG
>India_D1_India_0611aTw_2006(EU448413)
ATGCGATGCGTGGGAATAGGCAACAGAGACTTCGTTGAAGGACTGTCAGG
AGCAACATGGGTGGACGTGGTACTGGAGCATGGAAGCTGCGTCACCACCA
TGGCAAAAAATAAACCAACATTGGACATTGAACTCTTGAAAACGGAGGTC
ACGAACCCTGCCGTCCTGCGCAAACTGTGCATTGAAGCTAAAATATCAAA
CACTACCACCGATTCAAGATGTCCAACACAAGGAGAAGCTACACTGGTGG
AAGAACAAGACGCGAACTTTGTGTGTCGACGAACGTTCGTGGACAGAGGC
TGGGGCAATGGCTGCGGACTATTTGGAAAAGGAAGCCTACTGACGTGTGC
TAAGTTCAAGTGTGTGACAAAACTAGAAGGAAAGGTAGTTCAATATGAAA
ACTTAAAATATTCAGTGATAGTCACTGTCCACACTGGGGACCAGCATCAG
GTGGGAAACGAGACCACAGAACACGGAACAATTGCAACCATAACACCTCA
AGCTCCAACGTCGGAAATACAGCTGACCGACTACGGAGCCCTCACATTGG
ACTGCTCACCTAGAACTGGGCTGGACTTTAATGAGATGGTGTTATTGACA
ATGAAAGAAAAATCATGGCTTGTCCACAAACAATGGTTTCTAGACTTACC
ACTGCCTTGGACTTCGGGGGCTTCAACATCCCAAGAGACCTGGAACAGAC
AGGACTTGCTGGTCACATTCAAGACAGCTCATGCAAAGAAGCAGGAAGTA
GTCGTACTGGGATCACAGGAAGGAGCAATGCACACTGCGTTGACTGGGGC
GACAGAAATCCAGACGTCAGGAACGACAACAATCTTTGCAGGACACCTGA
AATGCAGACTAAAAATGGATAAACTGACTTTAAAAGGGATGTCATATGTG
ATGTGCACAGGCTCATTTAAGCTAGAGAAGGAAGTGGCTGAGACCCAGCA
TGGAACTGTTTTAGTGCAGGTTAAATACGAAGGAACAGATGCACCATGCA
AGATCCCTTTTTCGATCCAAGATGAGAAAGGAGTGACCCAGAATGGGAGA
TTGATAACAGCCAATCCTATAGTTACTGACAAAGAAAAACCAGTCAACAT
TGAGACAGAACCACCTTTTGGTGAGAGCTACATCGTGGTAGGGGCAGGTG
AAAAAGCTTTGAAACTAAGCTGGTTCAAGAAAGGAAGCAGCATAGGGAAA
ATGTTCGAAGCAACCGCCCGAGGAGCACGAAGGATGGCTATCCTGGGAGA
CACCGCATGGGACTTCGGTTCTATAGGAGGAGTGTTCACGTCTGTGGGAA
AACTGATACATCAGGTTTTTGGGACCGCATATGGGGTTCTGTTCAGCGGT
GTTTCTTGGACCATGAAAATAGGAATAGGGATTCTGCTGACATGGTTGGG
ATTAAATTCAAGGAGCACGTCACTTTCAATGATGTGCATTACAGTTGGCA
TGGTCACACTGTACCTAGGAGTCATGGTTCAGGCG
>India_IN_RGCB294_2007(JN903578)
ATGCGATGCGTGGGAATAGGCAACAGAGACTTCGTTGAAGGACTGTCAGG
AGCAACGTGGGTGGACGTGGTACTGGAGCATGGAAGCTGCGTCACCACCA
TGGCAAAAAATAAACCAACATTGGACATTGAACTCTTGAAAACGGAGGTC
ACGAACCCTGCCGTCCTGCGCAAACTGTGCATTGAAGCTAAAATATCAAA
CACCACCACCGATTCAAGATGTCCAACACAAGGAGAAGCTACACTGGTGG
AAGAACAAGACGCGAACTTTGTGTGTCGACGAACGTTCGTGGACAGAGGC
TGGGGCAATGGTTGCGGACTATTTGGAAAAGGAAGCCTACTGACGTGTGC
TAAGTTCAAGTGTGTGACAAAACTAGAAGGAAAGGTAGTTCAATATGAAA
ACTTAAAATATTCAGTGATAGTCACTGTCCACACTGGGGACCAGCATCAG
GTGGGAAACGAGACCACAGAACATGGAACAATTGCAACCATAACACCTCA
AGCTCCAACGTCGGAAATACAGCTGACCGACTACGGAGCCCTCACATTGG
ACTGCTCACCTAGAACCGGGCTGGACTTTAATGAGATGGTGTTATTGACA
ATGAAAGAAAAATCATGGCTTGTCCACAAACAATGGTTTCTAGACTTACC
ACTGCCTTGGACTTCGGGGGCTTCAACATCCCAAGAGACCTGGAACAGAC
AGGACTTGCTGGTCACATTCAAGACAGCTCATGCAAAGAAGCAGGAAGTA
GTCGTACTGGGATCACAGGAAGGAGCAATGCACACTGCGTTGACTGGGGC
GACAGAAATCCAGACGTCAGGAACGACAACAATCTTTGCAGGACACCTGA
AGTGCAGACTAAAAATGGATAAACTGACTTTAAAAGGGATGTCATATGTG
ATGTGCACAGGTTCATTTAAGCTAGAGAAGGAAGTGGCTGAGACCCAGCA
TGGAACTGTTTTAGTGCAGGTTAAATACGAAGGAACAGATGCACCATGCA
AGATCCCCTTTTTGATCCAAGATGAGAAAGGAGTGACCCAGAATGGGAGA
TTGATAACAGCCAATCCTATAGTTACTGACAAAGAAAAACCAGTCAACAT
TGAGACAGAACCACCTTTTGGTGAGAGCTACATCGTGGTAGGGGCAGGTG
AAAAAGCTTTGAAACTAAGCCGGTTCAAGAAAGGAAGCAGCATAGGGAAA
ATGTTCGAAGCAACCGCCCGAGGAGCACGAAGGATGGCTATCCTGGGAGA
CACCGCATGGGACTTCGGTTCTATAGGAGGAGTGTTTACGTCTGTGGGAA
AACTGATACATCAGGTTTTTGGGACCGCATATGGGGTTCTGTTCAGCGGT
GTTTCTTGGACCATGAAAATAGGAATAGGGATTCTGCTGACATGGTTGGG
ATTAAATTCAAGGAGCACGTCACTTTCAATGACGTGCATTACAGTTGGCA
TGGTCACACTGTACCTAGGAGTCATGGTTCAGGCG
>India_IN_RGCB585_2009(JN903580)
ATGCGATGCGTGGGAATAGGCAACAGAGACTTCGTTGAAGGACTGTCAGG
AGCAACATGGGTGGATGTGGTACTGGAGCATGGAAGCTGCGTCACCACCA
TGGCAAAAAATAAACCAACATTGGATATTGAACTCTTGAAGACGGAGGTC
ACGAACCCTGCCGTCTTGCGCAAACTGTGCATTGAAGCTAAAATATCAAA
CACTACTACTGATTCAAGATGTCCAACACAAGGAGAAGCTACACTGGTGG
AAGAACAAGACGCGAACTTTGTGTGTCGACGAACATTCGTGGACAGAGGC
TGGGGTAATGGCTGTGGACTATTCGGGAAGGGAAGCTTACTGACGTGTGC
TAAGTTTAAGTGTGTGACAAAACTTGAAGGAAAGATAGTTCAATATGAAA
ACTTAAAATATTCAGTGATAGTCACTGTCCACACTGGGGACCAGCACCAG
GTAGGAAATGAGACTACAGAACATGGAACAATTGCAACCATAACACCTCA
AGCTCCCACGTCGGAAATACAGCTGACTGACTACGGAGCCCTTACATTAG
ACTGTTCACCTAGAACAGGGCTGGACTTTAATGAGATGGTGCTGTTGACA
ATGAAAGAAAAATCATGGCTTGTCCACAAACAATGGTTTCTAGACTTACC
ACTGCCCTGGACCTCGGGAGCTTCAACATCTCAAGAGACTTGGAACAGAC
AAGATCTGCTGGTCACATTTAAGACAGCTCATGCGAAGAAGCAGGAAGTA
GTCGTACTGGGGTCACAAGAAGGAGCAATGCACACTGCGTTGACTGGGGC
GACAGAAATCCAGACGTCAGGAACGACGACAATCTTCGCAGGACACCTGA
AATGTAGACTAAAAATGGATAAACTGACTTTAAAAGGGGTGTCATATGTG
ATGTGCACGGGCTCATTTAAGCTAGAGAAGGAAGTGGCTGAGACCCAGCA
TGGAACTGTCCTAGTGCAGGTTAAATATGAAGGAACAGATGCACCATGCA
AGATTCCATTTTCAACCCAAGATGAGAAAGGAGTGACCCAGAATGGGAGA
TTGATAACAGCCAATCCCATAGTTACTGACAAAGAAAAACCAGTCAACAT
TGAAACAGAACCACCTTTTGGTGAGAGCTACATCGTGATAGGGGCGGGTG
AAAAAGCTTTGAAACTAAGCTGGTTCAAGAAAGGAAGCAGCATAGGGAAA
ATGTTCGAAGCTACCGCCCGAGGAGCACGAAGGATGGCTATCCTGGGAGA
CACAGCATGGGACTTCGGCTCCATAGGAGGGGTGTTCACATCTGTGGGAA
AATTGGTACACCAGGTTTTTGGAACCGCATATGGGGTTTTGTTCAGCGGT
GTTTCTTGGACCATGAAAATAGGAATAGGGATTCTGCTGACATGGCTAGG
ATTAAATTCAAGGAACACGTCACTCTCGATGACGTGCATTGCAGTTGGCA
TGGTCACACTGTACCTAGGAGTCATGGTTCAAGCG
>India_IND_55290_2005(JQ922548)
ATGCGATGTGTGGGAATAGGCAACAGAGACTTCGTTGAAGGACTGTCAGG
AGCAACATGGGTGGATGTGGTACTGGAGCATGGAAGCTGCGTCACCACCA
TGGCAAGAAATAAACCAACATTGGACATTGAACTCTTGAAGACGGAGGTC
ACGAACCCTGCCGTCTTGCGCAAACTGTGCATTGAAGCTAAAATATCAAA
CACCACCACCGATTCAAGATGTCCAACACAAGGAGAAGCCACACTGGTGG
AAGAACAAGACGCGAACTTTGTGTGTCGACGAACATTCGTGGACAGAGGC
TGGGGTAATGGTTGTGGACTATTCGGGAAGGGAAGCTTACTGACGTGTGC
TAAGTTTAAGTGTGTGACAAAACTTGAAGGAAAAATAGTTCAATATGAAA
ACTTAAAATATTCGGTGATAGTCACTGTCCACACTGGGGACCAGCACCAG
GTGGGAAATGAGACTACAGAACATGGAACAATTGCAACCATAACACCTCA
AGCTCCCATGTCGGAAATACAGCTGACCGACTACGGAGCCCTTACATTGG
ACTGCTCACCTAGAACAGGGCTGGACTTTAATGAGATGGTGCTGTTGACA
ATGAAAGAAAAGTCATGGCTTGTCCACAAACAATGGTTTCTAGACTTACC
ACTGCCTTGGACCTCGGGGGCTTCAACATCTCAAGAGACTTGGAACAGAC
AAGATCTGCTGGTCACATTTAAGACAGCTCAGGCAAAGAAGCAGGAAGTA
GTCGTACTGGGGTCACAAGAGGGAGCAATGCACACTGCGTTGACTGGGGC
GACAGAAATCCAGACGTCAGGAACGACGACAATGTTTGCAGGACACCTGA
AATGTAGACTAAAAATGGATAAACTGACTTTGAAAGGGGCATCATATGTG
ATGTGCACAGGCCCTTTTAAGCTAGAGAAGGAAGTGGCTGAGACCCAGCA
TGGAACTGTCCTAGTGCAGGTTAAATATGAAGGAACAGATGCACCATGCA
AGATTCCATTTTCAACCCAAGATGAGAAAGGAGTGACCCAGAATGGGAGA
TTGATAACAGCCAATCCCATAGTTACTGACAAAGAAAAACCAGTCAACAT
TGAGACAGAACCACCCTTTGGTGAGAGCTACATCGTGATAGGGGCGGGTG
AAAAAGCTTTGAAACTAAGCTGGTTCAAGAAAGGAAGCAGCATAGGGAAA
ATGTTTGAAGCTACCGCCCGAGGAGCACGAAGGATGGCCATCCTGGGAGA
[truncated: 226,260 more chars]
