# Supplementary material for: Revisiting the dengue epidemic of 2011 in Paraguay: molecular epidemiology of dengue virus in the Asuncion metropolitan area
Source: BMC Infect Dis. 2021 Aug 7;21:769. doi: 10.1186/s12879-021-06487-9 (PMC8349040; doi:10.1186/s12879-021-06487-9)
Supplement: Supplementary file 2 — Additional file 2. Alignment of DENV-2. The E gene sequences of the DENV-2 (n = 6) obtained in this study were aligned with the E gene sequences of representative DENV-1 (n = 702) isolated worldwide. The alignment was performed with the CLC Main Workbench software (QIAGEN, USA). [file 12879_2021_6487_MOESM2_ESM.txt]

>American_Samoa_AS_UH77_1972_HM582104
ATGCGCTGCATAGGAATATCAAATAGGGACTTTGTGGAAGGAGTGTCAGG
AGGGAGTTGGGTTGACATAGTTTTAGAACATGGAAGTTGTGTGACGACGA
TGGCAAAAAACAAACCAACACTGGACTTTGAACTGATAAAAACAGAAGCC
AAACAACCCGCCACCTTAAGGAAGTACTGTATAGAGGCTAAACTGACCAA
CACGACAACAGACTCGCGCTGCCCAACACAAGGGGAACCCACCCTGAATG
AAGAGCAGGACAAAAGGTTTGTCTGCAAACATTCCATGGTAGACAGAGGA
TGGGGAAATGGATGTGGATTGTTTGGAAAAGGAGGCATCGTGACCTGTGC
TATGTTCACATGCAAAAAGAACATGGAAGGAAAAATTGTGCAGCCAGAAA
ACCTGGAATACACTGTCGTGATAACACCTCATTCAGGGGAAGAACATGCA
GTGGGAAATGACACAGGAAAACATGGTAAAGAAGTCAAGATAACACCACA
GAGCTCCATCACAGAGGCGGAACTGACAGGCTATGGCACTGTTACGATGG
AGTGCTCTCCAAGAACGGGCCTCGACTTCAATGAGATGGTGTTGCTGCAA
ATGGAAGACAAAGCTTGGCTGGTGCACAGACAATGGTTCCTAGACCTACC
GTTGCCATGGCTGCCCGGAGCAGACACACAAGGATCAAATTGGATACAGA
AAGAAACACTGGTCACCTTCAAAAATCCCCATGCGAAAAAACAGGATGTT
GTTGTCTTAGGATCCCAAGAGGGGGCCATGCATACAGCACTCACAGGGGC
TACGGAAATCCAGATGTCATCAGGAAACCTGCTGTTCACAGGACATCTCA
AGTGCAGGCTGAGAATGGACAAATTACAACTTAAAGGGATGTCATACTCC
ATGTGCACAGGAAAGTTTAAAATTGTGAAGGAAATAGCAGAAACACAACA
TGGAACAATAGTCATTAGAGTACAATATGAAGGAGACGGCTCTCCATGCA
AGATCCCCTTTGAGATAATGGATCTGGAAAAAAGACATGTTTTGGGCCGC
CTGATCACAGTCAACCCAATTGTAACAGAAAAGGACAGTCCAGTCAACAT
AGAAGCAGAACCTCCATTCGGAGACAGCTACATCATCATAGGAGTGGAAC
CAGGACAATTGAAGCTGGACTGGTTCAAGAAAGGAAGTTCCATCGGCCAA
ATGTTTGAGACAACAATGAGGGGAGCGAAAAGAATGGCCATTTTGGGTGA
CACAGCCTGGGATTTTGGATCTCTGGGAGGAGTGTTCACATCAATAGGAA
AGGCTCTCCACCAGGTTTTTGGAGCAATCTACGGGGCTGCTTTCAGTGGG
GTCTCATGGACTATGAAGATCCTCATAGGAGTTATCATCACATGGATAGG
AATGAACTCACGTAGCACATCACTGTCTGTGTCACTGGTATTAGTGGGAA
TCGTGACACTGTACTTGGGAGTTATGGTGCAGGCC-
>Australia_Cairns_2003_JN568248 Dengue virus 2 isolate Cairns 2003a envelope protein gene, partialcds.
ATGCGTTGTATAGGAATATCAAATAGAGACTTTGTGGAAGGGGTTTCAGG
AGGAAGTTGGGTTGACATAGTCTTAGAACATGGAAGCTGTGTGACGACGA
TGGCAAAAAACAAACCAACATTGGATTTTGAATTGATAAAAACAGAAGCC
AAACAGCCCGCCACTCTAAGGAAGTATTGTATAGAGGCAAAGCTGACCAA
CACAACAACAGCATCTCGCTGCCCAACACAAGGGGAACCCAGCCTAAATG
AAGAGCAGGACAAAAGGTTCGTCTGCAAACATTCCATGGTAGATAGAGGA
TGGGGAAATGGATGCGGATTATTTGGAAAAGGAGGCATCGTGACCTGTGC
TATGTTCACATGCAAAAAGAACATGGAAGGAAAAATCGTGCAACCAGAAA
ACTTGGAGTACACCATTGTGATAACACCTCACTCAGGAGAAGAGAATGCA
GTCGGAAATGACACAGGAAAACACGGCAAGGAAATCAAAATAACACCACA
GAGTTCCATCACAGAAGCAGAACTAACAGGCTATGGCACTGTCACGATGG
AGTGTTCTCCGAGAACTGGCCTCGACTTCAATGAAATGGTGTTGCTGCAA
ATGGAAAACAAAGCTTGGCTGGTGCACAGACAATGGTTCTTAGACCTGCC
GTTACCATGGCTGCCCGGAGCGGACACACAAGGATCAAACTGGATACAAA
AGGAGACATTGGTCACTTTCAAAAATCCTCATGCGAAGAAACAGGATGTT
GTTGTCTTGGGATCCCAAGAAGGGGCTATGCATACAGCACTTACAGGGGC
CACGGAAATCCAGACGTCATCAGGAAACTTACTGTTCACAGGACACCTCA
AGTGCAGGCTGAGAATGGATAAGTTACAGCTCAAAGGAATGTCATATTCC
ATGTGTACAGGAAAGTTTAAAGTTGTGAAGGAAATAGCAGAAACACAACA
TGGAACAATAGTTATCAGAGTACAATATGAAGGGGACGGTTCTCCATGCA
AGATCCCTTTTGAGATAATGGACTTAGAAAAAAGACATGTCCTAGGTCGC
TTGATTACAGTCAACCCAATAGTCACTGGAAAAGACAGCCCAGTCAACAT
AGAAGCAGAGCCTCCATTCGGAGACAGCTACATCATTATAGGAGTAGAAC
CGGGACAACTGAAGCTCAACTGGTTCAAGAAAGGAAGCTCTATCGGCCAA
ATGTTTGAGACAACAATGAGAGGAGCGAAGAGAATGGCCATTTTAGGTGA
GACAGCCTGGGATTTCGGATCCCTAGGAGGAGTGTTCACATCTATAGGAA
AGGCCCTCCACCAAGTTTTTGGAGCAATTTATGGGGCTGCCTTCAGTGGG
GTCTCATGGACTATGAAAATCCTCATAGGAGTTGTCATTACATGGATAGG
AATGAATTCACGCAGCACCTCACTGTCTGTGTCACTAGTATTAGTGGGAG
TCGTGACATTGTATTTGGGAGTTATGGTGCAGGCC-
>Australia_Cairns_2004_JN568250 Dengue virus 2 isolate Cairns 2004 envelope protein gene, partialcds.
ATGCGTTGTATAGGAATATCAAATAGAGACTTTGTGGAAGGGGTTTCAGG
AGGAAGCTGGGTTGACATAGTCTTGGAACATGGAAGCTGTGTGACGACGA
TGGCGAAAAATAAACCAACATTGGATTTTGAACTGATAAAAACAGAAGCC
AAACATCCCGCCACTCTAAGGAAGTATTGTATAGAGGCAAAGCTGACCAA
CACAACAACGGCATCTCGCTGCCCAACACAAGGAGAACCCAGCCTAAATG
AAGAACAGGACAAAAGATTCGTCTGCAAACACTCCATGGTAGACAGAGGA
TGGGGAAATGGATGCGGGTTATTTGGAAAGGGAGGCATCGTGACCTGTGC
AATGTTCACATGCAAAAAGAACATGGAAGGAAAAGTCGTGCAACCAGAAA
ACTTGGAGTACACCATTGTGATAACACCTCACTCAGGGGAAGAGAATGCA
GTCGGAAATGACACAGGAAAACACGGCAAGGAAATTAAAGTTACACCACA
GAGTTCCATCACAGAAGCAGAACTAACAGGCTATGGCACTGTCACGATGG
AATGTTCTCCGAGAACGGGCCTCGACTTCAATGAGATGGTATTGCTGCAA
ATGGAAAACAAGGCTTGGCTGGTGCACAGGCAATGGTTCTTAGACCTGCC
GTTACCATGGCTGCCCGGAGCAGACACACAAGGATCAAATTGGATACAGA
AGGAGACATTGGTCACTTTCAAAAATCCCCATGCAAAGAAACAGGATGTT
GTTGTTTTAGGATCCCAAGAAGGGGCTATGCATACAGCACTCACAGGGGC
CACGGAAATCCAGATGTCATCAGGAAACTTACTGTTCACAGGACATCTTA
AGTGCAGGCTGAGAATGGACAAACTACAGCTCAAAGGAATGTCATATTCC
ATGTGTACAGGAAAGTTCAAAGTTGTGAAGGAAATAGCAGAAACACAACA
TGGAACAATAGTTATCAGAGTACAATATGAAGGGGACGGTTCTCCGTGCA
AGATCCCTTTTGAAATAATGGACTTGGAAAAAAGACATGTCTTAGGTCGC
TTGATTACAGTCAACCCAATTGTCACAGAAAAAGACAGCCCAGTCAACAT
AGAAGCAGAACCTCCATTCGGAGACAGCTACATCATTATAGGAGTAGAAC
CGGGACAACTGAAGCTCAGCTGGTTTAAGAAAGGAAGTTCTATTGGCCAA
ATGTTTGAGACAACAATGAGAGGAGCGAAGAGAATGGCCATTTTAGGTGA
CACAGCTTGGGATTTTGGATCCCTGGGAGGAGTGTTCACATCTATAGGAA
AGGCCCTCCACCAAGTCTTTGGAGCCATCTATGGGGCTGCCTTCAGTGGG
GTTTCATGGACTATGAAAATTCTCATAGGAGTCGTCATCACATGGATAGG
AATGAATTCACGCAGTACCTCACTGTCTGTGTCACTAGTATTAGTGGGGG
TCGTGACATTGTATTTGGGAGTTATGGTGCAGGCC-
>Australia_Cairns_2006_JN568251 Dengue virus 2 isolate Cairns 2006 envelope protein gene, partialcds.
ATGCGTTGTATAGGAATATCAAATAGAGACTTTGTGGAAGGGGTTTCAGG
AGGAAGCTGGGTTGACATAGTCTTGGAACATGGAAGCTGTGTGACGACGA
TGGCGAAAAATAAACCAACATTGGATTTTGAACTGATAAAAACAGAAGCC
AAACATCCCGCCACTCTAAGGAAGTATTGTATAGAGGCAAAGCTGACCAA
CACAACAACGGCATCTCGCTGCCCAACACAAGGAGAACCCAGCCTAAGTG
AAGAACAGGACAAAAGATTCGTCTGCAAACACTCCATGGTAGACAGAGGA
TGGGGAAATGGATGCGGGTTATTTGGAAAGGGAGGCATCGTGACCTGTGC
AATGTTCACATGCAAAAAGAACATGGAAGGAAAAGTCGTGCAACCAGAAA
ACTTGGAATACACCATTGTGATAACACCTCACTCAGGGGAAGAGAATGCA
GTCGGAAATGACACAGGAAAGCACGGCAAGGAAATTAAAGTTACACCACA
GAGTTCCATCACAGAAGCAGAACTAACAGGCTATGGCACTGTCACGATGG
AATGTTCTCCGAGAACGGGCCTCGACTTCAATGAGATGGTGTTGCTGCAA
ATGGAAAACAAGGCTTGGCTGGTGCACAGGCAATGGTTCTTAGACCTGCC
GTTACCATGGCTGCCCGGAGCAGACACACAAGGATCAAATTGGATACAGA
AGGAGACATTGGTCACTTTCAAAAATCCCCATGCAAAGAAACAGGATGTT
GTTGTTTTAGGATCCCAAGAAGGGGCTATGCATACAGCACTCACAGGGGC
CACGGAAATCCAGATGTCATCAGGAAACTTACTGTTCACAGGACATCTTA
AGTGCAGGCTGAGAATGGACAAACTACAGCTCAAAGGAATGTCATATTCC
ATGTGTACAGGAAAGTTCAAAGTTGTGAAGGAAATAGCAGAAACACAACA
TGGAACAATAGTTATCAGAGTACAATATGAAGGGGACGGTTCACCGTGCA
AGATCCCTTTTGAAATAATGGACTTGGAAAAAAGACATGTCTTAGGTCGC
TTGATTACAGTCAACCCAATTGTCACAGAAAAAGACAGCCCAGTCAACAT
AGAAGCAGAACCTCCATTCGGAGACAGCTACATCATTATAGGAGTAGAAC
CGGGACAACTGAAGCTCAGCTGGTTTAAGAAAGGAAGTTCTATTGGCCAA
ATGTTTGAGACAACAATGAGAGGAGCGAAGAGAATGGCCATTTTAGGTGA
CACAGCTTGGGATTTTGGATCCCTGGGAGGAGTGTTCACATCTATAGGAA
AGGCCCTCCACCAAGTCTTTGGAGCCATCTATGGGGCTGCCTTCAGTGGG
GTTTCATGGACTATGAAAATTCTCATAGGAGTCGTCATCACATGGATAGG
AATGAATTCACGCAGTACTTCACTGTCTGTGTCACTAGTATTAGTGGGGG
TCGTGACATTGTATTTGGGAGTTATGGTGCAGGCC-
>Australia_Cairns_2008_JN568252 Dengue virus 2 isolate Cairns 2008 envelope protein gene, partialcds.
ATGCGTTGTATAGGAATATCAAATAGAGACTTTGTGGAAGGGGTTTCAGG
AGGAAGCTGGGTTGACATAGTCTTAGAACATGGAAGCTGTGTGACGACGA
TGGCCAAAAATAAACCAACATTGGATTTTGAACTGACAAAAACGGAAGCC
AAACATCCCGCCACTTTAAGGAAGTATTGTATAGAGGCAAAGCTGACCAA
CACAACAACAGCATCTCGCTGCCCAACACAAGGAGAACCCAGCCTAAATG
AAGAACAGGACAAAAGGTTTGTCTGCAAACACTCCATGGTAGACAGAGGA
TGGGGAAATGGATGCGGATTATTTGGAAAGGGAGGCATCGTGACCTGTGC
AATGTTCACATGCAAAAAGAACATGGAAGGAAAAATCGTGCAACCAGAAA
ACTTGGAGTACACCATTGTGATAACACCTCACTCAGGGGAAGAGAATGCA
GTCGGAAATGACACAGGGAAACACGGCAAGGAAATTAAAGTAACACCACA
GAGTTCCATTACAGAAGCAGAACTGACAGGCTATGGCACTGTCACGATGG
AATGCTCTCCGAGAACGGGCCTCGACTTTAATGAGATGGTGTTGCTGCAA
ATGGAAGACAAGGCTTGGCTGGTGCACAGGCAATGGTTCTTAGATCTGCC
GTTACCATGGCTGCCCGGAGCAGACACACAAGGATCAAATTGGATACAGA
AGGAGACATTGGTCACTTTCAAAAATCCCCATGCGAAGAAACAGGATGTT
GTTGTTTTAGGATCCCAAGAAGGGGCCATGCATACAGCACTTACAGGGGC
CACGGAAATCCAGATGTCATCAGGAAACTTACTGTTCACAGGACATCTTA
AGTGCAGGCTGAGAATGGACAAACTACAGCTCAAAGGAATGTCATATTCT
ATGTGTACAGGAAAGTTTAAAGTTGTGAAGGAAATAGCAGAAACACAACA
TGGAACAATAGTTATCAGAGTACAATATGAAGGGGACGGTTCTCCGTGCA
AGATCCCTTTTGAAATAATGGATTTGGAAAAAAGACATGTCTTAGGTCGC
TTGATCACAGTCAACCCAATTGTTACAGATAAAGACAGCCCAGTCAACAT
AGAAGCAGAACCTCCATTTGGAGACAGTTACATCATTATAGGAGTAGAAC
CGGGACAACTGAAGCTCAGCTGGTTTAAGAAAGGAAGTTCTATTGGCCAA
ATGTTTGAGACAACAATGAGAGGAGCGAAGAGAATGGCCATCTTAGGTGA
CACAGCTTGGGATTTTGGATCCCTGGGAGGAGTGTTCACATCTATAGGAA
AGGCCCTCCACCAAGTCTTTGGAGCAATCTATGGGGCTGCCTTTAGCGGG
GTTTCATGGACTATGAAAATCCTCATAGGAGTCGTCATTACATGGATAGG
AATGAATTCACGCAGCACCTCACTGTCAGTGTCACTAGTATTGGTGGGGG
TCGTGACATTGTATTTGGGAGTCATGGTGCAGGCC-
>Australia_Cook_Islands_1_1997_AF004020
ATGCGTTGCATAGGAATATCAAATAGAGACTTTGTGGAAGGGGTTTCAGG
AGGAAGCTGGGTTGACATAGTCTTAGAACATGGAAGCTGTGTGACGACGA
TGGCGAAAAATAAACCAACATTGGATTTTGAACTGATAAAAACAGAAGCT
AAACATCCCGCCACTCTAAGGAAGTATTGTATAGAGGCAAAGCTGACCAA
CACAACAACAGCATCTCGCTGCCCAACACAAGGAGAACCTAGCCTAAATG
AAGAACAGGACAAAAGGTTTGTCTGCAAACACTCCATGGTAGACAGAGGA
TGGGGAAATGGATGCGGATTATTTGGAAAGGGAGGCATCGTGACCTGTGC
AATGTTTACATGCAAAAAGAACATGGAAGGAAAAGTCGTGCAACCAGAAA
ACTTGGAGTACACCATTGTGATAACACCTCACTCAGGGGAAGAGAATGCA
GTCGGAAATGACACAGGAAAACACGGCAAGGAAATTAAAGTAACACCACA
GAGTTCCATCACAGAAGCAGAACTAACAGGCTATGGCACTGTCACGATGG
AATGCTCTCCGAGAACGGGCCTCGACTTCAATGAGATGGTGTTGCTGCAA
ATGGAAAACAAGGCTTGGCTGGTGCACAGGCAATGGTTCTTAGACCTGCC
GTTACCATGGCTGCCCGGAGCAGACACACAAGGATCAAATTGGATACAGA
AGGAGACACTGGTCACTTTCAAAAATCCCCATGCGAAGAAACAGGATGTT
GTTGTTTTAGGATCCCAAGAAGGGGCTATGCACACAGCACTCACAGGGGC
CACGGAAATCCAGATGTCATCAGGAAACCTACTGTTCACAGGACATCTCA
AGTGTAGGCTGAGAATGGACAAACTACAGCTCAAAGGAATGTCATATTCT
ATGTGTACAGGAAAGTTTAAAGTTGTGAAGGAAATAGCAGAAACACAACA
TGGAACAATAGTTATCAGAGTACAATATGAAGGGGACGGTTCTCCGTGCA
AGATCCCTTTTGAAATAATGGATTTGGAAAAAAGACATGTCTTAGGTCGT
TTGATTACAGTCAACCCAATTGTTACAGAAAAAGACAGCCCAGTCAACAT
AGAAGCAGAACCTCCATTCGGAGACAGCTACGTCATTATAGGAGTAGAAC
CGGGACAATTGAAGCTCAACTGGTTTAAGAAAGGAAGTTCTATTGGCCAA
ATGTTTGAGACAACAATGAGAGGAGCGAAAAGAATGGCCATTTTAGGTGA
CACAGCTTGGGATTTTGGATCCCTGGGAGGAGTGTTCACATCTATAGGAA
AGGCCCTCCACCAAGTCTTTGGAGCAATCTATGGGGCTGCCTTCAGTGGG
GTTTCATGGACTATGAAAATCCTCATAGGAGTCGTCATCACATGGATAGG
AATGAATTCACGCAGTACCTCACTGTCTGTGTCACTAGTATTAGTGGGGG
TCGTAACATTGTACCTGGGAGTCATGGTGCAGGCC-
>Australia_KUR02_2002_AY706017
ATGCGTTGCATAGGAATATCAAATAGAGACTTTGTAGAAGGGGTTTCAGG
AGGAAGTTGGGTTGACATAGTCTTAGAACATGGAAGCTGTGTGACGACGA
TGGCAAAAAACAAACCAACATTGGATTTCGAACTGATAAAAACGGAAGCC
AAACAGCCTGCCACCCTAAGGAAGTACTGCATAGAAGCAAAGCTAACCAA
CACAACAACAGAATCCCGTTGCCCAACACAAGGGGAACCCAGCCTAAAAG
AAGAGCAGGATAAGAGGTTCGTCTGCAAACACTCCATGGTAGACAGAGGA
TGGGGAAATGGATGTGGATTATTTGGAAAGGGAGGCATTGTGACCTGTGC
TATGTTCACATGCAAAAAGAACATGGAAGGGAAAATCGTGCAACCAGAAA
ACTTGGAATACACCATTGTGGTAACACCTCACTCAGGGGAAGAGCATGCG
GTCGGAAATGACACAGGAAAACACGGCAAGGAAATCAAAGTAACACCACA
GAGTTCCATCACAGAAGCAGAATTGACAGGTTATGGCACCGTTACGATGG
AGTGCTCCCCGAGAACAGGCCTCGACTTCAATGAGATGGTGTTGCTGCAG
ATGGAAAATAAAGCTTGGCTGGTGCACAGGCAATGGTTTCTAGACCTGCC
ATTACCATGGCTGCCCGGAGCGGATAAACAAGAGTCAAATTGGATACAGA
AAGAAACATTGGTCACTTTCAAAAATCCCCATGCGAAGAAACAGGATGTT
GTTGTTTTAGGATCCCAAGAAGGGGCCATGCATACAGCACTCACAGGAGC
CACAGAAATCCAAATGTCGTCAGGAAACTTGCTCTTCACTGGACATCTCA
AGTGCAGGCTGAGAATGGACAAGCTACAGCTTAAAGGAATGTCATACTCC
ATGTGCACAGGAAAGTTTAAAGTTGTGAAGGAAATAGCAGAAACACAACA
TGGAACGATAGTTATCAGAGTGCAATATGAAGGGGACGGCTCTCCATGTA
AAATCCCTTTTGAGATAATGGATTTGGAAAAAAGATATGTCTTAGGCCGC
CTGATCACAGTCAACCCAATTGTAACAGAAAAAGATAGCCCAGTCAACAT
AGAAGCAGAACCTCCATTCGGAGACAGCTACATCATCATAGGAGTAGAGC
CGGGACAACTGAAGCTCAACTGGTTCAAGAAAGGAAGTTCTATCGGCCAA
ATGTTTGAGACAACGATGAGAGGGGCGAAGAGAATGGCCATTTTGGGTGA
CACAGCCTGGGACTTCGGATCCCTGGGAGGAGTGTTTACATCTATAGGAA
AAGCTCTCCACCAAGTCTTTGGAGCAATCTATGGAGCTGCCTTCAGTGGG
GTTTCATGGACCATGAAAATCCTCATAGGAGTCATTATCACATGGATAGG
AATGAACTCACGCAGCACCTCACTGTCTGTGTCACTAGTACTGGTGGGAA
TTGTGACACTGTATTTGGGAGTCATGGTGCAGGCC-
>Australia_Torres_Strait_1_1996_AF004019
ATGCGTTGTATAGGAATATCAAATAGAGACTTTGTGGAAGGGGTTTCAGG
AGGAAGTTGGGTTGACATAGTCTTAGAACATGGAAGCTGTGTGACGACGA
TGGCAAAAAATAAACCAACATTGGATTTTGAACTGATAAAAACAGAAGCC
AAACAGCCCGCTACTCTAAGGAAGTATTGTATAGAGGCAAAGCTGACCAA
CACAACAACAGCATCTCGCTGCCCAACACAAGGGGAACCCAGCCTAAATG
AAGAGCAGGACAAAAGGTTCGTCTGCAAACATTCCATGGTAGATAGAGGA
TGGGGAAATGGATGCGGATTATTTGGAAAAGGAGGCATCGTGACCTGTGC
TATGTTCACATGCAAAAAGAACATGGAAGGAAAAATCGTGCAACCAGAAA
ACTTGGAGTACACCATTGTGATAACACCTCACTCAGGGGAAGAGAATGCA
GTCGGAAATGACACAGGAAAACACGGCAAGGAAATCAAAATAACACCACA
GAGTTCCATCACAGAAGCAGAACTGACAGGCTATGGCACTGTCACGATGG
AGTGTTCTCCGAGAACTGGCCTCGACTTCAATGAAATGGTGTTGCTGCAA
ATGGAAAACAAAGCTTGGCTGGTGCACAGACAATGGTTCTTAGACCTGCC
GTTACCATGGCTGCCCGGAGCGGACACACAAGGATCAAACTGGATACAAA
AGGAGACATTGGTCACTTTCAAAAATCCTCATGCGAAGAAACAGGATGTT
GTTGTCTTGGGATCCCAAGAAGGGGCTATGCATACAGCACTTACAGGGGC
CACGGAAATCCAGATGTCATCAGGAAACTTACTGTTCACAGGACACCTCA
AGTGCAGGCTGAGAATGGATAAGCTACAGCTCAAAGGAATGTCATATTCC
ATGTGTACAGGAAAGTTTAAAGTTGTGAAGGAAATAGCAGAAACACAACA
TGGAACAATAGTTATCAGAGTACAATATGAAGGGGACGGTTCTCCATGCA
AGATCCCTTTTGAGATAATGGACTTAGAAAAAAGACATGTCCTAGGTCGC
TTGATTACAGTCAACCCAATAGTCACAGGAAAAGACAGCCCAGTCAACAT
AGAAGCAGAACCTCCATTCGGAGACAGCTACATCATTATAGGAGTAGAAC
CGGGACAACTGAAGCTCAATTGGTTCAAGAAAGGAAGCTCTATCGGCCAA
ATGTTTGAGACAACAATGAGAGGAGCGAAGAGAATGGCCATTTTAGGTGA
GACAGCCTGGGATTTCGGATCCCTAGGAGGAGTGTTCACATCTATAGGAA
AGGCCCTCCACCAAGTTTTTGGAGCAATTTATGGGGCTGCCTTCAGTGGG
GTCTCATGGACTATGAAAATCCTCATAGGAGTTGTCATTACATGGATAGG
AATGAATTCACGCAGCACCTCACTGTCTGTGTCACTAGTATTAGTGGGAG
TCGTGACATTGTATTTGGGAGTTATGGTGCAGGCC-
>Australia_Townsville_2010_JN568246 Dengue virus 2 isolate Townsville 2010b envelope protein gene,partial cds.
ATGCGTTGCATAGGAATATCAAATAGAGACTTTGTAGAAGGGGTTTCAGG
AGGAAGTTGGGTTGACATAGTCTTAGAACATGGAAGCTGTGTGACGACGA
TGGCAAAAAACAAACCAACATTGGATTTCGAACTGATAAAAACGGAAGCT
AAACAGCCTGCCACCCTAAGGAAGTACTGCATAGAAGCAAAACTAACCAA
CACAACAACAGAATCCCGTTGCCCAACACAAGGGGAACCCAGTCTAAAAG
AAGAGCAGGATAAGAGGTTCGTCTGCAAACACTCCATGGTAGACAGAGGA
TGGGGAAATGGATGTGGATTATTTGGGAAGGGAGGCATCGTGACCTGTGC
TATGTTCACATGCAAAAAGAACATGGAAGGGAAAATCGTGCAACCAGAAA
ACTTGGAATACACCATTGTGGTAACACCTCACTCAGGGGAAGAGCATGCG
GTCGGAAATGACACAGGAAAACACGGCAAGGAAATCAAAGTAACATCACA
GAGTTCCATCACAGAAGCAGAATTGACAGGTTATGGCACCGTCACGATGG
AGTGCTCCCCGAGAACAGGCCTCGACTTCAATGAGATGGTGTTGCTGCAG
ATGGAAAATAAAGCCTGGCTGGTGCATAGGCAATGGTTTCTAGACCTGCC
ATTACCATGGCTGCCCGGAGCGGATAAACAAGAGTCAAATTGGATACAGA
AAGAAACATTGGTCACTTTCAAAAATCCCCATGCGAAGAAACAGGATGTT
GTTGTTTTAGGATCCCAAGAAGGGGCCATGCATACAGCACTCACAGGAGC
CACAGAAATCCAGATGTCGTCAGGAAACTTGCTCTTCACTGGACATCTCA
AGTGCAGGCTGAGAATGGACAAGCTACAGCTTAAAGGAATGTCATACTCT
ATGTGCACAGGAAAGTTTAAAGTTGTGAAGGAAATAGCAGAAACACAACA
TGGAACGATAGTTATCAGAGTGCAATATGAAGGGGACGGCTCTCCATGTA
AAATCCCTTTTGAGATAATGGATTTGGAAAAAAGATATGTCTTAGGCCGC
CTGATCACAGTCAACCCAATTGTAACAGAAAAAGATAGCCCAGTCAACAT
AGAAGCAGAACCTCCATTCGGAGATAGCTACATAATCATAGGAGTAGAGC
CGGGACAACTGAAGCTCAACTGGTTCAAGAAAGGAAGTTCCATCGGCCAA
ATGTTTGAGACAACGATGAGAGGGGCGAAGAGAATGGCCATTTTGGGTGA
CACAGCCTGGGACTTCGGATCCCTGGGAGGAGTGTTTACATCTATAGGAA
AAGCTCTCCACCAAGTCTTCGGAGCAATCTATGGAGCTGCCTTCAGTGGG
GTTTCATGGACCATGAAAATCCTCATAGGAGTCATCATCACATGGATAGG
AATGAACTCACGCAGCACCTCACTGTCTGTGTCACTAGTACTGGTGGGAA
TTGTGACACTGTATTTGGGAGTCATGGTGCAGGCT-
>Australia_TSV01_1993_AY037116
ATGCGTTGTATAGGAATATCAAATAGGGACTTTGTGGAAGGGGTTTCAGG
AGGAAGCTGGGTTGACATAGTCTTGGAACATGGAAGCTGTGTGACGACGA
TGGCGAAAAATAAACCAACATTGGATTTTGAACTGGTAAAAACAGAAGCC
AAACATCCCGCCACTCTAAGGAAGTATTGTATAGAAGCAAAGCTGACCAA
CACAACAACAGCATCTCGCTGCCCAACACAAGGAGAACCTAGCCTAAATG
AAGAACAGGACAAAAGATTTGTCTGCAAACACTCCATGGTAGACAGAGGA
TGGGGAAATGGATGCGGATTATTTGGAAAGGGAGGCATCGTGACCTGTGC
AATGTTCACATGCAAAAAGAACATGGAAGGAAAAGTCGTGCAACCAGAAA
ACTTGGAGTACACCATTGTGATAACACCTCACTCAGGGGAAGAGAATGCA
GTCGGAAATGACACAGGAAAACACGGCAAGGAAATTAAAGTAACACCACA
GAGTTCCATCACAGAAGCAGAACTAACAGGCTATGGCACTGTCACGATGG
AATGCTCTCCGAGAACGGGCCTCGACTTCAATGAGATGGTGTTGCTGCAA
ATGGAAAACAAGGCTTGGCTGGTGCACAGGCAATGGTTCTTAGACCTGCC
GTTACCATGGCTGCCCGGAGCAGACACACAAGGATCAAATTGGATACAGA
AGGAGACATTGGTCACTTTCAAAAATCCCCATGCAAAGAAACAGGATGTT
GTTGTTTTAGGATCCCAAGAAGGGGCTATGCATACAGCACTCACAGGGGC
CACGGAAATCCAGATGTCATCAGGAAACTTACTGTTCACAGGACATCTTA
AGTGCAGGCTGAGAATGGACAAACTACAGCTCAAAGGAATGTCATATTCT
ATGTGTACAGGAAAGTTTAAAGTTGTGAAGGAAATAGCAGAAACACAACA
TGGAACAATAGTTATCAGAGTACAATATGAAGGGGACGGTTCTCCGTGCA
AGATCCCTTTTGAAATAATGGATTTGGAAAAAAGACATGTCTTAGGTCGC
TTGATTACAGTCAACCCAATTGTTACAGAAAAAGACAGCCCAGTCAACAT
AGAAGCAGAACCTCCATTCGGAGACAGCTACATCATTATAGGAGTAGAAC
CGGGACAACTGAAGCTCAGCTGGTTTAAGAAAGGAAGTTCTATTGGCCAA
ATGTTTGAGACAACAATGAGAGGAGCGAAGAGAATGGCCATTTTAGGTGA
CACAGCTTGGGATTTTGGATCCCTGGGAGGAGTGTTCACATCTATAGGAA
AGGCCCTCCACCAAGTCTTTGGAGCAATCTATGGGGCTGCCTTCAGTGGG
GTTTCATGGACTATGAAAATCCTCATAGGAGTCGTCATCACATGGATAGG
AATGAATTCACGCAGCACCTCACTGTCTGTGTCACTAGTATTAGTGGGGG
TCGTGACATTATATTTGGGAGTTATGGTGCAGGCC-
>Bangladesh_0411aTw_2004_EU448424 Dengue virus 2 strain D2/Bangladesh/0411aTw envelope protein (E)gene, partial cds.
ATGCGTTGTATTGGAATTTCAAATAGAGACTTTGTGGAAGGGGTTTCAGG
AGGAAGCTGGGTTGACATAGTCTTAGAACATGGAAGCTGTGTGACAACGA
TGGCAAAAAACAAACCAACATTGGACTTTGAACTGATAAAAACAGAAGCC
AAGCAACCTGCCACTCTAAGGAAGTACTGTATAGAGGCAAAGCTGACCAA
CACAACAACAGCATCTCGATGCCCAACACAAGGGGAACCCAGCCTAAATG
AAGAACAGGACAAAAGGTTTGTCTGCAAACATTCCATGGTAGACAGAGGA
TGGGGAAATGGATGTGGATTATTTGGAAAGGGAGGCATCGTGACCTGTGC
TATGTTCACATGCAAAAAAAACATGGAAGGAAAAATTGTGCAGCCAGAAA
ACCTGGAATACACCATTGTGGTAACACCTCATTCAGGGGAAGAGAATGCA
GTTGGAAATGACACAGGAAAACATGGCAAGGAAATCAAAGTAACACCACA
GAGTTCCATTACAGAAGCAGAACTGACAGGCTACGGCACTGTCACGATGG
AGTGCTCTCCAAGAACGGGCCTTGACTTCAATGAGATGGTGTTGCTGCAA
ATGGAAAATAAGGCTTGGCTGGTGCACAGGCAATGGTTCTTAGACCTGCC
GTTACCATGGTTGCCCGGAGCGGACACACAAGGATCAAATTGGATACAGA
AGGAGACGTTGGTCACCTTCAAAAATCCCCATGCGAAGAAACAGGATGTT
GTTGTTTTAGGATCCCAAGAAGGGGCTATGCATACAGCACTTACAGGGGC
CACGGAAATCCAGATGTCGTCAGGAAACCTACTGTTCACAGGACATCTCA
AATGCAGGCTGAGAATGGACAAATTACAGCTCAAAGGAATGTCATACTCT
ATGTGTACAGGAAAGTTTAAAGTTGTAAAGGAAATAGCAGAAACACAACA
TGGAACAATAGTTGTCAGAGTACAATATGAAGGGGATGGCTCTCCATGTA
AAATCCCTTTTGAAATAATGGATTTGGAAAAAAGACATGTCTTAGGTCGC
CTGATTACAGTCAACCCAATTGTCACAGGAAAAGACGTTCCAGTCAACAT
AGAAGCAGAACCTCCATTCGGAGACAGCTACATCATTATAGGAGTAGAAC
CGGGACAACTGAAGCTCAGCTGGTTTAAGAAAGGTAGCTCAATCGGCCAA
ATGTTCGAGACAACAATGAGAGGAGCGAAGAGAATGGCCATTTTAGGTGA
CACAGCCTGGGATTTTGGATCCCTGGGAGGAGTGTTCACATCTATAGGAA
AGGCCCTCCACCAAGTCTTTGGAGCAATCTATGGGGCTGCCTTCAGTGGG
GTCTCATGGACTATGAAAATCCTCATAGGAGTTGTCATCACATGGATAGG
AATGAATTCACGTAGCACCTCACTGTCTGTGTCACTAGTATTAGTGGGAG
TCGTGACATTGTATTTGGGAGTTATGGTGCAGGCT-
>Bangladesh_BDH16_2009_JN036372 Dengue virus 2 isolate BDH16-09/DENV2 envelope protein gene,partial cds.
ATGCGTTGTATTGGAATATCAAATAGAGACTTTGTGGAAGGGGTTTCAGG
AGGAAGCTGGGTTGACATAGTCTTAGAACATGGAAGCTGTGTGACAACGA
TGGCAAAAAACAAACCAACATTGGACTTTGAACTGATAAAAACAGAAGCC
AAGCAACCTGCCACTCTAAGGAAGTACTGTATAGAGGCAAAGCTGACCAA
CACAACAACAGCATCTCGATGCCCAACACAAGGGGAACCCAGCCTAAATG
AAGAACAGGACAAAAGGTTTGTCTGCAAACATTCCATGGTAGACAGAGGA
TGGGGAAATGGATGTGGATTATTTGGAAAGGGAGGCATCGTGACCTGTGC
TATGTTCACATGCAAAAAAAACATGGAAGGAAAAATTGTGCAGCCAGAAA
ACCTGGAATACACCATTGTGGTAACACCTCATTCAGGGGAAGAGAATGCA
GTTGGAAATGACACAGGAAAACATGGCAAGGAAATCAAAGTAACACCACA
GAGTTCCATTACAGAAGCAGAACTGACAGGCTACGGCACTGTCACGATGG
AGTGCTCTCCAAGAACGGGCCTTGACTTCAATGAGATGGTGTTGCTGCAA
ATGGAAAATAAGGCTTGGCTGGTGCACAGGCAATGGTTCTTAGACCTGCC
GTTACCATGGTTGCCCGGAGCGGACACACAAGGATCAAATTGGATACAGA
AGGAGACGTTGGTCACCTTCAAAAATCCCCATGCGAAGAAACAGGATGTT
GTTGTTCTAGGATCCCAAGAAGGGGCCATGCATACAGCACTTACAGGGGC
CACGGAAATCCAGATGTCGTCAGGAAACCTACTGTTCACAGGACATCTCA
AATGCAGGCTGAGAATGGACAAATTACAGCTCAAAGGAATGTCATACTCT
ATGTGTACAGGAAAGTTTAAAGTTGTAAAGGAAATAGCAGAAACACAACA
TGGAACAATAGTTGTCAGAGTACAATATGAAGGGGATGGCTCTCCATGTA
AAATCCCTTTTGAAATAATGGATTTGGAAAAAAGACATGTCTTAGGTCGC
CTGATTACAGTCAACCCAATTGTCACAGGAAAAGACAGTCCAGTCAACAT
AGAAGCAGAACCTCCATTTGGAGATAGCTACATCATTATAGGAGTAGAAC
CGGGACAACTGAAGCTCAGCTGGTTTAAGAAAGGTAGCTCAATCGGCCAA
ATGTTCGAGACAACAATGAGAGGAGCGAAGAGAATGGCCATTTTGGGTGA
CACAGCCTGGGATTTTGGATCTCTGGGAGGAGTGTTCACATCTATAGGAA
AGGCCCTCCACCAAGTCTTTGGAGCAATCTATGGGGCTGCCTTCAGTGGG
GTCTCATGGACTATGAAAATCCTCATAGGAGTTGTCATCACATGGATAGG
AATGAATTCACGTAGCACCTCACTGTCTGTGTCACTAGTATTAGTGGGAA
TCGTGACATTGTATTTGGGAGTGATGGTGCAGGCT-
>Bangladesh_BDH83_2006_JN036380 Dengue virus 2 isolate BDH83-06/DENV2 envelope protein gene,partial cds.
ATGCGTTGTATTGGAATATCAAATAGAGACTTTGTGGAAGGGGTTTCAGG
AGGAAGCTGGGTTGACATAGTCTTAGAACATGGAAGCTGTGTGACAACGA
TGGCAAAAAACAAACCAACATTGGACTTTGAACTGATAAAAACAGAAGCC
AAGCAACCTGCCACTCTAAGGAAGTACTGTATAGAGGCAAAGCTGACCAA
CACAACAACAGCATCTCGATGCCCAACACAAGGGGAACCCAGCCTAAATG
AAGAACAGGACAAAAGGTTTGTCTGCAAACATTCCATGGTAGACAGAGGA
TGGGGAAATGGATGTGGATTATTTGGAAAGGGAGGCATCGTGACCTGTGC
TATGTTCACATGCAAAAAAAACATGGAAGGAAAAATTGTGCAGCCAGAAA
ACCTGGAATACACCATTGTGGTAACACCTCATTCAGGGGAAGAGAATGCA
GTTGGAAATGACACAGGAAAACATGGCAAGGAAATCAAAGTAACACCACA
GAGTTCCATTACAGAAGCAGAACTGACAGGCTACGGCACTGTCACGATGG
AGTGCTCTCCAAGAACGGGCCTTGACTTCAATGAGATGGTGTTGCTGCAA
ATGGAAAATAAGGCTTGGCTGGTGCACAGGCAATGGTTCTTAGACCTACC
GTTACCATGGTTGCCCGGAGCGGACACACAAGGATCAAATTGGATACAGA
AGGAGACGTTGGTCACCTTCAAAAATCCCCATGCGAAGAAACAGGATGTT
GTTGTTCTAGGATCCCAAGAAGGGGCTATGCATACAGCACTTACAGGGGC
CACGGAAATCCAGATGTCGTCAGGAAACCTACTGTTCACAGGACATCTCA
AGTGCAGGCTGAGAATGGACAAATTACAGCTCAAAGGAATGTCATACTCC
ATGTGTACAGGAAAGTTTAAAGTTGTAAAAGAAATAGCAGAAACACAACA
TGGAACAATAGTTGTCAGAGTACAATATGAAGGGGATGGCTCTCCATGTA
AAATCCCTTTTGAAATAATGGATTTGGAAAAAAGACATGTCTTAGGTCGC
CTGATTACAGTCAACCCAATTGTCACAGGAAAAGACAGTCCAGTCAACAT
AGAAGCAGAACCTCCATTTGGAGACAGCTACATCATTATAGGAGTAGAAC
CGGGACAACTGAAGCTCAGCTGGTTTAAGAAAGGTAGCTCAATCGGCCAA
ATGTTCGAGACAACAATGAGAGGAGCGAAGAGAATGGCCATTTTAGGTGA
CACAGCCTGGGATTTTGGATCCCTGGGAGGAGTGTTCACATCTATAGGAA
AGGCCCTCCACCAAGTCTTTGGAGCAATCTATGGGGCTGCCTTCAGTGGG
GTCTCATGGACTATGAAAATCCTCATAGGAGTTGTCATCACATGGATAGG
AATGAATTCACGTAGCACCTCACTGTCTGTGTCACTAGTATTAGTGGGAG
TCGTGACATTGTATTTGGGAGTTATGGTGCAGGCT-
>Barbados_CAREC878264_1987_AY484648 Dengue virus type 2 isolate CAREC878264 envelope glycoprotein (E)mRNA, partial cds.
--------------------------------------------------
-------------------------------GGAAGTTGTGTGACGACGA
TGGCAAAAAATAAACCAACATTGGATTTTGAACTGATAAAAACAGAAGCC
AAACAACCTGCCACTCTAAGGAAGTACTGTATAGAAGCAAAGCTGACCAA
TACAACAACAGAATCTCGTTGCCCAACACAAGGGGAACCCAGTCTAAATG
AAGAGCAGGACAAAAGGTTCCTCTGCAAACACTCCATGGTAGACAGAGGA
TGGGGAAATGGATGTGGATTATTTGGAAAGGGAGGCATTGTGACCTGTGC
TATGTTTACATGCAAAAAGAACATGGAAGGAAAAGTCGTGCTGCCAGAAA
ATTTGGAATACACCATCGTGATAACACCTCACTCAGGAGAAGAGCACGCT
GTAGGTAATGACACAGGAAAACATGGCAAGGAAATTAAAATAACACCACA
GAGTTCCATCACAGAAGCAGAACTGACAGGCTATGGCACTGTCACGATGG
AGTGCTCTCCGAGAACGGGCCTCGACTTCAATGAGATGGTGCTGCTGCAG
ATGGAAGACAAAGCTTGGTTGGTGCATAGGCAATGGTTCTTAGACCTGCC
GTTACCATGGCTACCCGGAGCGGACACACAAGGATCAAATTGGATACAGA
AAGAGACATTGGTCACTTTCAAAAATCCCCACGCGAAGAAACAGGATGTC
GTTGTTTTAGGATCTCAAGAAGGGGCCATGCACACGGCACTCACAGGGGC
CACAGAAATCCAGATGTCATCAGGAAACTTACTGTTCACAGGACATCTCA
AGTGCAGGCTGAGAATGGACAAACTACAGCTCAAAGGAATGTCATACTCT
ATGTGTACAGGAAAGTTTAAAATTGTGAAGGAAATAGCAGAAACACAACA
TGGAACAATAGTTATCAGAGTACAATATGAAGGGGACGGCTCTCCATGTA
AGATCCCTTTTGAGATAATGGATTTGGAAAAAAGACACGTCTTAGGTCGC
CTGATTACAGTTAACCCGATCGTAACAGAAAAAGATAGCCCAGTCAACAT
AGAAGCAGAACCTCCATTCGGAGACAGCTATATCATCATAGGAGTAGAGC
CGGGACAATTAAAACTCAACTGGTTTAAGAAGGGAAGTTCCATCGGCCAA
ATGTTTGAGACAACAATGAGAGGAGCGAAAAGAATGGCCATTTTAGGTGA
CACAGCCTGGGATTTTGGATCCCTGGGAGGAGTGTTTACATCCATAGGAA
AGGCTCTCCACCAAGTTTTCGGAGCAATCTATGGGGCTGCTTTTAGTGGG
GTCTCATGGACTATGAAAATCCTCATAGGAGTCATCATCACATGGATAGG
AATGAATTCACGTAGCACCTCACTGTCTGTGTCACTAGTATTGGTGGGAG
TCGTGACACTGTACCTGGGAGCTATGGTGCAGGCT-
>Barbados_CAREC881775_1988_AY484650 Dengue virus type 2 isolate CAREC881775 envelope glycoprotein (E)mRNA, partial cds.
--------------------------------------------------
-------------------------------GGAAGTTGTGTGACGACGA
TGGCAAAAAATAAACCAACATTGGATTTTGAACTGATAAAAACAGAAGCC
AAACAACCTGCCACTCTAAGGAAGTACTGTATAGAAGCAAAGCTGACCAA
TACAACAACAGAATCTCGTTGCCCAACACAAGGGGAACCCAGTCTAAATG
AAGAGCAGGACAAAAGGTTCCTCTGCAAACACTCCATGGTAGACAGAGGA
TGGGGAAATGGATGTGGATTATTTGGAAAGGGAGGCATTGTGACCTGTGC
TATGTTTACATGCAAAAAGAACATGGAAGGAAAAGTCGTGCTGCCAGAAA
ATTTGGAATACACCATCGTGATAACACCTCACTCAGGAGAAGAGCACGCT
GTAGGTAATGACACAGGAAAACATGGCAAGGAAATTAAAATAACACCACA
GAGTTCCATCACAGAAGCAGAACTGACAGGCTATGGCACTGTCACGATGG
AGTGCTCTCCGAGAACGGGCCTCGACTTCAATGAGATGGTGCTGCTGCAG
ATGGAAGACAAAGCTTGGTTGGTGCATAGGCAATGGTTCTTAGACCTGCC
GTTACCATGGCTACCCGGAGCGGACACACAAGGATCAAATTGGATACAGA
AAGAGACATTGGTCACTTTCAAAAATCCCCACGCGAAGAAACAGGATGTC
GTTGTTTTAGGATCTCAAGAAGGGGCCATGCACACGGCACTCACAGGGGC
CACAGAAATCCAGATGTCATCAGGAAACTTACTGTTCACAGGACATCTCA
AGTGCAGGCTGAGAATGGACAAACTACAGCTCAAAGGAATGTCATACTCT
ATGTGTACAGGAAAGTTTAAAATTGTGAAGGAAATAGCAGAAACACAACA
TGGAACAATAGTTATCAGAGTACAATATGAAGGGGACGGCTCTCCATGTA
AGATCCCTTTTGAGATAATGGATTTGGAAAAAAGACACGTCTTAGGTCGC
CTGATTACAGTTAACCCGATCGTAACAGAAAAAGATAGCCCAGTCAACAT
AGAAGCAGAACCTCCATTCGGAGACAGCTATATCATCATAGGAGTAGAGC
CGGGACAATTAAAACTCAACTGGTTTAAGAAGGGAAGTTCCATCGGCCAA
ATGTTTGAGACAACAATGAGAGGAGCGAAAAGAATGGCCATTTTAGGTGA
CACAGCCTGGGATTTTGGATCCCTGGGAGGAGTGTTTACATCCATAGGAA
AGGCTCTCCACCAAGTTTTCGGAGCAATCTATGGGGCTGCTTTTAGTGGG
GTCTCATGGACTATGAAAATCCTCATAGGAGTCATCATCACATGGATAGG
AATGAATTCACGTAGCACCTCACTGTCTGTGTCACTAGTATTGGTGGGAG
TCGTGACACTGTACCTGGGAGCTATGGTGCAGGCT-
>Barbados_CAREC9810686_1998_AY484620 Dengue virus type 2 isolate CAREC9810686 envelope glycoprotein (E)mRNA, partial cds.
--------------------------------------------------
-------------------------------GGAAGTTGTGTGACGACGA
TGGCAAAAAATAAACCAACATTGGATTTTGAACTGATAAAAACAGAAGCC
AAACAACCTGCCACTCTAAGGAAGTACTGTATAGAAGCAAAGCTGACCAA
TACAACAACAGAATCTCGTTGCCCAACACAAGGGGAACCCAGTCTAAATG
AAGAGCAGGACAAAAGGTTCATCTGCAAACACTCCATGGTAGACAGAGGA
TGGGGAAATGGATGTGGATTATTTGGAAAAGGAGGCATTGTGACCTGTGC
TATGTTTACATGCAAAAAGAACATGGAAGGAAAAGTCGTGCTGCCAGAAA
ATCTGGAATACACCATCGTGATAACACCTCACTCAGGAGAAGAGCACGCT
GTAGGTAATGACACAGGAAAACATGGCAAGGAAATCAAAATAACACCACA
GAGTTCCATCACAGAAGCAGAACTGACAGGTTATGGCACTGTCACGATGG
AGTGCTCTCCGAGAACGGGTCTCGACTTCAACGAGATGGTGCTGTTGCAG
ATGGAGGACAAAGCTTGGCTGGTGCACAGGCAATGGTTCCTAGACCTGCC
GTTACCATGGCTACCCGGAGCGGACACACAAGGATCAAATTGGATACAGA
AAGAAACATTGGTCACTTTCAAAAATCCCCACGCGAAGAAACAGGATGTC
GTTGTTTTAGGATCTCAAGAAGGGGCCATGCACACGGCACTCACAGGGGC
CACAGAAATCCAGATGTCATCAGGAAACTTACTGTTCACAGGACATCTCA
AGTGCAGGCTGAGAATGGACAAACTACAGCTTAAAGGAATGTCATACTCT
ATGTGTACAGGAAAGTTTAAAATTGTGAAGGAAATAGCAGAAACACAACA
TGGAACAATAGTTATCAGAGTACAATATGAAGGGGACGGCTCTCCATGTA
AGATCCCTTTTGAGATAATGGATTTGGAAAAAAGACACGCTTTAGGTCGC
CTGATTACAGTTAACCCAATCGTAACAGAAAAAGATAGCCCAGTCAACAT
AGAAGCAGAACCTCCATTTGGAGACAGCTACATCATCATAGGAGTAGAAC
CGGGACAACTGAAACTTAATTGGTTTAAGAAGGGAAGTTCCATCGGCCAA
ATGTTTGAGACAACAATGAGAGGAGCGAAGAGAATGGCCATTTTAGGTGA
CACAGCCTGGGATTTTGGATCCCTGGGAGGGGTGTTTACATCTATAGGAA
AGGCTCTCCACCAAGTTTTCGGAGCAATCTATGGGGCTGCTTTTAGTGGG
GTGTCATGGACTATGAAAATCCTCATAGGAGTCATCATCACATGGATAGG
AATGAATTCACGTAGCACCTCACTGTCTGTGTCACTAGTATTGGTGGGAG
TTGTGACACTGTACCTGGGAGCTATGGTGCAGGCT-
>Belize_BID_V2952_2002_FJ898461
ATGCGCTGCATAGGAATATCAAATAGAGACTTCGTAGAAGGGGTTTCAGG
AGGAAGCTGGGTTGACATAGTCTTAGAACATGGAAGTTGTGTGACGACGA
TGGCAAAAAACAAACCAACATTGGATTTTGAATTGATAAAAACAGAAGCC
AAACAACCTGCCACTCTAAGGAAGTACTGTATAGAAGCAAAGCTGACCAA
CACAACAACAGAATCGCGTTGCCCAACACAAGGGGAACCCAGCCTAAATG
AAGAGCAGGACAAAAGGTTCATCTGCAAACACTCCATGGTAGATAGAGGA
TGGGGAAATGGATGTGGATTATTTGGAAAGGGAGGCATTGTGACCTGTGC
TATGTTTACATGCAAAAAGAACATGGAAGGAAAAGTCGTGCAGCCGGAAA
ATTTGGAATACACCATCGTGATAACACCTCACTCAGGAGAAGAGCACGCT
GTAGGTAATGACACAGGAAAACATGGCAAGGAAATCAAAATAACACCACA
GAGTTCCATCACAGAAGCAGAACTGACAGGCTATGGCACTGTCACGATGG
AGTGCTCTCCGAGAACGGGCCTCGACTTCAATGAGATGGTGCTGCTGCAG
ATGGAAGACAAAGCTTGGCTGGTGCACAGGCAATGGTTCCTAGACCTGCC
GTTACCATGGCTACCAGGAGCGGACACACAAGGATCAAATTGGATACAGA
AGGAGACATTGGTCACTTTCAAAAATCCCCACGCGAAGAAACAGGATGTC
GTTGTTTTAGGGTCTCAAGAAGGGGCCATGCACACGGCACTCACAGGGGC
CACAGAAATCCAGATGTCATCAGGAAACTTACTGTTCACAGGACATCTCA
AGTGCAGGCTGAGAATGGACAAACTACAGCTCAAAGGAATGTCATACTCT
ATGTGTACAGGAAAGTTTAAAATTGTGAAGGAAATAGCAGAAACACAACA
TGGAACAATAGTTATCAGAGTACAATATGAAGGGGACGGTTCTCCATGTA
AGATCCCTTTTGAGATAACAGATTTGGAAAAAAGACACGTCTTAGGTCGC
TTGATTACAGTTAACCCAATCGTAACAGAAAAAGATAGCCCAGTCAACAT
AGAAGCAGAACCTCCATTCGGAGACAGCTACATCATCATAGGAGTAGAGC
CGGGACAATTGAAACTCAATTGGTTTAAGAAGGGAAGTTCCATTGGCCAA
ATGTTTCAGACAACAGTGAGAGGAGCAAAGAGAATGGCCATTTTAGGTGA
CACAGCCTGGGACTTTGGATCCCTGGGAGGAGTGTTTACATCTATAGGAA
AGGCTCTCCACCAAGTTTTCGGAGCAATCTATGGGGCTGCTTTTAGTGGG
GTCTCATGGACTATGAAAATCCTCATAGGAGTCATCATCACATGGATAGG
AATGAATTCACGTAGCACCTCACTGTCTGTGTCGCTAGTATTGGTGGGCG
TCGTGACACTGTACCTGGGAGCTATGGTGCAAGCT-
>Bolivia_FCB606_2007_JX051805 Dengue virus 2 strain FCB606/BOL/07 envelope protein gene, partialcds.
ATGCGCTGCATAGGAATATCAAATAGAGACTTCGTAGAAGGGGTCTCAGG
AGGAAGCTGGGTTGACATAGTCTTAGAACATGGAAGTTGTGTGACGACGA
TGGCAAAAAACAAACCAACATTGGATTTTGAACTAATAAAAACAGAAGCC
AAACAACCTGCCACCCTTAGGAAGTATTGTGTAGAAGCAAAGCTGACCAA
CACAACAACAGAATCCCGTTGCCCAACACAAGGGGAACCCAGTCTAAATG
AAGAGCAGGACAAAAGGTTCATTTGCAAACACTCCATGGTAGACAGAGGA
TGGGGAAATGGATGTGGATTATTCGGAAAGGGAGGCATTGTGACCTGTGC
TATGTTTACATGCAAAAAGAACATGGAAGGAAAAGTCGTGCAGCCAGAAA
ATCTTGAATACACCATCGTGATAACACCTCACTCAGGAGAAGAGCACGCT
GTAGGTAATGACACAGGAAAGCATGGCAAGGAAATCAAAATAACACCACA
GAGTTCCATCACAGAAGCAGAACTGACAGGCTATGGTACTGTCACGATGG
AGTGCTCTCCGAGAACGGGCCTCGACTTCAATGAGATGGTGCTGCTGCAG
ATGGAAGACAAAGCTTGGCTGGTACACAGGCAATGGTTCCTAGATCTGCC
GTTACCATGGCTACCCGGAGCGGACACACAAGGATCAAATTGGATACAGA
AAGAGACATTGGTCACTTTCAAAAATCCCCACGCGAAGAAACAGGATGTC
GTTGTTTTAGGGTCTCAAGAAGGGGCCATGCATACGGCACTCACAGGGGC
CACAGAAATCCAGATGTCATCAGGAAACTTACTGTTCACAGGACATCTCA
AGTGCAGGCTGAGAATGGACAAACTACAGCTCAAAGGAATGTCATACTCT
ATGTGCACAGGAAAGTTTAAAATTGTGAAGGAAATAGCAGAAACGCAACA
TGGAACAATAGTTATCAGAGTACAATATGAAGGGGACGGTTCTCCATGTA
AGATCCCTTTTGAGATAATGGATTTGGAAAAAAGACACGTCTTAGGTCGC
CTGATCACAGTTAACCCAATCGTAACAGAAAAAGATAGCCCAGTCAACAT
AGAAGCAGAACCTCCATTTGGAGACAGCTACATCATCATAGGAGTAGAAC
CGGGACAATTGAAACTCAATTGGTTTAAGAAGGGAAGTTCCATCGGCCAA
ATGTTTGAGACAACGATGAGAGGAGCAAAGAGAATGGCCATTTTAGGTGA
CACAGCCTGGGATTTTGGATCCCTGGGAGGAGTGTTTACATCCATAGGAA
AGGCTCTCCACCAAGTTTTCGGAGCAATCTATGGGGCTGCTTTTAGTGGG
GTCTCATGGACCATGAAAATCCTCATAGGAGTCATCATCACATGGATAGG
AATGAATTCACGTAGCACCTCACTGTCTGTGTCGCTAGTATTGGTGGGAG
TCGTGACACTATACCTGGGAGCTATGGTGCAGGCT-
>Bolivia_FSB1193_2006_JX051808 Dengue virus 2 strain FSB1193/BOL/06 envelope protein gene, partialcds.
ATGCGCTGCATAGGAATATCAAATAGAGACTTCGTAGAAGGGGTCTCAGG
AGGAAGCTGGGTTGACATAGTCTTAGAACATGGAAGTTGTGTGACGACGA
TGGCAAAAAACAAACCAACATTGGATTTTGAACTAATAAAAACAGAAGCC
AAACAACCTGCCACTCTTAGGAAGTATTGTGTAGAAGCAAAGCTGACCAA
CACAACAACAGAATCCCGTTGCCCAACACAAGGGGAACCCAGTCTAAATG
AAGAGCAGGACAAAAGGTTCATTTGCAAACACTCCATGGTAGACAGAGGA
TGGGGAAATGGATGTGGATTATTCGGAAAGGGAGGCATTGTGACCTGTGC
TATGTTTACATGCAAAAAGAACATGGAAGGAAAAGTCGTGCAGCCAGAAA
ATCTTGAATACACCATCGTGATAACACCTCACTCAGGAGAAGAGCACGCT
GTAGGTAATGACACAGGAAAGCATGGCAAGGAAATCAAAATAACACCACA
GAGTTCCATCACAGAAGCAGAACTGACAGGCTATGGTACTGTCACGATGG
AGTGCTCTCCGAGAACGGGCCTCGACTTCAATGAGATGGTGCTGCTGCAG
ATGGAAGACAAAGCTTGGCTGGTACACAGGCAATGGTTCCTAGATCTGCC
GTTACCATGGCTACCCGGAGCGGACACACAAGGATCAAATTGGATACAGA
AAGAGACATTGGTCACTTTCAAAAATCCCCACGCGAAGAAACAGGATGTC
GTTGTTTTAGGGTCTCAAGAAGGGGCCATGCATACGGCACTCACAGGGGC
CACAGAAATCCAGATGTCATCAGGAAACTTACTGTTCACAGGACATCTCA
AGTGCAGGCTGAGAATGGACAAACTACAGCTCAAAGGAATGTCATACTCT
ATGTGCACAGGAAAGTTTAAAATTGTGAAGGAAATAGCAGAAACGCAACA
TGGAACAATAGTTATCAGAGTACAATATGAAGGGGACGGTTCTCCATGTA
AGATCCCTTTTGAGATAATGGATTTGGAAAAAAGACACGTCTTAGGTCGC
CTGATCACAGTTAACCCAATCGTAACAGAAAAAGATAGCCCAGTCAACAT
AGAAGCAGAACCTCCATTCGGAGACAGCTACATCATCATAGGAGTAGAAC
CGGGACAATTGAAACTCAATTGGTTTAAGAAGGGAAGTTCCATCGGCCAA
ATGTTTGAGACAACGATGAGAGGAGCAAAGAGAATGGCCATTTTAGGTGA
CACAGCCTGGGATTTTGGATCCCTGGGAGGAGTGTTTACATCCATAGGAA
AGGCTCTCCACCAAGTTTTCGGAGCAATCTATGGGGCTGCTTTTAGTGGG
GTCTCATGGACCATGAAAATCCTCATAGGAGTCATCATCACATGGATAGG
AATGAATTCACGTAGCACCTCACTGTCTGTGTCGCTAGTATTGGTGGGAG
TCGTGACACTATACCTGGGAGCTATGGTGCAGGCT-
>Bolivia_FSB1671_2007_JX051804 Dengue virus 2 strain FSB1671/BOL/07 envelope protein gene, partialcds.
ATGCGCTGCATAGGAATATCAAATAGAGACTTCGTAGAAGGGGTCTCAGG
AGGAAGCTGGGTTGACATAGTCTTAGAACATGGAAGTTGTGTGACGACGA
TGGCAAAAAACAAACCAACATTGGATTTTGAACTAATAAAAACAGAAGCC
AAACAACCTGCCACTCTTAGGAAGTATTGTGTAGAAGCAAAGCTGACCAA
CACAACAACAGAATCCCGTTGCCCAACACAAGGGGAACCCAGTCTAAATG
AAGAGCAGGACAAAAGGTTCATTTGCAAACACTCCATGGTAGACAGAGGA
TGGGGAAATGGATGTGGATTATTCGGAAAGGGAGGCATTGTGACCTGTGC
TATGTTTACATGCAAAAAGAACATGGAAGGAAAAGTCGTGCAGCCAGAAA
ATCTTGAATACACCATCGTGATAACACCTCACTCAGGAGAAGAGCACGCT
GTAGGTAATGACACAGGAAAGCATGGCAAGGAAATCAAAATAACACCACA
GAGTTCCATCACAGAAGCAGAACTGACAGGCTATGGTACTGTCACGATGG
AGTGCTCTCCGAGAACGGGCCTCGACTTCAATGAGATGGTGCTGCTGCAG
ATGGAAGACAAAGCTTGGCTGGTACACAGGCAATGGTTCCTAGATCTGCC
GTTACCATGGCTACCCGGAGCGGACACACAAGGATCAAATTGGATACAGA
AAGAGACATTGGTCACTTTCAAAAATCCCCACGCGAAGAAACAGGATGTC
GTTGTTTTAGGGTCTCAAGAAGGGGCCATGCATACGGCACTCACAGGGGC
CACAGAAATCCAGATGTCATCAGGAAACTTACTGTTCACAGGACATCTCA
AGTGCAGGCTGAGAATGGACAAACTACAGCTCAAAGGAATGTCATACTCT
ATGTGCACAGGAAAGTTTAAAATTGTGAAGGAAATAGCAGAAACGCAACA
TGGAACAATAGTTATCAGAGTACAATATGAAGGGGACGGTTCTCCATGTA
AGATCCCTTTTGAGATAATGGATTTGGAAAAAAGACACGTCTTAGGTCGC
CTGATCACAGTTAACCCAATCGTAACAGAAAAAGATAGCCCAGTCAACAT
AGAAGCAGAACCTCCATTTGGAGACAGCTACATCATCATAGGAGTAGAAC
CGGGACAATTGAAACTCAATTGGTTTAAGAAGGGAAGTTCCATCGGCCAA
ATGTTTGAGACAACGATGAGAGGAGCAAAGAGAATGGCCATTTTAGGTGA
CACAGCCTGGGATTTTGGATCCCTGGGAGGAGTGTTTACATCCATAGGAA
AGGCTCTCCACCAAGTTTTCGGAGCAATCTATGGGGCTGCTTTTAGTGGG
GTCTCATGGACCATGAAAATCCTCATAGGAGTCATCATCACATGGATAGG
AATGAATTCACGTAGCACCTCACTGTCTGTGTCGCTAGTATTGGTGGGAG
TCGTGACACTATACCTGGGAGCTATGGTGCAGGCT-
>Bolivia_FSB1704_2007_JX051803 Dengue virus 2 strain FSB1704/BOL/07 envelope protein gene, partialcds.
ATGCGCTGCATAGGAATATCAAATAGAGACTTCGTAGAAGGGGTCTCAGG
AGGAAGCTGGGTTGACATAGTCTTAGAACATGGAAGTTGTGTGACGACGA
TGGCAAAAAACAAACCAACATTGGATTTTGAACTAATAAAAACAGAAGCC
AAACAACCTGCCACTCTTAGGAAGTATTGTGTAGAAGCAAAGCTGACCAA
CACAACAACAGAATCCCGTTGCCCAACACAAGGGGAACCCAGTCTAAATG
AAGAACAGGACAAAAGGTTCATTTGCAAACACTCCATGGTAGACAGAGGA
TGGGGAAATGGATGTGGATTATTCGGAAAGGGAGGCATTGTGACCTGTGC
TATGTTTACATGCAAAAAGAACATGGAAGGAAAAGTCGTGCAGCCAGAAA
ATCTTGAATACACCATCGTGATAACACCTCACTCAGGAGAAGAGCACGCT
GTAGGTAATGACACAGGAAAGCATGGCAAGGAAATCAAAATAACACCACA
GAGTTCCATCACAGAAGCAGAACTGACAGGCTATGGTACTGTCACGATGG
AGTGCTCTCCGAGAACGGGCCTCGACTTCAATGAGATGGTGCTGCTGCAG
ATGGAAGACAAAGCTTGGCTGGTACACAGGCAATGGTTCCTAGATCTGCC
GTTACCATGGCTACCCGGAGCGGACACACAAGGATCAAATTGGATACAGA
AAGAGACATTGGTCACTTTCAAGAATCCCCACGCGAAGAAACAGGATGTC
GTTGTTTTAGGGTCTCAAGAAGGGGCCATGCATACGGCACTCACAGGGGC
CACAGAAATCCAGATGTCATCAGGAAACTTACTGTTCACAGGACATCTCA
AGTGCAGGCTGAGAATGGACAAACTACAGCTCAAAGGAATGTCATACTCT
ATGTGCACAGGAAAGTTTAAAATTGTGAAGGAAATAGCAGAAACGCAACA
TGGAACAATAGTTATCAGAGTACAATATGAAGGGGACGGTTCTCCATGTA
AGATCCCTTTTGAGATAATGGATTTGGAAAAAAGACACGTCTTAGGTCGC
CTGATCACAGTTAACCCAATCGTAACAGAAAAAGATAGCCCAGTCAACAT
AGAAGCAGAACCTCCATTCGGAGACAGCTACATCATCATAGGAGTAGAAC
CGGGACAATTGAAACTCAATTGGTTTAAGAAGGGAAGTTCCATCGGCCAA
ATGTTTGAGACAACGATGAGAGGAGCAAAGAGAATGGCCATTTTAGGTGA
CACAGCCTGGGATTTTGGATCCCTGGGAGGAGTGTTTACATCCATAGGAA
AGGCTCTCCACCAAGTTTTCGGAGCAATCTATGGGGCTGCTTTTAGTGGG
GTCTCATGGACCATGAAAATCCTCATAGGAGTCATCATCACATGGATAGG
AATGAATTCACGTAGCACCTCACTGTCTGTGTCGCTAGTATTGGTGGGAG
TCGTGACACTATACCTGGGAGCTATGGTGCAGGCT-
>Bolivia_FSB1721_2007_JX051802 Dengue virus 2 strain FSB1721/BOL/07 envelope protein gene, partialcds.
ATGCGCTGCATAGGAATATCAAATAGAGACTTCGTAGAAGGGGTCTCAGG
AGGAAGCTGGGTTGACATAGTCTTAGAACATGGAAGTTGTGTGACGACGA
TGGCAAAAAACAAACCAACATTGGATTTTGAACTAATAAAAACAGAAGCC
AAACAACCTGCCACTCTTAGGAAGTATTGTGTAGAAGCAAAGCTGACCAA
CACAACAACAGAATCCCGTTGCCCAACACAAGGGGAACCCAGTCTAAATG
AAGAGCAGGACAAAAGGTTCATTTGCAAACACTCCATGGTAGACAGAGGA
TGGGGAAATGGATGTGGATTATTCGGAAAGGGAGGCATTGTGACCTGTGC
TATGTTTACATGCAAAAAGAACATGGAAGGAAAAGTCGTGCAGCCAGAAA
ATCTTGAATACACCATCGTGATAACACCTCACTCAGGAGAAGAGCACGCT
GTAGGTAATGACACAGGAAAGCATGGCAAGGAAATCAAAATAACACCACA
GAGTTCCATCACAGAAGCAGAACTGACAGGCTATGGTACTGTCACGATGG
AGTGCTCTCCGAGAACGGGCCTCGACTTCAATGAGATGGTGCTGCTGCAG
ATGGAAGACAAAGCTTGGCTGGTACACAGGCAATGGTTCCTAGATCTGCC
GTTACCATGGCTACCCGGAGCGGACACACAAGGATCAAATTGGATACAGA
AAGAGACATTGGTCACTTTCAAAAATCCCCACGCGAAGAAACAGGATGTC
GTTGTTTTAGGGTCTCAAGAAGGGGCCATGCATACGGCACTCACAGGGGC
CACAGAAATCCAGATGTCATCAGGAAACTTACTGTTCACAGGACATCTCA
AGTGCAGGCTGAGAATGGACAAACTACAGCTCAAAGGAATGTCATACTCT
ATGTGCACAGGAAAGTTTAAAATTGTGAAGGAAATAGCAGAAACGCAACA
TGGAACAATAGTTATCAGAGTACAATATGAAGGGGACGGTTCTCCATGTA
AGATCCCTTTTGAGATAATGGATTTGGAAAAAAGACACGTCTTAGGTCGC
CTGATTACAGTTAACCCAATCGTAACAGAAAAAGATAGCCCAGTCAACAT
AGAAGCAGAACCTCCATTCGGAGACAGCTACATCATCATAGGAGTAGAAC
CGGGACAATTGAAACTCAATTGGTTTAAGAAGGGAAGTTCCATCGGCCAA
ATGTTTGAGACAACGATGAGAGGAGCAAAGAGAATGGCCATTTTAGGTGA
CACAGCCTGGGATTTTGGATCCCTGGGAGGAGTGTTTACATCCATAGGAA
AGGCTCTCCACCAAGTTTTCGGAGCAATCTATGGGGCTGCTTTTAGTGGG
GTCTCATGGACCATGAAAATCCTCATAGGAGTCATCATCACATGGATAGG
AATGAATTCACGTAGCACCTCACTGTCTGTGTCGCTAGTATTGGTGGGAG
TCGTGACACTATACCTGGGAGCTATGGTGCAGGCT-
>Bolivia_FSB2033_2007_JX051809 Dengue virus 2 strain FSB2033/BOL/07 envelope protein gene, partialcds.
ATGCGCTGCATAGGAATATCAAATAGAGACTTCGTAGAAGGGGTCTCAGG
AGGAAGCTGGGTTGACATAGTCTTAGAACATGGAAGTTGTGTGACGACGA
TGGCAAAAAACAAACCAACATTGGATTTTGAACTAATAAAAACAGAAGCC
AAACAACCTGCCATTCTTAGGAAGTATTGTGTAGAAGCAAAGCTGACCAA
CACAACAACAGAATCCCGTTGCCCAACACAAGGGGAACCCAGTCTAAATG
AAGAGCAGGACAAAAGGTTCATTTGCAAACACTCCATGGTAGACAGAGGA
TGGGGAAATGGATGTGGATTATTCGGAAAGGGAGGCATTGTGACCTGTGC
TATGTTTACATGCAAAAAGAACATGGAAGGAAAAGTCGTGCAGCCAGAAA
ATCTTGAATACACCATCGTGATAACACCTCACTCAGGAGAAGAGCACGCT
GTAGGTAATGACACAGGAAAGCATGGCAAGGAAATCAAAATAACACCACA
GAGTTCCATCACAGAAGCAGAACTGACAGGCTATGGTACTGTCACGATGG
AGTGCTCTCCGAGAACGGGCCTCGACTTCAATGAGATGGTGCTGCTGCAG
ATGGAAGACAAAGCTTGGTTGGTACACAGGCAATGGTTCCTAGATCTGCC
GTTACCATGGCTACCCGGAGCGGACACACAAGGATCAAATTGGATACAGA
AAGAGACATTGGTCACTTTCAAAAATCCCCACGCGAAGAAACAGGATGTC
GTTGTTTTAGGGTCTCAAGAAGGGGCCATGCATACGGCACTCACAGGGGC
CACAGAAATCCAGATGTCATCAGGAAACTTACTGTTCACAGGACATCTCA
AGTGCAGGCTGAGAATGGACAAACTACAGCTCAAAGGAATGTCATACTCT
ATGTGCACAGGAAAGTTTAAAATTGTGAAGGAAATAGCAGAAACGCAACA
TGGAACAATAGTTATCAGAGTACAATATGAAGGGGACGGTTCTCCATGTA
AGATCCCTTTTGAGATAATGGATTTGGAAAAAAGACACGTCTTAGGTCGC
CTGATCACAGTTAACCCAATCGTAACAGAAAAAGATAGCCCAGTCAACAT
AGAAGCAGAACCTCCATTCGGAGACAGCTACATCATCATAGGAGTAGAAC
CGGGACAATTGAAACTCAATTGGTTTAAGAAGGGAAGTTCCATCGGCCAA
ATGTTTGAGACAACGATGAGAGGAGCAAAGAGAATGGCCATTTTAGGTGA
CACAGCCTGGGATTTTGGATCCCTGGGAGGAGTGTTTACATCCATAGGAA
AGGCTCTCCACCAAGTTTTCGGAGCAATCTATGGGGCTGCTTTTAGTGGG
GTCTCATGGACCATGAAAATCCTCATAGGAGTCATCATCACATGGATAGG
AATGAATTCACGTAGCACCTCACTGTCTGTGTCGCTAGTATTGGTGGGAG
TCGTGACACTATACCTGGGAGCTATGGTGCAGGCT-
>Bolivia_FSB2080_2007_JX051806 Dengue virus 2 strain FSB2080/BOL/07 envelope protein gene, partialcds.
ATGCGTTGCATAGGAATATCAAATAGAGACTTCGTAGAAGGGGTTTCAGG
AGGAAGCTGGGTTGACATAGTCTTAGAACATGGAAGTTGTGTGACGACGA
TGGCAAAAAATAAACCAACATTGGATTTTGAACTGATAAAAACAGAAGCC
AAACAACCTGCCACTCTAAGGAAGTACTGTATAGAAGCAAAGCTGACCAA
TACAACAACAGAATCTCGTTGCCCAACACAAGGGGAACCCAGTCTAAATG
AAGAGCAGGACAAAAGGTTCATCTGCAAACACTCCATGGTAGACAGAGGA
TGGGGAAATGGATGTGGATTATTTGGAAAAGGAGGCATTGTGACCTGTGC
TATGTTCACATGCAAAAAGAACATGGAAGGAAAAGTCGTGCTGCCAGAAA
ATCTGGAATACACCATCGTGATAACACCCCACTCAGGAGAAGAGCACGCT
GTAGGTAATGACACAGGAAAACATGGCAAGGAAATCAAAATAACACCACA
GAGTTCCATCACAGAAGCAGAACTGACAGGCTATGGCACTGTCACGATGG
AGTGCTCTCCGAGAACGGGCCTCGACTTCAATGAGATGGTGCTGCTGCAA
ATGGAAGAGAAAGCTTGGCTGGTGCACAGGCAATGGTTCCTAGACCTGCC
GTTACCATGGCTACCCGGAGCGGACACACAAGGATCAAATTGGATACAGA
AAGAGACATTGGTCACTTTCAAAAATCCCCACGCGAAGAAACAGGATGTC
GTTGTTTTAGGATCTCAAGAAGGGGCCATGCACACGGCACTCACGGGGGC
CACAGAAATTCAGATGTCATCAGGAAACTTACTGTTCACAGGACATCTCA
AGTGCAGGCTGAGAATGGACAAACTACAGCTCAAAGGAATGTCATACTCT
ATGTGTACAGGAAAGTTTAAAATTGTGAAGGAAATAGCAGAAACACAACA
TGGAACAATAGTTATCAGAGTACAATATGAAGGGGACGGCTCTCCATGTA
AGATCCCTTTTGAGATAATGGATTTGGAAAAAAGACACGTCTTAGGTCGC
CTGATTACAGTTAACCCAATCGTAACAGAAAAAGATAGCCCAGTCAACAT
AGAAGCAGAACCTCCATTCGGAGACAGCTACATCATCATAGGAGTAGAGC
CGGGACAATTGAAACTCAATTGGTTTAAGAAGGGAAGTTCCATTGGCCAA
ATGTTTGAGACAACAATGAGAGGAGCGAAGAGAATGGCCATATTAGGTGA
CACAGCCTGGGGCTTTGGATCCCTGGGAGGAGTGTTTACATCYATAGGAA
AGGCTCTCCATCAAGTTTTCGGAGCAATCTATGGGGCTGCTTTTAGTGGG
GTCTCATGGACTATGAAAATCCTCATAGGAGTCATCATCACATGGATAGG
AATGAATTCACGTAGCACCTCACTGTCTGTGTCGCTAGTATTGGTGGGAG
TCGTGACACTGTACCTGGGAGCTATGGTGCAGGCT-
>Bolivia_FSB3355_2010_JX051811 Dengue virus 2 strain FSB3355/BOL/10 envelope protein gene, partialcds.
ATGCGCTGCATAGGAATATCAAATAGAGACTTCGTAGAAGGGGTTTCAGG
AGGAAGCTGGGTTGATATCGTTTTAGAACATGGAAGTTGTGTGACGACGA
TGGCAAAAAACAAACCAACATTGGATTTTGAACTGATAAAAACAGAAGCC
AAACAACCTGCCACTCTAAGGAAGTACTGTATAGAAGCAAAGCTGACCAA
CACAACAACAGAATCACGTTGCCCAACACAAGGGGAACCCAGTCTAAATG
AAGAGCAGGACAAAAGGTTCATCTGCAAACACTCCATGGTAGACAGAGGA
TGGGGAAATGGATGTGGATTATTTGGAAAGGGAGGCATTGTGACCTGTGC
TATGTTTACATGCAAAAAGAACATGGAAGGAAAAATCGTACAGCCAGAAA
ATTTGGAATACACCATCGTGATAACACCTCACTCAGGAGAAGAGCACGCT
GTAGGTAATGACACAGGAAAGCATGGAAAGGAAATCAAAATAACACCACA
GAGTTCCACCACAGAAGCAGAACTGACAGGCTATGGCACTGTCACGATGG
AGTGCTCTCCGAGAACGGGCCTCGACTTCAATGAGATGGTGCTGCTGCAG
ATGGAAGACAAAGCTTGGCTGGTGCACAGGCAATGGTTCCTAGACCTGCC
GTTGCCATGGCTACCCGGAGCGGATACACAAGGATCAAATTGGATACAGA
AAGAGACATTGGTCACTTTCAAAAATCCCCACGCCAAGAAACAGGATGTC
GTTGTCTTAGGGTCTCAAGAAGGGGCCATGCACACGGCACTCACAGGGGC
TACAGAAATCCAGATGTCATCAGGAAACTTACTGTTCACGGGACATCTCA
AGTGCAGGCTGAGAATGGACAAACTACAGCTCAAAGGAATGTCATACTCT
ATGTGTACAGGAAAGTTTAAAATCGTGAAGGAAATAGCAGAAACACAACA
TGGAACAATAGTTATCAGAGTACAATATGAAGGGGACGGTTCTCCATGTA
AGATCCCTTTTGAGATAACAGATTTGGAAAAAAGACACGTCTTAGGACGC
CTGATTACAGTTAACCCAATCGTAACAGAAAAAGATAGCCCAGTCAACAT
AGAAGCAGAACCCCCATTCGGAGACAGTTACATCATCGTAGGAGTAGAGC
CGGGACAACTGAAACTCAATTGGTTTAAGAAGGGAAGTTCCATCGGCCAA
ATGTTTGAGACAACAATGAGAGGAGCAAAGAGAATGGCCATTTTAGGTGA
CACAGCCTGGGATTTTGGATCCCTGGGAGGAGTGTTTACATCTATAGGAA
AGGCTCTCCATCAAGTTTTCGGAGCAATCTATGGGGCTGCTTTTAGTGGG
GTCTCATGGACTATGAAAATCCTCATAGGAGTCATCATCACATGGATAGG
AATGAATTCACGTAGCACCTCACTGTCTGTGTCGCTAGTATTGGTGGGAG
TCGTGACACTGTACCTGGGAGCTATGGTGCAGGCT-
>Bolivia_FSB3514_2010_JX051807 Dengue virus 2 strain FSB3514/BOL/10 envelope protein gene, partialcds.
ATGCGCTGCATAGGAATATCAAATAGAGACTTCGTAGAAGGGGTTTCAGG
AGGAAGCTGGGTTGATATCGTTTTAGAACATGGAAGTTGTGTGACGACGA
TGGCAAAAAACAAACCAACATTGGATTTTGAACTGATAAAAACAGAAGCC
AAACAACCTGCCACTCTAAGGAAGTACTGTATAGAAGCAAAGCTGACCAA
CACAACAACAGAATCACGTTGCCCAACACAAGGGGAACCCAGTCTAAATG
AAGAGCAGGACAAAAGGTTCATCTGCAAACACTCCATGGTAGACAGAGGA
TGGGGAAATGGATGTGGATTATTTGGAAAGGGAGGCATTGTGACCTGTGC
TATGTTTACATGCAAAAAGAACATGGAAGGAAAAATCGTACAGCCAGAAA
ATTTGGAATACACCATCGTGATAACACCTCACTCAGGAGAAGGGCACGCT
GTAGGTAATGACCCCGGAAAGCATGGAAAGGAAATCAAAATAACACCACA
GAGTTCCACCACAGAAGCAGAACTGACAGGCTATGGCACTGTCACGATGG
AGTGCTCTCCGAGAACGGGCCTCGACTTCAATGAGATGGTGCTGCTGCAG
ATGGAAGACAAAGCTTGGCTGGTGCACAGGCAATGGTTCCTAGACCTGCC
GTTGCCATGGCTACCCGGAGCGGATACACAAGGATCAAATTGGATACAGA
AAGAGACATTGGTCACTTTCAAAAATCCCCACGCCAAGAAACAGGATGTC
GTTGTCTTAGGGTCTCAAGAAGGGGCCATGCACACGGCACTCACAGGGGC
TACAGAAATCCAGATGTCATCAGGAAACTTACTGTTCACGGGACATCTCA
AGTGCAGGCTGAGAATGGACAAACTACAGCTCAAAGGAATGTCATACTCT
ATGTGTACAGGAAAGTTTAAAATCGTGAAGGAAATAGCAGAAACACAACA
TGGAACAATAGTTATCAGAGTACAATATGAAGGGGACGGTTCTCCATGTA
AGATCCCTTTTGAGATAACAGATTTGGAAAAAAGACACGTCTTAGGACGC
CTGATTACAGTTAACCCAATCGTAACAGAAAAAGATAGCCCAGTCAACAT
AGAAGCAGAACCCCCATTCGGAGACAGTTACATCATCGTAGGAGTAGAGC
CGGGACAACTGAAACTCAATTGGTTTAAGAAGGGAAGTTCCATCGGCCAA
ATGTTTGAGACAACAATGAGAGGAGCAAAGAGAATGGCCATTTTAGGTGA
CACAGCCTGGGATTTTGGATCCCTGGGAGGAGTGTTTACATCTATAGGAA
AGGCTCTCCATCAAGTTTTCGGAGCAATCTATGGGGCTGCTTTTAGTGGG
GTCTCATGGACTATGAAAATCCTCATAGGAGTCATCATCACATGGATAGG
AATGAATTCACGTAGCACCTCACTGTCTGTGTCGCTAGTATTGGTGGGAG
TCGTGACACTGTACCTGGGAGCTATGGTGCAGGCT-
>Bolivia_FSB3528_2010_JX051810 Dengue virus 2 strain FSB3528/BOL/10 envelope protein gene, partialcds.
ATGCGCTGCATAGGAATATCAAATAGAGACTTCGTAGAAGGGGTTTCAGG
AGGAAGCTGGGTTGATATCGTTTTAGAACATGGAAGTTGTGTGACGACGA
TGGCAAAAAACAAACCAACATTGGATTTTGAACTGATAAAAACAGAAGCC
AAACAACCTGCCACTCTAAGGAAGTACTGTATAGAAGCAAAGCTGACCAA
CACAACAACAGAATCACGTTGCCCAACACAAGGGGAACCCAGTCTAAATG
AAGAGCAGGACAAAAGGTTCATCTGCAAACACTCCATGGTAGACAGAGGA
TGGGGAAATGGATGTGGATTATTTGGAAAGGGAGGCATTGTGACCTGTGC
TATGTTTACATGCAAAAAGAACATGGAAGGAAAAATCGTACAGCCAGAAA
ATTTGGAATACACCATCGTGATAACACCTCACTCAGGAGAAGAGCACGCT
GTAGGTAATGACACAGGAAAGCATGGAAAGGAAATCAAAATAACACCACA
GAGTTCCACCACAGAAGCAGAACTGACAGGCTATGGCACTGTCACGATGG
AGTGCTCTCCGAGAACGGGCCTCGACTTCAATGAGATGGTGCTGCTGCAG
ATGGAAGACAAAGCTTGGCTGGTGCACAGGCAATGGTTCCTAGACCTGCC
GTTGCCATGGCTACCCGGAGCGGATACACAAGGATCAAATTGGATACAGA
AAGAGACATTGGTCACTTTCAAAAATCCCCACGCCAAGAAACAGGATGTC
GTTGTCTTAGGGTCTCAAGAAGGGGCCATGCACACGGCACTCACAGGGGC
TACAGAAATCCAGATGTCATCAGGAAACTTACTGTTCACGGGACATCTCA
AGTGCAGGCTGAGAATGGACAAACTACAGCTCAAAGGAATGTCATACTCT
ATGTGTACAGGAAAGTTTAAAATCGTGAAGGAAATAGCAGAAACACAACA
TGGAACAATAGTTATCAGAGTACAATATGAAGGGGACGGTTCTCCATGTA
AGATCCCTTTTGAGATAACAGATTTGGAAAAAAGACACGTCTTAGGACGC
CTGATTACAGTTAACCCAATCGTAACAGAAAAAGATAGCCCAGTCAACAT
AGAAGCAGAACCCCCATTCGGAGACAGTTACATCATCGTAGGAGTAGAGC
CGGGACAACTGAAACTCAATTGGTTTAAGAAGGGAAGTTCCATCGGCCAA
ATGTTTGAGACAACAATGAGAGGAGCAAAGAGAATGGCCATTTTAGGTGA
CACAGCCTGGGATTTTGGATCCCTGGGAGGAGTGTTTACATCTATAGGAA
AGGCTCTCCATCAAGTTTTCGGAGCAATCTATGGGGCTGCTTTTAGTGGG
GTCTCATGGACTATGAAAATCCTCATAGGAGTCATCATCACATGGATAGG
AATGAATTCACGTAGCACCTCACTGTCTGTGTCGCTAGTATTGGTGGGAG
TCGTGACACTGTACCTGGGAGCTATGGTGCAGGCT-
>Bolivia_FSB407_2003_JX051801 Dengue virus 2 strain FSB407/BOL/03 envelope protein gene, partialcds.
ATGCGCTGCATAGGAATATCAAATAGAGACTTCGTAGAAGGGGTCTCAGG
AGGAAGCTGGGTTGACATAGTCTTAGAACATGGAAGTTGTGTGACGACGA
TGGCAAAAAACAAACCAACATTGGATTTTGAACTAATAAAAACAGAAGCC
AAACAACCTGCCACTCTTAGGAAGTACTGTGTAGAAGCAAAGCTGACCAA
CACAACAACAGAATCCCGTTGCCCAACACAAGGGGAACCCAGTCTAAATG
AAGAGCAGGACAAAAGGTTCATTTGCAAACACTCCATGGTAGACAGAGGA
TGGGGAAATGGATGTGGATTATTTGGAAAGGGAGGCATTGTGACCTGTGC
TATGTTTACATGCAAAAAGAACATGGAAGGAAAAGTCGTGCAGCCAGAAA
ATCTTGAATACACCATCGTGATAACACCTCACTCAGGAGAAGAGCACGCT
GTAGGTAATGACACAGGAAAGCATGGCAAGGAAATCAAAATAACACCACA
GAGTTCCATCACAGAAGCAGAACTGACAGGCTATGGTACTGTCACGATGG
AGTGCTCTCCGAGAACGGGCCTCGACTTCAATGAGATGGTGCTGCTGCAG
ATGGAAGACAAAGCTTGGCTGGTACACAGGCAATGGTTCCTAGATCTGCC
GTTACCATGGCTACCCGGAGCGGACACACAAGGATCAAATTGGATACAGA
AAGAGACATTGGTCACTTTCAAAAATCCCCACGCGAAGAAACAGGATGTC
GTTGTTTTAGGGTCTCAAGAAGGGGCCATGCATACGGCACTCACAGGGGC
CACAGAAATCCAGATGTCATCAGGAAACTTACTGTTCACAGGACATCTCA
AGTGCAGGCTGAGAATGGACAAACTACAGCTCAAAGGAATGTCATACTCT
ATGTGCACAGGAAAGTTTAAAATTGTGAAGGAAATAGCAGAAACGCAACA
TGGAACAATAGTTATCAGAGTACAATATGAAGGGGACGGTTCTCCATGTA
AGATCCCTTTTGAGATAATGGATTTGGAAAAAAGACACGTCTTAGGTCGC
CTGATCACAGTTAACCCAATCGTAACAGAAAAAGATAGCCCAGTCAACAT
AGAAGCAGAACCTCCATTCGGAGACAGCTACATCATCATAGGAGTAGAGC
CGGGACAATTGAAACTCAATTGGTTTAAGAAGGGAAGTTCCATCGGCCAA
ATGTTTGAGACAACGATGAGAGGAGCAAAGAGAATGGCCATTTTAGGTGA
CACAGCCTGGGATTTTGGATCCCTGGGAGGAGTGTTTACATCCATAGGAA
AGGCTCTCCACCAAGTTTTCGGAGCAATCTATGGGGCTGCTTTTAGTGGG
GTCTCATGGACTATGAAAATCCTCATAGGAGTCATCATCACATGGATAGG
AATGAATTCACGTAGCACCTCACTGTCTGTGTCGCTAGTATTGGTGGGAG
TCGTGACACTATACCTGGGAGCTATGGTGCAGGCT-
>Brazil_64022_1998_AF489932
ATGCGTTGCATAGGAATATCAAATAGAGACTTCGTAGAAGGGGTATCAGG
AGGAAGCTGGGTTGACATAGTCTTAGAACATGGAAGTTGTGTGACGACGA
TGGCAAAAAATAAACCAACATTGGATTTTGAACTGATAAAAACAGAAGCC
AAACAACCTGCCACCCTAAGGAAGTACTGTATAGAAGCAAAGCTGACCAA
CACAACAACAGAATCTCGTTGCCCAACACAAGGGGAACCCAGTCTAAATG
AAGAGCAGGACAAAAGGTTCATCTGCAAACACTCCATGGTAGACAGAGGA
TGGGGAAATGGATGTGGATTATTTGGAAAAGGAGGCATTGTGACCTGTGC
TATGTTCACATGCAAAAAGAACATGGAAGGAAAAGTCGTGCTGCCAGAAA
ATCTGGAATACACCATCGTGATAACACCTCACTCAGGAGAAGAGCACGCT
GTAGGTAATGACACAGGAAAACATGGCGAGGAAATCAAAATAACACCACA
GAGTTCCATCACAGAAGCAGAACTGACAGGCTATGGCACTGTCACGATGG
AGTGCTCTCCGAGAACGGGCCTCGACTTCAATGAGATGGTGCTGCTGCAG
ATGGAAGAGAAAGCTTGGCTGGTGCACAGGCAATGGTTCCTAGACCTGCC
GTTACCATGGCTACCCGGAGCGGACACACAAGGATCAAATTGGATACAGA
AAGAGACATTGGTCACTTTCAAAAATCCCCACGCGAAGAAACAGGATGTC
GTTGTTTTAGGATCTCAAGAAGGGGCCATGCACACGGCACTCACAGGGGC
CACAGAAATCCAGATGTCATCAGGAAACTTACTGTTCACAGGACATCTCA
AGTGTAGGCTGAGAATGGACAAACTACAGCTCAAAGGAATGTCATACTCT
ATGTGTACAGGAAAGTTTAAAATTGTGAAGGAAATAGCAGAAACACAACA
TGGAACAATAGTTATCAGAGTACAATATGAAGGGGACGGCTCTCCATGCA
AGATCCCTTTTGAGATAATGGATTTGGAAAAAAGACACGCCTTAGGTCGC
CTGATTACAGTTAACCCAATCGTAACAGAAAAAGATAGCCCAGTCAACAT
AGAAGCAGAACCTCCATTCGGAGACAGCTACATCATCATAGGAGTAGAGC
CGGGACAACTGAAGCTCAATTGGTTTAAGAAGGGAAGTTCCATCGGCCAA
ATGTTTGAGACAACAATGCGAGGAGCAAAGAGAATGGCCATATTAGGTGA
CACAGCCTGGGATTTTGGATCCCTGGGAGGAGTGTTTACATCTATAGGAA
AGGCTCTCCACCAAGTTTTCGGAGCAATCTATGGGGCTGTTTTTAGTGGG
GTCTCATGGACTATGAAAATCCTCATAGGAGTCATCATCACATGGATAGG
AATGAATTCACGTAGTACCTCACTGTCTGTGTCACTAGTATTGGTGGGAG
TCGTGACACTGTACCTGGGAGCTATGGTGCAGGCT-
>Brazil_Bahia_0066_2009_HQ012529
ATGCGCTGCATAGGAATATCAAATAGAGACTTCGTAGAAGGGGTTTCAGG
AGGAAGCTGGGTTGACATCGTTTTAGAACATGGAAGTTGTGTGACGACGA
TGGCAAAAAACAAACCAACATTGGATTTTGAACTGATAAAAACAGAAGCC
AAACAACCTGCCACTCTAAGGAAGTACTGTATAGAAGCAAAGCTGACCAA
CACAACAACAGAATCGCGTTGCCCAACACAAGGGGAACCCAGTCTAAATG
AGGAGCAGGACAAAAGGTTCATCTGCAAACACTCCATGGTAGACAGAGGA
TGGGGAAATGGATGTGGATTATTTGGAAAGGGAGGCATTGTGACCTGTGC
TATGTTTACATGCAAAAAGAACATGGAAGGAAAAATCGTACAGCCAGAAA
ATTTGGAATACACCATCGTGATAACACCTCACTCAGGAGAAGAGCACGCT
GTAGGTAATGACACAGGAAAGCATGGAAAGGAAATCAAAATAACACCACA
GAGTTCCACCACAGAAGCAGAACTGACAGGCTATGGCACTGTCACGATGG
AGTGCTCTCCGAGAACAGGCCTCGACTTCAATGAGATGGTGCTGCTGCAG
ATGGAAGACAAAGCTTGGCTGGTGCACAGGCAATGGTTCCTAGACCTGCC
GTTGCCATGGCTACCCGGAGCGGATACACAAGGATCAAATTGGATACAGA
AAGAGACATTGGTCACTTTCAAAAATCCCCACGCCAAGAAACAGGATGTC
GTTGTCTTAGGGTCTCAAGAAGGGGCCATGCACACGGCACTCACAGGGGC
TACAGAAATCCAGATGTCATCAGGAAACTTACTGTTCACGGGACATCTCA
AGTGCAGGCTGAGAATGGACAAACTACAGCTCAAAGGAATGTCATACTCT
ATGTGTACAGGAAAGTTTAAAATCGTGAAGGAAATAGCAGAAACACAACA
TGGAACAATAGTCATCAGAGTACAATATGAAGGGGACGGTTCTCCATGTA
AGATCCCTTTTGAGATAACAGATTTGGAAAAAAGACACGTCTTAGGACGC
CTGATTACAGTTAACCCAATCGTAACAGAAAAAGATAGCCCAGTCAACAT
AGAAGCAGAACCCCCATTCGGAGACAGTTACATCATCGTAGGAGTAGAGC
CGGGACAACTGAAACTCAATTGGTTTAAGAAGGGAAGTTCCATCGGCCAA
ATGTTTGAGACAACAATGAGAGGAGCAAAGAGAATGGCCATTTTAGGTGA
CACAGCCTGGGATTTTGGATCCCTGGGAGGAGTGTTTACATCTATAGGAA
AGGCTCTCCATCAAGTTTTCGGAGCAATCTATGGGGCTGCTTTTAGTGGG
GTCTCATGGACTATGAAAATCCTCATAGGAGTCATCATCACATGGATAGG
AATGAATTCACGTAGCACCTCACTGTCTGTGTCGCTAGTATTGGTGGGAG
TCGTGACACTGTACCTGGGAGCTATGGTGCAGGCT-
>Brazil_Bahia_44298_1991_HQ012508
ATGCGTTGCATAGGAATATCAAATAGAGACTTCGTAGAAGGGGTTTCAGG
AGGAAGCTGGGTTGACATAGTCTTAGAACATGGAAGTTGTGTGACGACGA
TGGCAAAAAATAAACCAACATTGGATTTTGAACTGATAAAAACAGAAGCC
AAACAACCTGCCACTCTAAGGAAGTACTGTATAGAAGCAAAGCTGACCAA
TACAACAACAGAATCTCGTTGCCCAACACAAGGGGAACCCAGTCTAAATG
AAGAGCAGGACAAAAGGTTCATCTGCAAACACTCCATGGTAGACAGAGGA
TGGGGAAATGGATGTGGATTATTTGGAAAAGGAGGCATTGTGACCTGTGC
TATGTTCACATGCAAAAAGAACATGGAAGGAAAAGTCGTGCTGCCAGAAA
ATCTGGAATACACCATCGTGATAACACCTCACTCAGGAGAAGAGCACGCT
GTAGGTAATGACACAGGAAAACATGGCGAGGAAATCAAAATAACACCACA
GAGTTCCATCACAGAAGCAGAACTGACAGGCTATGGCACTGTCACGATGG
AGTGCTCTCCGAGAACGGGCCTCGACTTCAATGAGATGGTGCTGCTGCAA
ATGGAAGAGAAAGCTTGGCTGGTGCACAGGCAATGGTTCCTAGACCTGCC
GTTACCATGGCTACCCGGAGCGGACACACAAGGATCAAATTGGATACAGA
AAGAGACATTGGTCACTTTCAAAAATCCCCACGCGAAGAAACAGGATGTC
GTTGTTTTAGGATCTCAAGAAGGGGCCATGCACACGGCACTCACAGGGGC
CACAGAAATCCAGATGTCATCAGGAAACTTACTGTTCACAGGACATCTCA
AGTGCAGGCTGAGAATGGACAAACTACAGCTCAAAGGAATGTCATACTCT
ATGTGTACAGGAAAGTTTAAAATTGTGAAGGAAATAGCAGAAACACAACA
TGGAACAATAGTTATCAGAGTACAATATGAAGGGGACGGCTCTCCATGTA
AGATCCCTTTTGAGATAATGGATTTGGAAAAAAGACACGTCTTAGGTCGC
CTGATTACAGTTAACCCAATCGTAACAGAAAAAGATAGCCCAGTCAACAT
AGAAGCAGAACCTCCATTCGGAGACAGCTACATCATCATAGGAGTAGAGC
CGGGACAATTGAAACTCAATTGGTTTAAGAAGGGAAGTTCCATCGGCCAA
ATGTTTGAGACAACAATGAGAGGAGCGAAGAGAATGGCCATATTAGGTGA
CACAGCCTGGGATTTTGGATCCCTGGGAGGAGTGTTTACATCTATAGGAA
AGGCTCTCCACCAAGTTTTCGGAGCAATCTATGGGGCTGCTTTTAGTGGG
GTCTCATGGACTATGAAAATCCTCATAGGAGTCATCATCACATGGATAGG
AATGAATTCACGTAGCACCTCACTGTCTGTGTCACTAGTATTGGTGGGAG
TCGTGACACTGTACCTGGGAGCTATGGTGCAGGCT-
>Brazil_Bahia_55803_96HQ012513
ATGCGTTGCATAGGAATATCAAATAGAGACTTCGTAGAAGGGGTTTCAGG
AGGAAGCTGGGTTGACATAGTCTTAGAACATGGAAGTTGTGTGACGACGA
TGGCAAAAAATAAACCAACATTGGATTTTGAACTGATAAAAACAGAAGCC
AAACAACCTGCCACTTTAAGGAAGTACTGTATAGAAGCAAAGCTGACCAA
TACAACAACAGAATCTCGTTGCCCAACACAAGGGGAACCCAGTCTAAATG
AAGAGCAGGACAAAAGGTTCATCTGCAAACACTCCATGGTAGACAGAGGA
TGGGGAAATGGATGTGGATTATTTGGAAAAGGAGGCATTGTGACCTGTGC
TATGTTCACATGCAAAAAGAACATGGAAGGAAAAGTCGTGCTGCCAGAAA
ATCTGGAATACACCATCGTGATAACACCTCACTCAGGAGAAGAGCACGTT
GTAGGTAATGACACAGGAAAACATGGCGAGGAAATCAAAATAACACCACA
GAGTTCCATCACAGAAGCAGAACTGACAGGCTATGGCACTGTCACGATGG
AGTGCTCTCCGAGAACGGGCCTCGACTTCAATGAGATGGTGCTGCTGCAG
ATGGAAGAGAAAGCTTGGCTGGTGCACAGGCAATGGTTCCTAGACCTGCC
GTTACCATGGCTACCCGGAGCGGACACACAAGGATCAAATTGGATACAGA
AAGAGACATTGGTCACTTTCAAAAATCCCCACGCGAAGAAACAGGATGTC
GTTGTTTTAGGATCTCAAGAAGGGGCCATGCACACGGCACTCACAGGGGC
CACAGAAATCCAGATGTCATCAGGAAACTTACTGTTCACAGGACATCTCA
AGTGCAGGCTGAGAATGGACAAACTACAGCTCAAAGGAATGTCATACTCT
ATGTGTACAGGAAAGTTTAAAATTGTGAAGGAAATAGCAGAAACACAACA
TGGAACAATAGTTATCAGAGTACAATATGAAGGGGACGGCTCTCCATGTA
AGATCCCTTTTGAGATAATGGATTTGGAAAAAAGACACGTCTTAGGCCGC
CTGATTACAGTTAACCCAATCGTAACAGAAAAAGATAGCCCAGTCAACAT
AGAAGCAGAACCTCCATTCGGAGACAGCTACATCATCATAGGAGTAGAGC
CGGGACAATTGAAACTCAATTGGTTTAAGAAGGGAAGTTCCATCGGCCAA
ATGTTTGAGACAACAATGAGAGGAGCGAAGAGAATGGCCATATTAGGTGA
CACAGCCTGGGATTTTGGATCCCTGGGAGGAGTGTTTACATCTATAGGAA
AGGCTCTCCACCAAGTTTTCGGAGCAATCTATGGGGCCGCTTTTAGTGGG
GTCTCATGGACTATGAAAATCCTCATAGGAGTCATCATCACATGGATAGG
AATGAATTCACGTAGTACCTCACTGTCTGTGTCACTAGTATTGGTGGGAG
TCGTGACACTGTACCTGGGAGCTATGGTGCAGGCT-
>Brazil_bel161082_AY644452
ATGCGTTGCATAGGAATATCAAATAGAGACTTCGTAGAAGGGGTTTCAGG
AGGAAGCTGGGTTGACATAGTCTTAGAACATGGAAGTTGTGTGACGACGA
TGGCAAAAAATAAACCAACATTGGATTTTGAACTGATAAAAACAGAAGCC
AAACAACCTGCCACTCTAAGGAAGTACTGTATAGAAGCAAAGCTGACCAA
TACAACAACAGAATCTCGTTGCCCAACACAAGGGGAACCCAGTCTAAATG
AAGAGCAGGACAAAAGGTTCATCTGCAAACACTCCATGGTAGACAGAGGA
TGGGGAAATGGATGTGGATTATTTGGAAAAGGAGGCATTGTGACCTGTGC
TATGTTCACATGCAAAAAGAACATGGAAGGAAAAGTCGTGCTGCCAGAAA
ATCTGGAATACACCATCGTGATAACACCTCACTCAGGAGAAGAGCACGCT
GTAGGTAATGACACAGGAAAACATGGCGAGGAAATCAAAATAACACCACA
GAGTTCCATCACAGAAGCAGAACTGACAGGCTATGGCACTGTCACGATGG
AGTGCTMTCCGAGAACGGGCCTCGACTTCAATGAAATGGTGCTGCTGCAG
ATGGAAGAGAAAGCTTGGCTGGTGCACAGGCAATGGTTCCTAGACCTGCC
ATTACCATGGCTACCCGGAGCGGACACACAAGGATCAAATTGGATACAGA
AAGAGACATTGGTCACTTTCAAAAATCCCCACGCGAAGAAACAGGATGTC
GTTGTTTTAGGATCTCAAGAAGGGGCCATGCACACGGCACTCACAGGGGC
CACAGAAATCCAGATGTCATCAGGAAACTTACTGTTTACAGGACATCTCA
AGTGCAGGCTGAGAATGGACAAACTACAGCTCAAAGGAATGTCATACTCT
ATGTGTACAGGAAAGTTTAAAATTGTGAAGGAAATAGCAGAAACACAACA
TGGAACAATAGTTATCAGAGTACAATATGAAGGGGACGGCTCTCCATGTA
AGATCCCTTTTGAGATAATGGATTTGGAAAAAAGACACGTCTTAGGTCGC
CTGATTACAGTTAACCCAATCGTAACAGAAAAAGATAGCCCAGTCAACAT
AGAAGCAGAACCTCCATTCGGAGACAGCTACATCATCATAGGAGTAGAGC
CGGGACAATTGAAACTCAATTGGTTTAAGAAGGGAAGTTCCATCGGCCAA
ATGTTTGAGACAACAATGAGAGGAGCGAAGAGAATGGCCATATTAGGTGA
CACAGCCTGGGATTTTGGATCCCTGGGAGGAGTGTTTACATCTATAGGAA
AGGCTCTCCACCAAGTTTTCGGAGCAATCTATGGGGCTGCTTTTAGTGGG
GTCTCATGGACTATGAAAATCCTCATAGGAGTCATCATCACATGGATAGG
AATGAATTCACGTAGCACCTCACTGTCTGTGTCACTAGTATTGGTGGGAG
TCGTGACACTGTACCTGGGAGCTATGGTGCAGGCT-
>Brazil_BEL63650_AY775307
ATGCGTTGCATAGGAATGTCAAATAGAGACTTCGTAGAAGGGGTTTCAGG
AGGAAGCTGGGTTGACATAGTCTTAGAACATGGAAGTTGTGTGACGACGA
TGGCAAAAAATAAACCAACATTGGATTTTGAACTGATAAAAACAGAAGCC
AAACAACCTGCCACTCTAAGGAAGTACTGTATAGAAGCAAAGCTGACCAA
TACAACAACAGAATCTCGTTGCCCAACACAAGGGGAACCCAGTCTAAATG
AAGAGCAGGACAAAAGGTTCATCTGCAAACACTCCATGGTAGACAGAGGA
TGGGGAAATGGATGTGGATTATTTGGAAAAGGAGGCATTGTGACCTGTGC
TATGTTCACATGCAAAAAGAACATGGAAGGAAAAGTCGTGCTGCCAGAAA
ATCTGGAATACACCATCGTGATAACACCTCACTCAGGAGAAGAGCACGCT
GTAGGTAATGACACAGGAAAACATGGCGAGGAAATCAAAATAACACCACA
GAGTTCCATCACAGAAGCAGAACTGACAGGCTATGGCACTGTCACGATGG
AGTGCTCTCCGAGAACGGGCCTCGACTTCAATGAAATGGTGCTGCTGCAG
ATGGAAGAGAAAGCTTGGCTGGTGCACAGGCAATGGTTCCTAGACCTGCC
ATTACCATGGCTACCCGGAGCGGACACACAAGGATCAAATTGGATACAGA
AAGAGACATTGGTCACTTTCAAAAATCCCCACGCGAAGAAACAGGATGTC
GTTGTTTTAGGATCTCAAGAAGGGGCCATGCACACGGCACTCACAGGGGC
CACAGAAATCCAGATGTCATCAGGAAACTTACTGTTCACAGGACATCTCA
AGTGCAGGCTGAGAATGGACAAACTACAGCTCAAAGGAATGTCATACTCT
ATGTGCACAGGAAAGTTTAAAATTGTGAAGGAAATAGCAGAAACACAACA
TGGAACAATAGTTATCAGAGTACAATATGAAGGGGACGGTTCTCCATGTA
AGATCCCTTTTGAGATAATGGATTTGGAAAAAAGACACGTCTTAGGTCGC
CTGATTACAGTTAACCCAATCGTAACAGAAAAAGATAGCCCAGTCAACAT
AGAAGCAGAACCTCCATTCGGAGACAGCTACATCATCATAGGAGTAGAGC
CGGGACAATTGAAACTCAATTGGTTTAAGAAGGGAAGTTCCATCGGCCAA
ATGTTTGAGACAACAATGAGAGGAGCAAAGAGAATGGCCATTTTAGGTGA
CACAGCCTGGGATTTTGGATCCCTGGGAGGAGTGTTTACATCTATAGGAA
AGGCTCTCCACCAAGTTTTCGGAGCAATCTATGGGGCTGCTTTTAGTGGG
GTCTCATGGACTATGAAAATCCTCATAGGAGTCATCATCACATGGATAGG
AATGAATTCACGTAGCACCTCACTGTCTGTGTCGCTAGTATTGGTGGGAG
TCGTGACACTATACCTGGGAGCTATGGTGCAGGCT-
>Brazil_Ceara_2440_AY775303
ATGCGTTGCATAGGAATTTCAAATAGAGACTTCGTAGAAGGGGTTTCAGG
AGGAAGCTGGGTTGACATAGTCTTAGAACATGGAAGTTGTGTGACGACGA
TGGCAAAAAATAAACCAACATTGGATTTTGAACTGATAAAAACAGAAGCC
AAACAACCTGCCACTCTAAGGAAGTACTGTATAGAAGCAAAGCTGACCAA
TACAACAACAGAATCTCGTTGCCCAACACAAGGGGAACCCAGTCTAAATG
AAGAGCAGGACAAAAGGTTCATCTGCAAACACTCCATGGTAGACAGAGGA
TGGGGAAATGGATGTGGATTATTTGGAAAAGGAGGCATTGTGACCTGTGC
TATGTTCACATGCAAAAAGAACATGGAAGGAAAAGTCGTGCTGCCAGAAA
ATCTGGAATACACCATCGTGATAACACCTCACTCAGGAGAAGAGCACGCT
GTAGGTAATGACACAGGAAAACATGGCGAGGAAATCAAAATAACACCACA
GAGTTCCATCACAGAAGCAGAACTGACAGGCTATGGCACTGTCACGATGG
AGTGCTCTCCGAGAACGGGCCTCGACTTCAATGAAATGGTGCTGCTGCAG
ATGGAAGAGAAAGCTTGGCTGGTGCACAGGCAATGGTTCCTAGACCTGCC
ATTACCATGGCTACCCGGAGCGGACACACAAGGATCAAATTGGATACAGA
AAGAGACATTGGTCACTTTCAAAAATCCCCACGCGAAGAAACAAGATGTC
GTTGTTTTAGGATCTCAAGAAGGGGCCATGCACACGGCACTCACAGGGGC
CCAAAAAATCCAGTTGGCAATCAGAAACTTACTGTTCACAGGACATCTCA
AGTGCAGGCTGAGAATGGACAAACTACAGCTCAAAGGAATGTCATACTCT
ATGTGTACAGGAAAGTTTAAAATTGTGAAGGAAATAGCAGAAACACAACA
TGGAACAATAGTTATCAGAGTACAATATGAAGGGGACGGCTCTCCATGTA
AGATCCCTTTTGAGATAATGGATTTGGAAAAAAGACACGTCTTAGGTCGC
CTGATTACAGTTAACCCAATCGTAACAGAAAAAGATAGCCCAGTCAACAT
AGAAGCAGAACCTCCATTCGGAGACAGCTACATCATCATAGGAGTAGAGC
CGGGACAATTGAAACTCAATTGGTTTAAGAAGGGAAGTTCCATCGGCCAA
ATGTTTGAGACAACAATGAGAGGAGCGAAGAGAATGGCCATATTAGGTGA
CACAGCCTGGGATTTTGGATCCCTGGGAGGAGTGTTTACATCTATAGGAA
AGGCTCTCCACCAAGTTTTCGGAGCAATCTATGGGGCTGCTTTTAGTGGG
GTCTCATGGACTATGAAAATCCTCATAGGAGTCATCATCACATGGATAGG
AATGAATTCACGTAGCACCTCACTGTCTGTGTCACTAGTATTGGTGGGAG
TCGTGACACTGTACCTGGGAGCTATGGTGCAGGCT-
>Brazil_Ceara_2462_AY775304
ATGCGTTGCATAGGAATATCAAATAGAGACTTCGTAGAAGGGGTTTCAGG
AGGAAGCTGGGTTGACATAGTCTTAGAACATGGAAGTTGTGTGACGACGA
TGGCAAAAAACAAACCAACATTGGATTTTGAACTGATAAAAACAGAAGCC
AAACAACTTGCCACTCTAAGGAAGTACTGTATAGAAGCAAAGCTGACCAA
TACAACAACAGAATCTCGTTGCCCAACACAAGGGGAACCCAGTCTAAATG
AAGAGCAGGACAAAAGGTTCATCTGCAAACACTCCATGGTAGACAGAGGA
TGGGGAAATGGATGTGGATTATTTGGAAAGGGAGGCATTGTGACCTGTGC
TATGTTCACATGCAAAAAGAACATGGAAGGAAAAGTCGTGCTGCCAGAAA
ATTTGGAATACACCATCGTGATAACACCTCACTCAGGAGAAGAGCACGCT
GTAGGTAATGACACAGGAAAACATGGCGAGGAAATCAAAATAACACCACA
GAGTTCCATCACAGAAGCAGAACTGACAGGCTATGGCACTGTCACGATGG
AGTGCTCTCCGAGAACGGGCCTCGACTTCAATGAGATGGTGCTGCTGCAG
ATGGAAGAGAAAGCTTGGCTGGTGCACAGGCAATGGTTCCTAGACCTGCC
GTTACCATGGCTACCCGGAGCGGACACACAAGGATCAAATTGGATACAGA
AAGAGACATTGGTCACTTTCAAAAATCCCCACGCGAAGAAACAAGATGTC
GTTGTTTTAGGATCTCAAGAAGGGGCCATGCACACGGCACTCACAGGGGC
CACTGAAATCCAGATGTCCTCAGGAAACTTACTGTTCACAGGACATCTCA
AGTGCAGGCTGAGAATGGACAAACTACAGCTCAAAGGAATGTCATACTCT
ATGTGTACAGGAAAGTTTAAAATTGTGAAGGAAATAGCAGAAACACAACA
TGGAACAATAGTTATCAGAGTACAATATGAAGGGGACGGCTCTCCATGTA
AGATCCCTTTTGAGATAATGGATTTGGAAAAAAGACACGTCTTAGGTCGC
CTGATTACAGTTAACCCAATCGTAACAGAAAAAGATAGCCCAGTCAACAT
AGAAGCAGAACCTCCATTCGGAGACAGCTACATCATCATAGGAGTAGAGC
CGGGACAATTGAAACTCAATTGGTTTAAGAAGGGAAGTTCCATCGGCCAA
ATGTTTGAGACAACAATGAGAGGAGCGAAGAGAATGGCCATATTAGGTGA
CACAGCCTGGGATTTTGGATCCCTGGGAGGAGTGTTTACATCTATAGGAA
AGGCTCTCCACCAAGTTTTCGGAGCAATCTATGGGGCTGCTTTTAGTGGG
GTCTCATGGACTATGAAAATCCTCATAGGAGTCATCATCACATGGATAGG
AATGAATTCACGTAGCACCTCACTGTCTGTGTCACTAGTATTGGTGGGAG
TCGTGACACTGTACCTGGGAGCTATGGTGCAGGCT-
>Brazil_Ceara_2463_AY775305
ATGCGTTGCATAGGAATATCAAATAGAGACTTCGTAGAAGGGGTTTCAGG
AGGAAGCTGGGTTGACATAGTCTTAGAACATGGAAGTTGTGTGACGACGA
TGGCAAAAAACAAACCAACATTGGATTTTGAACTGATAAAAACAGAAGCC
AAACAACTTGCCACTCTAAGGAAGTACTGTATAGAAGCAAAGCTGACCAA
TACAACAACAGAATCTCGTTGCCCAACACAAGGGGAACCCAGTCTAAATG
AAGAGCAGGACAAAAGGTTCATCTGCAAACACTCCATGGTAGACAGAGGA
TGGGGAAATGGATGTGGATTATTTGGAAAAGGAGGCATTGTGACCTGTGC
TATGTTCACATGCAAAAAGAACATGGAAGGAAAAGTCGTGCTGCCAGAAA
ATCTGGAATACACCATCGTGATAACACCTCACTCAGGAGAAGAGCACGCT
GTAGGTAATGACACAGGAAAACATGGCGAGGAAATCAAAATAACACCACA
GAGTTCCATCACAGAAGCAGAACTGACAGGCTATGGCACTGTCACGATGG
AGTGCTCTCCGAGAACGGGCCTCGACTTCAATGAAATGGTGCTGCTGCAG
ATGGAAGAGAAAGCTTGGCTGGAGCACAGGCAATGGTTCCTAGACCTGCC
ATTACCATGGCTACCCGGAGCGGACACACAAGGATCAAATTGGATACAGA
AAGAGACATTGGTCACTTTCAAAAATCCCCACGCGAAGAAACAAGATGTC
GTTGTTTTAGGATCTCAAGAAGGGGCCATGCACACGGCACTCACAGGGGC
CCCAAAAATCCAGTTGGCATCAGGAAACTTACTGTTCACAGGACATCTCA
AGTGCAGGCTGAGAATGGACAAACTACAGCTCAAAGGAATGTCATACTCT
ATGTGTACAGGAAAGTTTAAAATTGTGAAGGAAATAGCAGAAACACAACA
TGGAACAATAGTTATCAGAGTACAATATGAAGGGGACGGCTCTCCATGTA
AGATCCCTTTTGAGATAATGGATTTGGAAAAAAGACACGTCTTAGGTCGC
CTGATTACAGTTAACCCAATCGTAACAGAAAAAGATAGCCCAGTCAACAT
AGAAGCAGAACCTCCATTCGGAGACAGCTACATCATCATAGGAGTAGAGC
CGGGACAATTGAAACTCAATTGGTTTAAGAAGGGAAGTTCCATCGGCCAA
ATGTTTGAGACAACAATGAGAGGAGCGAAGAGAATGGCCATATTAGGTGA
CACAGCCTGGGATTTTGGATCCCTGGGAGGAGTGTTTACATCTATAGGAA
AGGCTCTCCACCAAGTTTTCGGAGCAATCTATGGGGCTGCTTTTAGTGGG
GTCTCATGGACTATGAAAATCCTCATAGGAGTCATCATCACATGGATAGG
AATGAATTCACGTAGCACCTCACTGTCTGTGTCACTAGTATTGGTGGGAG
TCGTGACACTGTACCTGGGAGCTATGGTGCAGGCT-
>Brazil_Ceara_48578_1994_HQ012509
ATGCGTTGCATAGGAATATCAAATAGAGACTTCGTAGAAGGGGTTTCAGG
AGGAAGCTGGGTTGACATAGTCTTAGAACATGGAAGTTGTGTGACGACGA
TGGCAAAAAATAAACCAACATTGGATTTTGAACTGATAAAAACAGAAGCC
AAACAACCTGCCACTTTAAGGAAGTACTGTATAGAAGCAAAGCTGACCAA
TACAACAACAGAATCTCGTTGCCCAACACAAGGGGAACCCAGTCTAAATG
AAGAGCAGGACAAAAGGTTCATCTGCAAACACTCCATGGTAGACAGAGGA
TGGGGAAATGGATGTGGATTATTTGGAAAAGGAGGCATTGTGACCTGTGC
TATGTTCACATGCAAAAAGAACATGGAAGGAAAAGTCGTGCTGCCAGAAA
ATCTGGAATACACCATCGTGATAACACCTCACTCAGGAGAAGAGCACGCT
GTAGGTAATGACACAGGAAAACATGGCGAGGAAATCAAAATAACACCACA
GAGTTCCATCACAGAAGCAGAACTGACAGGCTATGGCACTGTCACGATGG
AGTGCTCTCCGAGAACGGGCCTCGACTTCAATGAGATGGTGCTGCTGCAG
ATGGAAGAGAAAGCTTGGCTGGTGCACAGGCAATGGTTCCTAGACCTGCC
GTTACCATGGCTACCCGGAGCGGACACACAAGGATCAAATTGGATACAGA
AAGAGACATTGGTCACTTTCAAAAATCCCCACGCGAAGAAACAGGATGTC
GTTGTTTTAGGATCTCAAGAAGGGGCCATGCACACGGCACTCACAGGGGC
CACAGAAATCCAGATGTCATCAGGAAACTTACTGTTCACAGGACATCTCA
AGTGCAGGCTGAGAATGGACAAACTACAGCTCAAAGGAATGTCATACTCT
ATGTGTACAGGAAAGTTTAAAATTGTGAAGGAAATAGCAGAAACACAACA
TGGAACAATAGTTATCAGAGTACAATATGAAGGGGACGGCTCTCCATGTA
AGATCCCTTTTGAGATAATGGATTTGGAAAAAAGACACGTCTTAGGCCGC
CTGATTACAGTTAACCCAATCGTAACAGAAAAAGATAGCCCAGTCAACAT
AGAAGCAGAACCTCCATTCGGAGACAGCTACATCATCATAGGAGTAGAGC
CGGGACAATTGAAACTCAATTGGTTTAAGAAGGGAAGTTCCATCGGCCAA
ATGTTTGAGACAACAATGAGAGGAGCGAAGAGAATGGCCATATTAGGTGA
CACAGCCTGGGATTTTGGATCCCTGGGAGGAGTGTTTACATCTATAGGAA
AGGCTCTCCACCAAGTTTTCGGAGCAATCTATGGGGCTGCTTTTAGTGGG
GTCTCATGGACTATGAAAATCCTCATAGGAGTCATCATCACATGGATAGG
AATGAATTCACGTAGTACCTCACTGTCTGTGTCACTAGTATTGGTGGGAG
TCGTGACACTGTACCTGGGAGCTATGGTGCAGGCT-
>Brazil_Espirito_Santo_0145_2009_HQ012530
ATGCGCTGCATAGGAATATCAAATAGAGACTTCGTAGAAGGGGTTTCAGG
AGGAAGCTGGGTTGACATCGTTTTAGAACATGGAAGTTGTGTGACGACGA
TGGCAAAAAACAAACCAACATTGGATTTTGAACTGATAAAAACAGAAGCC
AAACAACCTGCCACTCTAAGGAAGTACTGTATAGAAGCAAAGCTGACCAA
CACAACAACAGAATCGCGTTGCCCAACACAAGGGGAACCCAGTCTAAATG
AAGAGCAGGACAAAAGGTTCATCTGCAAACACTCCATGGTAGACAGAGGA
TGGGGAAATGGATGTGGATTATTTGGAAAGGGAGGCATTGTGACCTGTGC
TATGTTTACATGCAAAAAGAACATGGAAGGAAAAATCGTACAGCCAGAAA
ATTTGGAATACACCATCGTGATAACACCTCACTCAGGAGAAGAGCACGCT
GTAGGTAATGACACAGGAAAGCATGGAAAGGAAATCAAAATAACACCACA
GAGTTCCACCACAGAAGCAGAACTGACAGGCTATGGCACTGTCACGATGG
AGTGCTCTCCGAGAACGGGCCTCGACTTCAATGAGATGGTGCTGCTGCAG
ATGGAAGACAAAGCTTGGCTGGTGCACAGGCAATGGTTCCTAGACCTGCC
GTTGCCATGGCTACCCGGAGCGGATACACAAGGATCAAATTGGATACAGA
AAGAGACATTGGTCACTTTCAAAAATCCCCACGCCAAGAAACAGGATGTC
GTTGTCTTAGGGTCTCAAGAAGGGGCCATGCACACGGCACTCACAGGGGC
TACAGAAATCCAGATGTCATCAGGAAACTTACTGTTCACGGGACATCTCA
AGTGCAGGCTGAGAATGGACAAACTACAGCTCAAAGGAATGTCATACTCT
ATGTGTACAGGAAAGTTTAAAATCGTGAAGGAAATAGCAGAAACACAACA
TGGAACAATAGTTATCAGAGTACAATATGAAGGGGACGGTTCTCCATGTA
AGATCCCTTTTGAGATAACAGATTTGGAAAAAAGACACGTCTTAGGACGC
CTGATTACAGTTAACCCAATCGTAACAGAAAAAGATAGCCCAGTCAACAT
AGAAGCAGAACCCCCATTCGGAGACAGTTACATCATCGTAGGAGTAGAGC
CGGGACAACTGAAACTCAATTGGTTTAAGAAGGGAAGTTCCATCGGCCAA
ATGTTTGAGACAACAATGAGAGGAGCAAAGAGAATGGCCATTTTAGGTGA
CACAGCCTGGGATTTTGGATCCCTGGGAGGAGTGTTTACATCTATAGGAA
AGGCTCTCCATCAAGTTTTCGGAGCAATCTATGGGGCTGCTTTTAGTGGG
GTCTCATGGACTATGAAAATCCTCATAGGAGTCATCATCACATGGATAGG
AATGAATTCACGTAGCACCTCACTGTCTGTGTCGCTAGTATTGGTGGGAG
TCGTGACACTGTACCTGGGAGCTATGGTGCAGGCT-
>Brazil_Espirito_Santo_76012_2002_HQ012523
ATGCGTTGCATAGGAATATCAAATAGAGACTTCGTAGAAGGGGTTTCAGG
AGGAAGCTGGGTTGACATAGTCTTAGAACATGGAAGTTGTGTGACGACGA
TGGCAAAAAATAAACCAACATTGGATTTTGAACTGATAAAAACAGAAGCC
AAACAACCTGCCACTTTAAGGAAGTACTGTATAGAAGCAAAGCTGACCAA
TACAACAACAGAATCTCGTTGCCCAACACAAGGGGAACCCAGTCTAAATG
AAGAGCAGGACAAAAGGTTCATCTGCAAACACTCCATGGTAGACAGAGGA
TGGGGAAATGGATGTGGATTATTTGGAAAAGGAGGCATTGTGACCTGTGC
TATGTTCACATGCAAAAAGAACATGGAAGGAAAAGTCGTGCTGCCAGAGA
ATCTGGAATATACTATCGTGATAACACCTCACTCAGGAGAAGAGCACGCT
GTAGGTAATGACACAGGAAAACATGGCAAGGAAATCAAAATAACACCACA
GAGTTCCATCACAGAAGCAGAACTGACAGGCTATGGCACTGTCACGATGG
AGTGCTCTCCGAGAACGGGCCTCGACTTCAATGAGATGGTGCTGCTGCAG
ATGAAAGAGAAAGCTTGGCTGGTACACAGGCAATGGTTCCTAGACCTGCC
GTTACCATGGCTACCCGGAGCGGACACACAAGGATCAAATTGGATACAGA
AAGAGACATTGGTCACTTTCAAAAATCCCCACGCGAAGAAACAGGACGTC
GTTGTTTTAGGATCTCAAGAAGGGGCCATGCACACGGCACTTACAGGGGC
CACAGAAATCCAGATGTCATCAGGAAACTTACTGTTCACAGGACATCTCA
AGTGCAGGCTGAGAATGGACAAACTACAGCTCAAAGGAATGTCATACTCT
ATGTGTACAGGAAAGTTTAAAATTGTGAAGGAAATAGCAGAAACACAACA
TGGAACAATAGTTATCAGAGTACAATATGAAGGGGACGGCTCTCCATGTA
AGATCCCTTTTGAGATAATGGATTTGGAAAAAAGACACGTCTTAGGCCGC
CTGATTACAGTTAACCCAATCGTAACAGAAAAAGATAGCCCAGTCAACAT
AGAAGCAGAACCTCCATTCGGAGACAGCTACATCATCATAGGAGTAGAGC
CGGGACAATTGAAACTCAATTGGTTTAAGAAGGGAAGTTCCATCGGCCAA
ATGTTTGAGACAACAATGAGAGGAGCGAAGAGAATGGCCATATTAGGCGA
CACAGCCTGGGATTTTGGATCCCTGGGAGGAGTGTTTACATCTATAGGAA
AGGCTCTCCACCAAGTTTTCGGAGCAATCTATGGGGCTGCTTTTAGTGGG
GTCTCATGGACTATGAAAATCCTCATAGGAGTCATCATTACATGGATAGG
AATGAATTCACGTAGTACCTCACTGTCTGTGTCACTAGTATTGGTGGGAG
TCGTGACACTGTACCTGGGAGCTATGGTGCAGGCT-
>Brazil_Espito_Santo_77395_2003_HQ012524
ATGCGTTGCATAGGAATATCAAATAGAGACTTCGTAGAAGGGGTTTCAGG
AGGAAGCTGGGTTGACATAGTCTTAGAACATGGAAGTTGTGTGACGACGA
TGGCAAAAAATAAACCAACATTGGATTTTGAACTGATAAAAACAGAAGCC
AAACAACCTGCCACTTTAAGGAAGTACTGTATAGAAGCAAAGCTGACCAA
TACAACAACAGAATCTCGTTGCCCAACACAAGGGGAACCCAGTCTAAATG
AAGAGCAGGACAAAAGGTTCATCTGCAAACACTCCATGGTAGACAGAGGA
TGGGGAAATGGATGTGGATTATTTGGAAAAGGAGGCATTGTGACCTGTGC
TATGTTCACATGCAAAAAGAACATGGAAGGAAAAGTCGTGCTGCCAGAGA
ATCTGGAATATACTATCGTGATAACACCTCACTCAGGAGAAGAGCACGCT
GTAGGTAATGACACAGGAAAACATGGCAAGGAAATCAAAATAACACCACA
GAGTTCCATCACAGAAGCAGAACTGACAGGCTATGGCACTGTCACGATGG
AGTGCTCTCCGAGAACGGGCCTCGACTTCAATGAGATGGTGCTGCTGCAG
ATGGAAGAGAAAGCTTGGCTGGTGCACAGGCAATGGTTCCTAGACCTGCC
GTTACCATGGCTACCCGGAGCGGACACACAAGGATCAAATTGGATACAGA
AAGAGACATTGGTCACTTTCAAAAATCCCCACGCGAAGAAACAGGACGTC
GTTGTTTTAGGATCTCAAGAAGGGGCCATGCACACGGCACTTACAGGGGC
CACAGAAATCCAGATGTCATCAGGAAACTTACTGTTCACAGGACATCTCA
AGTGCAGGCTGAGAATGGACAAACTACAGCTCAAAGGAATGTCATACTCT
ATGTGTACAGGAAAGTTTAAAATTGTGAAGGAAATAGCAGAAACACAACA
TGGAACAATAGTTATCAGAGTACAATATGAAGGGGACGGCTCTCCATGTA
AGATCCCTTTTGAGATAATGGATTTGGAAAAAAGACACGTCTTAGGCCGC
CTGATTACAGTTAACCCAATCGTAACAGAAAAAGATAGCCCAGTCAACAT
AGAAGCAGAACCTCCATTCGGAGACAGCTACATCATCATAGGAGTAGAGC
CGGGACAATTGAAACTCAATTGGTTTAAGAAGGGAAGTTCCATCGGCCAA
ATGTTTGAGACAACAATGAGAGGAGCGAAGAGAATGGCCATATTAGGCGA
CACAGCCTGGGATTTTGGATCCCTGGGAGGAGTGTTTACATCTATAGGAA
AGGCTCTCCACCAAGTTTTCGGAGCAATCTATGGGGCTGCTTTTAGTGGG
GTCTCATGGACTATGAAAATCCTCATAGGAGTCATCATCACATGGATAGG
AATGAATTCACGTAGTACCTCACTGTCTGTGTCACTAGTATTGGTGGGAG
TCGTGACACTGTACCTGGGAGCTATGGTGCAGGCT-
>Brazil_Mina_Gerais_1269_AY714061
ATGCGTTGCATAGGAATATCAAATAGAGACTTCGTAGAAGGGGTTTCAGG
AGGAAGCTGGGTTGACATAGTCTTAGAACATGGAAGTTGTGTGACGACGA
TGGCAAAAAATAAACCAACATTGGATTTTGAACTGATAAAAACAGAAGCC
AAACAACCTGCCACTCTAAGGAAGTACTGTATAGAAGCAAAGCTGACCAA
TACAACAACAGAATCTCGTTGCCCAACACAAGGGGAACCCAGTCTAAATG
AAGAGCAGGACAAAAGGTTCATCTGCAAACACTCCATGGTAGACAGAGGA
TGGGGAAATGGATGTGGATTATTTGGAAAAGGAGGCATTGTGACCTGTGC
TATGTTCACATGCAAAAAGAACATGGAAGGAAAAGTCGTGCTGCCAGAAA
ATCTGGAATACACCATCGTGATAACACCTCACTCAGGAGAAGAGCACGCT
GTAGGTAATGACACAGGAAAACATGGCGAGGAAATCAAAATAACACCACA
GAGTTCCATCACAGAAGCAGAACTGACAGGCTATGGCACTGTCACGATGG
AGTGCTMTCCGAGAACGGGCCTCGACTTCAATGAAATGGTGCTGCTGCAG
ATGGAAGAGAAAGCTTGGCTGGTGCACAGGCAATGGTTCCTAGACCTGCC
ATTACCATGGCTACCCGGAGCGGACACACAAGGATCAAATTGGATACAGA
AAGAGACATTGGTCACTTTCAAAAATCCCCACGCGAAGAAACAGGATGTC
GTTGTTTTAGGATCTCAAGAAGGGGCCATGCACACGGCACTCACAGGGGC
CACAGAAATCCAGATGTCATCAGGAAACTTACTGTTCACAGGACATCTCA
AGTGCAGGCTGAGAATGGACAAACTACAGCTCAAAGGAATGTCATACTCT
ATGTGTACAGGAAAGTTTAAAATTGTGAAGGAAATAGCAGAAACACAACA
TGGAACAATAGTTATCAGAGTACAATATGAAGGGGACGGCTCTCCATGTA
AGATCCCTTTTGAGATAATGGATTTGGAAAAAAGACACGTCTTAGGTCGC
CTGATTACAGTTAACCCAATCGTAACAGAAAAAGATAGCCCAGTCAACAT
AGAAGCAGAACCTCCATTCGGAGACAGCTACATCATCATAGGAGTAGAGC
CGGGACAACTGAAACTCAATTGGTTTAAGAAGGGAAGTTCCATCGGCCAA
ATGTTTGAGACAACAATGAGAGGAGCGAAGAGAATGGCCATATTAGGTGA
CACAGCCTGGGATTTTGGATCCCTGGGAGGAGTGTTTACATCTATAGGAA
AGGCTCTCCACCAAGTTTTCGGAGCAATCTATGGGGCTGCTTTTAGCGGG
GTCTCATGGACTATGAAAATCCTCATAGGAGTCATCATCACATGGATAGG
AATGAATTCACGTAGTACCTCACTGTCTGTGTCACTAGTATTGGTGGGAG
TCGTGACGCTGTACCTGGGAGCTATGGTGCAGGCT-
>Brazil_Northern_BID_V2376_2000_FJ850072
ATGCGTTGCATAGGAATATCAAATAGAGACTTCGTAGAAGGGGTTTCAGG
AGGAAGCTGGGTTGACATAGTCTTAGAACATGGAAGTTGTGTGACGACGA
TGGCAAAAAACAAACCAACATTGGATTTTGAACTGATAAAAACAGAAGCC
AAACAACCTGCCACTCTAAGGAAGTACTGTATAGAAGCAAAGCTGACCAA
TACAACAACAGAATCTCGTTGCCCAACACAAGGGGAACCCAGTCTAAATG
AAGAGCAGGACAAAAGGTTCATCTGCAAACACTCCATGGTAGACAGAGGA
TGGGGAAATGGATGTGGATTATTTGGAAAAGGAGGCATTGTGACCTGTGC
TATGTTCACATGCAAAAAGAACATGGAAGGAAAAGTCGTGCTGCCAGAAA
ATCTGGAATACACCATCGTGATAACACCTCACTCAGGAGAAGAGCACGCT
GTAGGTAATGACACAGGAAAACATGGCGAGGAAATCAAAATAACACCACA
GAGTTCCATCACAGAAGCAGAACTGACAGGCTATGGCACTGTCACGATGG
AGTGCTCTCCGAGAACGGGCCTCGACTTCAATGAGATGGTGCTGCTGCAG
ATGGAAGAGAAAGCTTGGCTGGTGCACAGGCAATGGTTCCTAGACCTGCC
GTTACCATGGCTACCCGGAGCGGACACACAAGGATCAAATTGGATACAGA
AAGAGACATTGGTCACTTTCAAAAATCCCCATGCGAAGAAACAGGATGTC
GTTGTTTTAGGATCTCAAGAAGGGGCCATGCACACGGCACTCACAGGGGC
CACAGAAATCCAGATGTCATCAGGAAACTTACTGTTCACAGGACATCTCA
AGTGCAGGCTGAGAATGGACAAACTACAGCTCAAAGGAATGTCATACTCT
ATGTGTACAGGAAAGTTTAAAATTGTGAAGGAAATAGCAGAAACACAACA
TGGAACAATAGTTATCAGAGTACAATATGAAGGGGACGGCTCTCCATGCA
AGATCCCTTTTGAGATAATGGATTTGGAAAAAAGACACGCCTTAGGTCGC
CTGATTACAGTTAACCCAATCGTAACAGAAAAAGATAGCCCAGTCAACAT
AGAAGCAGAACCTCCATTCGGAGACAGCTACATCATCATAGGAGTAGAGC
CCGGACAATTGAAACTCAATTGGTTTAAGAAGGGAAGTTCCATCGGCCAA
ATGTTTGAGACAACAATGAGAGGAGCGAAGAGAATGGCCATATTAGGTGA
CACAGCCTGGGATTTTGGATCCCTGGGAGGAGTGTTTACATCTATAGGAA
AGGCTCTCCACCAAGTTTTCGGAGCAATCTATGGGGCTGCTTTTAGTGGG
GTCTCATGGACTATGAAAATCCTCATAGGAGTCATCATCACATGGATAGG
AATGAATTCACGTAGTACCTCACTGTCTGTGTCACTAGTATTGGTGGGAG
TCGTGACACTGTACCTGGGAGCTATGGTGCAGGCT-
>Brazil_Northern_BID_V2377_2000_JN819419
ATGCGCTGCATAGGAATATCAAATAGAGACTTCGTAGAAGGGGTTTCAGG
AGGAAGCTGGGTTGACATAGTCTTAGAACATGGAAGTTGTGTGACGACGA
TGGCAAAAAACAAACCAACATTGGATTTTGAACTAATAAAAACAGAAGCC
AAACAACCTGCCACTCTTAGGAAGTACTGTGTAGAAGCAAAGCTGACCAA
CACAACAACAGAATCTCGCTGCCCAACACAAGGGGAACCCAGTCTAAATG
AAGAGCAGGACAAAAGGTTCATTTGCAAACACTCCATGGTAGACAGAGGA
TGGGGAAATGGATGTGGATTATTTGGAAAGGGAGGCATTGTGACCTGTGC
TATGTTTACATGCAAAAAGAACATGGAAGGAAAAGTCGTGCAGCCAGAAA
ATTTGGAATACACCATCGTGATAACACCTCACTCAGGAGAAGAGCACGCT
GTAGGTAATGACACAGGAAAGCATGGCAAGGAAATCAAAATAACACCACA
GAGTTCCATCACAGAAGCAGAACTGACAGGCTATGGTACTGTCACGATGG
AGTGCTCTCCGAGAACGGGCCTCGACTTCAATGAGATGGTGCTGCTGCAG
ATGGAAGACAAAGCTTGGCTGGTACACAGGCAATGGTTCCTAGACCTGCC
GTTACCATGGCTACCCGGAGCGGACACACAAGGATCAAATTGGATACAGA
AAGAGACATTGGTCACTTTCAAAAATCCCCACGCGAAGAAACAGGATGTC
GTTGTTTTAGGGTCTCAAGAAGGGGCCATGCATACGGCACTCACAGGGGC
CACAGAAATCCAGATGTCATCAGGAAACTTACTGTTCACAGGACATCTCA
AGTGCAGGCTGAGAATGGACAAACTACAGCTCAAAGGAATGTCATACTCT
ATGTGCACAGGAAAGTTTAAAATTGTGAAGGAAATAGCAGAAACGCAACA
TGGAACAATAGTTATCAGAGTACAATATGAAGGGGACGGTTCTCCATGTA
AGATCCCTTTTGAGATAATGGATTTGGAAAAAAGACACGTCTTAGGTCGC
CTGATCACAGTTAACCCAATCGTAACAGAAAAAGATAGCCCAGTCAACAT
AGAAGCAGAACCTCCATTCGGAGACAGCTACATCATCATAGGAGTAGAGC
CGGGACAATTGAAACTCAATTGGTTTAAGAAGGGAAGTTCCATCGGCCAA
ATGTTTGAGACAACGATGAGAGGAGCAAAGAGAATGGCCATTTTAGGTGA
CACAGCCTGGGATTTTGGATCCCTGGGAGGAGTGTTTACATCTATAGGAA
AGGCTCTCCACCAAGTTTTCGGAGCAATCTATGGGGCTGCTTTTAGTGGG
GTCTCATGGACTATGAAAATCCTCATAGGAGTCATCATCACATGGATAGG
AATGAATTCACGTAGCACCTCACTGTCTGTGTCGCTAGTATTGGTGGGAG
TCGTGACACTATACCTGGGAGCTATGGTGCAGGCT-
>Brazil_Northern_BID_V2379_2001_FJ850074
ATGCGCTGCATAGGAATATCAAATAGAGACTTCGTAGAAGGGGTTTCAGG
AGGAAGCTGGGTTGACATAGTCTTAGAACATGGAAGTTGTGTGACGACGA
TGGCAAAAAACAAACCAACATTGGATTTTGAACTAATAAAAACAGAAGCC
AAACAACCTGCCACTCTTAGGAAGTACTGTGTAGAAGCAAAGCTGACCAA
CACAACAACAGAATCTCGTTGCCCAACACAAGGGGAACCCAGTCTAAATG
AAGAGCAGGACAAAAGGTTCATTTGCAAACACTCCATGGTAGACAGAGGA
TGGGGAAATGGATGTGGATTATTTGGAAAGGGAGGCATTGTGACCTGTGC
TATGTTTACATGCAAAAAGAACATGGAAGGAAAAGTCGTGCAGCCAGAAA
ATTTGGAATACACCATCGTGATAACACCTCACTCAGGAGAAGAGCACGCT
GTAGGTAATGACACAGGAAAGCATGGCAAGGAAATCAAAATAACACCACA
GAGTTCTATCACAGAAGCAGAACTGACAGGCTATGGTACTGTCACGATGG
AGTGCTCTCCGAGAACGGGCCTCGACTTCAATGAGATGGTGCTGCTGCAG
ATGGAAGACAAAGCTTGGCTGGTACACAGGCAATGGTTCCTAGACCTGCC
GTTACCATGGCTACCCGGAGCGGACACACAAGGATCAAATTGGATACAGA
AAGAGACATTGGTCACTTTCAAAAATCCCCACGCGAAGAAACAGGATGTC
GTTGTTTTAGGGTCTCAAGAAGGGGCCATGCATACGGCACTCACAGGGGC
CACAGAAATCCAGATGTCATCAGGAAACTTACTGTTCACAGGACATCTCA
AGTGCAGGCTGAGAATGGACAAACTACAGCTCAAAGGAATGTCATATTCT
ATGTGCACAGGAAAGTTTAAAATTGTGAAGGAAATAGCAGAAACGCAACA
TGGAACAATAGTTATCAGAGTACAATATGAAGGGGACGGTTCTCCATGTA
AGATCCCTTTTGAGATAATGGATCTGGAAAAAAGACACGTCTTAGGCCGC
CTGATCACAGTTAACCCAATCGTAACAGAAAAAGATAGCCCAGTCAACAT
AGAAGCAGAACCTCCATTCGGAGACAGCTACATCATCATAGGAGTAGAGC
CGGGACAATTGAAACTCAATTGGTTTAAGAAGGGAAGTTCCATCGGCCAA
ATGTTTGAGACAACGATGAGAGGAGCAAAGAGAATGGCCATTTTAGGTGA
CACAGCTTGGGATTTTGGATCCCTGGGAGGAGTGTTTACATCTATAGGAA
AGGCTCTCCACCAAGTTTTCGGAGCAATCTATGGGGCTGCTTTTAGTGGG
GTCTCATGGACTATGAAAATCCTCATTGGAGTCATCATCACATGGATAGG
AATGAATTCACGTAGCACCTCACTGTCTGTGTCGCTAGTATTGGTGGGAG
TCGTGACACTATACCTGGGAGCTATGGTGCAGGCT-
>Brazil_Northern_BID_V2382_2002_FJ850076
ATGCGCTGCATAGGAATATCAAATAGAGACTTCGTAGAAGGGGTTTCAGG
AGGAAGCTGGGTTGACATAGTCTTAGAACATGGAAGTTGTGTGACGACGA
TGGCAAAAAACAAACCAACATTGGATTTTGAACTAATAAAAACAGAAGCC
AAACAACCTGCCACTCTTAGGAAGTACTGTGTAGAAGCAAAGCTGACCAA
CACAACAACAGAATCTCGTTGCCCAACACAAGGGGAACCCAGTCTAAATG
AAGAGCAGGACAAAAGGTTCATTTGCAAACACTCCATGGTAGACAGAGGA
TGGGGAAATGGATGTGGATTATTTGGAAAGGGAGGCATTGTGACCTGTGC
TATGTTTACATGCAAAAAGAACATGGAAGGAAAAGTCGTGCAGCCAGAAA
ATTTGGAATACACCATCGTGATAACACCTCACTCAGGAGAAGAGCACGCT
GTAGGTAATGACACAGGAAAGCATGGCAAGGAAATCAAAATAACACCACA
GAGTTCTATCACAGAAGCAGAACTGACAGGCTATGGTACTGTCACGATGG
AGTGCTCTCCGAGAACGGGCCTCGACTTCAATGAGATGGTGCTGCTGCAG
ATGGAAGACAAAGCTTGGCTGGTACACAGGCAATGGTTCCTAGACCTGCC
GTTACCATGGCTACCCGGAGCGGACACACAAGGATCAAATTGGATACAGA
AAGAGACATTGGTCACTTTCAAAAATCCCCACGCGAAGAAACAGGATGTC
GTTGTTTTAGGGTCTCAAGAAGGGGCCATGCATACGGCACTCACAGGGGC
CACAGAAATCCAGATGTCATCAGGAAACTTACTGTTCACAGGACATCTCA
AGTGCAGGCTGAGAATGGACAAACTACAGCTCAAAGGAATGTCATACTCT
ATGTGCACAGGAAAGTTTAAAATTGTGAAGGAAATAGCAGAAACGCAACA
TGGAACAATAGTTATCAGAGTACAATATGAAGGGGACGGTTCTCCATGTA
AGATCCCTTTTGAGATAATGGATTTGGAAAAAAGACACGTCTTAGGCCGC
CTGATCACAGTTAACCCAATCGTAACAGAAAAAGATAGCCCAGTCAACAT
AGAAGCAGAACCTCCATTCGGAGACAGCTACATCATCATAGGAGTAGAGC
CGGGACAATTGAAACTCAATTGGTTTAAGAAGGGAAGTTCCATCGGCCAA
ATGTTTGAGACAACGATGAGAGGAGCAAAGAGAATGGCCATTTTAGGTGA
CACAGCCTGGGATTTTGGATCCCTGGGAGGAGTGTTTACATCTATAGGAA
AGGCTCTCCACCAAGTTTTCGGAGCAATCTATGGGGCTGCTTTTAGTGGG
GTCTCATGGACTATGAAAATCCTCATTGGAGTCATCATCACATGGATAGG
AATGAATTCACGTAGCACCTCACTGTCTGTGTCGCTAGTATTGGTGGGAG
TCGTGACACTATACCTGGGAGCTATGGTGCAGGCT-
>Brazil_Northern_BID_V2385_2003_GQ868640
ATGCGCTGCATAGGAATATCAAATAGAGACTTCGTAGAAGGGGTTTCAGG
AGGAAGCTGGGTTGACATAGTCTTAGAACATGGAAGTTGTGTGACGACGA
TGGCAAAAAACAAACCAACATTGGATTTTGAACTAATAAAAACAGAAGCC
AAACAACCTGCCACTCTTAGGAAGTACTGTGTAGAAGCAAAGCTGACCAA
CACAACAACAGAATCTCGTTGCCCAACACAAGGGGAACCCAGTCTAAATG
AAGAGCAGGACAAAAGGTTCATTTGCAAACACTCCATGGTAGACAGAGGA
TGGGGAAATGGATGTGGATTATTTGGAAAGGGAGGCATTGTGACCTGTGC
TATGTTTACATGCAAAAAGAACATGGAAGGAAAAGTCGTGCAGCCAGAAA
ATTTGGAATACACCATCGTGATAACACCTCACTCAGGAGAAGAGCACGCT
GTAGGCAATGACACAGGAAAGCATGGCAAGGAAATCAAAATAACACCACA
GAGTTCTATCACAGAAGCAGAACTGACAGGCTATGGTACTGTCACGATGG
AGTGCTCTCCGAGAACGGGCCTCGACTTCAATGAGATGGTGCTGCTGCAG
ATGGAAGACAAAGCTTGGCTGGTACACAGGCAATGGTTCCTAGACCTGCC
GTTACCATGGCTACCCGGAGCGGACACACAAGGATCAAATTGGATACAGA
AAGAGACATTGGTCACTTTCAAAAATCCCCACGCGAAGAAACAGGATGTC
GTTGTTTTAGGGTCTCAAGAAGGGGCCATGCATACGGCACTCACAGGGGC
CACAGAAATCCAGATGTCATCAGGAAACTTACTGTTCACAGGACATCTCA
AGTGCAGGCTGAGAATGGACAAACTACAGCTCAAAGGAATGTCATACTCT
ATGTGCACAGGAAAGTTTAAAATTGTGAAGGAAATAGCAGAAACGCAACA
TGGAACAATAGTTATCAGAGTACAATATGAAGGGGACGGTTCTCCATGTA
AGATCCCTTTTGAGATAATGGATTTGGAAAAAAGACACGTCTTAGGCCGC
CTGATCACAGTTAACCCAATCGTAACAGAAAAAGATAGCCCAGTCAACAT
AGAAGCAGAACCTCCATTCGGAGACAGCTACATCATCATAGGAGTAGAGC
CGGGACAATTGAAACTCAATTGGTTTAAGAAGGGAAGTTCCATCGGCCAA
ATGTTTGAGACAACGATGAGAGGAGCAAAGAGAATGGCCATTTTAGGTGA
CACAGCCTGGGATTTTGGATCCCTGGGAGGAGTGTTTACATCTATAGGAA
AGGCTCTCCACCAAGTTTTCGGAGCAATCTATGGGGCTGCTTTTAGTGGG
GTCTCATGGACTATGAAAATCCTCATTGGAGTCATCATCACATGGATAGG
AATGAATTCACGTAGCACCTCACTGTCTGTGTCGCTAGTATTGGTGGGAG
TCGTGACACTATACCTGGGAGCTATGGTGCAGGCT-
>Brazil_Northern_BID_V2386_2003_FJ850078
ATGCGCTGCATAGGAATATCAAATAGAGACTTCGTAGAAGGGGTTTCAGG
AGGAAGCTGGGTTGACATAGTCTTAGAACATGGAAGTTGTGTGACGACGA
TGGCAAAAAACAAACCAACATTGGATTTTGAACTAATAAAAACAGAAGCC
AAACAACCTGCCACTCTTAGGAAGTACTGTGTAGAAGCAAAGCTGACCAA
CACAACAACAGAATCTCGTTGCCCAACACAAGGGGAACCCAGTCTAAATG
AAGAGCAGGACAAAAGGTTCATTTGCAAACACTCCATGGTAGACAGAGGA
TGGGGAAATGGATGTGGATTATTTGGAAAGGGAGGCATTGTGACCTGTGC
TATGTTTACATGCAAAAAGAACATGGAAGGAAAAGTCGTGCAGCCAGAAA
ATTTGGAATACACCATCGTGATAACACCTCACTCAGGAGAAGAGCATGCT
GTAGGTAATGACACAGGAAAGCATGGCAAGGAAATCAAAATAACACCACA
GAGTTCTATCACAGAAGCAGAACTGACAGGCTATGGTACTGTCACGATGG
AGTGCTCTCCGAGAACGGGCCTCGACTTCAATGAGATGGTGCTGCTGCAG
ATGGAAGACAAAGCTTGGCTGGTACACAGGCAATGGTTCCTAGACCTGCC
GTTACCATGGCTACCCGGAGCGGACACACAAGGATCAAATTGGATACAGA
AAGAGACATTGGTCACTTTCAAAAATCCCCACGCGAAGAAACAGGATGTC
GTTGTTTTAGGGTCTCAAGAAGGGGCTATGCATACGGCACTCACAGGGGC
CACAGAAATCCAGATGTCATCAGGAAACTTACTGTTCACAGGACATCTCA
AGTGCAGGCTGAGAATGGACAAACTACAGCTCAAAGGAATGTCATACTCT
ATGTGCACAGGAAAGTTTAAAATTGTGAAGGAAATAGCAGAAACGCAACA
TGGAACAATAGTTATCAGAGTACAATATGAAGGGGACGGTTCTCCATGTA
AGATCCCTTTTGAGATAATGGATCTGGAAAAAAGACACGTCTTAGGCCGC
CTGATCACAGTTAACCCAATCGTAACAGAAAAAGATAGCCCAGTCAACAT
AGAAGCAGAACCTCCATTCGGAGACAGCTACATCATCGTAGGAGTAGAGC
CGGGACAATTGAAACTCAATTGGTTTAAGAAGGGAAGTTCCATCGGCCAA
ATGTTTGAGACAACGATGAGAGGAGCAAAGAGAATGGCCATTTTAGGTGA
CACAGCCTGGGATTTTGGATCCCTGGGAGGAGTGTTTACATCTATAGGAA
AGGCTCTCCACCAAGTTTTTGGAGCAATCTATGGGGCTGCTTTTAATGGG
GTCTCATGGACTATGAAAATCCTCATTGGAGTCATCATCACATGGATAGG
AATGAATTCACGTAGCACCTCACTGTCTGTGTCGCTAGTATTGGTGGGAG
TCGTGACACTATACCTGGGAGCTATGGTGCAGGCT-
>Brazil_Northern_BID_V2390_2004_FJ850082
ATGCGCTGCATAGGAATATCAAATAGAGACTTCGTAGAAGGGGTTTCAGG
AGGAAGCTGGGTTGACATAGTCTTAGAACATGGAAGCTGTGTGACGACGA
TGGCAAAAAACAAACCAACATTGGATTTTGAACTAATAAAAACAGAAGCC
AAACAACCTGCCACTCTTAGGAAGTACTGTGTAGAAGCAAAGCTGACCAA
CACAACAACAGAATCTCGTTGCCCAACACAAGGGGAACCCAGTCTAAATG
AAGAGCAGGACAAAAGGTTCATTTGCAAACACTCCATGGTAGACAGAGGA
TGGGGAAATGGATGTGGATTATTTGGAAAGGGAGGCATTGTGACCTGTGC
TATGTTTACATGCAAAAAGAACATGGAAGGAAAAGTCGTGCAGCCAGAGA
ATTTGGAATACACCATCGTGATAACACCTCACTCAGGAGAAGAGCACGCT
GTAGGTAATGACACAGGAAAGCATGGCAAGGAAATCAAGATAACACCACA
GAGTTCCATCACAGAAGCAGAACTGACAGGCTATGGTACTGTCACGATGG
AGTGCTCTCCGAGAACGGGCCTCGACTTCAATGAGATGGTGCTGCTGCAG
ATGGAAGACAAAGCTTGGCTGGTACACAGGCAATGGTTCCTAGACCTGCC
GTTACCATGGCTACCCGGAGCGGACACACAAGGATCAAATTGGATACAGA
AAGAGACATTGGTCACTTTCAAAAATCCCCACGCGAAGAAACAGGATGTC
GTTGTCTTAGGGTCTCAAGAAGGGGCCATGCATACGGCACTCACAGGGGC
CACAGAAATCCAGATGTCATCAGGAAACTTACTGTTCACAGGACATCTCA
AGTGCAGGCTGAGAATGGACAAACTACAGCTCAAAGGAATGTCATACTCT
ATGTGCACAGGAAAGTTTAAAATTGTGAAGGAAATAGCAGAAACGCAACA
TGGAACAATAGTTATCAGAGTACAATATGAAGGGGACGGTTCTCCATGTA
AGATCCCTTTTGAGATAATGGATTTGGAAAAAAGACACGTCTTAGGTCGC
CTGATCACAGTTAACCCAATCGTAACAGAAAAAGATAGCCCAGTCAACAT
AGAAGCAGAACCTCCATTCGGAGACAGCTACATCATCATAGGAGTAGAGC
CGGGACAATTGAAACTCAATTGGTTTAAGAAGGGAAGTTCCATCGGCCAA
ATGTTTGAGACAACGATGAGAGGAGCAAAGAGAATGGCCATTTTAGGTGA
CACAGCCTGGGATTTTGGATCCCTGGGAGGAGTGTTCACATCTATAGGAA
AGGCTCTCCACCAAGTTTTCGGAGCAATCTATGGGGCTGCTTTTAGTGGG
GTCTCATGGACTATGAAAATCCTCATAGGAGTCATCATCACATGGATAGG
AATGAATTCACGTAGCACCTCACTGTCTGTGTCGCTAGTATTGGTGGGAG
TCGTGACACTATACCTGGGAGCTATGGTGCAGGCT-
>Brazil_Northern_BID_V2393_2005_FJ850085
ATGCGCTGCATAGGAATATCAAATAGAGACTTCGTAGAAGGGGTTTCAGG
AGGAAGCTGGGTTGACATAGTCTTAGAACATGGAAGCTGTGTGACGACGA
TGGCAAAAAACAAACCAACATTGGATTTTGAACTAATAAAAACAGAAGCC
AAACAACCTGCCACTCTTAGGAAGTACTGTGTAGAAGCAAAGCTGACCAA
CACAACAACAGAATCTCGTTGCCCAACACAAGGGGAACCCAGTCTAAATG
AAGAGCAGGACAAAAGGTTCATTTGCAAACACTCCATGGTAGACAGAGGA
TGGGGAAATGGATGTGGATTATTTGGAAAGGGAGGCATTGTGACCTGTGC
TATGTTTACATGCAAAAAGAACATGGAAGGAAAAGTCGTGCAGCCAGAAA
ATTTGGAATACACCATCGTGATAACACCTCACTCAGGAGAAGAGCACGCT
GTAGGTAATGACACAGGAAAGCATGGCAAGGAAATCAAGATAACACCACA
GAGTTCCATCACAGAAGCAGAACTGACAGGCTATGGTACTGTCACGATGG
AATGCTCTCCGAGAACGGGCCTCGACTTCAATGAGATGGTGCTGCTGCAG
ATGGAAGACAAAGCTTGGCTGGTACACAGGCAATGGTTCCTAGACCTGCC
GTTACCATGGCTACCTGGAGCGGACACACAAGGATCAAATTGGATACAGA
AAGAGACATTGGTCACTTTCAAAAATCCCCACGCGAAGAAACAGGATGTC
GTCGTCTTAGGGTCTCAAGAAGGGGCCATGCATACGGCACTCACAGGGGC
CACAGAAATCCAGATGTCATCAGGAAACTTACTGTTCACAGGACATCTCA
AGTGCAGGCTGAGAATGGACAAACTACAGCTCAAAGGAATGTCATACTCT
ATGTGCACAGGAAAGTTTAAAATTGTGAAGGAAATAGCAGAAACGCAACA
TGGAACAATAGTTATCAGAGTACAATATGAAGGGGACGGTTCTCCATGTA
AGATCCCTTTTGAGATAATGGATTTGGAAAAAAGACACGTCTTAGGTCGC
CTGATCACAGTTAACCCAATCGTAGCAGAAAAAGATAGCCCAGTCAACAT
AGAAGCAGAACCTCCATTCGGAGACAGCTACATCATCATAGGAGTAGAGC
CGGGACAATTGAAACTCAATTGGTTTAAGAAGGGAAGTTCCATCGGCCAA
ATGTTTGAGACAACGATGAGAGGAGCAAAGAGAATGGCCATTCTAGGTGA
CACAGCCTGGGATTTTGGATCCCTGGGAGGAGTGTTCACATCTATAGGAA
AGGCTCTCCACCAAGTTTTCGGAGCAATCTATGGGGCTGCTTTTAGTGGG
GTCTCATGGACTATGAAAATCCTCATAGGAGTCATCATCACATGGATAGG
AATGAATTCACGTAGCACCTCACTGTCTGTGTCGCTAGTATTGGTGGGAG
TCGTGACACTATACCTGGGAGCTATGGTGCAGGCT-
>Brazil_Northern_BID_V2396_2006_FJ850088
ATGCGCTGCATAGGAATATCAAATAGAGACTTCGTAGAAGGGGTTTCAGG
AGGAAGCTGGGTTGACATAGTCTTAGAACATGGAAGTTGTGTGACGACGA
TGGCAAAAAACAAACCAACATTGGATTTTGAACTAATAAAAACAGAAGCC
AAACAACCTGCCACTCTTAGGAAGTACTGTGTAGAAGCAAAGCTGACCAA
CACAACAACAGAATCTCGTTGCCCAACACAAGGGGAACCCAGTCTAAATG
AAGAGCAGGACAAAAGGTTCATTTGCAAACACTCCATGGTAGACAGAGGA
TGGGGAAATGGATGTGGATTATTTGGAAAGGGAGGCATTGTGACCTGTGC
TATGTTTACATGCAAAAAGAACATGGAAGGAAAAGTCGTGCAGCCAGAAA
ATTTGGAATACACCATCGTGATAACACCTCACTCAGGAGAAGAGCATGCT
GTAGGTAATGACACAGGAAAGCATGGCAAGGAAGTCAAAATAACACCACA
GAGTTCTATCACAGAAGCAGAACTGACAGGCTATGGTACTGTCACGATGG
AGTGCTCTCCGAGAACGGGCCTCGACTTCAATGAGATGGTGCTGCTGCAG
ATGGAAGACAAAGCTTGGCTGGTACACAGGCAATGGTTCCTAGACCTGCC
GTTACCATGGCTACCCGGAGCGGACACACAAGGATCAAATTGGATACAAA
AAGAGACATTGGTCACTTTCAAAAATCCCCACGCGAAGAAACAGGATGTC
GTTGTTTTAGGGTCTCAGGAAGGGGCTATGCATACGGCACTCACAGGGGC
TACAGAAATCCAGATGTCATCAGGAAACTTACTGTTCACAGGACATCTCA
AATGCAGGCTGAGAATGGACAAACTACAGCTCAAAGGAATGTCATACTCT
ATGTGCACAGGAAAGTTTAAAATTGTGAAGGAAATAGCAGAAACGCAACA
TGGAACAATAGTTATCAGAGTACAATATGAAGGGGACGGTTCTCCATGTA
AGATCCCTTTTGAGATAATGGATCTGGAAAAAAGACACGTCTTAGGCCGC
CTGATCACAGTTAACCCAATCGTAACAGAAAAAGATAGCCCAGTCAACAT
AGAAGCAGAACCTCCATTCGGAGACAGCTACATCATCGTAGGAGTAGAGC
CGGGACAATTGAAACTCAATTGGTTTAAGAAGGGAAGTTCCATCGGCCAA
ATGTTTGAGACAACGATGAGAGGAGCAAAGAGAATGGCCATTTTAGGTGA
CACAGCCTGGGATTTTGGATCCCTGGGAGGAGTGTTTACATCTATAGGAA
AGGCTCTCCACCAAGTTTTCGGAGCAATCTATGGGGCTGCTTTTAATGGG
GTCTCATGGACTATGAAAATCCTCATTGGAGTCATCATCACATGGATAGG
AATGAATTCACGTAGCACCTCACTGTCTGTGTCGCTAGTATTGGTGGGAG
TCGTGACACTATACCTGGGAGCTATGGTGCAGGCT-
>Brazil_Northern_BID_V2402_2008_GQ199890
ATGCGCTGCATAGGAATATCAAATAGAGACTTCGTAGAAGGGGTTTCAGG
AGGAAGCTGGGTTGACATCGTTTTAGAACATGGAAGTTGTGTGACGACGA
TGGCAAAAAACAAACCAACATTGGATTTTGAACTGATAAAAACAGAAGCC
AAACAACCTGCCACTCTAAGGAAGTACTGTATAGAAGCAAAGCTGACCAA
CACAACAACAGAATCGCGTTGCCCAACACAAGGGGAACCCAGTCTAAATG
AAGAGCAGGACAAAAGGTTCATCTGCAAACACTCCATGGTAGACAGAGGA
TGGGGAAATGGATGTGGATTATTTGGAAAGGGAGGCATTGTGACCTGTGC
TATGTTTACATGCAAAAAGAACATGGAAGGAAAAATCGTACAGCCAGAAA
ATTTGGAATACACCATCGTGATAACACCTCACTCAGGAGAAGAGCGCGCT
GTAGGTAATGACACAGGAAAGCATGGCAAGGAAATCAAAATAACACCACA
GAGTTCCACCACAGAAGCAGAACTGACAGGCTATGGCACTGTCACGATGG
AGTGCTCTCCGAGAACGGGCCTCGACTTCAATGAGATGGTGCTGCTGCAG
ATGGAAGACAAAGCTTGGCTGGTGCATAGACAATGGTTCCTAGACCTGCC
GTTACCATGGCTACCCGGAGCGGATACACAAGGATCAAATTGGATACAGA
AGGAGACATTGGTCACTTTCAAAAATCCCCACGCCAAGAAACAGGATGTT
GTTGTCTTAGGGTCTCAAGAAGGGGCCATGCACACGGCACTCACAGGGGC
TACAGAAATCCAGATGTCATCAGGAAACTTACTGTTCACGGGACATCTCA
AGTGCAGGCTGAGAATGGACAAACTACAGCTCAAAGGAATGTCATACTCT
ATGTGTACAGGAAAGTTTAAAATCGTGAAGGAAATAGCAGAAACACAACA
TGGAACAATAGTTATCAGAGTACAATATGAAGGGGACGGTTCTCCATGTA
AGATCCCCTTTGAGATAACAGATTTGGAAAAAAGACACGTCTTGGGACGC
CTGATTACAGTTAACCCAATCGTAACAGAAAAAGATAGCCCAGTCAACAT
AGAAGCAGAACCTCCATTCGGAGACAGCTACATCATCGTAGGAGTAGAGC
CGGGACAACTGAAACTCAATTGGTTTAAGAAGGGAAGTTCCATCGGCCAA
ATGTTTGAGACAACAATGAGAGGAGCAAAGAGAATGGCCATTTTAGGTGA
CACAGCCTGGGATTTTGGATCCCTGGGAGGAGTGTTTACATCTATAGGAA
AGGCTCTCCATCAAGTTTTCGGAGCAATCTATGGGGCTGCTTTTAGTGGG
GTCTCATGGACTATGAAAATCCTCATAGGAGTCATCATTACATGGATAGG
AATGAATTCACGTAGCACCTCACTGTCTGTGTCGCTAGTATTGGTGGGAG
TTGTGACACTGTACCTGGGAGCTATGGTGCAGGCT-
>Brazil_Pernambuco_13858_2010_JX669476 Dengue virus 2 isolate 13858/BR-PE/10, complete genome.
ATGCGCTGCATAGGAATATCAAATAGAGACTTCGTAGAAGGGGTTTCAGG
AGGAAGCTGGGTTGACATCGTTTTAGAACATGGAAGTTGTGTGACGACGA
TGGCAAAAAACAAACCAACATTGGATTTTGAACTGATAAAAACAGAAGCC
AAACAACCTGCCACTCTAAGGAAGTACTGTATAGAAGCAAAGCTGACCAA
CACAACAACAGAATCGCGTTGCCCAACACAAGGGGAACCCAGTCTAAATG
AAGAGCAGGACAAAAGGTTCATCTGCAAACACTCCATGGTAGACAGAGGA
TGGGGAAATGGATGTGGATTATTTGGAAAGGGAGGCATTGTGACCTGTGC
TATGTTTACATGCAAAAAGAACATGGAAGGAAAAATCGTACAGTCAGAAA
ATTTGGAATACACCATCGTGATAACACCTCACTCAGGAGAAGAGCACGCT
GTAGGTAATGACACAGGAAAGCACGGCAAGGAAATCAAAATAACACCACA
GAGTTCCACCACAGAAGCAGAACTGACAGGCTATGGCACTGTCACGATGG
AGTGCTCTCCGAGAACGGGCCTCGACTTCAATGAGATGGTGCTGCTGCAG
ATGGAAGACAAAGCTTGGCTGGTGCACAGGCAATGGTTCCTAGACCTGCC
GTTGCCATGGCTACCCGGAGCGGATACACAAGGATCAAATTGGATACAGA
AAGAGACATTGGTCACTTTCAAAAATCCCCACGCCAAGAAACAGGATGTC
GTTGTCTTAGGGTCTCAAGAAGGGGCCATGCACACGGCACTCACAGGGGC
TACAGAAATCCAGATGTCATCAGGAAACTTACTGTTCACGGGACATCTCA
AGTGCAGGCTGAGGATGGACAAACTACAGCTCAAAGGAATGTCATACTCT
ATGTGTACAGGGAAGTTTAAAATCGTGAAGGAAATAGCAGAAACACAACA
TGGAACAATAGTTATCAGAGTACAATATGAAGGGGACGGTTCTCCATGTA
AGATCCCTTTTGAGATAACAGATTTGGAAAAAAGACACGTCTTAGGACGC
CTGATTACAGTTAACCCAATCGTAACAGAAAAAGATAGCCCAGTCAACAT
AGAAGCAGAACCCCCATTCGGAGACAGCTACATCATCGTAGGAGTAGAGC
CGGGACAACTGAAACTCAATTGGTTTAAGAAGGGAAGTTCCATCGGCCAA
ATGTTTGAGACAACAATGAGAGGAGCAAAGAGAATGGCCATTTTAGGTGA
CACAGCCTGGGATTTTGGATCTCTGGGAGGAGTGTTTACATCTATAGGAA
AGGCTCTCCATCAAGTTTTCGGAGCAATCTATGGGGCTGCTTTTAGTGGG
GTCTCATGGACTATGAAAATCCTCATAGGAGTCATCATCACATGGATAGG
AATGAATTCACGTAGCACCTCACTGTCTGTGTCGCTAGTATTGGTGGGAG
TCGTGACACTGTACCTGGGAGCTATGGTGCAGGCT-
>Brazil_Pernambuco_14905_2010_JX669477 Dengue virus 2 isolate 14905/BR-PE/10, complete genome.
ATGCGCTGCATAGGAATATCAAATAGAGACTTCGTAGAAGGGGTTTCAGG
AGGAAGCTGGGTTGACATCGTTTTAGAACATGGAAGTTGTGTGACGACGA
TGGCAAAAAACAAACCAACATTGGATTTTGAACTGATAAAAACAGAAGCC
AAACAACCTGCCACTCTAAGGAAGTACTGTATAGAAGCAAAGCTGACCAA
CACAACAACAGAATCGCGTTGCCCAACACAAGGGGAACCCAGTCTAAATG
AAGAGCAGGACAAAAGGTTCATCTGCAAACACTCCATGGTAGACAGAGGA
TGGGGAAATGGATGTGGACTATTTGGAAAGGGAGGCATTGTGACCTGTGC
TATGTTTACATGCAAAAAGAACATGGAAGGAAAAATCGTACAGCCAGAAA
ATTTGGAATACACCATCGTGATAACACCTCACTCAGGAGAAGAGCACGCT
GTAGGTAATGACACAGGAAAGCATGGCAAGGAAATCAAAATAACACCACA
GAGTTCCACCACAGAAGCAGAACTGACAGGCTATGGCACTGTCACGATGG
AGTGCTCTCCGAGAACGGGCCTTGACTTCAATGAGATGGTGCTGCTGCAG
ATGGAAGACAAAGCTTGGCTGGTGCACAGGCAATGGTTCCTAGACCTGCC
GTTGCCATGGCTACCCGGAGCGGATACACAAGGATCAAATTGGATACAGA
AAGAGACATTGGTCACTTTCAAAAATCCCCACGCCAAGAAACAGGATGTC
GTTGTCTTAGGGTCTCAAGAAGGGGCCATGCACACGGCACTCACAGGGGC
TACAGAAATCCAGATGTCATCAGGAAACTTACTGTTCACGGGACATCTCA
AGTGCAGGCTGAGAATGGACAAACTACAGCTCAAAGGAATGTCATACTCT
ATGTGTACAGGAAAGTTTAAAATCGTGAAGGAAATAGCAGAAACACAACA
TGGAACAATAGTTATCAGAGTACAATATGAAGGGGACGGTTCTCCATGCA
AGATCCCTTTTGAGATAACAGATTTGGAAAAAAGACACGTCTTAGGACGC
CTGATTACAGTTAACCCAATCGTAACAGAAAAAGATAGCCCAGTCAACAT
AGAAGCAGAACCCCCATTCGGAGACAGCTACATCATCGTAGGAGTAGAGC
CGGGACAACTGAAACTCAATTGGTTTAAGAAGGGAAGTTCCATCGGCCAA
ATGTTTGAGACAACAATGAGAGGAGCAAAGAGAATGGCCATTTTAGGTGA
CACAGCCTGGGATTTTGGATCCCTGGGAGGAGTGTTTACATCTATAGGAA
AGGCTCTCCATCAAGTTTTTGGAGCAATCTATGGGGCTGCTTTTAGTGGG
GTCTCATGGACTATGAAAATCCTCATAGGAGTCATCATCACATGGATAGG
AATGAATTCACGTAGCACCTCACTGTCTGTGTCGCTAGTATTGGTGGGAG
TCGTGACACTGTACCTGGGAGCTATGGTGCAGGCT-
>Brazil_Pernambuco_19190_2010_JX669478 Dengue virus 2 isolate 19190/BR-PE/10, complete genome.
ATGCGCTGCATAGGAATATCAAATAGAGACTTCGTAGAAGGGGTTTCAGG
AGGAAGCTGGGTTGACATCGTTTTAGAACATGGAAGTTGTGTGACGACGA
TGGCAAAAAACAAACCAACATTGGATTTTGAACTGATAAAAACAGAAGCC
AAACAACCTGCCACTCTAAGGAAGTACTGTATAGAAGCAAAGCTGACCAA
CACAACAACAGAATCGCGTTGCCCAACACAAGGGGAACCCAGTCTAAATG
AAGAGCAGGACAAAAGGTTCATCTGCAAACACTCCATGGTAGACAGAGGA
TGGGGAAATGGATGTGGATTATTTGGAAAGGGAGGCATTGTGACCTGTGC
TATGTTTACATGCAAAAAGAACATGGAAGGAAAAATCGTACAGCCAGAAA
ATTTGGAATACACCATCGTGATAACACCTCACTCAGGAGAAGAGCACGCT
GTAGGTAATGACACAGGAAAGCATGGAAAGGAAATCAAAATAACACCACA
GAGTTCCACCACAGAAGCAGAACTGACAGGCTATGGCACTGTCACGATGG
AGTGCTCTCCGAGAACGGGCCTCGACTTCAATGAGATGGTGCTGCTGCAG
ATGGAAGACAAAGCTTGGCTGGTGCACAGGCAATGGTTCCTAGACCTGCC
GTTGCCATGGCTACCCGGAGCGGATACACAAGGATCAAATTGGATACAGA
AAGAGACATTGGTCACTTTCAAAAATCCCCACGCCAAGAAACAGGATGTC
GTTGTCTTAGGGTCTCAAGAAGGGGCCATGCACACGGCACTCACAGGGGC
TACAGAAATCCAGATGTCATCAGGAAACTTACTGTTCACGGGACATCTCA
AGTGCAGGCTGAGAATGGACAAACTACAGCTCAAAGGAATGTCATACTCT
ATGTGTACAGGAAAGTTTAAAATCGTGAAGGAAATAGCAGAAACACAACA
TGGAACAATAGTTATCAGAGTACAATATGAAGGGGACGGTTCTCCATGTA
AGATCCCTTTTGAGATAACAGATTTGGAAAAAAGACACGTCTTAGGACGC
CTGATTACAGTTAACCCAATCGTAACAGAAAAAGATAGCCCAGTCAACAT
AGAAGCAGAACCCCCATTCGGAGACAGCTACATCATCGTAGGAGTAGAGC
CGGGACAACTGAAACTTAATTGGTTTAAGAAGGGAAGTTCCATCGGCCAA
ATGTTTGAGACAACAATGAGAGGAGCAAAGAGAATGGCCATTTTAGGTGA
CACAGCCTGGGATTTTGGATCCCTGGGAGGAGTGTTTACATCTATAGGAA
AGGCTCTCCATCAAGTTTTCGGAGCAATCTATGGGGCTGCTTTTAGTGGG
GTCTCATGGACTATGAAAATCCTCATAGGAGTCATCATCACATGGATAGG
AATGAATTCACGTAGCACCTCACTGTCTGTGTCGCTAGTATTGGTGGGAG
TCGTGACACTGTACCTGGGAGCTATGGTGCAGGCT-
>Brazil_Pernambuco_3311_1995_JX669481 Dengue virus 2 isolate 3311/BR-PE/95, complete genome.
ATGCGCTGCATAGGAATATCAAATAGAGACTTCGTAGAAGGGGTTTCAGG
AGGAAGCTGGGTTGACATAGTCTTAGAACATGGAAGTTGTGTGACGACGA
TGGCAAAAAATAAACCAACATTGGATTTTGAACTGATAAAAACAGAAGCC
AAACAACCTGCCACTCTAAGGAAGTACTGTATAGAAGCAAAGCTGACCAA
TACAACAACAGAATCTCGTTGCCCAACACAAGGGGAACCCAGTCTAAATG
AAGAGCAGGACAAAAGGTTCATCTGCAAACACTCCATGGTAGACAGAGGA
TGGGGAAATGGATGTGGATTATTTGGAAAAGGAGGCATTGTGACCTGTGC
TATGTTCACATGCAAAAAGAACATGGAAGGAAAAGTCGTGCTGCCAGAAA
ATCTGGAATACACCATCGTGATAACACCTCACTCAGGAGAAGAGCACGCT
GTAGGTAATGACACAGGAAAACATGGCGAGGAAATCAAAATAACACCACA
GAGTTCCATCACAGAAGCAGAACTGACAGGCTATGGCACTGTCACGATGG
AGTGCTCTCCGAGAACGGGCCTCGACTTCAATGAGATGGTGCTGCTGCAG
ATGGAAGAGAAAGCTTGGCTGGTGCACAGGCAATGGTTCCTAGACCTGCC
GTTACCATGGCTACCCGGAGCGGACACACAAGGATCAAATTGGATACAGA
AAGAGACATTGGTCACTTTCAAAAATCCCCACGCGAAGAAACAGGATGTC
GTTGTTTTAGGATCTCAAGAAGGGGCCATGCACACGGCACTCACAGGGGC
CACAGAAATCCAGATGTCATCAGGAAACTTACTGTTCACAGGACATCTCA
AGTGCAGGCTGAGAATGGACAAACTACAGCTCAAAGGAATGTCATACTCT
ATGTGTACAGGAAAGTTTAAAATTGTGAAGGAAATAGCAGAAACACAACA
TGGAACAATAGTTATCAGAGTACAATATGAAGGGGACGGCTCTCCATGTA
AGATCCCTTTTGAGATAATGGATTTGGAAAAAAGACACGTCTTAGGTCGC
CTGATTACAGTTAACCCAATCGTGACAGAAAAAGATAGCCCAGTCAACAT
AGAAGCAGAACCTCCATTCGGAGACAGCTACATCATCATAGGAGTAGAGC
CGGGACAACTGAAACTCAATTGGTTTAAGAAGGGAAGTTCCATCGGCCAA
ATGTTTGAGACAACAATGAGAGGAGCGAAGAGAATGGCCATATTAGGTGA
CACAGCCTGGGATTTTGGATCCCTGGGAGGAGTGTTTACATCTATAGGAA
AGGCTCTCCACCAAGTTTTCGGAGCAATCTATGGGGCTGCTTTTAGCGGG
GTCTCATGGACTATGAAAATCCTCATAGGAGTCATCATCACATGGATAGG
AATGAATTCACGTAGTACCTCACTGTCTGTGTCACTAGTATTGGTGGGAG
TCGTGACACTGTACCTGGGAGCTATGGTGCAGGCT-
>Brazil_Pernambuco_37473_1997_JX669483 Dengue virus 2 isolate 37473/BR-PE/97, complete genome.
ATGCGCTGCATAGGAATATCAAATAGAGACTTCGTAGAAGGGGTTTCAGG
AGGAAGCTGGGTTGACATAGTCTTAGAACATGGAAGTTGTGTGACGACGA
TGGCAAAAAATAAACCAACATTGGATTTTGAACTGATAAAAACAGAAGCC
AAACAACCTGCCACTCTAAGGAAGTACTGTATAGAAGCAAAGCTGACCAA
TACAACAACAGAATCCCGTTGCCCAACACAAGGGGAACCCAGTCTAAATG
AAGAGCAGGACAAAAGGTTCATCTGCAAACACTCCATGGTAGACAGAGGA
TGGGGAAATGGATGTGGATTATTTGGAAAAGGAGGCATTGTGACCTGTGC
TATGTTCACATGCAAAAAGAACATGGAAGGAAAAGTCGTGCTGCCAGAAA
ATCTGGAATACACCATCGTGATAACACCTCACTCAGGAGAAGAGCACGCT
GTAGGTAATGACACAGGAAAACATGGCGAGGAAATCAAAATAACACCACA
GAGTTCCATCACAGAAGCAGAACTGACAGGCTATGGCACTGTCACGATGG
AGTGCTCTCCGAGAACGGGCCTCGACTTCAATGAGATGGTGCTGCTGCAG
ATGGAAGAGAAAGCTTGGCTGGTGCACAGGCAATGGTTCCTAGACCTGCC
GTTACCATGGCTACCCGGAGCGGACACACAAGGATCAAATTGGATACAGA
AAGAGACATTGGTCACTTTCAAAAATCCCCACGCGAAGAAACAGGATGTC
GTTGTTTTAGGATCTCAAGAAGGGGCCATGCACACGGCACTCACAGGGGC
CACAGAAATCCAGATGTCATCAGGAAACTTACTGTTCACAGGACATCTCA
AGTGCAGGCTGAGAATGGACAAACTACAGCTCAAAGGAATGTCATACTCT
ATGTGTACAGGAAAGTTTAAAATTGTGAAGGAAATAGCAGAAACACAACA
TGGAACAATAGTTATCAAAGTACAATATGAAGGGGACGGCTCTCCATGTA
AGATCCCTTTTGAGATAATGGATTTGGAAAAAAGACACGTCTTAGGTCGC
CTGATTACAGTTAACCCAATCGTGACAGAAAAAGATAGCCCAGTCAACAT
AGAAGCAGAACCTCCATTCGGAGACAGCTACATCATCATAGGAGTAGAGC
CGGGACAACTGAAACTCAATTGGTTTAAGAAGGGAAGTTCCATCGGCCAA
ATGTTTGAGACAACAATGAGAGGAGCGAAGAGAATGGCCATATTAGGTGA
CACAGCCTGGGATTTTGGATCCCTGGGAGGAGTGTTTACATCTATAGGAA
AGGCTCTCCACCAAGTTTTCGGAGCAATCTATGGGGCTGCTTTTAGCGGG
GTCTCATGGACTATGAAAATCCTCATAGGAGTCATCATCACATGGATAGG
AATGAATTCACGTAGCACCTCACTGTCTGTGTCACTAGTATTGGTGGGAG
TCGTGACACTGTACCTGGGAGCTATGGTGCAGGCT-
>Brazil_Pernambuco_47913_1998_JX669484 Dengue virus 2 isolate 47913/BR-PE/98, complete genome.
ATGCGTTGCATAGGAATATCAAATAGAGACTTCGTAGAAGGGGTTTCAGG
AGGAAGCTGGGTTGACATAGTCTTAGAACATGGAAGTTGTGTGACGACGA
TGGCAAAAAATAAACCAACATTGGATTTTGAACTGATAAAAACAGAAGCC
AAACAACCTGCCACTCTAAGGAAGTACTGTATAGAAGCAAAGCTGACCAA
TACAACAACAGAATCTCGTTGCCCAACACAAGGGGAACCCAGTCTAAATG
AAGAGCAGGACAAAAGGTTCATCTGCAAACACTCCATGGTAGACAGAGGA
TGGGGAAATGGATGTGGATTATTTGGAAAAGGAGGCATTGTGACCTGTGC
TATGTTCACATGCAAAAAGAACATGGAAGGAAAAGTCGTGCTGCCAGAAA
ATCTGGAATACACCATCGTGATAACACCTCACTCAGGAGAAGAGCACGCT
GTAGGTAATGACACAGGAAAACATGGCAAGGAAATCAAAATAACACCACA
GAGTTCCATCACAGAAGCAGAACTGACAGGCTATGGCACTGTCACGATGG
AGTGCTCTCCGAGAACGGGCCTCGACTTCAATGAGATGGTGCTGCTGCAG
ATGGAAGAGAAAGCTTGGCTGGTGCACAGGCAATGGTTCCTAGACCTGCC
GTTACCATGGCTACCCGGAGCGGACACACAAGGATCAAATTGGATACAGA
AAGAGACATTGGTCACTTTCAAAAATCCCCACGCGAAGAAACAGGATGTC
GTTGTTTTAGGATCTCAAGAAGGGGCCATGCACACGGCACTCACGGGGGC
CACAGAAATCCAGATGTCATCAGGAAACTTACTGTTCACAGGACATCTCA
AGTGCAGGCTGAGAATGGACAAACTACAGCTCAAAGGAATGTCATACTCT
ATGTGTACAGGAAAGTTTAAAATTGTGAAGGAAATAGCAGAAACACAACA
TGGAACAATAGTTATCAGAGTACAATATGAAGGGGACGGCTCTCCATGTA
AGATCCCTTTTGAGATAATGGACTTGGAAAAAAGACACGTCTTAGGTCGC
CTGATTACAGTTAACCCAATCGTAACAGAAAAAGATAGCCCAGTCAACAT
AGAAGCAGAACCTCCATTCGGAGACAGCTACATCATCATAGGAGTAGAGC
CGGGACAATTGAAACTCAATTGGTTTAAGAAGGGAAGTTCCATCGGCCAA
ATGTTTGAGACAACAATGAGAGGAGCGAAGAGAATGGCCATATTAGGTGA
CACAGCCTGGGACTTTGGATCCCTGGGAGGAGTGTTTACATCTATAGGAA
AGGCTCTCCACCAAGTTTTCGGAGCAATCTATGGGGCTGCTTTTAGTGGG
GTCTCATGGACTATGAAAATCCTCATAGGAGTCATCATCACATGGATAGG
AATGAATTCACGTAGTACCTCACTGTCTGTGTCACTAGTATTGGTGGGAG
TCGTGACACTGTACCTGGGAGCTATGGTGCAGGCT-
>Brazil_Pernambuco_51347_1998_JX669485 Dengue virus 2 isolate 51347/BR-PE/98, complete genome.
ATGCGTTGCATAGGAATATCAAATAGAGACTTCGTAGAAGGGGTTTCAGG
AGGAAGCTGGGTTGACATAGTCTTAGAACATGGAAGTTGTGTGACGACGA
TGGCAAAAAATAAACCAACATTGGATTTTGAACTGATAAAAACAGAAGCC
AAACAACCTGCCACTCTAAGGAAGTACTGTATAGAAGCAAAGCTGACCAA
TACAACAACAGAATCTCGTTGCCCAACACAAGGGGAACCCAGTCTAAATG
AAGAGCAGGACAAAAGGTTCATCTGCAAACACTCCATGGTAGACAGAGGA
TGGGGAAATGGATGTGGATTATTTGGAAAAGGAGGCATTGTGACCTGTGC
TATGTTCACATGCAAAAAGAACATGGAAGGAAAAGTCGTGCTGCCAGAAA
ATCTGGAATACACCATCGTGATAACACCTCACTCAGGAGAAGAGCACGCT
GTAGGTAATGACACAGGAAAACATGGCAAGGAAATCAAAATAACACCACA
GAGTTCCATCACAGAAGCAGAACTGACAGGCTATGGCACTGTCACGATGG
AGTGCTCTCCGAGAACGGGCCTCGACTTCAATGAGATGGTGCTGCTGCAA
ATGGAAGAGAAAGCTTGGCTGGTGCACAGGCAATGGTTCCTAGACCTGCC
GTTACCATGGCTACCCGGAGCGGACACACAAGGATCAAATTGGATACAGA
AAGAGACATTGGTCACTTTCAAAAATCCCCACGCGAAGAAACAGGATGTC
GTTGTTTTAGGATCTCAAGAAGGGGCCATGCACACGGCACTCACGGGGGC
CACAGAAATCCAGATGTCATCAGGAAACTTACTGTTCACAGGACATCTCA
AGTGCAGGCTGAGAATGGACAAACTACAGCTCAAAGGAATGTCATACTCT
ATGTGTACAGGAAAGTTTAAAATTGTGAAGGAAATAGCAGAAACACAACA
TGGAACAATAGTTATCAGAGTACAATATGAAGGGGACGGCTCTCCATGTA
AGATCCCTTTTGAGATAATGGACTTGGAAAAAAGACACGTCTTAGGTCGC
CTGATTACAGTTAACCCAATCGTAACAGAAAAAGATAGCCCAGTCAACAT
AGAAGCAGAACCTCCATTCGGAGACAGCTACATCATCATAGGAGTAGAGC
CGGGACAATTGAAACTCAATTGGTTTAAGAAGGGAAGTTCCATCGGCCAA
ATGTTTGAGACAACAATGAGAGGAGCGAAGAGAATGGCCATATTAGGTGA
CACAGCCTGGGACTTTGGATCCCTGGGAGGAGTGTTTACATCTATAGGAA
AGGCTCTCCACCAAGTTTTCGGAGCAATCTATGGGGCTGCTTTTAGTGGG
GTCTCATGGACTATGAAAATCCTCATAGGAGTCATCATCACATGGATAGG
AATGAATTCACGTAGTACCTCACTGTCTGTGTCACTAGTATTGGTGGGAG
TCGTGACACTGTACCTGGGAGCTATGGTGCAGGCT-
>Brazil_Pernambuco_57135_1999_JX669486 Dengue virus 2 isolate 57135/BR-PE/99, complete genome.
ATGCGTTGCATAGGAATATCAAATAGAGACTTCGTAGAAGGGGTTTCAGG
AGGAAGCTGGGTTGACATAGTCTTGGAACATGGAAGTTGTGTGACGACGA
TGGCAAAAAACAAACCAACATTGGATTTTGAACTGATAAAAACAGAAGCC
AAACAACCTGCCACTCTAAGGAAGTACTGTATAGAAGCAAAGCTGACCAA
TACAACAACAGAATCTCGTTGCCCAACACAAGGGGAACCCAGTCTAAATG
AAGAGCAGGACAAAAGGTTCATCTGCAAACACTCCATGGTAGACAGAGGA
TGGGGAAATGGATGTGGATTATTTGGAAAAGGAGGCATTGTGACCTGTGC
TATGTTCACATGCAAAAAGAACATGGAAGGAAAAGTCGTGCTGCCAGAAA
ATCTGGAATACACCATCGTGATAACACCTCACTCAGGAGAAGAGCACGCT
GTAGGTAATGACACAGGAAAACATGGCGAGGAAATCAAAATAACACCACA
GAGTTCCATCACAGAAGCAGAACTGACAGGCTATGGCACTGTCACGATGG
AGTGCTCTCCGAGAACGGGCCTCGACTTCAATGAGATGGTGCTGCTGCAG
ATGGAAGAGAAAGCTTGGCTGGTGCACAGGCAATGGTTCCTAGACCTGCC
GTTACCATGGCTACCCGGAGCGGACACACAAGGATCAAATTGGATACAGA
AAGAGACATTGGTCACTTTCAAAAATCCCCATGCGAAGAAACAGGATGTC
GTTGTTTTAGGATCTCAAGAAGGGGCCATGCACACGGCACTCACAGGGGC
CACAGAAATCCAGATGTCATCAGGAAACTTACTGTTCACAGGACATCTCA
AGTGCAGGCTGAGAATGGACAAACTACAGCTCAAAGGAATGTCATACTCT
ATGTGTACAGGAAAGTTTAAAATTGTGAAGGAAATAGCAGAAACACAACA
TGGAACAATAGTTATCAGAGTACAATATGAAGGGGACGGCTCTCCATGTA
AGATCCCTTTTGAGATAATGGATTTGGAAAAAAGACACGTCTTAGGTCGC
CTGATTACAGTTAACCCAATCGTAACAGAAAAAGATAGCCCAGTCAACAT
AGAAGCAGAACCTCCATTCGGAGACAGCTACATCATCATAGGAGTAGAGC
CGGGACAATTGAAACTCAATTGGTTTAAGAAGGGAAGTTCCATCGGCCAA
ATGTTTGAGACAACAATGAGAGGAGCGAAGAGAATGGCCATATTAGGTGA
CACAGCCTGGGATTTTGGATCCCTGGGAGGAGTGTTCACATCTATAGGAA
AGGCTCTCCACCAAGTTTTCGGAGCAATCTATGGGGCTGCTTTTAGTGGG
GTCTCATGGACTATGAAAATCCTCATAGGAGTCATCATCACATGGATAGG
AATGAATTCACGTAGTACCTCACTGTCTGTGTCACTAGTATTGGTGGGAG
TCGTGACACTGTACCTGGGAGCTATGGTGCAGGCT-
>Brazil_Pernambuco_72144_2000_JX669487 Dengue virus 2 isolate 72144/BR-PE/00, complete genome.
ATGCGTTGCATAGGAATATCAAATAGAGACTTCGTAGAAGGGGTTTCAGG
AGGAAGCTGGGTTGACATAGTCTTAGAACATGGAAGTTGTGTGACGACGA
TGGCAAAAAATAAACCAACATTGGATTTTGAACTGATAAAAACAGAAGCC
AAACAACCTGCCACTTTAAGGAAGTACTGTATAGAAGCAAAGCTGACCAA
TACAACAACAGAATCTCGTTGCCCAACACAAGGGGAACCCAGTCTAAATG
AAGAGCAGGACAAAAGGTTCATCTGCAAACACTCCATGGTAGACAGAGGA
TGGGGAAATGGATGTGGATTATTTGGAAAAGGAGGCATCGTGACCTGTGC
TATGTTCACATGCAAAAAGAACATGGAAGGAAAAGTCGTGCTGCCAGAGA
ATCTTGAATACACTATCATGATAACACCTCACTCAGGAGAAGAGCACGCT
GTAGGTAATGACACAGGAAAACATGGCAAGGAAATCAAAATAACACCACA
GAGTTCCATCACAGAAGCAGAACTGACAGGCTATGGCACTGTCACGATGG
AGTGCTCTCCGAGAACGGGCCTCGACTTCAATGAGATGGTACTGCTGCAG
ATGGAAGAGAAAGCTTGGCTGGTGCACAGGCAATGGTTCTTAGACCTGCC
GTTACCATGGCTACCCGGAGCGGACACACAAGGATCAAATTGGATACAGA
AAGAGACATTGGTCACTTTCAAAAATCCCCACGCGAAGAAACAAGACGTC
GTTGTTTTAGGATCTCAAGAAGGGGCCATGCACACGGCACTCACAGGGGC
CACAGAAATCCAGATGTCATCAGGAAACTTACTGTTCACAGGACATCTCA
AGTGCAGGCTGAGAATGGACAAACTACAGCTCAAAGGAATGTCATACTCT
ATGTGTACAGGAAAGTTTAAAATTGTGAAGGAAATAGCAGAAACACAACA
TGGAACAATAGTTATCAGAGTACAATATGAAGGGGACGGCTCTCCATGTA
AGATCCCTTTTGAGATAATGGATTTGGAAAAAAGACACGTCTTAGGCCGC
CTGATTACAGTTAACCCAATCGTAACAGAAAAAGATAGCCCAGTCAACAT
AGAAGCAGAACCTCCATTCGGAGACAGTTACATCATCATAGGAGTAGAGC
CGGGACAATTGAAACTCAATTGGTTTAAGAAGGGAAGTTCCATCGGCCAA
ATGTTTGAGACAACAATGAGAGGAGCGAAGAGAATGGCCATATTAGGCGA
CACAGCCTGGGATTTTGGATCCCTGGGAGGAGTGTTTACATCTATAGGAA
AGGCTCTCCACCAAGTTTTCGGAGCAATCTATGGGGCTGCTTTTAGTGGG
GTCTCATGGACTATGAAAATCCTCATAGGAGTCATCATTACATGGATAGG
AATGAATTCACGTAGTACCTCACTGTCTGTGTCACTAGTATTGGTGGGAG
TCGTGACACTGTACCTGGGAGCTATGGTGCAGGCT-
>Brazil_Pernambuco_87086_2002_JX669488 Dengue virus 2 isolate 87086/BR-PE/02, complete genome.
ATGCGTTGCATAGGAATATCAAATAGAGACTTCGTAGAAGGGGTTTCAGG
AGGAAGCTGGGTTGACATAGTCTTAGAACATGGAAGTTGTGTGACGACGA
TGGCAAAAAATAAACCAACATTGGATTTTGAACTGATAAAAACAGAAGCC
AAACAACCTGCCACTTTAAGGAAGTACTGTATAGAAGCAAAGCTGACCAA
TACAACAACAGAATCTCGTTGCCCAACACAAGGGGAACCCAGTCTAAATG
AAGAGCAGGACAAAAGGTTCATCTGCAAACATTCCATGGTAGACAGAGGA
TGGGGAAATGGATGTGGATTATTTGGAAAAGGAGGCATCGTGACCTGTGC
TATGTTCACATGCAAAAAGAACATGGAAGGAAAAGTAGTGCTGCCAGAGA
ATCTGGAATACACTATCGTGATAACACCTCACTCAGGAGAAGAGCACGCT
GTAGGTAATGACACAGGAAAACATGGCAAGGAAATCAAAATAACACCACA
GAGTTCCATCACAGAAGCAGAACTGACAGGCTATGGCACTGTCACAATGG
AGTGCTCTCCGAGAACGGGCCTCGACTTCAATGAGATGGTGCTGCTGCAG
ATGGAAGAGAAAGCTTGGCTGGTGCACAGGCAATGGTTCCTAGACCTGCC
GTTACCATGGCTACCCGGAGCGGACACACAAGGATCAAATTGGATACAGA
AAGAGACATTGGTCACTTTCAAAAATCCCCACGCGAAGAAACAAGACGTC
GTTGTTTTAGGATCTCAAGAAGGGGCCATGCACACGGCACTCACAGGGGC
CACAGAAATCCAGATGTCATCAGGAAACTTACTGTTCACAGGACATCTCA
AGTGCAGGCTGAGAATGGACAAACTACAGCTCAAAGGAATGTCATACTCT
ATGTGTACAGGAAAGTTTAAAATTGTGAAGGAAATAGCAGAAACACAACA
TGGAACAATAGTTATCAGAGTACAATATGAAGGGGACGGCTCTCCATGTA
AGATCCCTTTTGAGATAATGGATTTGGAAAAAAGACACGTCTTAGGCCGC
CTGATTACAGTTAACCCAATCGTAACAGAAAAAGATAGCCCAGTCAACAT
AGAAGCAGAACCTCCATTCGGAGACAGCTACATCATCATAGGAGTAGAGC
CGGGACAATTGAAACTCAATTGGTTTAAGAAGGGAAGTTCCATCGGCCAA
ATGTTTGAGACAACAATGAGAGGAGCGAAGAGAATGGCCATACTAGGAGA
CACAGCCTGGGATTTTGGATCCCTGGGAGGAGTGTTTACATCTATAGGAA
AGGCTCTCCACCAAGTTTTCGGAGCAATCTATGGGGCTGCTTTTAGTGGG
GTCTCATGGACTATGAAAATCCTCATAGGAGTCATCATTACATGGATAGG
AATGAATTCACGTAGTACCTCACTGTCTGTGTCACTAGTATTGGTGGGAG
TCGTGACACTGTACCTGGGAGCTATGGTGCAGGCT-
>Brazil_Pernambuco_9479_2010_JX669479 Dengue virus 2 isolate 9479/BR-PE/10, complete genome.
ATGCGCTGCATAGGAATATCAAATAGAGACTTCGTAGAAGGGGTTTCAGG
AGGAAGCTGGGTTGACATCGTTTTAGAACATGGAAGTTGTGTGACGACGA
TGGCAAAAAACAAACCAACATTGGATTTTGAACTGATAAAAACAGAAGCC
AAACAACCTGCCACTCTAAGGAAGTACTGTATAGAAGCAAAGCTGACCAA
CACAACAACAGAATCGCGTTGCCCAACACAAGGGGAACCCAGTCTAAATG
AAGAGCAGGACAAAAGGTTCATCTGCAAACACTCCATGGTAGACAGAGGA
TGGGGAAATGGATGTGGATTATTTGGAAAGGGAGGCATTGTGACCTGTGC
TATGTTTACATGCAAAAAGAACATGGAAGGAAAAATCGTACAGTCAGAAA
ATTTGGAATACACCATCGTGATAACACCTCACTCAGGAGAAGAGCACGCT
GTAGGTAATGACACAGGAAAGCACGGCAAGGAAATCAAAATAACACCACA
GAGTTCCACCACAGAAGCAGAACTGACAGGCTATGGCACTGTCACGATGG
AGTGCTCTCCGAGAACGGGCCTCGACTTCAATGAGATGGTGCTGCTGCAG
ATGGAAGACAAAGCTTGGCTGGTGCACAGGCAATGGTTCCTAGACCTGCC
GTTGCCATGGCTACCCGGAGCGGATACACAAGGATCAAATTGGATACAGA
AAGAGACATTGGTCACTTTCAAAAATCCCCACGCCAAGAAACAGGATGTC
GTTGTCTTAGGGTCTCAAGAAGGGGCCATGCACACGGCACTCACAGGGGC
TACAGAAATCCAGATGTCATCAGGAAACTTACTGTTCACGGGACATCTCA
AGTGCAGGCTGAGGATGGACAAACTACAGCTCAAAGGAATGTCATACTCT
ATGTGTACAGGGAAGTTTAAAATCGTGAAGGAAATAGCAGAAACACAACA
TGGAACAATAGTTATCAGAGTACAATATGAAGGGGACGGTTCTCCATGCA
AGATCCCTTTTGAGATAACAGATTTGGAAAAAAGACACGTCTTAGGACGC
CTGATTACAGTTAACCCAATCGTAACAGAAAAAGATAGCCCAGTCAACAT
AGAAGCAGAACCCCCATTCGGAGACAGCTACATCATCGTAGGAGTAGAGC
CGGGACAACTGAAACTCAATTGGTTTAAGAAGGGAAGTTCCATCGGCCAA
ATGTTTGAGACAACAATGAGAGGAGCAAAGAGAATGGCCATTTTAGGTGA
CACAGCCTGGGATTTTGGATCTCTGGGAGGAGTGTTTACATCTATAGGAA
AGGCTCTCCATCAAGTTTTCGGAGCAATCTATGGGGCTGCTTTTAGTGGG
GTCTCATGGACTATGAAAATCCTCATAGGAGTCATCATCACATGGATAGG
AATGAATTCACGTAGCACCTCACTGTCTGTGTCGCTAGTATTGGTGGGAG
TCGTGACACTGTACCTGGGAGCTATGGTGCAGGCT-
>Brazil_Ribeirao_Preto_RMB_2009_GQ330472
ATGCGCTGCATAGGAATATCAAATAGAGACTTTGTAGAAGGGGTTTCAGG
AGGAAGCTGGGTTGACATCGTTTTAGAACATGGAAGTTGTGTGACGACGA
TGGCAAAAAACAAACCAACATTGGATTTTGAACTGATAAAAACAGAAGCC
AAACAACCTGCCACTCTAAGGAAGTACTGTATAGAAGCAAAGCTGACCAA
CACAACAACAGAATCGCGTTGCCCAACACAAGGGGAACCCAGTCTAAATG
AAGAGCAGGACAAAAGGTTCATCTGCAAACACTCCATGGTAGACAGAGGA
TGGGGAAATGGATGTGGATTATTTGGAAAGGGAGGCATTGTGACCTGTGC
TATGTTTACATGCAAAAAGAACATGGAAGGAAAAATCGTACAGCCAGAAA
ATTTGGAATACACCATCGTGATAACACCTCACTCAGGAGAAGAGCACGCT
GTAGGTAATGACACAGGAAAGCATGGCAAGGAAATCAAAATAACACCACC
GAGTTCCACCACAGAAGCAGAACTGACAGGCTATGGCACTGTCCCGATGG
AGTGCTCTCCGAGAACGGGCCTCGACTTCAATGAGATGGTGCTGCTGCAG
ATGGAAGACAAAGCTTGGCTGGTGCACAGGCAATGGTTCCTAGACCTGCC
GTTGCCATGGCTACCCGGAGCGGATACACAAGGATCAAATTGGATACAGA
AAGAGACATTGGTCACTTTCAAAAATCCCCACGCCAAGAAACAGGATGTC
GTTGTCTTAGGGTCTCAAGAAGGGGCCATGCACACGGCACTCACAGGGGC
TACAGAAATCCAGATGTCATCAGGAAACTTACTGTTCACGGGACATCTCA
AGTGCAGGCTGAGAATGGACAAACTACAGCTCAAAGGAATGTCATACTCT
ATGTGTACAGGAAAGTTTAAAATCGTGAAGGAAATAGCAGAAACACAACA
TGGAACAATAGTTATCAGAGTACAATATGAAGGGGACGGTTCTCCATGTA
AGATCCCTTTTGAGATAACAGATTTGGAAAAAAGACACGTCTTAGGACGC
CTGATTACAGTTAACCCAATCGTAACAGAAAAAGACAACCCAGTCAACAT
AGAAGCAGAACCCCCATTCGGAGACAGCTACATCATCGTAGGAGTAGAGC
CGGGACAACTGAAACTCAATTGGTTTAAGAAGGGAAGTTCCATCGGCCAA
ATGTTTGAGACAACAATGAGAGGAGCAAAGAGAATGGCCATTTTAGGTGA
CACAGCCTGGGATTTTGGATCCCTGGGAGGAGTGTTTACATCTATAGGAA
AGGCTCTCCATCAAGTTTTCGGAGCAATCTATGGGGCTGCTTTTAGTGGG
GTCTCATGGACTATGAAAATCCTCATAGGAGTCATCATCACATGGATAGG
AATGAATTCACGTAGCACCTCACTGTCTGTGTCGCTAGTATTGGTGGGAG
TCGTGACACTGTACCTGGGAGCTATGGTGCAGGCT-
>Brazil_Rio_de_Janeiro_0023_2010_HQ012531
ATGCGCTGCATAGGAATATCAAATAGAGACTTCGTAGAAGGGGTTTCAGG
AGGAAGCTGGGTTGACATCGTTTTAGAACATGGAAGTTGTGTGACGACGA
TGGCAAAAAACAAACCAACATTGGATTTTGAACTGATAAAAACAGAAGCC
AAACAACCTGCCACTCTAAGGAAGTACTGTATAGAAGCAAAGCTGACCAA
CACAACAACAGAATCGCGTTGCCCAACACAAGGGGAACCCAGTCTAAATG
AAGAGCAGGACAAAAGGTTCATCTGCAAACACTCCATGGTAGACAGAGGA
TGGGGAAATGGATGTGGATTATTTGGAAAGGGAGGCATTGTGACCTGTGC
TATGTTTACATGCAAAAAGAACATGGAAGGAAAAATCGTACAGCCAGAAA
ATTTGGAATACACCATCGTGATAACACCTCACTCAGGAGAAGAGCACGCT
GTAGGTAATGACACAGGAAAGCATGGAAAGGAAATCAAAATAACACCACA
GAGTTCCACCACAGAAGCAGAACTGACAGGCTATGGCACTGTCACGATGG
AGTGCTCTCCGAGAACGGGCCTCGACTTCAATGAGATGGTGCTGCTGCAG
ATGGAAGACAAAGCTTGGCTGGTGCACAGGCAATGGTTCCTAGACCTGCC
GTTGCCATGGCTACCCGGAGCGGATACACAAGGATCAAATTGGATACAGA
AAGAGACATTGGTCACTTTCAAAAATCCCCACGCCAAGAAACAGGATGTC
GTTGTCTTAGGGTCTCAAGAAGGGGCCATGCACACGGCACTCACAGGGGC
TACAGAAATCCAGATGTCATCAGGAAACTTACTGTTCACGGGACATCTCA
AGTGCAGGCTGAGAATGGACAAACTACAGCTCAAAGGAATGTCATACTCT
ATGTGCACAGGAAAGTTTAAAATCGTGAAGGAAATAGCAGAAACACAACA
TGGAACAATAGTTATCAGAGTACAATATGAAGGGGACGGTTCTCCATGTA
AGATCCCTTTTGAGATAACAGATTTGGAAAAAAGACACGTCTTAGGACGC
CTGATTACAGTTAACCCAATCGTAACAGAAAAAGATAGCCCAGTCAACAT
AGAAGCAGAACCCCCATTCGGAGACAGTTACATTATCGTAGGAGTAGAGC
CGGGACAACTGAAACTCAATTGGTTTAAGAAGGGAAGTTCCATCGGCCAA
ATGTTTGAGACAACAATGAGAGGAGCAAAGAGAATGGCCATTTTAGGTGA
CACAGCCTGGGATTTTGGATCCCTGGGAGGAGTGTTTACATCTATAGGAA
AGGCTCTCCATCAAGTTTTCGGAGCAATCTATGGGGCTGCTTTTAGTGGG
GTCTCATGGACTATGAAAATCCTCATAGGAGTCATCATCACTTGGATAGG
AATGAATTCACGTAGCACCTCACTGTCTGTGTCGCTAGTATTGGTGGGAG
TCGTGACACTGTACCTGGGAGCTATGGTGCAGGCT-
>Brazil_Rio_de_Janeiro_0199_2010_HQ012532
ATGCGCTGCATAGGAATATCAAATAGAGACTTCGTAGAAGGGGTTTCAGG
AGGAAGCTGGGTTGACATCGTTTTAGAACATGGAAGTTGTGTGACGACGA
TGGCAAAAAACAAACCAACATTGGATTTTGAACTGATAAAAACAGAAGCC
AAACAACCTGCCACTCTAAGGAAGTACTGTATAGAAGCAAAGCTGACCAA
CACAACAACAGAATCGCGTTGCCCAACACAAGGGGAACCCAGTCTAAATG
AAGAGCAGGACAAAAGGTTCATCTGCAAACACTCCATGGTAGACAGAGGA
TGGGGAAATGGATGTGGATTATTTGGAAAGGGAGGCATTGTGACCTGTGC
TATGTTTACATGCAAAAAGAACATGGAAGGAAAAATCGTACAGCCAGAAA
ATTTGGAATACACCATCGTGATAACACCTCACTCAGGAGAAGAGCACGCT
GTAGGTAATGACACAGGAAAGCATGGAAAGGAAATCAAAATAACACCACA
GAGTTCCACCACAGAAGCAGAACTGACAGGCTATGGCACTGTCACGATGG
AGTGCTCTCCGAGAACGGGCCTCGACTTCAATGAGATGGTGCTGCTGCAG
ATGGAAGATAAAGCTTGGCTGGTGCACAGGCAATGGTTCCTAGACCTGCC
GTTGCCATGGCTGCCCGGAGCGGATACACAAGGATCAAACTGGATACAGA
AAGAGACATTGGTCACTTTCAAAAATCCCCACGCCAAGAAACAGGATGTC
GTTGTCTTAGGGTCTCAAGAAGGGGCCATGCACACGGCACTCACAGGGGC
TACAGAAATCCAGATGTCATCAGGAAACTTACTGTTCACGGGACATCTCA
AGTGCAGGCTGAGAATGGACAAACTACAGCTCAAAGGAATGTCATACTCT
ATGTGTACAGGAAAGTTTAAAATCGTGAAGGAAATAGCAGAAACACAACA
TGGAACAATAGTTATCAGAGTACAATATGAAGGGGACGGTTCTCCATGTA
AGATCCCCTTTGAGATAACAGATTTGGAAAAAAGATACGTCTTAGGACGC
CTGATTACAGTTAACCCAATCGTAACAGAAAAAGATAGCCCAGTCAACAT
AGAAGCAGAACCCCCATTCGGAGACAGCTACATCATCGTAGGAGTAGAGC
CGGGACAACTGAAACTCAATTGGTTTAAGAAGGGAAGTTCCATCGGCCAA
ATGTTTGAGACAACAATGAGAGGAGCAAAGAGAATGGCCATTTTAGGTGA
CACAGCCTGGGATTTTGGATCCCTGGGAGGAGTGTTTACATCTATAGGAA
AGGCTCTCCATCAAGTTTTCGGAGCAATCTATGGGGCTGCTTTTAGTGGG
GTCTCATGGACTATGAAAATCCTCATAGGAGTCATCATCACATGGATAGG
AATGAATTCACGTAGCACCTCACTGTCTGTGTCGCTAGTGTTGGTGGGAG
TCGTGACACTGTACCTGGGAGCTATGGTGCAGGCT-
>Brazil_Rio_de_Janeiro_030_2008_GQ368165 Dengue virus 2 isolate 2008/BR/030 polyprotein gene, partial cds.
ATGCGCTGCATAGGAATATCAAATAGAGACTTCGTAGAAGGGGTTTCAGG
AGGAAGCTGGGTTGACATCGTTTTAGAACATGGAAGTTGTGTGACGACGA
TGGCAAAAAACAAACCAACATTGGATTTTGAACTGATAAAAACAGAAGCC
AAACAACCTGCCACTCTAAGGAAGTACTGTATAGAAGCAAAGCTGACCAA
CACAACAACAGAATCGCGTTGCCCAACACAAGGGGAACCCAGTCTAAATG
AAGAGCAGGACAAAAGGTTCATCTGCAAACACTCCATGGTAGACAGAGGA
TGGGGAAATGGATGTGGATTATTTGGAAAGGGAGGCATTGTGACCTGTGC
TATGTTTACATGCAAAAAGAACATGGAAGGAAAAATCGTACAGCCAGAAA
ATTTGGAATACACCATCGTGATAACACCTCACTCAGGAGAAGAGCACGCT
GTAGGTAATGACACAGGAAAGCATGGAAAGGAAATCAAAATAACACCACA
GAGTTCCACCACAGAAGCAGAACTGACAGGCTATGGCACTGTCACGATGG
AGTGCTCTCCGAGAACGGGCCTCGACTTCAATGAGATGGTGCTGCTGCAG
ATGGAAGATAAAGCTTGGCTGGTGCACAGGCAATGGTTCCTAGACCTGCC
GTTGCCATGGCTGCCCGGAGCGGATACACAAGGATCAAATTGGATACAGA
AAGAGACATTGGTCACTTTCAAAAATCCCCACGCCAAGAAACAGGATGTC
GTTGTCTTAGGGTCTCAAGAAGGGGCCATGCACACGGCACTCACAGGGGC
TACAGAAATCCAGATGTCATCAGGAAACTTACTGTTCACGGGACATCTCA
AGTGCAGGCTGAGAATGGACAAACTACAGCTCAAAGGAATGTCATACTCT
ATGTGTACAGGAAAGTTTAAAATCGTGAAGGAAATAGCAGAAACACAACA
TGGAACAATAGTTATCAGAGTACAATATGAAGGGGACGGTTCTCCATGTA
AGATCCCTTTTGAGATAACAGATTTGGAAAAAAGACACGTCTTAGGACGC
CTGATTACAGTTAACCCAATCGTAACAGAAAAAGATAGCCCAGTCAACAT
AGAAGCAGAACCCCCATTCGGAGACAGCTACATCATCGTAGGAGTAGAGC
CGGGACAACTGAAACTCAATTGGTTTAAGAAGGGAAGTTCCATCGGCCAA
ATGTTTGAGACAACAATGAGAGGAGCAAAGAGAATGGCCATTTTAGGTGA
CACAGCCTGGGATTTTGGATCCCTGGGAGGAGTGTTTACATCTATAGGAA
AGGCTCTCCATCAAGTTTTCGGAGCAATCTATGGGGCTGCTTTTAGTGGG
GTCTCATGGACTATGAAAATCCTCATAGGAGTCATCATCACATGGATAGG
AATGAATTCACGTAGCACCTCACTGTCTGTGTCGCTAGTATTGGTGGGAG
TCGTGACACTGTACCTGGGAGCTATGGTGCAGGCT-
>Brazil_Rio_de_Janeiro_0832_2008_HQ012528
ATGCGTTGCATAGGAATATCAAATAGAGACTTCGTAGAAGGGGTTTCAGG
AGGAAGCTGGGTTGACATCGTTTTAGAACATGGAAGTTGTGTGACGACGA
TGGCAAAAAACAAACCAACATTGGATTTTGAACTGATAAAAACAGAAGCC
AAACAACCTGCCACTCTAAGGAAGTACTGTATAGAAGCAAAGCTGACCAA
CACAACAACAGAATCGCGTTGCCCAACACAAGGGGAACCCAGTCTAAATG
AAGAGCAGGACAAAAGGTTCATCTGCAAACACTCCATGGTAGACAGAGGA
TGGGGAAATGGATGTGGATTATTTGGAAAGGGAGGCATTGTGACCTGTGC
TATGTTTACATGCAAAAAGAACATGGAAGGAAAAATCGTACAGCCAGAAA
ATTTGGAATACACCATCGTGATAACACCTCACTCAGGAGAAGAGCACGCT
GTAGGTAATGACACAGGAAAGCATGGAAAGGAAATCAAAATAACACCACA
GAGTTCCACCACAGAAGCAGAACTGACAGGCTATGGCACTGTCACGATGG
AGTGCTCTCCGAGAACGGGCCTCGACTTCAATGAGATGGTGCTGCTGCAG
ATGGAAGACAAAGCTTGGCTGGTGCACAGGCAATGGTTCCTAGACCTGCC
GTTGCCATGGCTACCCGGAGCGGATACACAAGGATCAAATTGGATACAGA
AAGAGACATTGGTCACTTTCAAAAATCCCCACGCCAAGAAACAGGATGTC
GTTGTCTTAGGGTCTCAAGAAGGGGCCATGCACACGGCACTCACAGGGGC
TACAGAAATCCAGATGTCATCAGGAAACTTACTGTTCACGGGACATCTCA
AGTGCAGGCTGAGAATGGACAAACTACAGCTCAAAGGAATGTCATACTCT
ATGTGTACAGGAAAGTTTAAAATCGTGAAGGAAATAGCAGAAACACAACA
TGGAACAATAGTTATCAGAGTACAATATGAAGGGGACGGTTCTCCATGTA
AGATCCCTTTTGAGATAACAGATTTGGAAAAAAGACACGTCTTAGGACGC
CTGATTACAGTTAACCCAATCGTAACAGAAAAAGATAGCCCAGTCAACAT
AGAAGCAGAACCCCCATTCGGAGACAGTTACATCATCGTAGGAGTAGAGC
CGGGACAACTGAAACTCAATTGGTTTAAGAAGGGAAGTTCCATCGGCCAA
ATGTTTGAGACAACAATGAGAGGAGCAAAGAGAATGGCCATTTTAGGTGA
CACAGCCTGGGATTTTGGATCCCTGGGAGGAGTGTTTACATCTATAGGAA
AGGCTCTCCATCAAGTTTTCGGAGCAATCTATGGGGCTGCTTTTAGTGGG
GTCTCATGGACTATGAAAATCCTCATAGGAGTCATCATCACATGGATAGG
AATGAATTCACGTAGCACCTCACTGTCTGTGTCGCTAGTATTGGTGGGAG
TCGTGACACTGTACCTGGGAGCTATGGTGCAGGCT-
>Brazil_Rio_de_Janeiro_246_2008_GQ368166 Dengue virus 2 isolate 2008/BR/246 polyprotein gene, partial cds.
ATGCGCTGCATAGGAATATCAAATAGAGACTTCGTAGAAGGGGTTTCAGG
AGGAAGCTGGGTTGACATCGTTTTAGAACATGGAAGTTGTGTGACGACGA
TGGCAAAAAACAAACCAACATTGGATTTTGAACTGATAAAAACAGAAGCC
AAACAACCTGCCACTCTAAGGAAGTACTGTATAGAAGCAAAGCTGACCAA
CACAACAACAGAATCGCGTTGCCCAACACAAGGGGAACCCAGTCTAAATG
AAGAGCAGGACAAAAGGTTCATCTGCAAACACTCCATGGTAGACAGAGGA
TGGGGAAATGGATGTGGATTATTTGGAAAGGGAGGCATTGTGACCTGTGC
TATGTTTACATGCAAAAAGAACATGGAAGGAAAAATCGTACAGCCAGAAA
ATTTGGAATACACCATCGTGATAACACCTCACTCAGGAGAAGAGCACGCT
GTAGGCAATGACACAGGAAAGCATGGAAAGGAAATCAAAATAACACCACA
GAGTTCCACCACAGAAGCAGAACTGACAGGCTATGGCACTGTCACGATGG
AGTGCTCTCCGAGAACGGGTCTCGACTTCAATGAGATGGTGCTGCTGCAG
ATGGAAGACAAAGCTTGGCTGGTGCACAGGCAATGGTTCCTAGACCTGCC
GTTGCCATGGCTACCCGGAGCGGATACACAAGGATCAAATTGGATACAGA
AAGAGACATTGGTCACTTTCAAAAATCCCCACGCCAAGAAACAGGATGTC
GTTGTCTTAGGGTCTCAAGAAGGGGCCATGCACACGGCACTCACAGGGGC
TACAGAAATCCAGATGTCATCAGGAAACTTACTGTTCACGGGACATCTCA
AGTGCAGGCTGAGAATGGACAAACTACAGCTCAAAGGAATGTCATACTCT
ATGTGTACAGGAAAGTTTAAAATCGTGAAGGAAATAGCAGAAACACAACA
TGGAACAATAGTTATCAGAGTACAATATGAAGGGGACGGTTCTCCATGTA
AGATCCCTTTTGAGATAACAGATTTGGAAAAAAGACACGTCTTAGGACGC
CTGATTACAGTTAACCCAATCGTAACAGAAAAAGATAGCCCAGTCAACAT
AGAAGCAGAACCCCCATTCGGAGACAGTTACATCATCGTAGGAGTAGAGC
CGGGACAACTGAAACTCAATTGGTTTAAGAAGGGAAGTTCCATCGGCCAA
ATGTTTGAGACAACAATGAGAGGAGCAAAGAGAATGGCCATTTTAGGTGA
CACAGCCTGGGATTTTGGATCCCTGGGAGGAGTGTTTACATCTATAGGAA
AGGCTCTCCATCAAGTTTTCGGAGCAATCTATGGGGCTGCTTTTAGTGGG
GTCTCATGGACTATGAAAATCCTCATAGGAGTCATCATCACATGGATAGG
AATGAATTCACGTAGCACCTCACTGTCTGTGTCGCTAGTATTGGTGGGAG
TCGTGACACTGTACCTGGGAGCTATGGTGCAGGCT-
>Brazil_Rio_de_Janeiro_258_2008_GQ368167 Dengue virus 2 isolate 2008/BR/258 polyprotein gene, partial cds.
ATGCGCTGCATAGGAATATCAAATAGAGACTTCGTAGAAGGGGTTTCAGG
AGGAAGCTGGGTTGACATCGTTTTAGAACATGGAAGTTGTGTGACGACGA
TGGCAAAAAACAAACCAACATTGGATTTTGAACTGATAAAAACAGAAGCC
AAACAACCTGCCACTCTAAGGAAGTACTGTATAGAAGCAAAGCTGACCAA
CACAACAACAGAATCGCGTTGCCCAACACAAGGGGAACCCAGTCTAAATG
AAGAGCAGGACAAAAGGTTCATCTGCAAACACTCCATGGTAGACAGAGGA
TGGGGAAATGGATGTGGATTATTTGGAAAGGGAGGCATTGTGACCTGTGC
TATGTTTACATGCAAAAAGAACATGGAAGGAAAAATCGTACAGCCAGAAA
ATTTGGAATACACCATCGTGATAACACCTCACTCAGGAGAAGAGCACGCT
GTAGGTAATGACACAGGAAAGCATGGAAAGGAAATCAAAATAACACCACA
GAGTTCCACCACAGAAGCAGAACTGACAGGCTATGGCACTGTCACGATGG
AGTGCTCTCCGAGAACGGGCCTCGACTTCAATGAGATGGTGCTGCTGCAG
ATGGAAGACAAAGCTTGGCTGGTGCACAGGCAATGGTTCCTAGACCTGCC
GTTGCCATGGCTACCCGGAGCGGATACACAAGGATCAAATTGGATACAGA
AAGAGACATTGGTCACTTTCAAAAATCCCCACGCCAAGAAACAGGATGTC
GTTGTCTTAGGGTCTCAAGAAGGGGCCATGCACACGGCACTCACAGGGGC
TACAGAAATCCAGATGTCATCAGGAAACTTACTGTTCACGGGACATCTCA
AGTGCAGGCTGAGAATGGACAAACTACAGCTCAAAGGAATGTCATACTCT
ATGTGTACAGGAAAGTTTAAAATCGTGAAGGAAATAGCAGAAACACAACA
TGGAACAATAGTTATCAGAGTACAATATGAAGGGGACGGTTCTCCATGTA
AGATCCCTTTTGAGATAACAGATTTGGAAAAAAGACACGTCTTAGGACGC
CTGATTACAGTTAACCCAATCGTAACAGAAAAAGATAGCCCAGTCAACAT
AGAAGCAGAACCCCCATTCGGAGACAGTTACATCATCGTAGGAGTAGAGC
CGGGACAACTGAAACTCAATTGGTTTAAGAAGGGAAGTTCCATCGGCCAA
ATGTTTGAGACAACAATGAGAGGAGCAAAGAGAATGGCCATTTTAGGTGA
CACAGCCTGGGATTTTGGATCCCTGGGAGGAGTGTTTACATCTATAGGAA
AGGCTCTCCATCAAGTTTTCGGAGCAATCTATGGGGCTGCTTTTAGTGGG
GTCTCATGGACTATGAAAATCCTCATAGGAGTCATCATCACATGGATAGG
AATGAATTCACGTAGCACCTCACTGTCTGTGTCGCTAGTATTGGTGGGAG
TCGTGACACTGTACCTGGGAGCTATGGTGCAGGCT-
>Brazil_Rio_de_Janeiro_305_2008_GQ368169 Dengue virus 2 isolate 2008/BR/305 polyprotein gene, partial cds.
ATGCGCTGCATAGGAATATCAAATAGAGACTTCGTAGAAGGGGTTTCAGG
AGGAAGCTGGGTTGATATCGTTTTAGAACATGGAAGTTGTGTGACGACGA
TGGCAAAAAACAAACCAACATTGGATTTTGAACTGATAAAAACAGAAGCC
AAACAACCTGCCACTCTAAGGAAGTACTGTATAGAAGCAAAGCTGACCAA
CACAACAACAGAATCACGTTGCCCAACACAAGGGGAACCCAGTCTAAATG
AAGAGCAGGACAAAAGGTTCATCTGCAAACACTCCATGGTAGACAGAGGA
TGGGGAAATGGATGTGGATTATTTGGAAAGGGAGGCATTGTGACCTGTGC
TATGTTTACATGCAAAAAGAACATGGAAGGAAAAATCGTACAGCCAGAAA
ATTTGGAATACACCATCGTGATAACACCTCACTCAGGAGAAGAGCACGCT
GTAGGTAATGACACAGGAAAGCATGGAAAGGAAATCAAAATAACACCACA
GAGTTCCACCACAGAAGCAGAACTGACAGGCTATGGCACTGTCACGATGG
AGTGCTCTCCGAGAACGGGCCTCGACTTCAATGAGATGGTGCTGCTGCAG
ATGGAAGACAAAGCTTGGCTGGTGCACAGGCAATGGTTCCTAGACCTGCC
GTTGCCATGGCTACCCGGAGCGGATACACAAGGATCAAATTGGATACAGA
AAGAGACATTGGTCACTTTCAAAAATCCCCACGCCAAGAAACAGGATGTC
GTTGTCTTAGGGTCTCAAGAAGGGGCCATGCACACGGCACTCACAGGGGC
TACAGAAATCCAGATGTCATCAGGAAACTTACTGTTCACGGGACATCTCA
AGTGCAGGCTGAGAATGGACAAACTACAGCTCAAAGGAATGTCATACTCT
ATGTGTACAGGAAAGTTTAAAATCGTGAAGGAAATAGCAGAAACACAACA
TGGAACAATAGTTATCAGAGTACAATATGAAGGGGACGGTTCTCCATGTA
AGATCCCTTTTGAGATAACAGATTTGGAAAAAAGACACGTCTTAGGACGC
CTGATTACAGTTAACCCAATCGTAACAGAAAAAGATAGCCCAGTCAACAT
AGAAGCAGAACCCCCATTCGGAGACAGTTACATCATCGTAGGAGTAGAGC
CGGGACAACTGAAACTCAATTGGTTTAAGAAGGGAAGTTCCATCGGCCAA
ATGTTTGAGACAACAATGAGAGGAGCAAAGAGAATGGCCATTTTAGGTGA
CACAGCCTGGGATTTTGGATCCCTGGGAGGAGTGTTTACATCTATAGGAA
AGGCTCTCCATCAAGTTTTCGGAGCAATCTATGGGGCTGCTTTTAGTGGG
GTCTCATGGACTATGAAAATCCTCATAGGAGTCATCATCACATGGATAGG
AATGAATTCACGTAGCACCTCACTGTCTGTGTCGCTAGTATTGGTGGGAG
TCGTGACACTGTACCTGGGAGCTATGGTGCAGGCT-
>Brazil_Rio_de_Janeiro_312_2008_GQ368170 Dengue virus 2 isolate 2008/BR/312 polyprotein gene, partial cds.
ATGCGCTGCATAGGAATATCAAATAGAGACTTCGTAGAAGGGGTTTCAGG
AGGAAGCTGGGTTGATATCGTTCTAGAACATGGAAGTTGTGTGACGACGA
TGGCAAAAAACAAACCAACATTGGATTTTGAACTGATAAAAACAGAAGCC
AAACAACCTGCCACTCTAAGGAAGTACTGTATAGAAGCAAAGCTGACCAA
CACAACAACAGAATCACGTTGCCCAACACAAGGGGAACCCAGTCTAAATG
AAGAGCAGGACAAAAGGTTCATCTGCAAACACTCCATGGTAGACAGAGGA
TGGGGAAATGGATGTGGATTATTTGGAAAGGGAGGCATTGTGACCTGTGC
TATGTTTACATGCAAAAAGAACATGGAAGGAAAAATCGTACAGCCAGAAA
ATTTGGAATACACCATCGTGATAACACCTCACTCAGGAGAAGAGCACGCT
GTAGGTAATGACACAGGAAAGCATGGAAAGGAAATCAAAATAACACCACA
GAGTTCCACCACAGAAGCAGAACTGACAGGCTATGGCACTGTCACGATGG
AGTGCTCTCCGAGAACGGGCCTCGACTTCAATGAGATGGTGCTGCTGCAG
ATGGAAGACAAAGCTTGGCTGGTGCACAGGCAATGGTTCCTAGACCTGCC
GTTGCCATGGCTACCCGGAGCGGATACACAAGGATCAAATTGGATACAGA
AAGAGACATTGGTCACTTTCAAAAATCCCCACGCCAAGAAACAGGATGTC
GTTGTCTTAGGGTCTCAAGAAGGGGCCATGCACACGGCACTCACAGGGGC
TACAGAAATCCAGATGTCATCAGGAAACTTACTGTTCACGGGACATCTCA
AGTGCAGGCTGAGAATGGACAAACTACAGCTCAAAGGAATGTCATACTCT
ATGTGTACAGGAAAGTTTAAAATCGTGAAGGAAATAGCAGAAACACAACA
TGGAACAATAGTTATCAGAGTACAATATGAAGGGGACGGTTCTCCATGTA
AGATCCCTTTTGAGATAACAGATTTGGAAAAAAGACACGTCTTAGGACGC
CTGATTACAGTTAACCCAATCGTAACAGAAAAAGATAGCCCAGTCAACAT
AGAAGCAGAACCCCCATTCGGAGACAGTTACATCATCGTAGGAGTAGAGC
CGGGACAACTGAAACTCAATTGGTTTAAGAAGGGAAGTTCCATCGGCCAA
ATGTTTGAGACAACAATGAGAGGAGCAAAGAGAATGGCCATTTTAGGTGA
CACAGCCTGGGATTTTGGATCCCTGGGAGGAGTGTTTACATCTATAGGAA
AGGCTCTCCATCAAGTTTTCGGAGCAATCTATGGGGCTGCTTTTAGTGGG
GTCTCATGGACTATGAAAATCCTCATAGGAGTCATCATCACATGGGTAGG
AATGAATTCACGTAGCACCTCACTGTCTGTGTCGCTAGTATTGGTGGGAG
TCGTGACACTGTACCTGGGAGCTATGGTGCAGGCT-
>Brazil_Rio_de_Janeiro_316_2008_GQ368171 Dengue virus 2 isolate 2008/BR/316-08 polyprotein gene, partialcds.
ATGCGCTGCATAGGAATATCAAATAGAGACTTCGTAGAAGGGGTTTCAGG
AGGAAGCTGGGTTGACATCGTTTTAGAACATGGAAGTTGTGTGACGACGA
TGGCAAAAAACAAACCAACATTGGATTTTGAACTGATAAAAACAGAAGCC
AAACAACCTGCCACTCTAAGGAAGTACTGTATAGAAGCAAAGCTGACCAA
CACAACAACAGAATCGCGTTGCCCAACACAAGGGGAACCCAGTCTAAATG
AAGAGCAGGACAAAAGGTTCATCTGCAAACACTCCATGGTAGACAGAGGA
TGGGGAAATGGATGTGGATTATTTGGAAAGGGAGGCATTGTGACCTGTGC
TATGTTTACATGCAAAAAGAACATGGAAGGAAAAATTGTACAGCCAGAAA
ATTTGGAATACACCATCGTGATAACACCTCACTCAGGAGAAGAGCACGCT
GTAGGTAATGACACAGGAAAGCATGGAAAGGAAATCAAAATAACACCACA
GAGTTCCACCACAGAAGCAGAACTAACAGGCTATGGCACTGTCACGATGG
AGTGCTCTCCGAGAACGGGCCTCGACTTCAATGAGATGGTGCTGCTGCAG
ATGGAAGACAAAGCTTGGCTGGTGCACAGGCAATGGTTCCTAGACCTGCC
GTTGCCATGGCTGCCCGGAGCGGATACACAAGGATCAAATTGGATACAGA
AAGAGACATTGGTCACTTTCAAAAATCCCCACGCCAAGAAACAGGATGTC
GTTGTCTTAGGGTCTCAAGAAGGGGCCATGCACACGGCACTCACAGGGGC
TACAGAAATCCAGATGTCATCAGGAAACTTACTGTTCACGGGACATCTCA
AGTGCAGGCTGAGAATGGACAAACTACAGCTCAAAGGAATGTCATACTCT
ATGTGTACAGGAAAGTTTAAAATCGTGAAGGAAATAGCAGAAACACAACA
TGGAACAATAGTTATCAGAGTACAATATGAAGGGGACGGTTCTCCATGTA
AGATCCCTTTTGAGATAACAGATTTGGAAAAAAGACACGTCTTAGGACGC
CTGATTACAGTTAACCCAATCGTAACAGAAAAAGATAGCCCAGTCAACAT
AGAAGCAGAACCCCCATTCGGAGACAGCTACATCATCGTAGGAGTAGAGC
CGGGACAACTGAAACTCAATTGGTTTAAGAAGGGAAGTTCCATCGGCCAA
ATGTTTGAGACAACAATGAGAGGAGCAAAGAGAATGGCCATTTTAGGTGA
CACAGCCTGGGATTTTGGATCCCTGGGAGGAGTGTTTACATCTATAGGAA
AGGCTCTCCATCAAGTTTTCGGAGCAATCTATGGGGCTGCTTTTAGTGGG
GTCTCATGGACCATGAAAATCCTCATAGGAGTCATCATCACATGGATAGG
AATGAATTCACGTAGCACCTCACTGTCTGTGTCGCTAGTATTGGTGGGAG
TCGTGACACTGTACCTGGGAGCTATGGTGCAGGCT-
>Brazil_Rio_de_Janeiro_39145_1990_HQ012538
ATGCGTTGCATAGGAATATCAAATAGAGACTTCGTAGAAGGGGTTTCAGG
AGGAAGCTGGGTTGACATAGTCTTAGAACATGGAAGTTGTGTGACGACGA
TGGCAAAAAATAAACCAACATTGGATTTTGAACTGATAAAAACAGAAGCC
AAACAACCTGCCACTCTAAGGAAGTACTGTATAGAAGCAAAGCTGACCAA
TACAACAACAGAATCTCGTTGCCCAACACAAGGGGAACCCAGTCTAAATG
AAGAGCAGGACAAAAGGTTCATCTGCAAACACTCCATGGTAGACAGAGGA
TGGGGAAATGGATGTGGATTATTTGGAAAAGGAGGCATTGTGACCTGTGC
TATGTTCACATGCAAAAAGAACATGGAAGGAAAAGTCGTGCTGCCAGAAA
ATCTGGAATACACCATCGTGATAACACCTCACTCAGGAGAAGAGCACGCT
GTAGGTAATGACACAGGAAAACATGGCGAGGAAATCAAAATAACACCACA
GAGTTCCATCACAGAAGCAGAACTGACAGGCTATGGCACTGTCACGATGG
AGTGCTCTCCGAGAACGGGCCTCGACTTCAATGAGATGGTGCTGCTGCAG
ATGGAAGAGAAAGCTTGGCTGGTGCACAGGCAATGGTTCCTAGACCTGCC
GTTACCATGGCTACCCGGAGCGGACACACAAGGATCAAATTGGATACAGA
AAGAGACATTGGTCACTTTCAAAAATCCCCACGCGAAGAAACAGGATGTC
GTTGTTTTAGGATCTCAAGAAGGGGCCATGCACACGGCACTCACAGGGGC
CACAGAAATCCAGATGTCATCAGGAAACTTACTGTTCACAGGACATCTCA
AGTGCAGGCTGAGAATGGACAAACTACAGCTCAAAGGAATGTCATACTCT
ATGTGTACAGGAAAGTTTAAAATTGTGAAGGAAATAGCAGAAACACAACA
TGGAACAATAGTTATCAGAGTACAATATGAAGGGGACGGCTCTCCATGTA
AGATCCCTTTTGAGATAATGGATTTGGAAAAAAGACACGTCTTAGGTCGC
CTGATTACAGTTAACCCAATCGTAACAGAAAAAGATAGCCCAGTCAACAT
AGAAGCAGAACCTCCATTCGGAGACAGCTACATCATCATAGGAGTAGAGC
CGGGACAATTGAAACTCAATTGGTTTAAGAAGGGAAGTTCCATCGGCCAA
ATGTTTGAGACAACAATGAGAGGAGCGAAGAGAATGGCCATATTAGGTGA
CACAGCCTGGGATTTTGGATCCCTGGGAGGAGTGTTTACATCTATAGGAA
AGGCTCTCCACCAAGTTTTCGGAGCAATCTATGGGGCTGCTTTTAGTGGG
GTCTCATGGACTATGAAAATCCTCATAGGAGTCATCATCACATGGATAGG
AATGAATTCACGTAGCACCTCACTGTCTGTGTCACTAGTATTGGTGGGAG
TCGTGACACTGTACCTGGGAGCTATGGTGCAGGCT-
>Brazil_Rio_de_Janeiro_41768_1990_HQ012533
ATGCGTTGCATAGGAATATCAAATAGAGACTTCGTAGAAGGGGTTTCAGG
AGGAAGCTGGGTTGACATAGTCTTAGAACATGGAAGTTGTGTGACGACGA
TGGCAAAAAATAAACCAACATTGGATTTTGAACTGATAAAAACAGAAGCC
AAACAACCTGCCACTCTAAGGAAGTACTGTATAGAAGCAAAGCTGACCAA
TACAACAACAGAATCTCGTTGCCCAACACAAGGGGAACCCAGTCTAAATG
AAGAGCAGGACAAAAGGTTCATCTGCAAACACTCCATGGTAGACAGAGGA
TGGGGAAATGGATGTGGATTATTTGGAAAAGGAGGCATTGTGACCTGTGC
TATGTTCACATGCAAAAAGAACATGGAAGGAAAAGTCGTGCTGCCAGAAA
ATCTGGAATACACCATCGTGATAACACCTCACTCAGGAGAAGAGCACGCT
GTAGGTAATGACACAGGAAAACATGGCGAGGAAATCAAAATAACACCACA
GAGTTCCATCACAGAAGCAGAACTGACAGGCTATGGCACTGTCACGATGG
AGTGCTCTCCGAGAACGGGCCTCGACTTCAATGAGATGGTGCTGCTGCAG
ATGGAAGAGAAAGCTTGGCTGGTGCACAGGCAATGGTTCCTAGACCTGCC
GTTACCATGGCTACCCGGAGCGGACACACAAGGATCAAATTGGATACAGA
AAGAGACATTGGTCACTTTCAAAAATCCCCACGCGAAGAAACAGGATGTC
GTTGTTTTAGGATCTCAAGAAGGGGCCATGCACACGGCACTCACAGGGGC
CACAGAAATCCAGATGTCATCAGGAAACTTACTGTTCACAGGACATCTCA
AGTGTAGGCTGAGAATGGACAAACTACAGCTCAAAGGAATGTCATACTCT
ATGTGTACAGGAAAGTTTAAGATTGTGAAGGAAATAGCAGAAACACAACA
TGGAACAATAGTTATCAGAGTACAATATGAAGGGGACGGCTCCCCATGTA
AGATCCCTTTTGAGATAATGGATTTGGAAAAAAGACACGTCTTAGGTCGC
CTGATTACAGTTAACCCAATCGTAACAGAAAAAGATAGCCCAGTCAACAT
AGAAGCAGAACCTCCATTCGGAGACAGCTACATCATCATAGGAGTAGAGC
CGGGACAATTGAAACTTAATTGGTTTAAGAAGGGAAGTTCCATCGGCCAA
ATGTTTGAGACAACAATGAGAGGAGCGAAGAGAATGGCCATATTAGGTGA
CACAGCCTGGGATTTTGGATCCCTGGGAGGAGTGTTTACATCTATAGGAA
AGGCTCTCCACCAAGTTTTCGGAGCAATCTATGGGGCTGCTTTTAGTGGG
GTCTCATGGACTATGAAAATCCTCATAGGAGTCATCATCACATGGATAGG
AATGAATTCACGTAGCACCTCACTGTCTGTGTCACTAGTATTGGTGGGAG
TCGTGACACTGTACCTGGGAGCTATGGTGCAGGCT-
>Brazil_Rio_de_Janeiro_49255_1995_AY577430
ATGCGTTGCATAGGAATATCAAATAGAGACTTCGTAGAAGGGGTTTCAGG
AGGAAGCTGGGTTGACATAGTCTTAGAACATGGAAGTTGTGTGACGACGA
TGGCAAAAAATAAACCAACATTGGATTTTGAACTGATAAAAACAGAAGCC
AAACAACCTGCCACTCTAAGGAAGTACTGTATAGAAGCAAAGCTGACCAA
TACAACAACAGAATCTCGTTGCCCAACACAAGGGGAACCCAGTCTAAATG
AAGAGCAGGACAAAAGGTTCATCTGCAAACACTCCATGGTAGACAGAGGA
TGGGGAAATGGATGTGGATTATTTGGAAAAGGAGGCATTGTGACCTGTGC
TATGTTCACATGCAAAAAGAACATGGAAGGAAAAGTCGTGCTGCCAGAAA
ATCTGGAATACACCATCGTGATAACACCTCACTCAGGAGAAGAGCACGCT
GTAGGTAATGACACAGGAAAACATGGCGAGGAAATCAAAATAACACCACA
GAGCTCCATCACAGAAGCAGAACTGACAGGCTATGGCACTGTCACGATGG
AGTGCTCTCCGAGAACGGGCCTCGACTTCAATGAGATGGTGCTGCTGCAG
ATGGAAGAGAAAGCTTGGCTGGTGCACAGGCAATGGTTCCTAGACCTGCC
GTTACCATGGCTACCCGGAGCGGACACACAAGGATCAAATTGGATACAGA
AAGAGACATTGGTCACTTTCAAAAATCCCCACGCGAAGAAACAGGATGTC
GTTGTTTTAGGATCTCAAGAAGGGGCCATGCACACGGCACTCACAGGGGC
CACAGAAATCCAGATGTCATCAGGAAACTTACTGTTCACAGGACATCTCA
AGTGCAGGCTGAGAATGGACAAACTACAGCTCAAAGGAATGTCATACTCT
ATGTGTACAGGAAAGTTTAAAATTGTGAAGGAAATAGCAGAAACACAACA
TGGAACAATAGTTATCAGAGTACAATATGAAGGGGACGGCTCTCCATGTA
AGATCCCTTTTGAGATAATGGATTTGGAAAAAAGACACGTCTTAGGTCGC
CTGATTACAGTTAACCCAATCGTAACAGAAAAAGATAGCCCAGTCAACAT
AGAAGCAGAACCTCCATTTGGAGACAGCTACATCATCATAGGAGTAGAGC
CGGGACAATTGAAACTCAATTGGTTTAAGAAGGGAAGTTCCATCGGCCAA
ATGTTTGAGACAACAATGAGAGGAGCGAAGAGAATGGCCATATTAGGTGA
CACAGCCTGGGATTTTGGATCCCTGGGAGGAGTGTTTACATCTATAGGAA
AGGCTCTCCACCAAGTTTTCGGAGCAATCTATGGGGCTGCTTTTAGTGGG
GTCTCATGGACTATGAAAATCCTCATAGGAGTCATCATCACATGGATAGG
AATGAATTCACGTAGTACCTCACTGTCTGTGTCACTAGTACTGGTGGGAG
TCGTGACACTGTACCTGGGAGCTATGGTGCAGGCT-
>Brazil_Rio_de_Janeiro_51222_1995_HQ012510
ATGCGTTGCATAGGAATATCAAATAGAGACTTCGTAGAAGGGGTTTCAGG
AGGAAGCTGGGTTGACATAGTCTTAGAACATGGAAGTTGTGTGACGACGA
TGGCAAAAAATAAACCAACATTGGATTTTGAACTGATAAAAACAGAAGCC
AAACAACCTGCCACTCTAAGGAAGTACTGTATAGAAGCAAAGCTGACCAA
TACAACAACAGAATCTCGTTGCCCAACACAAGGGGAACCCAGTCTAAATG
AAGAGCAGGACAAAAGGTTCATCTGCAAACACTCCATGGTAGACAGAGGA
TGGGGAAATGGATGTGGATTATTTGGAAAAGGAGGCATTGTGACCTGTGC
TATGTTCACATGCAAAAAGAACATGGAAGGAAAAGTCGTGCTGCCAGAAA
ATCTGGAATACACCATCGTGATAACACCTCACTCAGGAGAAGAGCACGCT
GTAGGTAATGACACAGGAAAACATGGCGAGGAAATCAAAATAACACCACA
GAGTTCCATCACAGAAGCAGAACTGACAGGCTATGGCACTGTCACGATGG
AGTGCTCTCCGAGAACGGGCCTCGACTTCAATGAGATGGTGCTGCTGCAG
ATGGAAGAGAAAGCTTGGCTGGTGCACAGGCAATGGTTCCTAGACCTGCC
GTTACCATGGCTACCCGGAGCGGACACACAAGGATCAAATTGGATACAGA
AAGAGACATTGGTCACTTTCAAAAATCCCCACGCGAAGAAACAGGATGTT
GTTGTTTTAGGATCTCAAGAAGGGGCCATGCACACGGCACTCACAGGGGC
CACAGAAATCCAGATGTCATCAGGAAACTTACTGTTCACAGGACATCTCA
AGTGCAGGCTGAGAATGGACAAACTACAGCTCAAAGGAATGTCATACTCT
ATGTGTACAGGAAAGTTTAAAATTGTGAAGGAAATAGCAGAAACACAACA
TGGAACAATAGTTATCAGAGTACAATATGAAGGGGACGGCTCTCCATGTA
AGATCCCTTTTGAGATAATGGATTTGGAAAAAAGACACGTCTTAGGTCGC
CTGATTACAGTTAACCCAATCGTAACAGAAAAAGATAGCCCAGTCAACAT
AGAAGCAGAACCTCCATTCGGAGACAGCTACATCATCATAGGAGTAGAGC
CGGGACAATTGAAACTCAATTGGTTTAAGAAGGGAAGTTCCATCGGCCAA
ATGTTTGAGACAACAATGAGAGGAGCGAAGAGAATGGCCATATTAGGTGA
CACAGCCTGGGATTTTGGATCCCTGGGAGGAGTGTTTACATCTATAGGAA
AGGCTCTCCACCAAGTTTTCGGAGCAATCTATGGGGCTGCTTTTAGTGGG
GTCTCATGGACTATGAAAATCCTCATAGGAGTCATCATCTCATGGATAGG
AATGAATTCACGTAGTACCTCACTGTCTGTGTCACTAGTATTGGTGGGAG
TCGTGACACTGTACCTGGGAGCTATGGTGCAGGCT-
>Brazil_Rio_de_Janeiro_52477_1995_HQ012511
ATGCGCTGCATAGGAATATCAAATAGAGACTTCGTAGAAGGGGTTTCAGG
AGGAAGCTGGGTTGACATAGTCTTAGAACATGGAAGTTGTGTGACGACGA
TGGCAAAAAATAAACCAACATTGGATTTTGAACTGATAAAAACAGAAGCC
AAACAACCTGCCACTCTAAGGAAGTACTGTATAGAAGCAAAGCTGACCAA
TACAACAACAGAATCTCGTTGCCCAACACAAGGGGAACCCAGTCTAAATG
AAGAGCAGGACAAAAGGTTCATCTGCAAACACTCCATGGTAGACAGAGGA
TGGGGAAATGGATGTGGATTATTTGGAAAAGGAGGCATTGTGACCTGTGC
TATGTTCACATGCAAAAAGAACATGGAAGGAAAAGTCGTGCTGCCAGAAA
ATCTGGAATACACCATCGTGATAACACCTCACTCAGGAGAAGAGCACGCT
GTAGGTAATGACACAGGAAAACATGGCGAGGAAATCAAAATAACTCCACA
GAGTTCCATCACAGAAGCAGAACTGACAGGCTATGGCACTGTCACGATGG
AGTGCTCTCCGAGAACGGGCCTCGACTTCAATGAGATGGTGCTGCTGCAG
ATGGAAGAGAAAGCTTGGCTGGTGCACAGGCAATGGTTCCTAGACCTGCC
GTTACCATGGCTACCCGGAGCGGACACACAAGGATCAAATTGGATACAGA
AAGAGACATTGGTCACTTTCAAAAATCCCCACGCGAAGAAACAGGATGTC
GTTGTTTTAGGATCTCAAGAAGGGGCCATGCACACGGCACTCACAGGGGC
CACAGAAATCCAGATGTCATCAGGAAACTTACTGTTCACAGGACATCTCA
AGTGCAGGCTGAGAATGGACAAACTACAGCTCAAAGGAATGTCATACTCT
ATGTGTACAGGAAAGTTTAAAATTGTGAAGGAAATAGCAGAAACACAACA
TGGAACAATAGTTATCAGAGTACAATATGAAGGGGACGGCTCTCCATGTA
AGATCCCTTTTGAGATAATGGATTTGGAAAAAAGACACGCCTTAGGTCGC
CTGATTACAGTTAACCCAATCGTGACAGAAAAAGATAGCCCAGTCAACAT
AGAAGCAGAACCTCCATTCGGAGACAGCTACATCATCATAGGAGTAGAGC
CGGGACAACTGAAACTCAATTGGTTTAAGAAGGGAAGTTCCATCGGCCAA
ATGTTTGAGACAACAATGAGAGGAGCGAGGAGAATGGCCATATTAGGTGA
CACAGCCTGGGATTTTGGATCCCTGGGAGGAGTGTTTACATCTATAGGAA
AGGCTCTCCACCAAGTTTTCGGAGCAATCTATGGGGCTGCTTTTAGCGGG
GTCTCATGGACTATGAAAATCCTCATAGGAGTCATCATCACATGGATAGG
AATGAATTCACGTAGTACCTCACTGTCTGTGTCACTAGTATTGGTGGGAG
TCGTGACACTGTACCTGGGAGCTATGGTGCAGGCT-
>Brazil_Rio_de_Janeiro_56_2011_JQ710657 Dengue virus 2 strain 56/2011/BR/RJ/2011 polyprotein gene, partialcds.
ATGCGCTGCATAGGAATATCAAATAGAGACTTCGTAGAAGGGGTTTCAGG
AGGAAGCTGGGTTGACATCGTTTTAGAACATGGAAGTTGTGTGACGACGA
TGGCAAAAAACAAACCAACATTGGATTTTGAACTGATAAAAACAGAAGCC
AAACAACCTGCCACTCTAAGGAAGTACTGTATAGAAGCAAAGCTGACCAA
CACAACAACAGAATCGCGTTGCCCAACACAAGGGGAACCCAGTCTAAATG
AAGAGCAGGACAAAAGGTTCATCTGCAAACACTCCATGGTAGACAGAGGA
TGGGGAAATGGATGTGGATTATTTGGAAAGGGAGGCATTGTGACCTGTGC
TATGTTTACATGCAAAAAGAACATGGAAGGAAAAATCGTACAGCCAGAAA
ATTTGGAATACACCATCGTGATAACACCTCACTCAGGAGAAGAGCACGCT
GTAGGTAATGACACAGGAAAGCATGGAAAGGAAATCAAAATAACACCACA
GAGTTCCACCACAGAAGCAGAACTGACAGGCTATGGCACTGTCACGATGG
AGTGCTCTCCGAGAACGGGCCTCGACTTCAATGAGATGGTGCTGCTGCAG
ATGGAAGACAAAGCTTGGCTGGTGCACAGGCAATGGTTCCTAGACCTGCC
GTTGCCATGGCTACCCGGAGCGGATACACAAGGATCAAATTGGATACAGA
AAGAGACATTGGTCACTTTCAAAAATCCCCACGCCAAGAAACAGGATGTC
GTTGTCTTAGGGTCTCAAGAAGGGGCCATGCACACGGCACTCACAGGGGC
TACAGAAATCCAGATGTCATCAGGAAACTTACTGTTCACGGGACATCTCA
AGTGCAGGCTGAGAATGGACAAACTACAGCTCAAAGGAATGTCATACTCT
ATGTGCACAGGAAAGTTTAAAATCGTGAAGGAAATAGCAGAAACACAACA
TGGAACAATAGTTATCAGAGTACAATATGAAGGGGACGGTTCTCCATGTA
AGATCCCTTTTGAGATAACAGATTTGGAAAAAAGACACGTCTTAGGACGC
CTGATTACAGTTAACCCAATTGTAACAGAAAAAGATAGCCCAGTCAACAT
AGAAGCAGAACCCCCATTCGGAGACAGTTACATCATCGTAGGAGTAGAGC
CGGGACAACTGAAACTCAATTGGTTTAAGAAGGGAAGTTCCATCGGCCAA
ATGTTTGAGACAACAATGAGAGGAGCAAAGAGAATGGCCATTTTAGGTGA
CACAGCCTGGGATTTTGGATCCCTGGGAGGAGTGTTTACATCTATAGGAA
AGGCTCTCCATCAAGTTTTCGGAGCAATCTATGGGGCTGCTTTTAGTGGG
GTCTCATGGACTATGAAAATCCTCATAGGAGTCATCATCACTTGGATAGG
AATGAATTCACGTAGCACCTCACTGTCTGTGTCGCTAGTATTGGTGGGAG
TCGTGACACTGTACCTGGGAGCTATGGTGCAGGCT-
>Brazil_Rio_de_Janeiro_61310_1998_HQ012536
ATGCGTTGCATAGGAATATCAAATAGAGACTTCGTAGAAGGGGTTTCAGG
AGGAAGCTGGGTTGACATAGTCTTAGAACATGGAAGTTGTGTGACGACGA
TGGCAAAAAATAAACCAACATTGGATTTTGAACTGATAAAAACAGAAGCC
AAACAACCTGCCACTCTAAGGAAGTACTGTATAGAAGCAAAGCTGACCAA
TACAACAACAGAATCTCGTTGCCCAACACAAGGGGAACCCAGTCTAAATG
AAGAGCAGGACAAAAGGTTCATCTGCAAACACTCCATGGTAGACAGAGGA
TGGGGAAATGGATGTGGATTATTTGGAAAAGGAGGCATTGTGACCTGTGC
TATGTTCACATGCAAAAAGAACATGGAAGGAAAAGTCGTGCTGCCAGAAA
ATCTGGAATACACCATCGTGATAACACCTCACTCAGGAGAAGAGCACGCT
GTAGGTAATGACACAGGAAAACATGGCAAGGAAATCAAAATAACACCACA
GAGTTCCATCACAGAAGCAGAACTGACAGGCTATGGCACTGTCACGATGG
AGTGCTCTCCGAGAACGGGCCTCGACTTCAATGAGATGGTGCTGCTGCAG
ATGGAAGAGAAAGCTTGGCTGGTGCACAGGCAATGGTTCCTAGACCTGCC
GTTACCATGGCTACCCGGAGCGGACACACAAGGATCAAATTGGATACAGA
AAGAGACATTGGTCACTTTCAAAAATCCCCACGCGAAGAAACAGGATGTC
GTTGTTTTAGGATCTCAAGAAGGGGCCATGCACACGGCACTCACGGGGGC
CACAGAAATCCAGATGTCATCGGGAAACTTACTGTTCACAGGACATCTCA
AGTGTAGGCTGAGATTGGACAAACTACAGCTCAAAGGAATGTCATACTCT
ATGTGTACAGGAAAGTTTAAAATTGTGAAGGAAATAGCAGAAACACAACA
TGGAACAATAGTTATCAGAGTACAATATGAAGGGGACGGCTCTCCATGTA
AGATCCCTTTTGAGATAATGGACTTGGAAAAAAGACACGTCTTAGGTCGC
CTGATTACAGTTAACCCAATCGTAACAGGAAAAGATAGCCCAGTCAACAT
AGAAGCAGAACCTCCATTCGGAGACAGCTACATCATCATAGGAGTAGAGC
CGGGACAATTGAAACTCAATTGGTTTAAGAAGGGAAGTTCCATCGGCCAA
ATGTTTGAGACAACAATGAGAGGAGCGAAGAGAATGGCCATATTAGGTGA
CACAGCCTGGGACTTTGGATCCCTGGGAGGAGTATTTACATCTATAGGAA
AGGCTCTCCACCAAGTTTTCGGAGCAATCTATGGGGCTGCTTTTAGTGGG
GTCTCATGGACTATGAAAATCCTCATAGGAGTCATCATCACATGGATAGG
AATGAATTCACGTAGTACCTCACTGTCTGTGTCACTAGTATTGGTGGGAG
TCGTGACACTGTACCTGGGAGCTATGGTGCAGGCT-
>Brazil_Rio_de_Janeiro_63205_1998_GQ368160
ATGCGTTGCATAGGAATATCAAATAGAGACTTCGTAGAAGGGGTTTCAGG
AGGAAGCTGGGTTGATATAGTCTTAGAACATGGAAGTTGCGTGACGACGA
TGGCAAAAAATAAACCAACATTGGATCTTGAACTGATAAAAACAGAAGCC
AAACAACCTGCCACTCTAAGGAAGTACTGTATAGAAGCAAAGCTGACCAA
TACAACAACAGAATCTCGTTGCCCAACACAAGGGGAACCCAGTCTAGATG
AAGAGCAGGACAAAAGGTTCATTTGCAAACACTCCATGGTAGACAGAGGA
TGGGGAAATGGATGTGGATTATTTGGAAAAGGAGGCATTGTGACCTGTGC
TATGTTCACATGCAAAAAGAACATGGAAGGAAAAGTCGTGCTGCCAGAAA
ATCTGGAATACACCATCGTGATAACACCTCACTCAGGAGAAGAGCACGCT
GTAGGCAATGACACAGGAAAACATGGCGAGGAAATCAAAATAACACCACA
GAGTTCCATCACAGAAGCAGAACTGACAGGCTATGGCACTGTCACGATGG
AGTGCTCTCCGAGAACGGGCCTCGACTTCAATGAGATGGTGCTGCTGCAG
ATGGAAGAGAAAGCTTGGCTGGTGCACAGGCAATGGTTCCTAGACCTGCC
GTTACCATGGCTACCCGGAGCGGATACACAAGGATCAAATTGGATACAGA
AAGAGACATTGGTCACTTTCAAAAATCCCCACGCGAAGAAACAGGATGTC
GTTGTTTTAGGATCTCAAGAAGGGGCCATGCACACGGCACTCACAGGGGC
CACAGAAATCCAGATGTCATCAGGAAACTTACTGTTCACAGGACATCTCA
AGTGCAGGCTGAGAATGGACAAACTACAGCTCAAAGGAATGTCATACTCT
ATGTGTACAGGAAAGTTTAAAATTGTGAAGGAAATAGCAGAAACACAACA
TGGAACAATAGTTATCAGAGTACAATATGAAGGGGACGGCTCTCCATGTA
AGATCCCTTTTGAGATAATGGATTTGGAAAAAAGACACGTCTTAGGTCGC
CTGATTACAGTTAACCCAATCGTAACAGAAAAAGATAGCCCAGTCAACAT
AGAAGCAGAACCTCCATTCGGAGACAGCTACATCATCATAGGAGTAGAGC
CGGGACAATTGAAACTCAATTGGTTTAAGAAGGGAAGTTCCATCGGCCAA
ATGTTTGAGACAACAATGAGAGGAGCGAAGAGAATGGCCATATTAGGTGA
CACAGCCTGGGATTTTGGATCCCTGGGAGGAGTGTTTACATCTACAGGAA
AGGCTCTCCACCAAGTTTTCGGAGCAATCTATGGGGCTGCTTTTAGTGGG
GTTTCATGGACTATGAAAATCCTCATAGGAGTCATCATCACATGGATAGG
AATGAATTCACGTAGTACCTCACTGTCTGTGTCACTAGTATTGGTGGGAG
TCGTGACACTGTACCTGGGAGCTATGGTGCAGGCT-
>Brazil_Rio_de_Janeiro_63291_1998_HQ012516
ATGCGTTGCATAGGAATATCAAATAGAGACTTCGTAGAAGGGGTTTCAGG
AGGAAGCTGGGTTGACATAGTCTTAGAACATGGAAGTTGTGTGACGACGA
TGGCAAAAAATAAACCAACATTGGATTTTGAACTGATAAAAACAGAAGCC
AAACAACCTGCCACTTTAAGGAAGTACTGTATAGAAGCAAAGCTGACCAA
TACAACAACAGAATCTCGTTGCCCAACACAAGGGGAACCCAGTCTAAATG
AAGAGCAGGACAAAAGGTTCATCTGCAAACACTCCATGGTAGACAGAGGA
TGGGGAAATGGATGTGGATTATTTGGAAAAGGAGGCATTGTGACCTGTGC
TATGTTCACATGCAAAAAGAACATGGAAGGAAAAGTCGTGCTGCCAGAGA
ATCTGGAATACACTATCGTGATAACACCTCACTCAGGAGAAGAGCACGCT
GTAGGTAATGACACAGGAAAACATGGCAAGGAAATCAAAATAACACCACA
GAGTTCCATCACAGAAGCAGAACTGACAGGCTATGGCACTGTCACGATGG
AGTGCTCTCCGAGAACGGGCCTCGACTTCAATGAGATGGTGCTGCTGCAG
ATGGAAGAGAAAGCTTGGCTGGTGCACAGGCAATGGTTCCTAGACCTGCC
GTTACCATGGCTACCCGGAGCGGACACACAAGGATCAAATTGGATACAGA
AAGAGACATTGGTCACTTTCAAAAATCCCCACGCGAAGAAACAGGACGTC
GTTGTTTTAGGATCTCAAGAAGGGGCCATGCACACGGCACTTACAGGGGC
CACAGAAATCCAGATGTCATCAGGAAACTTACTGTTCACAGGACATCTCA
AGTGCAGGCTGAGAATGGACAAACTACAGCTCAAAGGAATGTCATACTCT
ATGTGTACAGGAAAGTTTAAAATTGTGAAGGAAATAGCAGAAACACAACA
TGGAACAATAGTTATCAGAGTACAATATGAAGGGGACGGCTCTCCATGTA
AGATCCCTTTTGAGATAATGGATTTGGAAAAAAGACACGTCTTAGGCCGC
CTGATTACAGTTAACCCAATCGTAACAGAAAAAGATAGCCCAGTCAACAT
AGAAGCAGAACCTCCATTCGGAGACAGCTACATCATCATAGGAGTAGAGC
CGGGACAATTGAAACTCAATTGGTTTAAGAAGGGAAGTTCCATCGGCCAA
ATGTTTGAGACAACAATGAGAGGAGCGAAGAGAATGGCCATATTAGGCGA
CACAGCCTGGGATTTTGGATCCCTGGGAGGAGTGTTTACATCTATAGGAA
AGGCTCTCCACCAAGTTTTCGGAGCAATCTATGGGGCTGCTTTTAGTGGG
GTCTCATGGACTATGAAAATCCTCATAGGAGTCATCATTACATGGATAGG
AATGAATTCACGTAGTACCTCACTGTCTGTGTCACTAGTATTGGTGGGAG
TCGTGACACTGTACCTGGGAGCTATGGTGCAGGCT-
>Brazil_Rio_de_Janeiro_63415_1998_GQ368158
ATGCGTTGCATAGGAATATCAAATAGAGACTTCGTGGAAGGGGTTTCAGG
AGGAAGCTGGGTTGACATAGTCTTAGAACATGGAAGTTGTGTGACGACGA
TGGCAAAAAATAAACCAACATTGGATTTTGAACTGATAAAAACAGAAGCC
AAACAACCTGCCACTTTAAGGAAGTACTGTATAGAAGCAAAGCTGACCAA
TACAACAACAGAATCTCGTTGCCCAACACAAGGGGAACCCAGTCTAAATG
AAGAGCAGGACAAAAGGTTCATCTGCAAACACTCCATGGTAGACAGAGGA
TGGGGAAATGGATGTGGATTATTTGGAAAAGGAGGCATCGTGACCTGTGC
TATGTTCACATGCAAAAAGAACATGGAAGGAAAAGTCGTGCTGCCAGAGA
ATCTGGAATACACTATCGTGATAACACCTCACTCAGGAGAAGAGCACGCT
GTAGGTAATGACACAGGAAAACATGGCAAGGAAATCAAAATAACACCACA
GAGTTCCATCACAGAAGCAGAACTGACAGGCTATGGCACTGTCACGATGG
AGTGCTCTCCGAGAACGGGCCTCGACTTCAATGAGATGGTGCTGCTGCAG
ATGGAAGAGAAAGCTTGGCTGGTGCACAGGCAATGGTTCCTAGACCTGCC
GTTACCATGGCTACCCGGAGCGGACACACAAGGATCAAATTGGATACAGA
AAGAGACATTGGTCACTTTCAAAAATCCCCACGCGAAGAAACAAGACGTC
GTTGTTTTAGGATCTCAAGAAGGGGCCATGCACACGGCACTCACAGGGGC
CACAGAAATCCAGATGTCATCAGGAAACTTACTGTTCACAGGACATCTCA
AGTGCAGGCTGAGAATGGACAAACTACAGCTCAAAGGAATGTCATACTCT
ATGTGTACAGGAAAGTTTAAAATTGTGAAGGAAATAGCAGAAACACAACA
TGGAACAATAGTTATCAGAGTACAATATGAAGGGGACGGCTCTCCATGTA
AGATCCCTTTTGAGATAATGGATTTGGAAAAAAGACACGTCTTAGGCCGC
CTGATTACAGTTAACCCAATCGTAACAGAAAAAGATAGCCCAGTCAACAT
AGAAGCAGAACCTCCATTCGGAGACAGCTACATCATCATAGGAGTAGAGC
CGGGACAATTGAAACTCAATTGGTTTAAGAAGGGAAGTTCCATCGGCCAA
ATGTTTGAGACAACAATGAGAGGAGCGAAGAGAATGGCCATATTAGGCGA
CACAGCCTGGGATTTTGGATCCCTGGGAGGAGTGTTTACATCTATAGGAA
AGGCTCTCCACCAAGTTTTCGGAGCAATCTATGGGGCTGCTTTTAGTGGG
GTCTCATGGACTATGAAAATCCTCATAGGAGTCATCATTACATGGATAGG
AATGAATTCACGTAGTACCTCACTGTCTGTGTCACTAGTATTGGTGGGAG
TCGTGACACTGTACCTGGGAGCTATGGTGCAGGCT-
>Brazil_Rio_de_Janeiro_63428_1998_GQ368159
ATGCGTTGCATAGGAATATCAAATAGAGACTTCGTAGAAGGGGTTTCAGG
AGGAAGCTGGGTTGACATAGTCTTAGAACATGGAAGTTGTGTGACGACGA
TGGCAAAAAATAAACCAACATTGGATTTTGAACTAATAAAAACAGAAGCC
AAACAACCTGCCACTTTAAGGAAGTACTGTATAGAAGCAAAGCTGACCAA
TACAACAACAGAATCTCGTTGCCCAACACAAGGGGAACCCAGTCTAAATG
AAGAGCAGGACAAAAGGTTCATCTGCAAACACTCCATGGTAGACAGAGGA
TGGGGAAATGGATGTGGATTATTTGGAAAAGGAGGCATTGTGACCTGTGC
TATGTTCACATGCAAAAAGAACATGGAAGGAAAAGTCGTGCTGCCAGAAA
ATCTGGAATACACCATCGTGATAACACCTCACTCAGGAGAAGAGCACGCT
GTAGGTAATGACACAGGAAAACATGGCCAGGAAATCAAAATAACACCACA
GAGTTCCATCACAGAAGCAGAACTGACAGGCTATGGCACCGTCACGATGG
AGTGCTCTCCGAGAACGGGCCTCGACTTCAATGAGATGGTGCTGCTGCAG
ATGGAAGAGAAAGCTTGGCTGGTGCACAGGCAATGGTTCCTAGACCTGCC
GTTACCATGGCTACCCGGAGCGGACACACAAGGATCAAATTGGATACAGA
AAGAGACATTGGTCACTTTCAAAAATCCCCACGCGAAGAAACAGGACGTC
GTTGTTTTAGGATCTCAAGAAGGGGCCATGCACACGGCACTCACAGGGGC
CACAGAAATCCAGATGTCATCAGGAAACTTACTGTTCACAGGACATCTCA
AGTGCAGGCTGAGAATGGACAAGCTACAGCTCAAAGGAATGTCATACTCT
ATGTGTACAGGAAAGTTTAAAATTGTGAAGGAAATAGCAGAAACACAACA
TGGAACAATAGTTATCAGAGTACAATATGAAGGGGACGGCTCTCCATGTA
AGATCCCTTTTGAGATAATGGATTTGGAAAAAAGACACGTCTTAGGCCGC
CTGATTACAGTTAACCCAATCGTAACAGAAAAAGATAGCCCAGTCAACAT
AGAAGCAGAACCTCCATTCGGAGACAGCTACATCATCATAGGAGTAGAGC
CGGGACAATTGAAACTCAATTGGTTTAAGAAGGGAAGTTCCATCGGCCAA
ATGTTTGAGACAACAATGAGAGGAGCGAAGAGAATGGCCATATTAGGTGA
CACAGCCTGGGATTTTGGATCCCTGGGAGGAGTGTTTACATCTATAGGAA
AGGCTCTCCACCAAGTTTTCGGAGCAATCTATGGGGCTGCTTTTAGTGGG
GTCTCATGGACTATGAAAATCCTCATAGGAGTCATCATTACATGGATAGG
AATGAATTCACGTAGTACCTCACTGTCTGTGTCACTAGTATTGGTGGGAG
TCGTGACACTGTACCTGGGAGCTATGGTGCAGGCT-
>Brazil_Rio_de_Janeiro_63444_1998_GQ368173
ATGCGTTGCATAGGAATATCAAATAGAGACTTCGTAGAAGGGGTTTCAGG
AGGAAGCTGGGTTGATATAGTCTTAGAACATGGAAGTTGCGTGACGACGA
TGGCAAAAAATAAACCAACATTGGATCTTGAACTGATAAAAACAGAAGCC
AAACAACCTGCCACTCTAAGGAAGTACTGTATAGAAGCAAAGCTGACCAA
TACAACAACAGAATCTCGTTGCCCAACACAAGGGGAACCCAGTCTAAATG
AAGAGCAGGACAAAAGGTTCATTTGCAAACACTCCATGGTAGACAGAGGA
TGGGGAAATGGATGTGGATTATTTGGAAAAGGAGGCATTGTGACCTGTGC
TATGTTCACATGCAAAAAGAACATGGAAGGAAAAGTCGTGCTGCCAGAAA
ATCTGGAATACACCATCGTGATAACACCTCACTCAGGAGAAGAGCACGCT
GTAGGTAATGACACAGGAAAACATGGCGAGGAAATCAAAATAACACCACA
GAGTTCCATCACAGAAGCAGAACTGACAGGCTATGGCACTGTCACGATGG
AGTGCTCTCCGAGAACGGGCCTCGACTTCAATGAGATGGTGCTGCTGCAG
ATGGAAGAGAAAGCTTGGCTGGTGCACAGGCAATGGTTCCTAGACCTGCC
GTTACCATGGCTACCCGGAGCGGATACACAAGGATCAAATTGGATACAGA
AAGAGACATTGGTCACTTTCAAAAATCCCCACGCGAAGAAACAGGATGTC
GTTGTTTTAGGATCTCAAGAAGGGGCCATGCACACGGCACTCACAGGGGC
CACAGAAATCCAGATGTCATCAGGAAACTTACTGTTCACAGGACATCTCA
AGTGCAGGCTGAGAATGGACAAACTACAGCTCAAAGGAATGTCATACTCT
ATGTGTACAGGAAAGTTTAAAATTGTGAAGGAAATAGCAGAAACACAACA
TGGAACAATAGTTATCAGAGTACAATATGAAGGGGACGGCTCTCCATGTA
AGATCCCTTTTGAGATAATGGATTTGGAAAAAAGACACGTCTTAGGTCGC
CTGATTACAGTTAACCCAATCGTAACAGAAAAAGATAGCCCAGTCAACAT
AGAAGCAGAACCTCCATTCGGAGACAGCTACATCATCATAGGAGTAGAGC
CGGGACAATTGAAACTCAATTGGTTTAAGAAGGGAAGTTCCATCGGCCAA
ATGTTTGAGACAACAATGAGAGGAGCGAAGAGAATGGCCATATTAGGTGA
CACAGCCTGGGATTTTGGATCCCTGGGAGGAGTGTTTACATCTACAGGAA
AGGCTCTCCACCAAGTTTTCGGAGCAATCTATGGGGCTGCTTTTAGTGGG
GTTTCATGGACTATGAAAATCCTCATAGGAGTCATCATCACATGGATAGG
AATGAATTCACGTAGTACCTCACTGTCTGTGTCACTAGTATTGGTGGGAG
TCGTGACACTGTACCTGGGAGCTATGGTGCAGGCT-
>Brazil_Rio_de_Janeiro_64020_1998_GQ368174 Dengue virus 2 isolate 1998/BR/64020 polyprotein gene, partial cds.
ATGCGTTGCATAGGAATATCAAATAGAGACTTCGTAGAAGGGGTATCAGG
AGGAAGCTGGGTTGACATAGTCTTAGAACATGGAAGTTGTGTGACGACGA
TGGCAAAAAATAAACCAACATTGGATTTTGAACTGATAAAAACAGAAGCC
AAACAACCTGCCACTCTAAGGAAGTACTGTATAGAAGCAAAGCTGACCAA
CACAACAACAGAATCTCGTTGCCCAACACAAGGGGAACCCAGTCTAAATG
AAGAGCAGGACAAAAGGTTCATCTGCAAACACTCCATGGTAGACAGAGGA
TGGGGAAATGGATGTGGATTATTTGGAAAAGGAGGCATTGTGACCTGTGC
TATGTTCACATGCAAAAAGAACATGGAAGGAAAAGTCGTGCTGCCAGAAA
ATCTGGAATACACCATCGTGATAACACCTCACTCAGGAGAAGAGCACGCT
GTAGGTAATGACACAGGAAAACATGGCGAGGAAATCAAAATAACACCACA
GAGTTCCATCACAGAAGCAGAACTGACAGGCTATGGCACTGTCACGATGG
AGTGCTCTCCGAGAACGGGCCTCGACTTCAATGAGATGGTGCTGCTGCAG
ATGGAAGAGAAAGCTTGGCTGGTGCACAGGCAATGGTTCCTAGACCTGCC
GTTACCATGGCTACCCGGAGCGGACACACAAGGATCAAATTGGATACAGA
AAGAGACATTGGTCACTTTCAAAAATCCCCACGCGAAGAAACAGGATGTC
GTTGTTTTAGGATCTCAAGAAGGGGCCATGCACACGGCACTCACAGGGGC
CACAGAAATCCAGATGTCATCAGGAAACTTACTGTTCACAGGACATCTCA
AGTGTAGGCTGAGAATGGACAAACTACAGCTCAAAGGAATGTCATACTCT
ATGTGTACAGGAAAGTTTAAAATTGTGAAGGAAATAGCAGAAACACAACA
TGGAACAATAGTTATCAGAGTACAATATGAAGGGGACGGCTCTCCATGCA
AGATCCCTTTTGAGATAATGGATTTGGAAAAAAGACACGCCTTAGGTCGC
CTGATTACAGTTAACCCAATCGTAACAGAAAAAGATAGCCCAGTCAACAT
AGAAGCAGAACCTCCATTCGGAGACAGCTACATCATCATAGGAGTAGAGC
CGGGACAATTGAAACTCAATTGGTTTAAGAAGGGAAGTTCCATCGGCCAA
ATGTTTGAGACAACAATGCGAGGAGCAAAGAGAATGGCCATATTAGGTGA
CACAGCCTGGGATTTTGGATCCCTGGGAGGAGTGTTTACATCTATAGGAA
AGGCTCTCCACCAAGTTTTCGGAGCAATCTATGGGGCTGCTTTTAGTGGG
GTCTCATGGACTATGAAAATCCTCATAGGAGTCATCATCACATGGATAGG
AATGAATTCACGTAGTACCTCACTGTCTGTGTCACTAGTATTGGTGGGAG
TCGTGACACTGTACCTGGGAGCTATGGTGCAGGCT-
>Brazil_Rio_de_Janeiro_64625_1999_HQ012517
ATGCGTTGCATAGGAATATCAAATAGAGACTTCGTAGAAGGGGTTTCAGG
AGGAAGCTGGGTTGACATAGTCTTAGAACATGGAAGTTGTGTGACGACGA
TGGCAAAAAATAAACCAACATTGGATTTTGAACTGATAAAAACAGAAGCC
AAACAACCTGCCACTCTAAGGAAGTACTGTATAGAAGCAAAGCTGACCAA
TACAACAACAGAATCTCGTTGCCCAACACAAGGGGAACCCAGTCTAAATG
AAGAGCAGGACAAAAGGTTCATCTGCAAACACTCCATGGTAGACAGAGGA
TGGGGAAATGGATGTGGATTATTTGGAAAAGGAGGCATTGTGACCTGTGC
TATGTTCACATGCAAAAAGAACATGGAAGGAAAAGTCGTGCTGCCAGAAA
ATCTGGAATACACCATCGTGATAACACCCCACTCAGGAGAAGAGCACGCT
GTAGGTAATGACACAGGAAAACATGGCAAGGAAATCAAAATAACACCACA
GAGTTCCATCACAGAAGCAGAACTGACAGGCTATGGCACTGTCACGATGG
AGTGCTCTCCGAGAACGGGCCTCGACTTCAATGAGATGGTGCTGCTGCAA
ATGGAAGAGAAAGCTTGGCTGGTGCACAGGCAATGGTTCCTAGACCTGCC
GTTACCATGGCTACCCGGAGCGGACACACAAGGATCAAATTGGATACAGA
AAGAGACATTGGTCACTTTCAAAAATCCCCACGCGAAGAAACAGGATGTC
GTTGTTTTAGGATCTCAAGAAGGGGCCATGCACACGGCACTCACGGGGGC
CACAGAAATCCAGATGTCATCGGGAAACTTACTGTTCACAGGACATCTCA
AGTGTAGGCTGAGATTGGACAAACTACAGCTCAAAGGAATGTCATACTCT
ATGTGTACAGGAAAGTTTAAAATTGTGAAGGAAATAGCAGAAACACAACA
TGGAACAATAGTTATCAGAGTACAATATGAAGGGGATGGCTCTCCATGTA
AGATCCCTTTTGAGATAATGGACTTGGAAAAAAGACACGTCCTAGGTCGC
CTGATTACAGTTAACCCAATCGTAACAGAAAAAGATAGCCCAGTCAACAT
AGAAGCAGAACCTCCATTCGGAGACAGCTACATCATCATAGGAGTAGAGC
CGGGACAATTGAAACTCAATTGGTTTAAGAAGGGAAGTTCCATCGGCCAA
ATGTTTGAGACAACAATGAGAGGAGCGAAGAGAATGGCCATATTAGGTGA
CACAGCCTGGGACTTTGGATCCCTGGGAGGAGTATTTACATCTATAGGAA
AGGCTCTCCACCAAGTTTTTGGAGCAATCTATGGGGCTGCTTTTAGTGGG
GTCTCATGGACTATGAAAATCCTCATAGGAGTCATCATCACATGGATAGG
AATGAATTCACGTAGTATCTCACTGTCTGTGTCACTAGTATTGGTGGGAG
TCGTGACACTGTACCTGGGAGCTATGGTGCAGGCT-
>Brazil_Rio_de_Janeiro_66985_2000_Q012518
ATGCGTTGCATAGGAATATCAAATAGAGACTTCGTAGAAGGGGTTTCAGG
AGGAAGCTGGGTTGACATAGTCTTAGAACATGGAAGTTGTGTGACGACGA
TGGCAAAAAATAAACCAACATTGGATTTTGAACTGATAAAAACAGAAGCC
AAACAACCTGCCACTCTAAGGAAGTACTGTATAGAAGCAAAGCTGACCAA
TACGACAACAGAATCTCGTTGCCCAACACAAGGGGAACCCAGTCTAAATG
AAGAGCAGGACAAAAGGTTCATCTGCAAACACTCCATGGTAGACAGAGGA
TGGGGAAATGGATGTGGATTATTTGGAAAAGGAGGCATTGTGACTTGTGC
TATGTTCACATGCAAAAAGAACATGGAAGGAAAAGTCGTGCTGCCAGAAA
ATCTGGAATACACCATTGTGATAACACCTCACTCAGGAGAAGAGCACGCT
GTAGGTAATGACACAGGAAAACATGGCAAGGAAATCAAAATAACACCACA
GAGTTCCATCACAGAAGCAGAACTGACAGGCTATGGCACTGTCACGATGG
AGTGCTCTCCGAGAACGGGCCTCGACTTCAATGAGATGGTGCTGCTGCAG
ATGGGAAAGAAAGCTTGGCTGGTGCACAGGCAATGGTTCCTAGACCTACC
GTTACCATGGCTACCCGGAGCGGACACACAAGGATCAAATTGGATACAGA
AAGAGACATTGGTCACTTTCAAAAATCCCCACGCGAAGAAACAGGATGTC
GTTGTTTTAGGATCTCAAGAAGGGGCCATGCACACGGCACTCACAGGGGC
CACAGAAATCCAGATGTCATCAGGAAACTTACTGTTCACAGGACACCTCA
AGTGCAGGCTGAGAATGGACAAACTACAGCTCAAAGGAATGTCATACTCT
ATGTGTACAGGAAAGTTTAAAATTGTGAAGGAAATAGCAGAAACACAACA
TGGAACAATAGTTATCAGAGTACAATATGAAGGGGACGGCTCTCCATGTA
AGATCCCTTTTGAGATAATGGATTTGGAAAAAAGACACGTCTTAGGTCGC
CTAATCACAGTTAACCCAATCGTAACAGAAAAAGATAGCCCAGTCAACAT
AGAAGCAGAACCTCCATTCGGAGACAGCTACATCATCATAGGAGTAGAGC
CGGGACAATTGAAACTCAATTGGTTTAAGAAGGGAAGTTCCATCGGCCAA
ATGTTTGAGACAACAATGAGAGGAGCAAAGAGAATGGCCATATTAGGTGA
CACAGCCTGGGATTTTGGATCCCTGGGAGGAGTGTTTACATCTATAGGAA
AGGCTCTCCACCAAGTTTTCGGAGCAATCTATGGGGCTGCTTTTAGTGGG
GTCTCATGGACTATGAAAATCCTCATAGGAGTCATCATCTCATGGATAGG
AATGAACTCACGTAGTACCTCACTGTCTGTGTCACTAGTATTGGTGGGAG
TCGTGACACTGTACCTGGGAGCTATGGTGCAGGCT-
>Brazil_Rio_de_Janeiro_67955_2000_HQ012519
ATGCGTTGCATAGGAATATCAAATAGAGACTTCGTAGAAGGGGTTTCAGG
AGGAAGCTGGGTTGACATAGTCTTAGAACATGGAAGTTGTGTGACGACGA
TGGCAAAAAATAAACCAACATTGGATTTTGAACTGATAAAAACAGAAGCC
AAACAACCTGCCACTTTAAGGAAGTACTGTATAGAAGCAAAGCTGACCAA
TACAACAACAGAATCTCGTTGCCCAACACAAGGGGAACCCAGTCTAAATG
AAGAGCAGGACAAAAGGTTCATCTGCAAACACTCCATGGTAGACAGAGGA
TGGGGAAATGGATGTGGATTATTTGGAAAAGGAGGCATTGTGACCTGTGC
TATGTTCACATGCAAAAAGAACATGGAAGGAAAAGTCGTGCTGCCAGAGA
ATCTGGAATACACTATCGTGATAACACCTCACTCAGGAGAAGAGCAGGCT
GTAGGTAATGACACAGGAAAACATGGCAAGGAAATCAAAATAACACCACA
GAGTTCCATCACAGAAGCAGAACTGACAGGCTATGGCACTGTCACGATGG
AGTGCTCTCCGAGAACGGGCCTCGACTTCAATGAGATGGTGCTGCTGCAG
ATGAAAGAGAAAGCTTGGCTGGTGCACAGGCAATGGTTCCTAGACCAGCC
GTTACCATGGCTACCCGGAGCGGACACACAAGGATCAAATTGGATACAGA
AAGAGACATTGGTCACTTTCAAAAATCCCCACGCGAAGAAACAGGACGTC
GTTGTATTAGGATCTCAAGAAGGGGCCATGCACACGGCACTTACAGGGGC
CACAGAAATCCAGATGTCATCAGGAAACTTACTGTTCACAGGACATCTCA
AGTGCAGGCTGAGAATGGACAAACTACAGCTCAAAGGAATGTCATACTCT
ATGTGTACAGGAAAGTTTAAAATTGTGAAGGAAATAGCAGAAACACAACA
TGGAACAATAGTTATCAGAGTACAATATGAAGGGGACGGCTCTCCATGTA
AGATCCCTTTTGAGATAATGGATTTGGAAAAAAGACACGTCTTAGGCCGC
CTGATTACAGTTAACCCAATCGTAACAGAAAAAGATAGCCCAGTCAACAT
AGAAGCAGAACCTCCATTCGGAGACAGCTACATCATCATAGGAGTAGAGC
CGGGACAATTGAAACTCAATTGGTTTAAGAAGGGAAGTTCCATCGGCCAA
ATGTTTGAGACAACAATGAGAGGAGCGAAGAGAATGGCCATATTAGGCGA
CACAGCCTGGGATTTTGGATCCCTGGGAGGAGTGTTTACATCTATAGGAA
AGGCTCTCCACCAAGTTTTCGGAGCAATCTATGGGGCTGCTTTTAGTGGG
GTCTCATGGACCATGAAAATCCTCATAGGAGTCATCATTACATGGATAGG
GATGAATTCACGTAGTACCTCACTGTCTGTGTCACTAGAATTGGTGGGAG
TCGTGACACTGTACCTGGGAGCTATGGTGCAGGCT-
>Brazil_Rio_de_Janeiro_692_2010_JQ710658 Dengue virus 2 strain 692/2010/BR/RJ/2010 polyprotein gene, partialcds.
ATGCGCTGCATAGGAATATCAAATAGAGACTTCGTAGAAGGGGTTTCAGG
AGGAAGCTGGGTTGACATCGTTTTAGAACATGGAAGTTGTGTGACGACGA
TGGCAAAAAACAAACCAACATTGGATTTTGAACTGATAAAAACAGAAGCC
AAACAACCTGCCACTCTAAGGAAGTACTGTATAGAAGCAAAGCTGACCAA
CACAACAACAGAATCGCGTTGCCCAACACAAGGGGAACCCAGTCTAAATG
AAGAGCAGGACAAAAGGTTCATCTGCAAACACTCCATGGTAGACAGAGGA
TGGGGAAATGGATGTGGATTATTTGGAAAGGGAGGCATTGTGACCTGTGC
TATGTTTACATGCAAAAAGAACATGGAAGGAAAAATCGTACAGCCAGAAA
ATTTGGAATACACCATCGTGATAACACCTCACTCAGGAGAAGAGCACGCT
GTAGGTAATGACACAGGAAAGCATGGAAAGGAAATCAAAATAACACCACA
GAGTTCCACCACAGAAGCAGAACTGACAGGCTATGGCACTGTCACGATGG
AGTGCTCCCCGAGAACGGGCCTCGACTTCAATGAGATGGTGCTGCTGCAG
ATGGAAGACAAAGCTTGGCTGGTGCACAGGCAATGGTTCCTAGACCTGCC
GTTGCCATGGCTACCCGGAGCGGATACACAAGGATCAAATTGGATACAGA
AAGAGACATTGGTCACTTTCAAAAATCCCCACGCCAAGAAACAGGATGTC
GTTGTCTTAGGGTCTCAAGAAGGGGCCATGCACACGGCACTCACAGGGGC
TACAGAAATCCAGATGTCATCAGGAAACTTACTGTTCACGGGACATCTCA
AGTGCAGGCTGAGAATGGACAAACTACAGCTCAAAGGAATGTCATACTCT
ATGTGCACAGGAAAGTTTAAAATCGTGAAGGAAATAGCAGAAACACAACA
TGGAACAATAGTTATCAGAGTACAATATGAAGGGGACGGTTCTCCATGTA
AGATCCCTTTTGAGATAACAGATTTGGAAAAAAGACACGTCTTAGGACGC
CTGATTACAGTTAACCCAATTGTAACAGAAAAAGATAGCCCAGTCAACAT
AGAAGCAGAACCCCCATTCGGAGACAGTTACATCATCGTAGGAGTAGAGC
CGGGACAACTGAAACTCAATTGGTTTAAGAAGGGAAGTTCCATCGGCCAA
ATGTTTGAGACAACAATGAGAGGAGCAAAGAGAATGGCCATTTTAGGTGA
CACAGCCTGGGATTTTGGATCCCTGGGAGGAGTGTTTACATCTATAGGAA
AGGCTCTCCATCAAGTTTTCGGAGCAATCTATGGGGCTGCTTTTAGTGGG
GTCTCATGGACTATGAAAATCCTCATAGGAGTCATCATCACTTGGATAGG
AATGAATTCACGTAGCACCTCACTGTCTGTGTCGCTAGTATTGGTGGGAG
TCGTGACACTGTACCTGGGAGCTATGGTGCAGGCT-
>Brazil_Rio_de_Janeiro_69221_2001_HQ012520
ATGCGTTGCATAGGAATATCAAATAGAGACTTCGTAGAAGGGGTTTCAGG
AGGAAGCTGGGTTGACATAGTCTTAGAACATGGAAGTTGTGTGACGACGA
TGGCAAAAAATAAACCAACATTGGATTTTGAACTGATAAAAACAGAAGCC
AAACAACCTGCCACTTTAAGGAAGTACTGTATAGAAGCAAAGCTGACCAA
TACAACAACAGAATCTCGTTGCCCAACACAAGGGGAACCCAGTCTAAATG
AAGAGCAGGACAAAAGGTTCATCTGCAAACACTCCATGGTAGACAGAGGA
TGGGGAAATGGATGTGGATTATTTGGAAAAGGAGGCATTGTGACCTGTGC
TATGTTCACATGCAAAAAGAACATGGAAGGAAAAGTCGTGCTGCCAGAGA
ATCTGGAATACACTATCGTGATAACACCTCACTCAGGAGAAGAGCACGCT
GTAGGTAATGACACAGGAAAACATGGCAAGGAAATCAAAATAACACCACA
GAGTTCCATCACAGAAGCAGAACTGACAGGCTATGGCACTGTCACGATGG
AGTGCTCTCCGAGAACGGGCCTCGACTTCAATGAGATGGTGCTGCTGCAG
ATGGAAGAGAAAGCTTGGCTGGTGCACAGGCAATGGTTCCTAGACCTGCC
GTTACCATGGCTACCCGGAGCGGACACACAAGGATCAAATTGGATACAGA
AAGAGACATTGGTCACTTTCAAAAATCCCCACGCGAAGAAACAGGACGTC
GTTGTTTTAGGATCTCAAGAAGGGGCCATGCACACGGCACTTACAGGGGC
CACAGAAATCCAGATGTCATCAGGAAACTTACTGTTCACAGGACATCTCA
AGTGCAGGCTGAGAATGGACAAACTACAGCTCAAAGGAATGTCATACTCT
ATGTGTACAGGAAAGTTTAAAATTGTGAAGGAAATAGCAGAAACACAACA
TGGAACAATAGTTATCAGAGTACAATATGAAGGGGACGGCTCTCCATGTA
AGATCCCTTTTGAGATAATGGATTTGGAAAAAAGACACGTCTTAGGCCGC
CTGATTACAGTTAACCCAATCGTAACAGAAAAAGATAGCCCAGTCAACAT
AGAAGCAGAACCTCCATTCGGAGACAGCTACATCATCATAGGAGTAGAGC
CGGGACAATTGAAACTCAATTGGTTTAAGAAGGGAAGTTCCATCGGCCAA
ATGTTTGAGACAACAATGAGAGGAGCGAAGAGAATGGCCATATTAGGCGA
CACAGCCTGGGATTTTGGATCCCTGGGAGGAGTGTTTACATCTATAGGAA
AGGCTCTCCACCAAGTTTTCGGAGCAATCTATGGGGCTGCTTTTAGTGGG
GTCTCATGGACTATGAAAATCCTCATAGGAGTCATCATTACATGGATAGG
AATGAATTCACGTAGTACCTCACTGTCTGTGTCACTAGTATTGGTGGGAG
TCGTGACACTGTACCTGGGAGCTATGGTGCAGGCT-
>Brazil_Rio_de_Janeiro_72308_2001_HQ012521
ATGCGTTGCATAGGAATATCAAATAGAGACTTCGTAGAAGGGGTTTCAGG
AGGAAGCTGGGTTGACATAGTCTTAGAACATGGAAGTTGTGTGACGACGA
TGGCAAAAAATAAACCAACATTGGATTTTGAACTGATAAAAACAGAAGCC
AAACAACCTGCCACTTTAAGGAAGTACTGTATAGAAGCAAAGCTGACCAA
TACAACAACAGAATCTCGTTGCCCAACACAAGGGGAACCCAGTCTAAATG
AAGAGCAGGACAAAAGGTTCATCTGCAAACACTCCATGGTAGACAGAGGA
TGGGGAAATGGATGTGGATTATTTGGAAAAGGAGGCATTGTGACCTGTGC
TATGTTCACATGCAAAAAGAACATGGAAGGAAAAGTCGTGCTGCCAGAGA
ATCTGGAATACACTATCGTGATAACACCTCACTCAGGAGAAGAGCACGCT
GTAGGTAATGACATAGGAAAACATGGCAAGGAAATCAAAATAACACCACA
GAGTTCCATCACAGAAGCAGAACTGACAGGCTATGGCACTGTCACGATGG
AGTGCTCTCCGAGAACGGGCCTCGACTTCAATGAGATGGTGCTGCTGCAG
ATGGAAGAGAAAGCTTGGCTGGTGCACAGGCAATGGTTCCTAGACCTGCC
GTTACCATGGCTACCCGGAGCGGACACACAAGGATCAAATTGGATACAGA
AAGAGACATTGGTCACTTTCAAAAATCCCCACGCGAAGAAACAGGACGTC
GTTGTTTTAGGATCTCAAGAAGGGGCCATGCACACGGCACTTACAGGGGC
CACAGAAATCCAGATGTCATCAGGAAACTTACTGTTCACAGGACATCTCA
AGTGCAGGCTGAGAATGGACAAACTACAGCTCAAAGGAATGTCATACTCT
ATGTGTACAGGAAAGTTTAAAATTGTGAAGGAAATAGCAGAAACACAACA
TGGAACAATAGTTATCAGAGTACAATATGAAGGGGACGGCTCTCCATGTA
AGATCCCTTTTGAGATAATGGATTTGGAAAAAAGACACGTTTTAGGCCGC
CTGATTACAGTTAACCCAATCGTAACAGAAAAAGATAGCCCAGTCAACAT
AGAAGCAGAACCTCCATTCGGAGACAGCTACATCATCATAGGAGTAGAGC
CGGGACAATTGAAACTCAATTGGTTTAAGAAGGGAAGTTCCATCGGCCAA
ATGTTTGAGACAACAATGAGAGGAGCAAAGAGAATGGCCATATTAGGCGA
CACAGCCTGGGATTTTGGATCCCTGGGAGGAGTGTTTACATCTATAGGAA
AGGCTCTCCACCAAGTTTTCGGAGCAATCTATGGGGCTGCTTTTAGTGGG
GTCTCATGGACTATGAAAATCCTCATAGGAGTCATCATTACATGGATAGG
AATGAATTCACGTAGTACCTCACTGTCTGTGTCACTAGTATTGGTGGGAG
TCGTGACACTGTACCTGGGAGCTGTGGTGCAGGCT-
>Brazil_Rio_de_Janeiro_75103_2002_HQ012522
ATGCGTTGCATAGGAATATCAAATAGAGACTTCGTAGAAGGGGTTTCAGG
AGGAAGCTGGGTTGACATAGTCTTAGAACATGGAAGTTGTGTGACGACGA
TGGCAAAAAATAAACCAACATTGGATTTTGAACTGATAAAAACAGAAGCC
AAACAACCTGCCACTTTAAGGAAGTACTGTATAGAAGCAAAGCTGACCAA
TACAACAACAGAATCTCGTTGCCCAACACAAGGGGAACCCAGTCTAAATG
AAGAGCAGGACAAAAGGTTCATCTGCAAACACTCCATGGTAGACAGAGGA
TGGGGAAATGGATGTGGATTATTTGGAAAAGGAGGCATTGTGACCTGTGC
TATGTTCACATGCAAAAAGAACATGGAAGGAAAAGTCGTGCTGCCAGAGA
ATCTGGAATACACTATCGTGATAACACCTCACTCAGGAGAAGAGCACGCT
GTAGGTAATGACACAGGAAAACATGGCAAGGAAATCAAAATAACACCACA
GAGTTCCATCACAGAAGCAGAACTGACAGGCTATGGCACTGTCACGATGG
AGTGCTCTCCAAGAACGGGCCTCGACTTCAATGAGATGGTGCTGCTGCAG
ATGGAAGAGAAAGCTTGGCTAGTGCACAGGCAATGGTTCCTAGACCTGCC
GTTACCATGGCTACCCGGAGCGGACACACAAGGATCAAATTGGATACAGA
AAGAGACATTGGTCACTTTCAAAAATCCCCACGCGAAGAAACAGGACGTC
GTTGTTTTAGGATCTCAAGAAGGGGCCATGCACACGGCACTTACAGGGGC
CACAGAAATCCAGATGTCATCAGGAAACTTACTGTTCACAGGACATCTCA
AGTGCAGGCTGAGAATGGACAAACTACAGCTCAAAGGAATGTCATACTCT
ATGTGTACAGGAAAGTTTAAAATTGTGAAGGAAATAGCAGAAACACAACA
TGGAACAATAGTTATCAGAGTACAATATGAAGGGGACGGCTCTCCATGTA
AGATCCCTTTTGAGATAATGGATTTGGAAAAAAGACACGTCTTAGGCCGC
CTGATTACAGTTAACCCAATCGTAACAGAAAAAGAAAGCCCAGTCAACAT
AGAAGCAGAACCTCCATTCGGAGACAGCTACATCATCATAGGAGTAGAGC
CGGGACAATTGAAACTCAATTGGTTTAAGAAGGGAAGTTCCATCGGCCAA
ATGTTTGAGACAACAATGAGAGGAGCGAAGAGAATGGCCATATTAGGCGA
CACAGCCTGGGATTTTGGATCCCTGGGAGGAGTGTTTACATCTATAGGAA
AGGCTCTCCACCAAGTTTTCGGAGCAATCTATGGGGCTGCTTTTAGTGGG
GTCTCATGGACTATGAAAATCCTCATAGGAGTCATCATTACATGGATAGG
AATGAATTCACGTAGTACCTCACTGTCTGTGTCACTAGTATTGGTGGGAG
TCGTGACACTGTACCTGGGAGCTATGGTGCAGGCT-
>Brazil_Rio_de_Janeiro_86977_2007_GQ368161 Dengue virus 2 isolate 2007/BR/86977 polyprotein gene, partial cds.
ATGCGCTGCATAGGAATATCAAATAGAGACTTCGTAGAAGGGGTTTCAGG
AGGAAGCTGGGTTGACATCGTTTTAGAACATGGAAGTTGTGTGACGACGA
TGGCAAAAAACAAACCAACATTGGATTTTGAACTGATAAAAACAGAAGCC
AAACAACCTGCCACTCTAAGGAAGTACTGTATAGAAGCAAAGCTGACCAA
CACAACAACAGAATCGCGTTGCCCAACACAAGGGGAACCCAGTCTAAATG
AAGAGCAGGACAAAAGGTTCATCTGCAAACACTCCATGGTAGACAGAGGA
TGGGGAAATGGATGTGGATTATTTGGAAAGGGAGGCATTGTGACCTGTGC
TATGTTTACATGCAAAAAGAACATGGAAGGAAAAATCGTACAGCCAGAAA
ATTTGGAATACACCATCGTGATAACACCTCACTCAGGAGAAGAGCACGCT
GTAGGTAATGACACAGGAAAGCATGGAAAGGAAATCAAAATAACACCACA
GAGTTCCACCACAGAAGCAGAACTGACAGGCTATGGCACTGTCACGATGG
AGTGCTCTCCGAGAACGGGCCTCGACTTCAATGAGATGGTGCTGCTGCAG
ATGGAAGACAAAGCTTGGCTGGTGCACAGGCAATGGTTCCTAGACCTGCC
GTTGCCATGGCTACCCGGAGCGGATACACAAGGATCAAATTGGATACAGA
AAGAGACATTGGTCACTTTCAAAAATCCCCACGCCAAGAAACAGGATGTC
GTTGTCTTAGGGTCTCAAGAAGGGGCCATGCACACGGCACTCACAGGGGC
TACAGAAATCCAGATGTCATCAGGAAACTTACTGTTCACGGGACATCTCA
AGTGCAGGCTGAGAATGGACAAACTACAGCTCAAAGGAATGTCATACTCT
ATGTGTACAGGAAAGTTTAAAATCGTGAAGGAAATAGCAGAAACACAACA
TGGAACAATAGTTATCAGAGTACAATATGAAGGGGACGGTTCTCCATGTA
AGATCCCTTTTGAGATAACAGATTTGGAAAAAAGACACGTCTTAGGACGC
CTGATCACAGTTAACCCAATCGTAACAGAAAAAGATAGCCCAGTCAACAT
AGAAGCAGAACCCCCATTCGGAGACAGTTACATCATCGTAGGAGTAGAGC
CGGGACAACTGAAACTCAATTGGTTTAAGAAGGGAAGTTCCATCGGCCAA
ATGTTTGAGACAACAATGAGAGGAGCAAAGAGAATGGCCATTTTAGGTGA
CACAGCCTGGGATTTTGGATCCCTGGGAGGAGTGTTTACATCTATAGGAA
AGGCTCTCCATCAAGTTTTCGGAGCAATCTATGGGGCTGCTTTTAGTGGG
GTCTCATGGACTATGAAAATCCTCATAGGAGTCATCATCACATGGATAGG
AATGAATTCACGTAGCACCTCACTGTCTGTGTCGCTAGTATTGGTGGGAG
TCGTGACACTGTACCTGGGAGCTATGGTGCAGGCT-
>Brazil_Rio_de_Janeiro_87183_2007_GQ368162 Dengue virus 2 isolate 2007/BR/87183 polyprotein gene, partial cds.
ATGCGCTGCATAGGAATATCAAATAGAGACTTCGTAGAAGGGGTTTCAGG
AGGAAGCTGGGTTGACATCGTTTTAGAACATGGAAGTTGTGTGACGACGA
TGGCAAAAAACAAACCAACATTGGATTTTGAACTGATAAAAACAGAAGCC
AAACAACCTGCCACTCTAAGGAAGTACTGTATAGAAGCAAAGCTGACCAA
CACAACAACAGAATCGCGTTGCCCAACACAAGGGGAACCCAGTCTAAATG
AAGAGCAGGACAAAAGGTTCATCTGCAAACACTCCATGGTAGACAGAGGA
TGGGGAAATGGATGTGGATTATTTGGAAAGGGAGGCATTGTGACCTGTGC
TATGTTTACATGCAAAAAGAACATGGAAGGAAAAATCGTACAGCCAGAAA
ATTTGGAATACACCATCGTGATAACACCTCACTCAGGAGAAGAGCACGCT
GTAGGTAATGACACAGGAAAGCATGGAAAGGAAATCAAAATAACACCACA
GAGTTCCACCACAGAAGCAGAACTGACAGGCTATGGCACTGTCACGATGG
AGTGCTCTCCGAGAACGGGCCTCGACTTCAATGAGATGGTGCTGCTGCAG
ATGGAAGACAAAGCTTGGCTGGTGCACAGGCAATGGTTCCTAGACCTGCC
GTTGCCATGGCTACCCGGAGCGGATACACAAGGATCAAATTGGATACAGA
AAGAGACATTGGTCACTTTCAAAAATCCCCACGCCAAGAAACAGGATGTC
GTTGTCTTAGGGTCTCAAGAAGGGGCCATGCACACGGCACTCACAGGGGC
TACAGAAATCCAGATGTCATCAGGAAACTTACTGTTCACGGGACATCTCA
AGTGCAGGCTGAGAATGGACAAACTACAGCTCAAAGGAATGTCATACTCT
ATGTGTACAGGAAAGTTTAAAATCGTGAAGGAAATAGCAGAAACACAACA
TGGAACAATAGTTATCAGAGTACAATATGAAGGGGACGGTTCTCCATGTA
AGATCCCTTTTGAGATAACAGATTTGGAAAAAAGACACGTCTTAGGACGC
CTGATTACAGTTAACCCAATCGTAACAGAAAAAGATAGCCCAGTCAACAT
AGAAGCAGAACCCCCATTCGGAGACAGTTACATCATCGTAGGAGTAGAGC
CGGGACAACTGAAACTCAATTGGTTTAAGAAGGGAAGTTCCATCGGCCAA
ATGTTTGAGACAACAATGAGAGGAGCAAAGAGAATGGCCATTTTAGGTGA
CACAGCCTGGGATTTTGGATCCCTGGGAGGAGTGTTTACATCTATAGGAA
AGGCTCTCCATCAAGTTTTCGGAGCAATCTATGGGGCTGCTTTTAGTGGG
GTCTCATGGACTATGAAAATCCTCATAGGAGTCATCATCACATGGATAGG
AATGAATTCACGTAGCACCTCACTGTCTGTGTCGCTAGTATTGGTGGGAG
TCGTGACACTGTACCTGGGAGCTATGGTGCAGGCT-
>Brazil_Rio_de_Janeiro_87730_2007_GQ368163 Dengue virus 2 isolate 2007/BR/87730 polyprotein gene, partial cds.
ATGCGCTGCATAGGAATATCAAATAGAGACTTCGTAGAAGGGGTTTCAGG
AGGAAGCTGGGTTGACATCGTTTTAGAACATGGAAGTTGTGTGACGACGA
TGGCAAAAAACAAACCAACATTGGATTTTGAACTGATAAAAACAGAAGCC
AAACAACCTGCCACTCTAAGGAAGTACTGTATAGAAGCAAAGCTGACCAA
CACAACAACAGAATCGCGTTGCCCAACACAAGGGGAACCCAGTCTAAATG
AAGAGCAGGACAAAAGGTTCATCTGCAAACACTCCATGGTAGACAGAGGA
TGGGGAAATGGATGTGGATTATTTGGAAAGGGAGGCATTGTGACCTGTGC
TATGTTTACATGCAAAAAGAACATGGAAGGAAAAATCGTACAGCCAGAAA
ATTTGGAATACACCATCGTGATAACACCTCACTCAGGAGAAGAGCACGCT
GTAGGTAATGACACAGGAAAGCATGGAAAGGAAATCAAAATAACACCACA
GAGTTCCACCACAGAAGCAGAACTGACAGGCTATGGCACTGTCACGATGG
AGTGCTCTCCGAGAACGGGCCTCGACTTCAATGAGATGGTGCTGCTGCAG
ATGGAAGACAAAGCTTGGCTGGTGCACAGGCAATGGTTCCTAGACCTGCC
GTTGCCATGGCTACCCGGAGCGGATACACAAGGATCAAATTGGATACAGA
AAGAGACATTGGTCACTTTCAAAAATCCCCACGCCAAGAAACAGGATGTC
GTTGTCTTAGGGTCTCAAGAAGGGGCCATGCACACGGCACTCACAGGGGC
TACAGAAATCCAGATGTCATCAGGAAACTTACTGTTCACGGGACATCTCA
AGTGCAGGCTGAGAATGGACAAACTACAGCTCAAAGGAATGTCATACTCT
ATGTGTACAGGAAAGTTTAAAATCGTGAAGGAAATAGCAGAAACACAACA
TGGAACAATAGTTATCAGAGTACAATATGAAGGGGACGGTTCTCCATGTA
AGATCCCTTTTGAGATAACAGATTTGGAAAAAAGACACGTCTTAGGACGC
CTGATTACAGTTAACCCAATCGTAACAGAGAAAGATAGCCCAGTCAACAT
AGAAGCAGAACCCCCATTCGGAGACAGTTACATCATCGTAGGAGTAGAGC
CGGGACAACTGAAACTCAATTGGTTTAAGAAGGGAAGTTCCATCGGCCAA
ATGTTTGAGACAACAATGAGAGGAGCAAAGAGAATGGCCATTTTAGGTGA
CACAGCCTGGGATTTTGGATCCCTGGGAGGAGTGTTTACATCTATAGGAA
AGGCTCTCCATCAAGTTTTCGGAGCAATCTATGGGGCTGCTTTTAGTGGG
GTCTCATGGACTATGAAAATCCTCATAGGAGTCATCATCACATGGATAGG
AATGAATTCACGTAGCACCTCACTGTCTGTGTCGCTAGTATTGGTGGGAG
TCGTGACACTGTACCTGGGAGCTATGGTGCAGGCT-
>Brazil_Rio_de_Janeiro_BR0450_2008_JX567950
ATGCGCTGCATAGGAATATCAAATAGAGACTTCGTAGAAGGGGTTTCAGG
AGGAAGCTGGGTTGACATCGTTTTAGAACATGGAAGTTGTGTGACGACGA
TGGCAAAAAACAAACCAACATTGGATTTTGAACTGATAAAAACAGAAGCC
AAACAACCTGCCACTCTAAGGAAGTACTGTATAGAAGCAAAGCTGACCAA
CACAACAACAGAATCGCGTTGCCCAACACAAGGGGAACCCAGTCTAAATG
AAGAGCAGGACAAAAGGTTCATCTGCAAACACTCCATGGTAGACAGAGGA
TGGGGAAATGGATGTGGATTATTTGGAAAGGGAGGCATTGTGACCTGTGC
TATGTTTACATGCAAAAAGAACATGGAAGGAAAAGTCGTGCTGCCAGAAA
ATCTGGAATACACCATCGTGATAACACCTCACTCAGGAGAAGAGCACGCT
GTAGGTAATGACACAGGAAAACATGGCGAGGAAATCAAAATAACACCACA
GAGTTCCATCACAGAAGCAGAACTGACAGGCTATGGCACTGTCACGATGG
AGTGCTCTCCGAGAACGGGCCTCGACTTCAATGAGATGGTGCTGCTGCAG
ATGGAAGACAAAGCTTGGCTGGTGCACAGGCAATGGTTCCTAGACCTGCC
GTTGCCATGGCTGCCCGGAGCGGATACACAAGGATCAAATTGGATACAGA
AAGAGACATTGGTCACTTTCAAAAATCCCCACGCCAAGAAACAGGATGTC
GTTGTCTTAGGGTCTCAAGAAGGGGCCATGCACACGGCACTCACAGGGGC
TACAGAAATCCAGATGTCATCAGGAAACTTACTGTTCACAGGACATCTCA
AGTGCAGGCTGAGAATGGACAAACTACAGCTCAAAGGAATGTCATACTCT
ATGTGTACAGGAAAGTTTAAAATCGTGAAGGAAATAGCAGAAACACAACA
TGGAACAATAGTTATCAGAGTACAATATGAAGGGGACGGTTCTCCATGTA
AGATCCCTTTTGAGATAACAGATTTGGAAAAAAGACACGTCTTAGGACGC
CTGATTACAGTTAACCCAATCGTAACAGAAAAAGATAGCCCAGTCAACAT
AGAAGCAGAACCCCCATTCGGAGACAGCTACATCATCGTAGGAGTAGAGC
CGGGACAACTGAAACTCAATTGGTTTAAGAAGGGAAGTTCCATCGGCCAA
ATGTTTGAGACAACAATGAGAGGAGCAAAGAGAATGGCCATTTTAGGTGA
CACAGCCTGGGATTTTGGATCCCTGGGAGGAGTGTTTACATCTATAGGAA
AGGCTCTCCATCAAGTTTTCGGAGCAATCTATGGGGCTGCTTTTAGTGGG
GTCTCATGGACTATGAAAATCCTCATAGGAGTCATCATCACATGGATAGG
AATGAATTCACGTAGCACCTCACTGTCTGTGTCGCTAGTATTGGTGGGAG
TCGTGACACTGTACCTGGGAGCTATGGTGCAGGCT-
>Brazil_Rio_de_Janeiro_BR0690_2008_HQ026763
ATGCGCTGCATAGGAATATCAAATAGAGACTTCGTAGAAGGGGTTTCAGG
AGGAAGCTGGGTTGACATCGTTTTAGAACATGGAAGTTGTGTGACGACGA
TGGCAAAAAACAAACCAACATTGGATTTTGAACTGATAAAAACAGAAGCC
AAACAACCTGCCACTCTAAGGAAGTACTGTATAGAAGCAAAGCTGACCAA
CACAACAACAGAATCGCGTTGCCCAACACAAGGGGAACCCAGTCTAAATG
AAGAGCAGGACAAAAGGTTCATCTGCAAACACTCCATGGTAGACAGAGGA
TGGGGAAATGGATGTGGATTATTTGGAAAGGGAGGCATTGTGACCTGTGC
TATGTTTACATGCAAAAAGAACATGGAAGGAAAAATCGTACAGCCAGAAA
ATTTGGAATACACCATCGTGATAACACCTCACTCAGGAGAAGAGCACGCT
GTAGGTAATGACACAGGAAAGCATGGCAAGGAAATCAAAATAACACCACA
GAGTTCCACCACAGAAGCAGAACTGACAGGCTATGGCACTGTCACGATGG
AGTGCTCTCCGAGAACGGGCCTCGACTTCAATGAGATGGTGCTGCTGCAG
ATGGAAGACAAAGCTTGGCTGGTGCACAGGCAATGGTTCCTAGACCTGCC
GTTGCCATGGCTACCCGGAGCGGATACACAAGGATCAAATTGGATACAGA
AAGAGACATTGGTCACTTTCAAAAATCCCCACGCCAAGAAACAGGATGTC
GTTGTCTTAGGGTCTCAAGAAGGGGCCATGCACACGGCACTCACAGGGGC
TACAGAAATCCAGATGTCATCAGGAAACTTACTGTTCACGGGACATCTCA
AGTGCAGGCTGAGAATGGACAAACTACAGCTCAAAGGAATGTCATACTCT
ATGTGTACAGGAAAGTTTAAAATCGTGAAGGAAATAGCAGAAACACAACA
TGGAACAATAGTTATCAGAGTACAATATGAAGGGGACGGTTCTCCATGTA
AGATCCCTTTTGAGATAACAGATTTGGAAAAAAGACACGTCTTAGGACGC
CTGATTACAGTTAACCCAATCGTAACAGAAAAAGATAGCCCAGTCAACAT
AGAAGCAGAACCCCCATTCGGAGACAGCTACATCATCGTAGGAGTAGAGC
CGGGACAACTGAAACTCAATTGGTTTAAGAAGGGAAGCTCCATCGGCCAA
ATGTTTGAGACAACAATGAGAGGAGCAAAGAGAATGGCCATTTTAGGTGA
CACAGCCTGGGATTTTGGATCCCTGGGAGGAGTGTTTACATCTATAGGAA
AGGCTCTCCATCAAGTTTTCGGAGCAATCTATGGGGCTGCTTTTAGTGGG
GTCTCATGGACTATGAAAATCCTCATAGGAGTCATCATCACATGGATAGG
AATGAATTCACGTAGCACCTCACTGTCTGTGTCGCTAGTATTGGTGGGAG
TCGTGACACTGTACCTGGGAGCTATGGTGCAGGCT-
>Brazil_Rio_de_Janeiro_BR64905_1999_HQ012537
ATGCGTTGCATAGGAATATCAAATAGAGACTTCGTAGAAGGGGTTTCAGG
AGGAAGCTGGGTTGACATAGTCTTAGAACATGGAAGTTGTGTGACGACGA
TGGCAAAAAATAAACCAACATTGGATTTTGAACTGATAAAAACAGAAGCC
AAACAACCTGCCACTTTAAGGAAGTACTGTATAGAAGCAAAGCTGACCAA
TACAACAACAGAATCTCGTTGCCCAACACAAGGGGAACCCAGTCTAAATG
AAGAGCAGGACAAAAGGTTCATCTGCAAACACTCCATGGTAGACAGAGGA
TGGGGAAATGGATGTGGATTATTTGGAAAAGGAGGCATTGTGACCTGTGC
TATGTTCACATGCAAAAAGAACATGGAAGGAAAAGTCGTGCTGCCAGAGA
ATCTGGAATACACTATCGTGATAACACCTCACTCAGGAGAAGAGCACGCT
GTAGGTAATGACACAGGAAAACATGGCAAGGAAATCAAAATAACACCACA
GAGTTCCATCACAGAAGCAGAACTGACAGGCTATGGCACTGTCACGATGG
AGTGCTCTCCGAGAACGGGCCTCGACTTCAATGAGATGGTGCTGCTGCAG
ATGGAAGAGAAAGCTTGGCTGGTGCACAGGCAATGGTTCCTAGACCTGCC
GTTACCATGGCTACCCGGAGCGGACACACAAGGATCAAATTGGATACAGA
AAGAGACATTGGTCACTTTCAAAAATCCCCACGCGAAGAAACAGGACGTC
GTTGTTTTAGGATCTCAAGAAGGGGCCATGCACACGGCACTTACAGGGGC
CACAGAAATCCAGATGTCATCAGGAAACTTACTGTTTACAGGACATCTCA
AGTGCAGGCTGAGAATGGACAAACTACAGCTCAAAGGAATGTCATACTCT
ATGTGTACAGGAAAGTTTAAAATTGTGAAGGAAATAGCAGAAACACAACA
TGGAACAATAGTTATCAGAGTACAATATGAAGGGGACGGCTCTCCATGTA
AGATCCCTTTTGAGATAATGGATTTGGAAAAAAGACACGTCTTAGGCCGC
CTGATTACAGTTAACCCAATCGTAACAGAAAAAGATAGCCCAGTCAACAT
AGAAGCAGAACCTCCATTCGGAGACAGCTACATCATCATAGGAGTAGAGC
CGGGACAATTGAAACTCAATTGGTTTAAGAAGGGAAGTTCCATCGGCCAA
ATGTTTGAGACAACAATGAGAGGAGCGAAGAGAATGGCCATATTAGGCGA
CACAGCCTGGGATTTTGGATCCCTGGGAGGAGTGTTTACATCTATAGGAA
AGGCTCTCCACCAAGTTTTCGGAGCAATCTATGGGGCTGCTTTTAGTGGG
GTCTCATGGACTATGAAAATCCTCATAGGAGTCATCATTACATGGATAGG
AATGAATTCACGTAGTACCTCACTGTCTGTGTCACTAGTATTGGTGGGAG
TCGTGACACTGTACCTGGGAGCTATGGTGCAGGCT-
>Brazil_Rio_de_Janeiro_T1_2008_GQ368176 Dengue virus 2 isolate 2008/BR/T1 polyprotein gene, partial cds.
ATGCGCTGCATAGGAATATCAAATAGAGACTTCGTAGAAGGGGTTTCAGG
AGGAAGCTGGGTTGACATCGTTTTAGAACATGGAAGTTGTGTGACGACGA
TGGCAAAAAACAAACCAACATTGGATTTTGAACTGATAAAAACAGAAGCC
AAACAACCTGCCACTCTAAGGAAGTACTGTATAGAAGCAAAGCTGACCAA
CACAACAACAGAATCGCGTTGCCCAACACAAGGGGAACCCAGTCTAAATG
AAGAGCAGGACAAAAGGTTCATCTGCAAACACTCCATGGTAGACAGAGGA
TGGGGAAATGGATGTGGATTATTTGGAAAGGGAGGCATTGTGACCTGTGC
TATGTTTACATGCAAAAAGAACATGGAAGGAAAAATCGTACAGCCAGAAA
ATTTGGAATACACCATCGTGATAACACCTCACTCAGGAGAAGAGCACGCT
GTAGGTAATGACACAGGAAAGCATGGAAAGGAAATCAAAATAACACCACA
GAGTTCCACCACAGAAGCAGAACTGACAGGCTATGGCACTGTCACGATGG
AGTGCTCTCCGAGAACGGGCCTCGACTTCAATGAGATGGTGCTGCTGCAG
ATGGAAGACAAAGCTTGGCTGGTGCACAGGCAATGGTTCCTAGACCTGCC
GTTGCCATGGCTACCCGGAGCGGATACACAAGGATCAAATTGGATACAGA
AAGAGACATTGGTCACTTTCAAAAATCCCCACGCCAAGAAACAGGATGTC
GTTGTCTTAGGGTCTCAAGAAGGGGCCATGCACACGGCACTCACAGGGGC
TACAGAAATCCAGATGTCATCAGGAAACTTACTGTTCACGGGACATCTCA
AGTGCAGGCTGAGAATGGACAAACTACAGCTCAAAGGAATGTCATACTCT
ATGTGTACAGGAAAGTTTAAAATCGTGAAGGAAATAGCAGAAACACAACA
TGGAACAATAGTTATCAGAGTACAATATGAAGGGGACGGTTCTCCATGTA
AGATCCCTTTTGAGATAACAGATTTGGAAAAAAGACACGTCTTAGGACGC
CTGATTACAGTTAACCCAATCGTAACAGAAAAAGATAGCCCAGTCAACAT
AGAAGCAGAACCCCCATTCGGAGACAGTTACATCATCGTAGGAGTAGAGC
CGGGACAACTGAAACTCAATTGGTTTAAGAAGGGAAGTTCCATCGGCCAA
ATGTTTGAGACAACAATGAGAGGAGCAAAGAGAATGGCCATTTTAGGTGA
CACAGCCTGGGATTTTGGATCCCTGGGAGGAGTGGTTACATCTATAGGAA
AGGCTCTCCATCAAGTTTTCGGAGCAATCTATGGGGCTGCTTTTAGTGGG
GTCTCATGGACTATGAAAATCCTCATAGGAGTCATCATCACATGGATAGG
AATGAATTCACGTAGCACCTCACTGTCTGTGTCGCTAGTATTGGTGGGAG
TCGTGACACTGTACCTGGGAGCTATGGTGCAGGCT-
>Brazil_Rio_Grande_do_Norte_53_AY778960
ATGCGTTGCATAGGAATATCAAATAGAGACTTCGTAGAAGGGGTTTCAGG
AGGAAGCTGGGTTGACATAGTCTTAGAACATGGAAGTTGTGTGACGACGA
TGGCAAAAAACAAACCAACATTGGATTTTGAACTGATAAAAACAGAAGCC
AAACAACCTGCCACTCTAAGGAAGTACTGTATAGAAGCAAAGCTGACCAA
TACAACAACAGAATCTCGTTGCCCAACACAAGGGGAACCCAGTCTAAATG
AAGAGCAGGACAAAAGGTTCATCTGCAAACACTCCATGGTAGACAGAGGA
TGGGGAAATGGATGTGGATTATTTGGAAAGGGAGGCATTGTGACCTGTGC
TATGTTTACATGCAAAAAGAACATGGAAGGAAAAGTCGTGCTGCCAGAAA
ATCTGGAATACACCATCGTGATAACACCTCACTCAGGAGAAGAGCACGCT
GTAGGTAATGACACAGGAAAACATGGCGAGGAAATCAAAATAACACCACA
GAGTTCCATCACAGAAGCAGAACTGACAGGCTATGGCACTGTCACGATGG
AGTGCTCTCCGAGAACGGGCCTCGACTTCAATGAAATGGTGCTGCTGCAG
ATGGAAGAGAAAGCTTGGCTGGTGCACAGGCAATGGTTCCTAGACCTGCC
ATTACCATGGCTACCCGGAGCGGACACACAAGGATCAAATTGGATACAGA
AAGAGACATTGGTCACTTTCAAAAATCCCCACGCGAAGAAACAAGATGTC
GTTGTTTTAGGATCTCAAGAAGGGGCCATGCACACGGCACTCACAGGGGC
CACTGAAATCCAGATGTCCTCAGGAAACTTACTGTTCACAGGACATCTCA
AGTGCAGGCTGAGAATGGACAAACTACAGCTCAAAGGAATGTCATACTCT
ATGTGTACAGGAAAGTTTAAAATTGTGAAGGAAATAGCAGAAACACAACA
TGGAACAATAGTTATCAGAGTACAATATGAAGGGGACGGCTCTCCATGTA
AGATCCCTTTTGAGATAATGGATTTGGAAAAAAGACACGTCTTAGGTCGC
CTGATTACAGTTAACCCAATCGTAACAGAAAAAGATAGCCCAGTCAACAT
AGAAGCAGAACCTCCATTCGGAGACAGCTACATCATCATAGGAGTAGAGC
CGGGACAATTGAAACTCAATTGGTTTAAGAAGGGAAGTTCCATCGGCCAA
ATGTTTGAGACAACAATGAGAGGAGCGAAGAGAATGGCCATATTAGGTGA
CACAGCCTGGGATTTTGGATCCCTGGGAGGAGTGTTTACATCTATAGGAA
AGGCTCTCCACCAAGTTTTCGGAGCAATCTATGGGGCTGCTTTTAGTGGG
GTCTCATGGACTATGAAAATCCTCATAGGAGTCATCATCACATGGATAGG
AATGAATTCACGTAGCACCTCACTGTCTGTGTCACTAGTATTGGTGGGAG
TCGTGACACTGTACCTGGGAGCTATGGTGCAGGCT-
>Brazil_Rio_Grande_do_Norte_58448_1997_HQ012514
ATGCGCTGCATAGGAATATCAAATAGAGACTTCGTAGAAGGGGTTTCAGG
AGGAAGCTGGGTTGACATAGTCTTAGAACATGGAAGTTGCGTGACGACGA
TGGCAAAAAATAAACCAACATTGGATTTTGAACTGATAAAAACAGAAGCC
AAACAACCTGCCACTCTAAGGAAGTACTGTATAGAAGCAAAGCTGACCAA
TACAACAACAGAATCTCGTTGCCCAACACAAGGGGAACCCAGTCTAAATG
AAGAGCAGGACAAAAGGTTCATCTGCAAACACTCCATGGTAGACAGAGGA
TGGGGAAATGGATGTGGATTATTTGGAAAAGGAGGCATTGTGACCTGTGC
TATGTTCACATGCAAAAAGAACATGGAAGGAAAAGTCGTGCTGCCAAAAA
ATCTGGAATACACCATCGTGATAACACCTCACTCAGGAGAAGAGCACGCT
GTAGGTAATGACACAGGAAAACATGGCGAGGAAATCAAAATAACACCACA
GAGTTCCATCACAGAAGCAGAACTGACAGGCTATGGCACTGTCACGATGG
AGTGCTCTCCGAGAACGGGCCTCGACTTCAATGAGATGGTGCTGCTACAG
ATGGAAGAGAAAGCTTGGCTGGTGCACAGGCAATGGTTCCTAGACCTGCC
GTTACCATGGCTACCCGGAGCGGACACACAAGGATCAAATTGGATACAGA
AAGAGACATTGGTCACTTTCAAAAATCCCCACGCGAAGAAACAGGATGTC
GTTGTTTTAGGATCTCAAGAAGGGGCCATGCACACGGCACTCACAGGGGC
CACAGAAATCCAGATGTCATCAGGAAACTTACTGTTCACAGGACATCTCA
AGTGCAGGCTGAGAATGGACAAACTACAGCTCAAAGGAATGTCATACTCT
ATGTGTACAGGAAAGTTTAAAATTGTGAAGGAAATAGCAGAAACACAACA
TGGAACAATAGTTATCAGAGTACAATATGAAGGGGACGGCTCTCCATGTA
AGATCCCTTTTGAGATAATGGATTTGGAAAAAAGACACGTCTTAGGTCGC
TTGATTACAGTTAACCCAATCGTGACAGAAAAAGATAGCCCAGTCAACAT
AGAAGCAGAACCTCCATTCGGAGACAGCTACATCATCATAGGAGTAGAGC
CGGGACAACTGAAACTCAATTGGTTTAAGAAGGGAAGTTCCATCGGCCAA
ATGTTTGAGACAACAATGAGAGGAGCGAAGAGAATGGCCATATTAGGTGA
CACAGCCTGGGATTTTGGATCCCTGGGAGGAGTGTTTATATCTATAGGAA
AGGCTCTCCACCAAGTTTTCGGAGCAATCTATGGGGCTGCTTTTAGCGGG
GTCTCATGGACTATGAAAATCCTCATAGGAGTCATCATCACATGGATAGG
AATGAATTCACGTAGTACCTCACTGTCTGTGTCACTAGTATTGGTGGGAG
TCGTGACACTGTACCTGGGAGCTATGGTGCAGGCT-
>Brazil_Rio_Grande_do_Norte_59382_1997_HQ012515
ATGCGTTGCATAGGAATATCAAATAGAGACTTCGTAGAAGGGGTATCAGG
AGGAAGCTGGGTTGACATAGTCTTAGAACATGGAAGTTGTGTGACGACGA
TGGCAAAAAATAAACCAACATTGGATTTTGAACTGATAAAAACAGAAGCC
AAACAACCTGCCACCCTAAGGAAGTACTGTATAGAAGCAAAGCTGACCAA
CACAACAACAGAATCTCGTTGCCCAACACAAGGGGAACCCAGTCTAAATG
AAGAGCAGGACAAAAGGTTCATCTGCAAACACTCCATGGTAGACAGAGGA
TGGGGAAATGGATGTGGATTATTTGGAAAAGGAGGCATTGTGACCTGTGC
TATGTTCACATGCAAAAAGAACATGGAAGGAAAAGTCGTGCTGCCAGAAA
ATCTGGAATACACCATCGTGATAACACCTCACTCAGGAGAAGAGCACGCT
GTAGGTAATGACACAGGAAAACATGGCGAGGAAATCAAAATAACACCACA
GAGTTCCATCACAGAAGCAGAACTGACAGGCTATGGCACTGTCACGATGG
AGTGCTCTCCGAGAACGGGCCTCGACTTCAATGAGATGGTGCTGCTGCAG
ATGGAAAAGAAAGCTTGGCTGGTGCACAGGCAATGGTTCCTAGACCTGCC
GTTACCATGGCTACCCGGAGCGGACACACAAGGATCAAATTGGATACAGA
AAGAGACATTGGTCACTTTCAAAAATCCCCACGCGAAGAAACAGGATGTC
GTTGTTTTAGGATCTCAAGAAGGGGCCATGCACACGGCACTCACAGGGGC
CACAGAAATCCAGATGTCATCAGGAAACTTACTGTTCACAGGACATCTCA
AGTGCAGGCTGAGAATGGACAAACTACAGCTCAAAGGAATGTCATACTCT
ATGTGTACAGGAAAGTTTAAAATTGTGAAGGAAATAGCAGAAACACAACA
TGGAACAATAGTTATCAGAGTACAATATGAAGGGGACGGCTCTCCATGTA
AGATCCCTTTTGAGATAATGGATTTGGAAAAAAGACACGTCTTAGGCCGC
CTGATTACAGTCAACCCAATCGTAACAGAAAAAGATAGCCCAGTCAACAT
AGAAGCAGAACCTCCATTCGGAGACAGCTACATCATCATAGGAGTAGAGC
CGGGACAATTGAAACTCAATTGGTTTAAGAAGGGAAGTTCTATCGGCCAA
ATGTTTGAGACAACAATGAGAGGAGCGAAGAGAATGGCCATATTAGGTGA
CACAGCCTGGGATTTTGGATCCCTGGGAGGAGTGTTTACATCTATAGGAA
AGGCTCTCCACCAAGTTTTCGGAGCAATTTATGGGGCTGCTTTTAGTGGG
GTCTCATGGACTATGAAAATCCTCATAGGAGTCATCATCACATGGATAGG
AATGAATTCACGTAGTACTTCACTGTCTGTGTCACTAGTATTGGTGGGAG
TCGTGACACTGTACCTGGGAGCTATGGTGCAGGCT-
>Brazil_Rio_Grande_do_sul_55769_1996_HQ012512
ATGCGTTGCATAGGAATATCAAATAGAGACTTCGTAGAAGGGGTTTCAGG
AGGAAGCTGGGTTGACATAGTCTTAGAACATGGAAGTTGTGTGACGACGA
TGGCAAAAAACAAACCAACATTGGATTTTGAACTGATAAAAACAGAAGCC
AAACAACCTGCCACTCTAAGGAAGTACTGTATAGAAGCAAAGCTGACCAA
TACAACAACAGAATCTCGTTGCCCAACACAAGGGGAACCCAGTCTAAATG
AAGAGCAGGACAAAAGGTTCATCTGCAAACACTCCATGGTAGACAGAGGA
TGGGGAAATGGATGTGGATTATTTGGAAAAGGAGGCATTGTGACCTGTGC
TATGTTCACATGCAAAAAGAACATGGAAGGAAAAGTCGTGCTGCCAGAAA
ATCTGGAATACACCATCGTGATAACACCTCACTCAGGAGAAGAGCACGCT
GTAGGTAATGACACAGGAAAACATGGCGAGGAAATCAAAATAACACCACA
GAGTTCCATCACAGAAGCAGAACTGACAGGCTATGGCACTGTTACGATGG
AGTGCTCTCCGAGAACGGGCCTCGACTTCAATGAGATGGTGCTGCTGCAG
ATGGAAGAGAAAGCTTGGCTGGTGCACAGGCAATGGTTCCTAGACCTGCC
GTTACCATGGCTACCCGGAGCGGACACACAAGGATCAAATTGGATACAGA
AAGAGACATTGGTCACTTTCAAAAATCCCCACGCGAAGAAACAGGATGTC
GTTGTTTTAGGATCTCAAGAAGGAGCCATGCACACGGCACTCACAGGGGC
CACAGAAATCCAGATGTCATCAGGAAACTTACTGTTCACAGGACATCTCA
AGTGCAGGCTGAGAATGGACAAACTACAGCTCAAAGGAATGTCATACTCT
ATGTGTACAGGAAAGTTTAAAATTGTGAAGGAAATAGCAGAAACACAACA
TGGAACAATAGTTATCAGAGTACAATATGAAGGGGACGGCTCTCCATGTA
AGATCCCTTTTGAGATAATGGATTTGGAAAAAAGACACGTCTTAGGTCGC
CTGATTACAGTTAACCCAATCGTAACAGAAAAAGATAGCCCAGTCAACAT
AGAAGCAGAACCTCCATTCGGAGACAGCTACATCATCATAGGAGTAGAGC
CGGGACAATTGAAACTCAATTGGTTTAAGAAGGGAAGCTCCATCGGCCAA
ATGTTTGAGACAACAATGAGAGGAGCGAAGAGAATGGCCATATTAGGTGA
CACAGCCTGGGATTTTGGATCCCTGGGAGGAGTGTTTACATCTATAGGAA
AGGCTCTCCACCAAGTTTTCGGAGCAATCTATGGGGCTGCTTTTAGTGGG
GTCTCATGGACTATGAAAATCCTCATAGGAGTCATCATCACATGGATAGG
AATGAATTCACGTAGTACCTCACTGTCTGTGTCACTAGTATTGGTGGGAG
TCGTGACACTGTACCTGGGAGCTATGGTGCAGGCT-
>Brazil_Roraima_1812_AY714062
ATGCGTTGCATAGGAATATCAAATAGAGACTTCGTAGAAGGGGTTTCAGG
AGGAAGCTGGGTTGACATAGTCTTAGAACATGGAAGTTGTGTGACGACGA
TGGCAAAAAACAAACCAACATTGGATTTTGAACTGATAAAAACAGAAGCC
AAACAACCTGCCACTCTAAGGAAGTACTGTATAGAAGCAAAGCTGACCAA
TACAACAACAGAATCTCGTTGCCCAACACAAGGGGAACCCAGTCTAAATG
AAGAGCAGGACAAAAGGTTCATCTGCAAACACTCCATGGTAGACAGAGGA
TGGGGAAATGGATGTGGATTATTTGGAAAAGGAGGCATTGTGACCTGTGC
TATGTTCACATGCAAAAAGAACATGGAAGGAAAAGTCGTGCTGCCAGAAA
ATCTGGAATACACCATCGTGATAACACCTCACTCAGGAGAAGAGCACGCT
GTAGGTAATGACACAGGAAAACATGGCGAGGAAATCAAAATAACACCACA
GAGTTCCATCACAGAAGCAGAACTGACAGGCTATGGCACTGTCACGATGG
AGTGCTCTCCGAGAACGGGCCTCGACTTCAATGAGATGGTGTTGCTGCAG
ATGGAAGAGAAAGCTTGGCTGGTGCACAGGCAATGGTTCCTAGACCTGCC
ATTACCATGGCTACCCGGAGCGGACACACAAGGATCAAATTGGATACAGA
AAGAGACATTGGTCACTTTCAAAAATCCCCACGCGAAGAAACAGGATGTC
GTTGTTTTAGGATCTCAAGAAGGGGCCATGCACACGGCACTCACAGGGGC
CACAGAAATCCAGATGTCATCAGGAAACTTACTGTTCACAGGACATCTCA
AGTGCAGGCTGAGAATGGACAAACTACAGCTCAAAGGAATGTCATACTCT
ATGTGTACAGGAAAGTTTAAAATTGTGAAGGAAATAGCAGAAACACAACA
TGGAACAATAGTTATCAGAGTACAATATGAAGGGGACGGCTCTCCATGTA
AGATCCCTTTTGAGATAATGGATTTGGAAAAAAGACACGTCTTAGGTCGC
CTGATTACAGTTAACCCAATCGTAACAGAAAAAGATAGCCCAGTCAACAT
AGAAGCAGAACCTCCATTCGGAGACAGCTACATCATCATAGGAGTAGAGC
CGGGACAATTGAAACTCAATTGGTTTAAGAAGGGAAGTTCCATCGGCCAA
ATGTTTGAGACAACAATGAGAGGAGCGAAGAGAATGGCCATATTAGGTGA
CACAGCCTGGGATTTTGGATCCCTGGGAGGAGTGTTTACATCTATAGGAA
AGGCTCTCCACCAAGTTTTCGGAGCAATCTATGGGGCTGCTTTTAGTGGG
GTCTCATGGACTATGAAAATCCTCATAGGAGTCATCATCACATGGATAGG
AATGAATTCACGTAGTACCTCACTGTCTGTGTCACTAGTATTGGTGGGAG
TCGTGACACTGTACCTGGGAGCTATGGTGCAGGCT-
>Brazil_S_J_do_Rio_Preto_2298_2014_KT438618 Dengue virus isolate DENV2BR/SJRP/2298/2014 envelope protein gene,partial cds.
ATGCGCTGCATAGGAATATCAAATAGAGACTTCGTAGAAGGGGTTTCAGG
AGGAAGCTGGGTTGATATCGTTTTAGAACATGGAAGTTGTGTGACGACGA
TGGCAAAAAACAAACCAACACTGGATTTTGAACTGATAAAAACAGAAGCC
AAACAACCTGCCACTCTAAGGAAGTACTGTATAGAAGCAAAGCTGACCAA
CACAACAACAGAATCACGTTGCCCAACACAAGGGGAACCCAGTCTAAATG
AAGAGCAGGACAAAAGGTTCATCTGCAAACACTCCATGGTAGACAGAGGA
TGGGGAAATGGATGTGGATTATTTGGAAAGGGAGGCATTGTGACCTGTGC
TATGTTTACATGCAAAAAGAACATGGAAGGAAAAGTCGTACAGCCAGAAA
ATTTGGAATACACCATCGTGATAACACCTCACTCAGGAGAAGAGCACGCT
GTAGGTAATGACACAGGAAAGCATGGAAAGGAAATCAAAATAACACCACA
GAGTTCCACCACAGAAGCAGAACTGACAGGCTATGGCACTGTCACGATGG
AGTGCTCTCCGAGAACGGGCCTCGACTTCAATGAGATGGTGCTGCTGCAG
ATGGAAGACAAAGCTTGGCTGGTGCACAGGCAATGGTTCCTAGACCTGCC
GTTGCCATGGCTACCCGGAGCGGATACACAAGGATCAAATTGGATACAGA
AAGAGACATTAGTCACTTTCAAAAATCCCCACGCCAAGAAACAGGATGTC
GTTGTCTTAGGGTCTCAAGAAGGGGCCATGCACACGGCACTCACAGGGGC
TACAGAAATCCAGATGTCATCAGGAAACTTACTGTTCACGGGACATCTCA
AGTGCAGGCTGAGAATGGACAAACTACAGCTCAAAGGAATGTCATACTCT
ATGTGTACAGGAAAGTTTAAAGTCGTGAAGGAAATAGCAGAAACACAACA
TGGAACAATAGTTATCAGAGTACAATATGAAGGGGACGGTTCTCCATGTA
AGATCCCTTTTGAGATAACAGATTTGGAAAAAAGACACGTCTTAGGACGC
CTGATTACAGTTAACCCAATCGTAACAGAAAAAGATAGCCCAGTCAACAT
AGAAGCAGAACCCCCATTCGGAGACAGTTACATCATCGTAGGAGTAGAGC
CGGGACAACTGAAACTCAATTGGTTTAAGAAGGGAAGTTCCATCGGCCAA
ATGTTTGAGACAACAATGAGAGGAGCAAAGAGAATGGCCATTTTAGGTGA
CACAGCCTGGGATTTTGGATCCCTAGGAGGAGTGTTTACATCTATAGGAA
AGGCTCTTCATCAAGTTTTCGGAGCAATCTATGGGGCTGCTTTTAGTGGG
GTCTCATGGACTATGAAAATCCTCATAGGAGTCATCATCACATGGATAGG
AATGAATTCACGTAGCACCTCACTGTCTGTGTCGCTAGTATTGGTGGGAG
TCGTGACACTGTACCTGGGAGCTATGGTGCAGGCT-
>Brazil_S_J_do_Rio_Preto_327_2006_KT438590 Dengue virus isolate DENV2BR/SJRP/327/2006 envelope protein gene,partial cds.
ATGCGCTGCATAGGAATATCAAATAGAGACTTCGTAGAAGGGGTTTCAGG
AGGAAGCTGGGTTGACATCGTTTTAGAACATGGAAGTTGTGTGACGACGA
TGGCAAAAAACAAACCAACATTGGATTTTGAACTGATAAAAACAGAAGCC
AAACAACCTGCCACTCTAAGGAAGTACTGTATAGAAGCAAAGCTGACCAA
CACAACAACAGAATCGCGTTGCCCAACACAAGGGGAACCCAGTCTAAATG
AAGAGCAGGACAAAAGGTTCATCTGCAAACACTCCATGGTAGACAGAGGA
TGGGGAAATGGATGTGGATTATTTGGAAAGGGAGGCATTGTGACCTGTGC
TATGTTTACATGTAAAAAGAACATGGAAGGAAAAATCGTACAGCCAGAAA
ATTTGGAATACACCATCGTGATAACACCTCACTCAGGAGAAGAGCACGCT
GTAGGTAATGACACAGGAAAGCATGGAAAGGAAATCAAAATAACACCACA
GAGTTCCACCACAGAAGCAGAACTGACAGGCTATGGCACTGTCACGATGG
AGTGCTCTCCGAGAACGGGCCTCGACTTCAATGAGATGGTGCTGCTGCAG
ATGGAAGACAAAGCTTGGCTGGTGCACAGGCAATGGTTCCTAGACCTGCC
GTTGCCATGGCTACCCGGAGCGGATACACAAGGATCAAATTGGATACAGA
AAGAGACATTGGTCACTTTCAAAAATCCCCACGCCAAGAAACAGGATGTC
GTTGTCTTAGGGTCTCAAGAAGGGGCCATGCACACGGCACTCACAGGGGC
TACAGAAATCCAGATGTCATCAGGAAACTTACTGTTCACGGGACATCTCA
AGTGCAGGCTGAGAATGGACAAACTACAGCTCAAAGGAATGTCATACTCT
ATGTGTACAGGAAAGTTTAAAATCGTGAAGGAAATAGCAGAAACACAACA
TGGAACAATAGTTATCAGAGTACAATATGAAGGGGACGGTTCTCCATGCA
AGATCCCTTTTGAGATAACAGATTTGGAAAAAAGACACGTCTTAGGACGC
CTGATTACAGTTAACCCAATCGTAACAGAAAAAGATAGCCCAGTCAACAT
AGAAGCAGAACCCCCATTCGGAGACAGTTACATCATCGTAGGAGTAGAGC
CGGGACAACTGAAACTCAATTGGTTTAAGAAGGGAAGTTCCATCGGCCAA
ATGTTTGAGACAACAATGAGAGGAGCAAAGAGAATGGCCATTTTAGGTGA
CACAGCCTGGGATTTTGGATCCCTGGGAGGAGTGTTTACATCTATAGGAA
AGGCTCTCCATCAAGTTTTCGGAGCAATCTATGGGGCTGCTTTTAGTGGG
GTCTCATGGACTATGAAAATCCTCATAGGAGTCATCATCACATGGATAGG
AATGAATTCACGTAGCACCTCACTGTCTGTGTCGCTAGTATTGGTGGGAG
TCGTGACACTGTACCTGGGAGCTATGGTGCAGGCT-
>Brazil_S_J_do_Rio_Preto_350_2008_KT438591 Dengue virus isolate DENV2BR/SJRP/350/2008 envelope protein gene,partial cds.
ATGCGCTGCATAGGAATATCAAATAGAGACTTCGTAGAAGGGGTTTCAGG
AGGAAGCTGGGTTGACATCGTTTTAGAACATGGAAGTTGTGTGACGACGA
TGGCAAAAAACAAACCAACATTGGATTTTGAACTGATAAAAACAGAAGCC
AAACAACCTGCCACTCTAAGGAAGTACTGTATAGAAGCAAAGCTGACCAA
CACAACAACAGAATCGCGTTGCCCAACACAAGGGGAACCCAGTCTAAATG
AAGAGCAGGACAAGAGGTTCATCTGCAAACACTCCATGGTAGACAGAGGA
TGGGGAAATGGATGTGGATTATTTGGAAAGGGAGGCATTGTGACCTGTGC
TATGTTTACATGCAAAAAGAACATGGAAGGAAAAATCGTACAGCCAGAAA
ATTTGGAATACACCATCGTGATAACACCTCACTCAGGAGAAGAGCACGCT
GTAGGTAATGACACAGGAAAGCATGGCAAGGAAATCAAAATAACACCACA
GAGTTCTACCACAGAAGCAGAACTGACAGGCTATGGCACTGTCACGATGG
AGTGCTCTCCGAGAACGGGCCTCGACTTCAATGAGATGGTGCTGCTGCAG
ATGGAAGACAAAGCTTGGCTGGTGCACAGGCAATGGTTCCTAGACCTGCC
GTTACCATGGCTACCCGGAGCGGATACACAAGGATCAAATTGGATACAGA
AAGAGACATTGGTCACTTTCAAAAATCCCCACGCCAAGAAACAGGATGTC
GTTGTCTTAGGGTCTCAAGAAGGGGCCATGCACACGGCACTCACAGGGGC
TACAGAAATCCAGATGTCATCAGGAAACTTACTGTTCACGGGACATCTCA
AGTGCAGGCTGAGAATGGACAAACTACAGCTCAAAGGAATGTCATACTCT
ATGTGTACAGGAAAGTTTAAAATCGTGAAGGAAATAGCAGAAACACAACA
TGGAACAATAGTTATCAGAGTACAATATGAAGGGGACGGTTCTCCATGCA
AGATCCCTTTTGAGATAACAGATTTGGAAAAAAGACACGTCTTAGGACGC
CTGATTACAGTCAACCCAATCGTGACAGAAAAAGATAGCCCAGTCAACAT
AGAAGCAGAACCTCCATTCGGAGACAGCTACATCATCGTAGGAGTAGAGC
CGGGACAACTGAAACTCAATTGGTTTAAGAAAGGAAGTTCCATCGGCCAA
ATGTTTGAGACAACAATGAGAGGAGCAAAGAGAATGGCCATTTTAGGTGA
CACAGCCTGGGATTTTGGATCCCTGGGAGGAGTGTTTACATCTATAGGAA
AGGCTCTCCATCAAGTTTTCGGAGCAATCTATGGGGCTGCTTTTAGTGGG
GTCTCATGGACTATGAAAATCCTCATAGGAGTCATCATCACATGGATAGG
AATGAATTCACGTAGCACCTCACTGTCTGTGTCGCTAGTATTGGTGGGAG
TCGTGACACTGTACCTGGGAGCTATGGTGCAGGCT-
>Brazil_S_J_do_Rio_Preto_393_2011_KT438593 Dengue virus isolate DENV2BR/SJPR/393/2011 envelope protein gene,partial cds.
ATGCGCTGCATAGGAATATCAAATAGAGACTTCGTAGAAGGGGTTTCAGG
AGGAAGCTGGGTTGATATCGTTTTAGAACATGGAAGTTGTGTGACGACGA
TGGCAAAAAACAAACCAACATTGGATTTTGAACTGATAAAAACAGAAGCC
AAACAACCTGCCACTCTAAGGAAGTACTGTATAGAAGCAAAGCTGACCAA
CACAACAACAGAATCACGTTGCCCAACACAAGGGGAACCCAGTCTAAATG
AAGAGCAGGACAAAAGGTTCATCTGCAAACACTCCATGGTAGACAGAGGA
TGGGGAAATGGATGTGGATTATTTGGAAAGGGAGGCATTGTGACCTGTGC
TATGTTTACATGCAAAAAGAACATGGAAGGAAAAATCGTACAGCCAGAAA
ATTTGGAATACACCATCGTGATAACACCTCACTCAGGAGAAGAGCACGCT
GTAGGTAATGACACAGGAAAGCATGGAAAGGAAATCAAAATAACACCACA
GAGTTCCACCTCAGAAGCAGAACTGAGAGGCTATGGCACTGTCACGATGG
AGTGTTCTCCGAGAACGGGCCTCGACTTCAATGAGATGGTGCTGCTGCAG
ATGGAAGACAAAGCTTGGCTGGTGCACAGGCAATGGTTCCTAGACCTGCC
GTTGCCATGGCTACCCGGAGCGGATACACAAGGATCAAATTGGATACAGA
AAGAGACATTGGTCACTTTCAAAAATCCCCACGCCAAGAAACAGGATGTC
GTTGTCTTAGGGTCTCAAGAAGGGGCCATGCACACGGCACTCACAGGGGC
TACAGAAATCCAGATGTCATCAGGAAACTTACTGTTCACGGGACATCTCA
AGTGCAGGCTGAGAATGGACAAACTACAGCTCAAAGGAATGTCATACTCT
ATGTGTACAGGAAAGTTTAAAATCGTGAAGGAAATAGCAGAAACACAACA
TGGAACAATAGTTATCAGAGTACAATATGAAGGGGACGGTTCTCCATGTA
AGATCCCTTTTGAGATAACAGATTTGGAAAAAAGACACGTCTTAGGACGC
CTGATTACAGTTAACCCAATCGTAACAGAAAAAGATAGCCCAGTCAACAT
AGAAGCAGAACCCCCATTCGGAGACAGTTACATCATCGTAGGAGTAGAGC
CGGGACAACTGAAACTCAATTGGTTTAAGAAGGGAAGTTCCATCGGCCAA
ATGTTTGAGACAACAATGAGAGGAGCAAAGAGAATGGCCATTTTAGGTGA
CACAGCCTGGGATTTTGGATCCCTGGGAGGAGTGTTTACATCTATAGGAA
AGGCTCTCCATCAAGTTTTCGGAGCAATCTATGGGGCTGCTTTTAGTGGG
GTCTCATGGACTATGAAAATCCTCATAGGAGTCATCATCACATGGATAGG
AATGAATTCACGTAGCACCTCACTGTCTGTGTCGCTAGTATTGGTGGGAG
TCGTGACACTGTACCTGGGAGGTATGGTGCAGGCT-
>Brazil_S_J_do_Rio_Preto_511_2011_KT438594 Dengue virus isolate DENV2BR/SJRP/511/2011 envelope protein gene,partial cds.
ATGCGCTGCATAGGAATATCAAATAGAGACTTCGTAGAAGGGGTTTCAGG
AGGAAGCTGGGTTGACATCGTTTTAGAACATGGAAGTTGTGTGACGACGA
TGGCAAAAAACAAACCAACATTGGATTTTGAACTGATAAAAACAGAAGCC
AAACAACCTGCCACTCTAAGGAAGTACTGTATAGAAGCAAAGCTGACCAA
CACAACAACAGAATCGCGTTGCCCAACACAAGGGGAACCCAGTCTAAATG
AAGAGCAGGACAAAAGGTTCATCTGCAAACACTCCATGGTAGACAGAGGA
TGGGTAAATGGATGTGGATTATTTGGAAAGGGAGGCATTGTGACCTGTGC
TATGTTTACATGTAAAAAGAACATGGAAGGAAAAATCGTACAGCCAGAAA
ATTTGGAATACACCATCGTGATAACACCTCACTCAGGAGAAGAGCACGCT
GTAGGTAATGACACAGGAAAGCATGGAAAGGAAATCAAAATAACACCACA
GAGTTCCACCACGGAAGGAGAACTGACAGGCTATGGCACTGTCACGATGG
AGTGCTCTCCGAGAACGGGCCTCGACTTCAATGAGATGGTGCTGCTGCAG
ATGGAAGACAAAGCTTGGCTGGTGCACAGGCAATGGTTCCTAGACCTGCC
GTTGCCATGGCTACCCGGAGCGGATACACAAGGATCAAATTGGATACAGA
AAGAGACATTGGTCACTTTCAAAAATCCCCACGCCAAGAAACAGGATGTC
GTTGTCTTAGGGTCTCAAGAAGGGGCCATGCACACGGCACTCACAGGGGC
TACAGAAATCCAGATGTCATCAGGAAACTTACTGTTCACGGGACATCTCA
AGTGCAGGCTGAGAATGGACAAACTACAGCTCAAAGGAATGTCATACTCT
ATGTGTACAGGAAAGTTTAAAATCGTGAAGGAAATAGCAGAAACACAACA
TGGAACAATAGTTATCAGAGTACAATATGAAGGGGACGGTTCTCCATGCA
AGATCCCTTTTGAGATAACAGATTTGGAAAAAAGACACGTCTTAGGACGC
CTGATTACAGTTAACCCAATCGTAACAGAAAAAAATAGCCCAGTCAACAT
AGAAGCAGAACCCCCATTCGGAGACAGTTACATCATCGTAGGAGTAGAGC
CGGGACAACTGAAACTCAATTGGTTTAAGAAGGGAAGTTCCATCGGCCAA
ATGTTTGAGACAACAATGAGAGGAGCAAAGAGAATGGCCATTTTAGGTGA
CACAGCCTGGGATTTTGGATCCCTGGGAGGAGTGTTTACATCTATAGGAA
AGGCTCTCCATCAAGTTTTCGGAGCAATCTATGGGGCTGCTTTTAGTGGG
GTCTCATGGACTATGAAAATCCTCATAGGAGTCATCATCACATGGATAGG
AATGAATTCACGTAGCACCTCACTGTCTGTGTCGCTAGTATTGGTGGGAG
TCGTGACACTGTACCTGGGAGCTATGGTGCAGGCT-
>Brazil_S_J_do_Rio_Preto_540_2011_KT438595 Dengue virus isolate DENV2BR/SJRP/540/2011 envelope protein gene,partial cds.
ATGCGCTGCATAGGAATATCAAATAGAGACTTCGTAGAAGGGGTTTCAGG
AGGAAGCTGGTTTGACATCGTTTTAGAACATGGAAGTTGTGTGACGACGA
TGGCAAAAAACAAACCAACATTGGATTTTGAACTGATAAAAACAGAAGCC
AAACAACCTGCCACTCTAAGGAAGTACTGTATAGAAGCAAAGCTGGCCAA
CACAACAACCGAATCGCGTTGCCCAACACAAGGGGAACCCAGTCTAAATG
AAGAGCAGGACAAAAGGTTCATCTGCAAACACTCCATGGTAGGCAGAGGA
TGGGGAAATGGATGTGGATTATTTGGAAAGGGAGGCATTGTGACCTGTGC
TATGTTTACATGTAAAAAGAACATGGAAGGAAAAATCGTACAGCCAGAAA
ATTTGGAATACACCATCGTGATAACACCTCACTCAGGAGAAGAGCACGCT
GTAGGTAATGACACAGGAAAGCATGGAAAGGAAATCAAAATAACACCACA
GAGTTCCACCACGGAAGGAGACCTGACAGGTTATGGCACTGTCACGATGG
AGTGCTCTCCGAGAACGGGCCTCGACTTCAATGAGATGGTGCTGCTGCAG
ATGGAAGACAAAGCTTGGCTGGTGCACAGGCAATGGTTCCTAGACCTGCC
GTTGCCATGGCTACCCGGAGCGGATACACAAGGATCAAATTGGATACAGA
AAGAGACATTGGTCACTTTCAAAAATCCCCACGCCAAGAAACAGGATGTC
GTTGTCTTAGGGTCTCAAGAAGGGGCCATGCACACGGCACTCACAGGGGC
TACAGAAATCCAGATGTCATCAGGAAACTTACTGTTCACGGGACATCTCA
AGTGCAGGCTGAGAATGGACAAACTACAGCTCAAAGGAATGTCATACTCT
ATGTGTACAGGAAAGTTTAAAATCGTGAAGGAAATAGCAGAAACACAACA
TGGAACAATAGTTATCAGAGTACAATATGAAGGGGACGGTTCTCCATGCA
AGATCCCTTTTGAGATAACAGATTTGGAAAAAAGACACGTCTTAGGACGC
CTGATTACAGTTAACCCAATCGTAACAGAAAAAGATAGCCCAGTCAACAT
AGAAGCAGAACCCCCATTCGGAGACAGTTACATCATCGTAGGAGTAGAGC
CGGGACAACTGAAACTCAATTGGTTTAAGAAGGGAAGTTCCATCGGCCAA
ATGTTTGAGACAACAATGAGAGGAGCAAAGAGAATGGCCATTTTAGGTGA
CACAGCCTGGGATTTTGGATCCCTGGGAGGAGTGTTTACATCTATAGGAA
AGGCTCTCCATCAAGTTTTCGGAGCAATCTATGGGGCTGCTTTTAGTGGG
GTCTCATGGACTATGAAAATCCTCATAGGAGTCATCATCACATGGATAGG
AATGAATTCACGTAGCACCTCACTGTCTGTGTCGCTAGTATTGGTGGGAG
TCGTGACACTGTACCTGGGAGCTATGGTGCAGGCT-
>Brazil_S_J_do_Rio_Preto_541_2011_KT438596 Dengue virus isolate DENV2BR/SJRP/541/2011 envelope protein gene,partial cds.
ATGCGCTGCATAGGAATATCAAATAGAGACTTCGTAGAAGGGGTTTCAGG
AGGAAGCTGGGTTGACATCGTTTTAGAACATGGAAGTTGTGTGACGACGA
TGGCAAAAAACAAACCAACATTGGATTTTGAACTGATAAAAACAGAAGCC
AAACAACCTGCCACTCTAAGGAAGTACTGTATAGAAGCAAAGCTGACCAA
CACAACAACAGAATCGCGTTGCCCAACACAAGGGGCACCCAGTCTAAATG
AAGACCAGGACAAAAGGTTCATCTGCAAACACTCCATGGTAGACAGAGGA
TGGGGAAATGGATGTGGATTATGTGGAAAGGGAGGCATTGTGACCTGTTC
TATGTTGACATGTAAAAAGAACATGGAAGGAAAAATCGTACAGCCAGAAA
ATTTGGAATACACCATCGTGATAACACCTCACTCAGGAGAAGAGCACGCT
GTAGGTAATGACACAGGAAAGCATGGAAAGGAAATCAAAATAACACCACA
GAGTTCCACCACAGAAGCAGAACTGACAGGCTATGGCACTGTCACGATGG
AGTGCTCTCCGAGAACGGGCCTCGACTTCAATGAGATGGTGCTGCTGCAG
ATGGAAGACAAAGCTTGGCTGGTGCACAGGCAATGGTTCCTAGACCTGCC
GTTGCCATGGCTACCCGGAGCGGATCCACAAGGATCAAATTGGATACAGA
AAGAGACATTGGTCACTTTCAAAAATCCCCACGCCAAGAAACAGGATGTC
GTTGTAATAGGGTCTCAAGAAGGGGCCATGCACACGGCACTCACAGGGGC
TACAGAAATCCAGATGTCATCAGGAAACTTACTGTTCACGGGACATCTCA
AGTGCAGGCTGAGAATGGACAAACTACAGCTCAAAGGAATGTCATACTCT
ATGGGTACAGGAAAGTTTAAAATCGTGAAGGAAATAGCAGAAACACAACA
TGGAACAATAGTTATCAGAGTACAATATGAAGGGGACGGTTCTCCATCAA
AGATCCCTTTGGAGATAACAGATTTGGAAAAAAGACACGTCTTAGGACGC
CCGATTACAGTTAACCCAATCGTAACAGAAAAAGATAGCCCAGTCAACAT
AGAAGCAGAACCCCCATTCGGAGACAGTTACATCATCGTAGGAGTAGAGC
CGGGACAACTGAAACTCAATTGGTTTAAGAAGGGAAGTTCCATCGGCCAA
ATGTTTGAGACAACAATGAGAGGAGCAAAGAGAATGGCCATTTTAGGTGA
CACAGCCTGGGATTTTGGATCCCTGGGAGGAGTGTTTACATCTATAGGAA
AGGCTCTCCATCAAGTTTTCGGAGCAATCTATGGGGCTGCTTTTAGTGGG
GTCTCATGGACTATGAAAATCCTCATAGGAGTCATCATCACATGGATAGG
AATGAATTCACGTAGCACCTCACTGTCTGTGTCGCTAGTATTGGTGGGAG
TCGTGACACTGTTCCTGGGAGCTATGGTGCAGGCT-
>Brazil_S_J_do_Rio_Preto_567_2011_KT438599 Dengue virus isolate DENV2BR/SJRP/567/2011 envelope protein gene,partial cds.
ATGCGCTGCATAGGAATATCAAATAGAGACTTCGTAGAAGGGGTTTCAGG
AGGAAGCTGGGTTGACATCGTTTTAGAACATGGAAGTTGTGTGACGACGA
TGGCAAAAAACAAACCAACATTGGATTTTGAACTGATAAAAACAGAAGCC
AAACAACCTGCCACTCTAAGGAAGTACTGTATAGAAGCAAAGCTGACCAA
CACAACAACAGAATCGCGTTGCCCAACACAAGGGGAACCCAGTCTAAATG
AAGAGCAGGACAAAAGGTTCATCTGCAAACACTCCATGGTAGACAGAGGA
TGGGGAAATGGATGTGGATTATTTGGAAAGGGAGGCATTGTGACCTGTGC
TATGTTTACATGTAAAAAGAACATGGAAGGAAAAATCGTACAGCCAGAAA
ATTTGGAATACACCATCGTGATAACACCTCACTCAGGAGAAGAGCACGCT
GTAGGTAATGACACAGGAAAGCATGGAAAGGAAATCAAAATAACACCACA
GAGTTCCACCACAGAAGCAGAACTGACAGGCTATGGCACTGTCACGATGG
AGTGCTCCCCGAGAACGGGCCTCGACTTCAATGAGATGGTGCTGCTGCAG
ATGGAAGACAAAGCTTGGCTGGTGCACAGGCAATGGTTCCTAGACCTGCC
GTTGCCATGGCTACCCGGAGCGGATACACAAGGATCAAATTGGATACAGA
AAGAGACATTGGTCACTTTCAAAAATCCCCACGCCAAGAAACAGGATGTC
GTTGTCTTAGGGTCTCAAGAAGGGGCCATGCACACGGCACTCACAGGGGC
TACAGAAATCCAGATGTCATCAGGAAACTTACTGTTCACGGGACATCTCA
AGTGCAGGCTGAGAATGGACAAACTACAGCTCAAAGGAATGTCATACTCT
ATGTGTACAGGAAAGTTTAAAATCGTGAAGGAAATAGCAGAAACACAACA
TGGAACAATAGTTATCAGAGTACAATATGAAGGGGACGGTTCTCCATGCA
AGATCCCTTTTGAGATAACAGATTTGGAAAAAAGACACGTCTTAGGACGC
CTGATTACAGTTAACCCAATCGTAACAGAAAAAGATAGCCCAGTCAACAT
AGAAGCAGAACCCCCATTCGGAGACAGTTACATCATCGTAGGAGTAGAGC
CGGGACAACTGAAACTCAATTGGTTTAAGAAGGGAAGTTCCATCGGCCAA
ATGTTTGAGACAACAATGAGAGGAGCAAAGAGAATGGCCATTTTAGGTGA
CACAGCCTGGGATTTTGGATCCCTGGGAGGAGTGTTTACATCTATAGGAA
AGGCTCTCCATCAAGTTTTCGGAGCAATCTATGGGGCTGCTTTTAGTGGG
GTCTCATGGACTATGAAAATCCTCATAGGAGTCATCATCACATGGATAGG
AATGAATTCACGTAGCACCTCACTGTCTGTGTCGCTAGTATTGGTGGGAG
TCGTGACACTGTACCTGGGAGCTATGGTGCAGGCT-
>Brazil_S_J_do_Rio_Preto_570_2012_KT438600 Dengue virus isolate DENV2BR/SJRP/570/2012 envelope protein gene,partial cds.
ATGCGCTGCATAGGAATATCAAATAGAGACTTCGTAGAAGGGGTTTCAGG
AGGAAGCTGGGTTGACATCGTTTTAGAACATGGAAGTTGTGTGACGACGA
TGGCAAAAAACAAACCAACATTGGATTTTGAACTGATAAAAACAGAAGCC
AAACAACCTGCCACTCTAAGGAAGTACTGTATAGAAGCAAAGCTGACCAA
CACAACAACAGAATCGCGTTGCCCAACACAAGGGGAACCCAGTCTAAATG
AAGAGCAGGACAAAAGGTTCATCTGCAAACACTCCATGGTAGACAGAGGA
TGGGGAAATGGATGTGGATTATTTGGAAAGGGAGGCATTGTGACCTGTGC
TATGTTTACATGTAAAAAGAACATGGAAGGAAAAATCGTACAGCCAGAAA
ATTTGGAATACACCATCGTGATAACACCTCACTCAGGAGAAGAGCACGCT
GTAGGTAATGACACAGGAAAGCATGGAAAGGAAATCAAAATAACACCACA
GAGTTCCACCACAGAAGCAGAACTGACAGGCTATGGCACTGTCACGATGG
AGTGCTCTCCGAGAACGGGCCTCGACTTCAATGAGATGGTGCTGCTGCAG
ATGGAAGACAAAGCTTGGCTGGTGCACAGGCAATGGTTCCTAGACCTGCC
GTTGCCATGGCTACCCGGAGCGGATACACAAGGATCAAATTGGATACAGA
AAGAGACATTGGTCACTTTCAAAAATCCCCACGCCAAGAAACAGGATGTC
GTTGTCTTAGGGTCTCAAGAAGGGGCCATGCACACGGCACTCACAGGGGC
TACAGAAATCCAGATGTCATCAGGAAACTTACTGTTCACGGGACATCTCA
AGTGCAGGCTGAGAATGGACAAACTACAGCTCAAAGGAATGTCATACTCT
ATGTGTAGAGGAAAGTTTAAAATCGTGAAGGAAATAGCAGAAACACAACA
TGGAACAATAGTTATCAGAGTACAATATGAAGGGGACGGTTCTCCATGCA
AGATCCCTTTTGAGATAACAGATTTGGAAAAAAGACACGTCTTAGGACGC
CTGATTACAGTTAACCCAATCGTAACAGAAAAAGATAGCCCAGTCAACAT
AGAAGCAGAACCCCCATTCGGAGACAGTTACATCATCGTAGGAGTAGAGC
CGGGACAACTGAAACTCAATTGGTTTAAGAAGGGAAGTTCCATCGGCCAA
ATGTTTGAGACAACAATGAGAGGAGCAAAGAGAATGGCCATTTTAGGTGA
CACAGCCTGGGATTTTGGATCCCTGGGAGGAGTGTTTACATCTATAGGAA
AGGCTCTCCATCAAGTTTTCGGAGCAATCTATGGGGCTGCTTTTAGTGGG
GTCTCATGGACTATGAAAATCCTCATAGGAGTCATCATCACATGGATAGG
AATGAATTCACGTAGCACCTCACTGTCTGTGTCGCTAGTATTGGTGGGAG
TCGTGACACTGTACCTGGGAGCTATGGTGCAGGCT-
>Brazil_S_J_do_Rio_Preto_571_2012_KT438601 Dengue virus isolate DENV2BR/SJRP/571/2012 envelope protein gene,partial cds.
ATGCGCTGCATAGGAATATCAAATAGAGACTTCGTAGAAGGGGTTTCAGG
AGGAAGCTGGGTTGACATCGTTTTAGAACATGGAAGTTGTGTGACGACGA
TGGCAAAAAACAAACCAACATTGGATTTTGAACTGATAAAAACAGAAGCC
AAACAACCTGCCACTCTAAGGAAGTACTGTATAGAAGCAAAGCTGACCAA
CACAACAACAGAATCGCGTTGCCCAACACAAGGGGAACCCAGTCTAAATG
AAGAGCAGGACAAAAGGTTCATCTGCAAACACTCCATGGTAGACAGAGGA
TGGGGAAATGGATGTGGATTATTTGGAAAGGGAGGCATTGTGACCTGTGC
TATGTTTACATGTAAAAAGAACATGGAAGGAAAAATCGTACAGCCAGAAA
ATTTGGAATACACCATCGTGATAACACCTCACTCAGGAGAAGAGCACGCT
GTAGGTAATGACACAGGAAAGCATGGAAAGGAAATCAAAATAACACCACA
GAGTTCCACCACAGAAGCAGAACTGACAGGCTATGGCACTGTCACGATGG
AGTGCTCTCCGAGAACGGGCCTCGACTTCAATGAGATGGTGCTGCTGCAG
ATGGAAGACAAAGCTTGGCTGGTGCACAGGCAATGGTTCCTAGACCTGCC
GTTGCCATGGCTACCCGGAGCGGATACACAAGGATCAAATTGGATACAGA
AAGAGACATTGGTCACTTTCAAAAATCCCCACGCCAAGAAACAGGATGTC
GTTGTCTTAGGGTCTCAAGAAGGGGCCATGCACACGGCACTCACAGGGGC
TACAGAAATCCAGATGTCACCAGGAAACTTACTGTTCACGGGACATCTCA
AGTGCAGGCTGAGAATGGACAAACTACAGCTCAAAGGAATGTCATACTCT
ATGTGTACAGGAAAGTTTAAAATCGTGAAGGAAATAGCAGAAACACAACA
TGGAACAATAGTTATCAGAGTACAATATGAAGGGGACGGTTCTCCATGCA
AGATCCCTTTTGAGATAACAGATTTGGAAAAAAGACACGTCTTAGGACGC
CTGATTACAGTTAACCCAATCGTAACAGAAAAAGATAGCCCAGTCAACAT
AGAAGCAGAACCCCCATTCGGAGACAGTTACATCATCGTAGGAGTAGAGC
CGGGACAACTGAAACTCAATTGGTTTAAGAAGGGAAGTTCCATCGGCCAA
ATGTTTGAGACAACAATGAGAGGAGCAAAGAGAATGGCCATTTTAGGTGA
CACAGCCTGGGATTTTGGATCCCTGGGAGGAGTGTTTACATCTATAGGAA
AGGCTCTCCATCAAGTTTTCGGAGCAATCTATGGGGCTGCTTTTAGTGGG
GTCTCATGGACTATGAAAATCCTCATAGGAGTCATCATCACATGGATAGG
AATGAATTCACGTAGCACCTCACTGTCTGTGTCGCTAGTATTGGTGGGAG
TCGTGACACTGTACCTGGGAGCTATGGTGCAGGCT-
>Brazil_S_J_do_Rio_Preto_572_2012_KT438602 Dengue virus isolate DENV2BR/SJRP/572/2012 envelope protein gene,partial cds.
ATGCGCTGCATAGGAATATCAAATAGAGACTTCGTAGAAGGGGTTTCAGG
AGGAAGCTGGGTTGACATCGTTTTAGAACATGGAAGTTGTGTGACGACGA
TGGCAAAAAACAAACCAACATTGGATTTTGAACTGATAAAAACAGAAGCC
AAACAACCTGCCACTCTAAGGAAGTACTGTATAGAAGCAAAGCTGACCAA
CACAACAACAGAATCGCGTTGCCCAACACAAGGGGAACCCAGTCTAAATG
AAGAGCAGGACAAAAGGTTCATCTGCAAACACTCCATGGTAGACAGAGGA
TGGGGAAATGGATGTGGATTATTTGGAAAGGGAGGCATTGTGACCTGTGC
TATGTTTACATGTAAAAAGAACATGGAAGGAAAAATCGTACAGCCAGAAA
ATTTGGAATACACCATCGTGATAACACCTCACTCAGGAGAAGAGCACGCT
GTAGGTAATGACACAGGAAAGCATGGAAAGGAAATCAAAATAACACCACA
GAGTTCCACCACAGAAGCAGAACTGACAGGCTATGGCACTGTCACGATGG
AGTGCTCTCCGAGAACGGGCCTCGACTTCAATGAGATGGTGCTGCTGCAG
ATGGAAGACAAAGCTTGGCTGGTGCACAGGCAATGGTTCCTAGACCTGCC
GTTGCCATGGCTACCCGGAGCGGATACACAAGGATCAAATTGGATACAGA
AAGAGACATTGGTCACTTTCAAAAATCCCCACGCCAAGAAACAGGATGTC
GTTGTCTTAGGGTCTCAAGAAGGGGCCATGCACACGGCACTCACAGGGGC
TACAGAAATCCAGATGTCATCAGGAAACTTACTGTTCACGGGACATCTCA
AGTGCAGGCTGAGAATGGACAAAYTACAGCTCAAAGGAATGTCATACTCT
ATGTGTACAGGAAAGTTTAAAATCGTGAAGGAAATAGCAGAAACACAACA
TGGAACAATAGTTATCAGAGTACAATATGAAGGGGACGGTTCTCCATGCA
AGATCCCTTTTGAGATAACAGATTTGGAAAAAAGACACGTCTTAGGACGC
CTGATTACAGTTAACCCAATCGTAACAGAAAAAGATAGCCCAGTCAACAT
AGAAGCAGAACCCCCATTCGGAGACAGTTACATCATCGTAGGAGTAGAGC
CGGGACAACTGAAACTCAATTGGTTTAAGAAGGGAAGTTCCATCGGCCAA
ATGTTTGAGACAACAATGAGAGGAGCAAAGAGAATGGCCATTTTAGGTGA
CACAGCCTGGGATTTTGGATCCCTGGGAGGAGTGTTTACATCTATAGGAA
AGGCTCTCCATCAAGTTTTCGGAGCAATCTATGGGGCTGCTTTTAGTGGG
GTCTCATGGACTATGAAAATCCTCATAGGAGTCATCATCACATGGATAGG
AATGAATTCACGTAGCACCTCACTGTCTGTGTCGCTAGTATTGGTGGGAG
TCGTGACACTGTACCTGGGAGCTATGGTGCAGGCT-
>Brazil_S_J_do_Rio_Preto_575_2012_KT438604 Dengue virus isolate DENV2BR/SJRP/575/2012 envelope protein gene,partial cds.
ATGCGCGGCATAGAAATATCAAATAGGGACTTCGTAGAAGGGGTTTCAGG
AGGAAGCTGGGTTGACATCGTTTTAGAACATGGAAGTTGTGTGACGACGA
TGGAAAAAAACAAAACAACATTGGATTTTGAACTGATAAAAACAGAAGCC
AAACAACCTGCCACTCTAAGGAAGTACTGTATAGAAGCAAAGCTGACCAA
CACAACAACAGAATCGCGTTGCCCAACACAAGGGGAACCCAGTCTAAATG
AAGAGCAGGACAAAAGGTTCATCTGCAAACACTCCATGGTAGACAGAGGA
TGGGGAAATGGATGTGGATTATTTGGAAAGGGAGGCATTGTGACCTGTTC
TATGTTGACATGTAAAAAGAACATGGAAGGAAAAATCGTACAGCCAGAAA
ATTTGGAATACACCATCGTGATAACACCTCACTCAGGAGAAGAGCACGCT
GTAGGTAATGACACAGGAAAGCATGGAAAGGAAATCAAAATAACACCACA
GAGTTCCACCACAGAAGCAGAACTGACAGGCTATGGCACTGTCACGATGG
AGTGCTCTCCGAGAACGGGCCTCGACTTCAATGAGATGGTGCTGCTGCAG
ATGGAAGACAAAGCTTGGCTGGTGCACAGGCAATGGTTCCTAGACCTGCC
GTTGCCATGGCTACCCGGAGCGGTTGCGCAAGGATCAAATTGGATACAGA
AAGAGACATTGGTCACTTTCAAAAATCCCCACGCCAAGAAACAGGATGTC
GTTGTCTTAGGGTCTCAAGAAGGGGCCATGCACACGGCACTCACAGGGGC
TACAGAAATCCAGATGTCATCAGGAAACTTACTGTTCACGGGACATCTCA
AGTGCAGGCTGAGAATGGACAAACTACAGCTCAAAGGAATGTCATACTCT
ATGTGGACAGGAAAGTTTAAAATCGTGAAGGAAATAGCAGAAACACAACA
TGGAACAATAGTTATCAGAGTACAATATGAAGGGGACGGTTCTCCATGCA
AGATCCCTTTTGAGATAACAGATTTGGAAAAAAGACACGTCTTAGGACGC
CTGATTACAGTTAACCCAATCGTAACAGAAAAAGATAGCCCAGTCAACAT
AGAAGCAGAACCCCCATTCGGAGACAGTTACATCATCGTAGGAGTAGAGC
CGGGACAACTGAAACTCAATTGGTTTAAGAAGGGAAGTTCCATCGGCCAA
ATGTTTGAGACAACAATGAGAGGAGCAAAGAGAATGGCCATTTTAGGTGA
CACAGCCTGGGATTTTGGATCCCTGGGAGGAGTGTTTACATCTATAGGAA
AGGCTCTCCATCAAGTTTTCGGAGCAATCTATGGGGCTGCTTTTAGTGGG
GTCTCATGGACTATGAAAATCCTCATAGGAGTCATCATCACATGGATAGG
AATGAATTCACGTAGCACCTCACTGTCTGTGTCGCTAGTATTGGTGGGAG
TCGTGACACTGTACCTGGGAGGTATGGTGCAGGCT-
>Brazil_S_J_do_Rio_Preto_585_2012_KT438605 Dengue virus isolate DENV2BR/SJRP/585/2012 envelope protein gene,partial cds.
ATGCGCTGCATAGAAATATCAAATAGGGACTTCGTAGAAGGGGTTTCAGG
AGGAAGCTGGGTTGACATCGTTTTAGAACATGGAACTTGTGTGACGACGA
TGGCAAAAAACAAACCAACATTGGATTTTGAACTGATAAAAACAGAAGCC
AAACAACCTGCCACTCTAAGGAAGTACTGTATAGAAGCAAAGCTGACCAA
CACAACAACAGAATCGCGTTGCCCAACACAAGGGGAACCCAGTCTAAATG
AAGAGCAGGACAAAAGGTTCATCTGCAAACACTCCATGGTAGACAGAGGA
TGGGGAAATGGATGTGGATTATTTGGAAAGGGAGGCATTGTGACCTGTTC
TATGTTGACATGTAAAAAGAACATGGAAGGAAAAATCGTACAGCCAGAAA
ATTTGGAATACACCATCGTGATAACACCTCACTCAGGAGAAGAGCACGCT
GTAGGTAATGACACAGGAAAGCATGGAAAGGAAATCAAAATAACACCACA
GAGTTCCACCACAGAAGCAGAACTGACAGGCTATGGCACTGTCACGATGG
AGTGCTCTCCGAGAACGGGCCTCGACTTCAATGAGATGGTGCTGCTGCAG
ATGGAAGACAAAGCTTGGCTGGTGCACAGGCAATGGTTCCTAGACCTGCC
GTTGCCATGGCTACCCGGAGCGGATACACAAGGATCAAATTGGATACAGA
AAGAGACATTGGTCACTTTCAAAAATCCCCACGCCAAGAAACAGGATGTC
GTTATCATAGGGTCTCAAGAAGGGGCCATGCACACGGCACTCACAGGGGC
TACAGAAATCCAGATGTCATCAGGAAGCTTACTGTTCACGGGACATCTCA
AGTGCAGGCTGAGAATGGACAAACTACAGCTCAAAGGAATGTCATACTCT
AGGTGTACAGGAAAGTTTAAAATCGTGAAGGAAATAGCAGAAACACAACA
TGGAACAATAGTTATCAGAGTACAATATGAAGGGGACGGTTCTCCATGCA
AGATCCCTTTTGAGATAACAGATTTGGAAAAAAGACACGTCTTAGGACGC
CTGATTACAGTTAACCCAATCGTAACAGAAAAAGATAGCCCAGTCAACAT
AGAAGCAGAACCCCCATTCGGAGACAGTTACATCATCGTAGGAGTAGAGC
CGGGACAACTGAAACTCAATCGGTTTAAGAAGGGAAGTTCCATCGGCCAA
ATGTTTGAGACAACAATGAGAGGAGCAAAGAGAATGGCCATTTTAGGTGA
CACAGCCTGGGATTTTGGATCCCTGGGAGGAGTGTTTACATCTATAGGAA
AGGCTCTCCATCAAGTTTTCGGAGCAATCTATGGGGCTGCTTTTAGTGGG
GTCTCATGGACTATGAAAATCCTCATAGGAGTCATCATCACATGGATAGG
AATGAATTCACGTAGCACCTCACTGTCTGTGTCGCTAGTATTGGTGGGAG
TCGTGACACTGTACCTGGGAGGTATGGTGCAGGCT-
>Brazil_S_J_do_Rio_Preto_601_2012_KT438606 Dengue virus isolate DENV2BR/SJRP/601/2012 envelope protein gene,partial cds.
ATGCGCTGCATAGGAATATCAAATAGAGACTTCGTAGAAGGGGTTTCAGG
AGGAAGCTGGGTTGACATCGTTTTAGAACATGGAAGTTGTGTGACGACGA
TGGCAAAAAACAAACCAACATTGGATTTTGAACTGATAAAAACAGAAGCC
AAACAACCTGCCACTCTAAGGAAGTACTGTATAGAAGCAAAGCTGACCAA
CACAACAACAGAATCGCGTTGCCCAACACAAGGGGAACCCAGTCTAAATG
AAGAGCAGGACAAAAGGTTCATCTGCAAACACTCCATGGTAGACAGAGGA
TGGGGAAATGGATGTGGATTATTTGGAAAGGGAGGCATTGTGACCTGTGC
TATGTTTACATGTAAAAAGAACATGGAAGGAAAAATCGTACAGCCGGAAA
ATTTGGAATACACCATCGTGATAACACCTCACTCAGGAGAAGAGCACGCT
GTAGGTAATGACACAGGAAAGCATGGAAAGGAAATCAAAATAACACCACA
GAGTTCCACCACAGAAGCAGAACTGACAGGCTATGGCACTGTCACGATGG
AGTGCTCTCCGAGAACGGGCCTCGACTTCAATGAGATGGTGCTGCTGCAG
ATGGAAGACAAAGCTTGGCTGGTGCACAGGCAATGGTTCCTAGACCTGCC
GTTGCCATGGCTACCCGGAGCGGATACACAAGGATCAAATTGGATACAGA
AAGAGACATTGGTCACTTTCAAAAATCCCCACGCCAAGAAACAGGATGTC
GTTGTCTTAGGGTCTCAAGAAGGGGCCATGCACACGGCACTCACAGGGGC
TACAGAAATCCAGATGTCATCAGGAAACTTACTGTTCACGGGACATCTCA
AGTGCAGGCTGAGAATGGACAAACTACAGCTCAAAGGAATGTCATACTCT
ATGTGTACAGGAAAGTTTAAAATCGTGAAGGAAATAGCAGAAACACAACA
TGGAACAATAGTTATCAGAGTACAATATGAAGGGGACGGTTCTCCATGCA
AGATCCCTTTTGAGATAACAGATTTGGAAAAAAGACACGTCTTAGGACGC
CTGATTACAGTTAACCCAATCGTAACAGAAAAAGATAGCCCAGTCAACAT
AGAAGCAGAACCCCCATTCGGAGACAGTTACATCATCGTAGGAGTAGAGC
CGGGACAACTGAAACTCAATTGGTTTAAGAAGGGAAGTTCCATCGGCCAA
ATGTTTGAGACAACAATGAGAGGCGCAAAGAGAATGGCCGTTTTAGGTGA
CACAGCCCGGGATTTTGGATCCCTGGGAGGAGTGTTTACATCTATAGGAA
AGGCTCTCCATCAAGTTTTCGGAGCAATCTATGGGGCTGCTTTTACTGGG
GTCTCATGGACTATGAAAATCCTCATAGGAGTCATCATCACATGGATAGG
AATGAATTCACGTAGCACCTCACTGTCTGTGTCGCTAGTATTGGTGGGAG
TCGTGACACTGTACCTGGGAGGTATGGTGCAGGCT-
>Brazil_S_J_do_Rio_Preto_615_2012_KT438608 Dengue virus isolate DENV2BR/SJRP/615/2012 envelope protein gene,partial cds.
ATGCGCTGCATAGGAATATCAAATAGAGACTTCGTAGAAGGGGTTTCAGG
AGGAAGCTGGGTTGACATCGTTTTAGAACATGGAAGTTGTGTGACGACGA
TGGCAAAAAACAAACCAACATTGGATTTTGAACTGATAAAAACAGAAGCC
AAACAACCTGCCACTCTAAGGAAGTACTGTATAGAAGCAAAGCTGACCAA
CACAACAACAGAATCGCGTTGCCCAACACAAGGGGAACCCAGTCTAAATG
AAGAGCAGGACAAAAGGTTCATCTGCAAACACTCCATGGTAGACAGAGGA
TGGGGAAATGGATGTGGATTATTTGGAAAGGGAGGCATTGTGACCTGTGC
TATGTTTACATGTAAAAAGAACATGGAAGGAAAAATCGTACAGCCAGAAA
ATTTGGAATACACCATCGTGATAACACCTCACTCAGGAGAAGAGCACGCT
GTAGGTAATGACACAGGAAAGCATGGAAAGGAAATCAAAATAACACCACA
GAGTTCCACCACAGAAGCAGAACTGACAGGCTATGGCACTGTCACGATGG
AGTGCTCTCCGAGAACGGGCCTCGACTTCAATGAGATGGTGCTGCTGCAG
ATGGAAGACAAAGCTTGGCTGGTGCACAGGCAATGGTTCCTAGACCTGCC
GTTGCCATGGCTACCCGGAGCGGATACACAAGGATCAAATTGGATACAGA
AAGAGACATTGGTCACTTTCAAAAATCCCCACGCCAAGAAACAAGATGTC
GTTGTCTTAGGGTCTCAAGAAGGGGCCATGCACACGGCACTCACAGGGGC
TACAGAAATCCAGATGTCATCAGGAAACTTACTGTTCACGGGACATCTCA
AGTGCAGGCTGAGAATGGACAAACTACAGCTCAAAGGAATGTCATACTCT
ATGTGTACAGGAAAGTTTAAAATCGTGAAGGAAATAGCAGAAACACAACA
TGGAACAATAGTTATCAGAGTACAATATGAAGGGGACGGTTCTCCATGCA
AGATCCCTTTTGAGATAACAGATTTGGAAAAAAGACACGTCTTAGGACGC
CTGATTACAGTTAACCCAATCGTAACAGAAAAAGATAGCCCAGTCAACAT
AGAAGCAGAACCCCCATTCGGAGACAGTTACATCATCGTAGGAGTAGAGC
CGGGACAACTGAAACTCAATTGGTTTAAGAAGGGAAGTTCCATCGGCCAA
ATGTTTGAGACAACAATGAGAGGAGCAAAGAGAATGGCCATTTTAGGTGA
CACAGCCTGGGATTTTGGATCCCTGGGAGGAGTGTTTACATCTATAGGAA
AGGCTCTCCATCAAGTTTTCGGAGCAATCTATGGGGCTGCTTTTAGTGGG
GTCTCATGGACTATGAAAATCCTCATAGGAGTCATCATCACATGGATAGG
AATGAATTCACGTAGCACCTCACTGTCTGTGTCGCTAGTATTGGTGGGAG
TCGTGACACTGTACCTGGGAGCTATGGTGCAGGCT-
>Brazil_S_J_do_Rio_Preto_625_2013_KT438610 Dengue virus isolate DENV2BR/SJRP/625/2013 envelope protein gene,partial cds.
ATGCGCTGCATAGGAATATCAAATAGAGACTTCGTAGAAGGGGTTTCAGG
AGGAAGCTGGGTTGACATCGTTTTAGAACATGGAAGTTGTGTGACGACGA
TGGCAAAAAACAAACCAACATTGGATTTTGAACTGATAAAAACAGAAGCC
AAACAACCTGCCACTCTAAGGAAGTACTGTATAGAAGCAAAGCTGACCAA
CACAACAACAGAATCGCGTTGCCCAACACAAGGGGAACCCAGTCTAAATG
AAGAGCAGGACAAAAGGTTCATCTGCAAACACTCCATGGTAGACAGAGGA
TGGGGAAATGGATGTGGATTATTTGGAAAGGGAGGCATTGTGACCTGTGC
TATGTTTACATGTAAAAAGAACATGGAAGGAAAAATCGTACAGCCAGAAA
ATTTGGAATACACCATCGTGATAACACCTCACTCAGGAGAAGAGCACGCT
GTAGGTAATGACACAGGAAAGCATGGAAAGGAAATCAAAATAACACCACA
GAGTTCCACCACAGAAGCAGAACTGACAGGCTATGGCACTGTCACGATGG
AGTGCTCCCCGAGAACGGGCCTCGACTTCAATGAGATGGTGCTGCTGCAG
ATGGAAGACAAAGCTTGGCTGGTGCACAGGCAATGGTTCCTAGACCTGCC
GTTGCCATGGCTACCCGGAGCGGATACACAAGGATCAAATTGGATACAGA
AAGAGACATTGGTCACTTTCAAAAATCCCCACGCCAAGAAACAGGATGTC
GTTGTCTTAGGGTCTCAAGAAGGGGCCATGCACACGGCACTCACAGGGGC
TACAGAAATCCAGATGTCATCAGGAAACTTACTGTTCACGGGACATCTCA
AGTGCAGGCTGAGAATGGACAAACTACAGCTCAAAGGAATGTCATACTCT
ATGTGTACAGGAAAGTTTAAAATCGTGAAGGAAATAGCAGAAACACAACA
TGGAACAATAGTTATCAGAGTACAATATGAAGGGGACGGTTCTCCATGCA
AGATCCCTTTTGAGATAACAGATTTGGAAAAAAGACACGTCTTAGGACGC
CTGATTACAGTTAACCCAATCGTAACAGAAAAAGATAGCCCAGTCAACAT
AGAAGCAGAACCCCCATTCGGAGACAGTTACATCATCGTAGGAGTAGAGC
CGGGACAACTGAAACTCAATTGGTTTAAGAAGGGAAGTTCCATCGGCCAA
ATGTTTGAGACAACAATGAGAGGAGCAAAGAGAATGGCCATTTTAGGTGA
CACAGCCTGGGATTTTGGATCCCTGGGAGGAGTGTTTACATCTATAGGAA
AGGCTCTCCATCAAGTTTTCGGAGCAATCTATGGGGCTGCTTTTAGTGGG
GTCTCATGGACTATGAAAATCCTCATAGGAGTCATCATCACATGGATAGG
AATGAATTCACGTAGCACCTCACTGTCTGTGTCGCTAGTATTGGTGGGAG
TCGTGACACTGTACCTGGGAGGTATGGTGCAGGCT-
>Brazil_S_J_do_Rio_Preto_626_2013_KT438611 Dengue virus isolate DENV2BR/SJRP/626/2013 envelope protein gene,partial cds.
ATGCGCTGCATAGGAATATCAAATAGAGACTTCGTAGAAGGGGTTTCAGG
AGGAAGCTGGGTTGACATCGTTTTAGAACATGGAAGTTGTGTGACGACGA
TGGCAAAAAACAAACCAACATTGGATTTTGAACTGATAAAAACAGAAGCC
AAACAACCTGCCACTCTAAGGAAGTACTGTATAGAAGCAAAGCTGACCAA
CACAACAACAGAATCGCGTTGCCCAACACAAGGGGAACCCAGTCTAAATG
AAGAGCAGGACAAAAGGTTCATCTGCAAACACTCCATGGTAGACAGAGGA
TGGGGAAATGGATGTGGATTATTTGGAAAGGGAGGCATTGTGACCTGTGC
TATGTTTACATGTAAAAAGAACATGGAAGGAAAAATCGTACAGCCAGAAA
ATTTGGAATACACCATCGTGATAACACCTCACTCAGGAGAAGAGCACGCT
GTAGGTAATGACACAGGAAAGCATGGAAAGGAAATCAAAATAACACCACA
GAGTTCCACCACAGAAGCAGAACTGACAGGCTATGGCACTGTCACGATGG
AGTGCTCTCCGAGAACGGGCCTCGACTTCAATGAGATGGTGCTGCTGCAG
ATGGAAGACAAAGCTTGGTTGGTGCACAGGCAATGGTTCCTAGACCTGCC
GTTGCCATGGCTACCCGGAGCGGATACACAAGGATCAAATTGGATACAGA
AAGAGACATTGGTCACTTTCAAAAATCCCCACGCCAAGAAACAGGATGTC
GTTGTCTTAGGGTCTCAAGAAGGGGCCATGCACACGGCACTCACAGGGGC
TACAGAAATCCAGATGTCATCAGGAAACATATTGTTCACGGGACATCTCA
AGTGCAGGCTGAGAATGGACAACCAACAGCTCAAAGGAATGTCATACTAT
ATGTGTACAGGAAAGTTTAAAATCGTGAAGGAAATAGCAGAAACACAACA
TGGAACAATAGTTATCAGAGTACAATATGAAGGGGACGGTTCTCCATGTA
AGATCCCTTTTGAGATAACAGATTTGGAAAAAAGACACGTCTTAGGACGC
CTGATTACAGTTAACCCAATCGTAACAGAAAAAGATAGCCCAGTCAACAT
AGAAGCAGAACCCCCATTCGGAGACAGTTACATCATCGTAGGAGTAGAGC
CGGGACAACTGAAACTCAATTGGTTTAAGAAGGGAAGTTCCATCGGCCAA
ATGTTTGAGACAACAATGAGAGGAGCAAAGAGAATGGCCATTTTAGGTGA
CACAGCCTGGGATTTTGGATCCCTGGGAGGAGTGTTTACATCTATAGGAA
AGGCTCTCCATCAAGTTTTCGGAGCAATCTATGGGGCTGCTTTTAGTGGG
GTCTCATGGACTATGAAAATCCTCATAGGAGTCATCATCACATGGATAGG
AATGAATTCACGTAGCACCTCACTGTCTGTGTCGCTAGTATTGGTGGGAG
TCGTGACACTGTACCTGGGAGGTATGGTGCAGGCT-
>Brazil_S_J_do_Rio_Preto_627_2013_KT438612 Dengue virus isolate DENV2BR/SJRP/627/2013 envelope protein gene,partial cds.
ATGCGCTGCATAGGAATATCAAATAGAGACTTCGTAGAAGGGGTTTCAGG
AGGAAGCTGGGTTGACATCGTTTTAGAACATGGAAGTTGTGTGACGACGA
TGGCAAAAAACAAACCAACATTGGATTTTGAACTGATAAAAACAGAAGCC
AAACAACCTGCCACTCTAAGGAAGTACTGTATAGAAGCAAAGCTGACCAA
CACAACAACAGAATCGCGTTGCCCAACACAAGGGGAACCCAGTCTAAATG
AAGAGCAGGACAAAAGGTTCATCTGCAAACACTCCATGGTAGACAGAGGA
TGGGGAAATGGATGTGGATTATTTGGAAAGGGAGGCATTGTGACCTGTGC
TATGTTTACATGTAAAAAGAACATGGAAGGAAAAATCGTACAGCCAGAAA
ATTTGGAATACACCATCGTGATAACACCTCACTCAGGAGAAGAGCACGGT
GTAGGTAATGACACAGGAAAGCATGGAAAGGAAATCAAAATAACACCACA
GAGTTCCACCACAGAAGCAGAACTGACAGGCTATGGCACTGTCACGATGG
AGTGCTCTCCGAGAACGGGCCTCGACTTCAATGAGATGGTGCTGCTGCAG
ATGGAAGACAAAGCTTGGCTGGTGCACAGGCAATGGTTCCTAGACCTGCC
GTTGCCATGGCTACCCGGAGCGGATACACAAGGATCAAATTGGATACAGA
AAGAGACATTGGTCACTTTCAAAAATCCCCACGCCAAGAAACAGGATGTC
GTTGTCTTAGGGTCTCAAGAAGGGGCCATGCACACGGCACTCACAGGGGC
TACAGAAATCCAGATGTCATCAGGAAACTTACTGTTCACGGGACATCTCA
AGTGCAGGCTGAGAATGGACAAACTACAGCTCAAAGGAATGTCATACTCT
ATGTGTACAGGAAAGTTTAAAATCGTGAAGGAAATAGCAGAAACACAACA
TGGAACAATAGTTATCAGAGTACAATATGAAGGGGACGGTTCTCCATGCA
AGATCCCTTTTGAGATAACAGATTTGGAAAAAAGACACGTCTTAGGACGC
CTGATTACAGTTAACCCAATCGTAACAGAAAAAGATAGCCCAGTCAACAT
AGAAGCAGAACCCCCATTCGGAGACAGTTACATCATCGTAGGAGTAGAAC
CGGGACAAATGAAACTCAATTGGTTTAAGGAGGGAAGTTCCATCGGCCAA
ATGTTTGAGACAACAATGAGAGGAGCAAAGAGAATGGCCATTTTAGGTGA
CACAGCCTGGGATTTTGGATCCCTGGGAGGAGTGTTTACATCTATAGGAA
AGGCTCTCCATCAAGTTTTCGGAGCAATCTATGGGGCTGCTTTTAGTGGG
GTCTCATGGACTATGAAAATCCTCATAGGAGTCATCATCACATGGATAGG
AATGAATTCACGTAGCACCTCACTGTCTGTGTCGCTAGTATTGGTGGGAG
TCGTGACACTGTACCTGGGAGGTATGGTGCAGGCT-
>Brazil_S_J_do_Rio_Preto_628_2013_KT438613 Dengue virus isolate DENV2BR/SJRP/628/2013 envelope protein gene,partial cds.
ATGCGCTGCATAGGAATATCAAATAGAGACTTCGTAGAAGGGGTTTCAGG
AGGAAGCTGGGTTGACATCGTTTTAGAACATGGAAGTTGTGTGACGACGA
TGGCAAAAAACAAACCAACATTGGATTTTGAACTGATAAAAACAGAAGCC
AAACAACCTGCCACTCTAAGGAAGTACTGTATAGAAGCAAAGCTGACCAA
CACAACAACAGAATCGCGTTGCCCAACACAAGGGGAACCCAGTCTAAATG
AAGAGCAGGACAAAAGGTTCATCTGCAAACACTCCATGGTAGACAGAGGA
TGGGGAAATGGATGTGGATTATTTGGAAAGGGAGGCATTGTGACCTGTGC
TATGTTTACATGTAAAAAGAACATGGAAGGAAAAATCGTACAGCCAGAAA
ATTTGGAATACACCATCGTGATAACACCTCACTCAGGAGAAGAGCACGCT
GTAGGTAATGACACAGGAAAGCATGGAAAGGAAATCAAAATAACACCACA
GAGTTCCAACACAGAAGCAGAACTGACAGGCTATGGCACTGTCACGATGG
AGTGCTCACCGAGAACGGGCCTCGACTTCAATGAGATGGTGCTGCTGCAG
ATGGAAGACAAAGCTTGGCTGGTGCACAGGCAATGGTTCCTAGACCTGCC
GTTGCCATGGCTACCCGGAGCGGATACACAAGGATCAAATTGGATACAGA
AAGAGACATTGGTCACTTTCAAAAATCCCCACGCCAAGAAACAAGATGTC
GTTGTCTTAGGGTCTCAAGAAGGGGCCATGCACACGGCACTCACAGGGGC
TACAGAAATCCAGATGTCATCAGGAAACTTACTGTTCACGGGACATCTCA
AGTGCAGGCTGAGAATGGACAAACTACAGCTCAAAGGAATGTCATACTCT
ATGTGTACAGGAAAGTTTAAAATCGTGAAGGAAATAGCAGAAACACAACA
TGGAACAATAGTTATCAGAGTACAATATGAAGGGGACGGTTCTCCATGCA
AGATCCCTTTTGAGATAACAGATTTGGAAAAAAGACACGTCTTAGGACGC
CTGATTACAGTTAACCCAATCGTAACAGAAAAAGATAGCCCAGTCAACAT
AGAAGCAGAACCCCCATTCGGAGACAGTTACATCATCGTAGGAGTAGAGC
CGGGACAACTGAAACTCAATTGGTTTAAGAAGGGAAGTTCCATCGGCCAA
ATGTTTGAGACAACAATGAGAGGAGCAAAGAGAATGGCCATTTTAGGTGA
CACAGCCTGGGATTTTGGATCCCTGGGAGGAGTGTTTACATCTATAGGAA
AGGCTCTCCATCAAGTTTTCGGAGCAATCTATGGGGCTGCTTTTAGTGGG
GTCTCATGGACTATGAAAATCCTCATAGGAGTCATCATCACATGGATAGG
AATGAATTCACGTAGCACCTCACTGTCTGTGTCGCTAGTATTGGTGGGAG
TCGTGACACTGTACCTGGGAGCTATGGTGCAGGCT-
>Brazil_S_J_do_Rio_Preto_633_2013_KT438609 Dengue virus isolate DENV2BR/SJRP/633/2013 envelope protein gene,partial cds.
ATGCGCTGCATAGGAATATCAAATAGAGACTTCGTAGAAGGGGTTTCAGG
AGGAAGCTGGGTTGACATCGTTTTAGAACATGGAAGTTGTGTGACGACGA
TGGCAAAAAACAAACCAACATTGGATTTTGAACTGATAAAAACAGAAGCC
AAACAACCTGCCACTCTAAGGAAGTACTGTATAGAAGCAAAGCTGACCAA
CACAACAACAGAATCGCGTTGCCCAACACAAGGGGAACCCAGTCTAAATG
AAGAGCAGGACAAAAGGTTCATCTGCAAACACTCCATGGTAGACAGAGGA
TGGGGAAATGGATGTGGATTATTTGGAAAGGGAGGCATTGTGACCTGTGC
TATGTTTACATGTAAAAAGAACATGGAAGGAAAAATCGTACAGCCAGAAA
ATTTGGAATACACCATCGTGATAACACCTCACTCAGGAGAAGAGCACGCT
GTAGGTAATGACACAGGAAAGCATGGAAAGGAAATCAAAATAACACCACA
GAGTTCCACCACAGAAGCAGAACTGACAGGCTATGGCACTGTCACGATGG
AGTGCTCTCCGAGAACGGGCCTCGACTTCAATGAGATGGTGCTGCTGCAG
ATGGAAGACAAAGCTTGGCTGGTGCACAGGCAATGGTTCCTAGACCTGCC
GTTGCCATGGCTACCCGGAGCGGATACACAAGGATCAAATTGGATACAGA
AAGAGACATTGGTCACTTTCAAAAATCCCCACGCCAAGAAACAGGATGTC
GTTGTCTTAGGGTCTCAAGAAGGGGCCATGCACACGGCACTCACAGGGGC
TACAGAAATCCAGATGTCATCAGGAAACTTACTGTTCACGGGACATCTCA
AGTGCAGGCTGAGAATGGACAAACTACAGCTCAAAGGAATGTCATACTCT
ATGTGTACAGGAAAGTTTAAAATCGTGAAGGAAATAGCAGAAACACAACA
TGGAACAATAGTTATCAGAGTACAATATGAAGGGGACGGTTCTCCATGCA
AGATCCCTTTTGAGATAACAGATTTGGAAAAAAGACACGTCTTAGGACGC
CTGATTACAGTTAACCCAATCGTAACAGAAAAAGATAGCCCAGTCAACAT
AGAAGCAGAACCCCCATTCGGAGACAGTTACATCATCGTAGGAGTAGAGC
CGGGACAACTGAAACTCAATTGGTTTAAGAAGGGAAGTTCCATCGGCCAA
ATGTTTGAGACAACAATGAGAGGAGCAAAGAGAATGGCCATTTTAGGTGA
CACAGCCTGGGATTTTGGATCCCTGGGAGGAGTGTTTACATCTATAGGAA
AGGCTCTCCATCAAGTTTTCGGAGCAATCTATGGGGCTGCTTTTAGTGGG
GTCTCATGGACTATGAAAATCCTCATAGGAGTCATCATCACATGGATAGG
AATGAATTCACGTAGCACCTCACTGTCTGTGTCGCTAGTATTGGTGGGAG
TCGTGACACTGTACCTGGGAGGTATGGTGCAGGCT-
>Brazil_S_J_do_Rio_Preto_663_2013_KT438614 Dengue virus isolate DENV2BR/SJRP/663/2013 envelope protein gene,partial cds.
ATGCGCTGCATAGGAATATCAAATAGAGACTTCGTAGAAGGGGTTTCAGG
AGGAAGCTGGGTTGACATCGTTTTAGAACATGGAAGTTGTGTGACGACGA
TGGCAAAAAACAAACCAACATTGGATTTTGAACTGATAAAAACAGAAGCC
AAACAACCTGCCACTCTAAGGAAGTACTGTATAGAAGCAAAGCTGACCAA
CACAACAACAGAATCGCGTTGCCCAACACAAGGGGAACCCAGTCTAAATG
AAGAGCAGGACAAAAGGTTCATCTGCAAACACTCCATGGTAGACAGAGGA
TGGGGAAATGGATGTGGATTATTTGGAAAGGGAGGCATTGTGACCTGTGC
TATGTTTACATGTAAAAAGAACATGGAAGGAAAAATCGTACAGCCAGAAA
ATTTGGAATACACCATCGTCATAACACCTCACTCAGGAGAAGAGCACGCT
GTAGGTAATGACACAGGAAAGCATGGAAAGGAAATCAAAATAACACCACA
GAGTTCCACCACAGAAGCAGAACTGACAGGCTATGGCACTGTCACGATGG
AGTGCTCTCCGAGAACGGGCCTCGACTTCAATGAGATGGTGCTGCTGCAG
ATGGAAGACAAAGCTTGGCTGGTGCACAGGCAATGGTTCCTAGACCTGCC
GTTGCCATGGCTACCCGGAGCGGATACACAAGGATCAAATTGGATACAGA
AAGAGACATTGGTCACTTTCAAAAATCCCCACGCCAAGAAACAGGATGTC
GTTGTCTTAGGGTCTCAAGAAGGGGCCATGCACACGGCACTCACAGGGGC
TACAGAAATCCAGATGTCATCAGGAAACTTACTGTTCACGGGACATCTCA
AGTGCAGGCTGAGAATGGACAAACTACAGCTCAAAGGAATGTCATACTCT
ATGTGTACAGGAAAGTTTAAAATCGTGAAGGAAATAGCAGAAACACAACA
TGGAACAATAGTTATCAGAGTACAATATGAAGGGGACGGTTCTCCATGCA
AGATCCCTTTTGAGATAACAGATTTGGAAAAAAGACACGTCTTAGGACGC
CTGATTACAGTTAACCCAATCGTAACAGAAAAAGATAGCCCAGTCAACAT
AGAAGCAGAACCCCCATTCGGAGACAGTTACATCATCGTAGGAGTAGAGC
CGGGACAACTGAAACTCAATTGGTTTAAGAAGGGAAGTTCCATCGGCCAA
ATGTTTGAGACAACAATGAGAGGAGCAAAGAGAATGGCCATTTTAGGTGA
CACAGCCTGGGATTTTGGATCCCTGGGAGGAGTGTTTACATCTATAGGAA
AGGCTCTCCATCAAGTTTTCGGAGCAATCTATGGGGCTGCTTTTAGTGGG
GTCTCATGGACTATGAAAATCCTCATAGGAGTCATCATCACATGGATAGG
AATGAATTCACGTAGCACCTCACTGTCTGTGTCGCTAGTATTGGTGGGAG
TCGTGACACTGTACCTGGGAGGTATGGTGCAGGCT-
>Brazil_S_J_do_Rio_Preto_779_2013_KT438615 Dengue virus isolate DENV2BR/SJRP/779/2013 envelope protein gene,partial cds.
ATGCGCTGCATAGGAATATCAAATAGAGACTTCGTAGAAGGGGTTTCAGG
AGGAAGCTGGGTTGACATCGTTTTAGAACATGGAAGTTGTGTGACGACGA
TGGCAAAAAACAAACCAACATTGGATTTTGAACTGATAAAAACAGAAGCC
AAACAACCTGCCACTCTAAGGAAGTACTGTATAGAAGCAAAGCTGACCAA
CACAACAACAGAATCGCGTTGCCCAACACAAGGGGAACCCAGTCTAAATG
AAGAGCAGGACAAAAGGTTCATCTGCAAACACTCCATGGTAGACAGAGGA
TGGGGAAATGGATGTGGATTATTTGGAAAGGGAGGCATTGTGACCTGTGC
TATGTTTACATGTAAAAAGAACATGGAAGGAAAAATCGTACAGCCAGAAA
ATTTGGAATACACCATCGTGATAACACCTCACTCAGGAGAAGAGCACGCT
GTAGGCAATGACACAGGAAAGCATGGAAAGGAAATCAAAATAACACCACA
GAGTTCCACCACAGAAGCAGAACTGACAGGCTATGGCACTGTCACGATGG
AGTGCTCTCCGAGAACGGGCCTCGACTTCAATGAGATGGTGCTGCTGCAG
ATGGAAGACAAAGCTTGGCTGGTGCACAGGCAATGGTTCCTAGACCTGCC
GTTGCCATGGCTACCCGGAGCGGATACACAAGGATCAAATTGGATACAGA
AAGAGACATTGGTCACTTTCAAAAATCCCCACGCCAAGAAACAGGATGTC
GTTGTCTTAGGGTCTCAAGAAGGGGCCATGCACACGGCACTCACAGGGGC
TACAGAAATCCAGATGTCATCAGGAAACTTACTGTTCACGGGACATCTCA
AGTGCAGGCTGAGAATGGACAAACTACAGCTCAAAGGAATGTCATACTCT
ATGTGTACAGGAAAGTTTAAAATCGTGAAGGAAATAGCAGAAACACAACA
TGGAACAATAGTTATCAGAGTACAATATGAAGGGGACGGTTCTCCATGCA
AGATCCCTTTTGAGATAACAGATTTGGAAAAAAGACACGTCTTAGGACGC
CTGATTACAGTTAACCCAATCGTAACAGAAAAAGATAGCCCAGTCAACAT
AGAAGCAGAACCCCCATTCGGAGACAGTTACATCATCGTAGGAGTAGAGC
CGGGACAACTGAAACTCAATTGGTTTAAGAAGGGAAGTTCCATCGGCCAA
ATGTTTGAGACAACAATGAGAGGAGCAAAGAGAATGGCCATTTTAGGTGA
CACAGCCTGGGATTTTGGATCCCTGGGAGGAGTGTTTACATCTATAGGAA
AGGCTCTCCATCAAGTTTTCGGAGCAATCTATGGGGCTGCTTTTAGTGGG
GTCTCATGGACTATGAAAATCCTCATAGGAGTCATCATCACATGGATAGG
AATGAATTCACGTAGCACCTCACTGTCTGTGTCGCTAGTATTGGTGGGAG
TCGTGACACTGTACCTGGGAGCTATGGTGCAGGCT-
>Brazil_S_J_do_Rio_Preto_846_2013_KT438616 Dengue virus isolate DENV2BR/SJRP/846/2013 envelope protein gene,partial cds.
ATGCGCTGCATAGGAATATCAAATAGAGACTTCGTAGAAGGGGTTTCAGG
AGGAAGCTGGGTTGACATCGTTTTAGAACATGGAAGTTGTGTGACGACGA
TGGCAAAAAACAAACCAACATTGGATTTTGAACTGATAAAAACAGAAGCC
AAACAACCTGCCACTCTAAGGAAGTACTGTATAGAAGCAAAGCTGACCAA
CACAACAACAGAATCGCGTTGCCCAACACAAGGGGAACCCAGTCTAAATG
AAGAGCAGGACAAAAGGTTCATCTGCAAACACTCCATGGTAGACAGAGGA
TGGGGAAATGGATGTGGATTATTTGGAAAGGGAGGCATTGTGACCTGTGC
TATGTTTACATGTAAAAAGAACATGGAAGGAAAAATCGTACAGCCAGAAA
ATTTGGAATACACCATCGTGATAACACCTCACTCAGGAGAAGAGCACGCT
GTAGGTAATGACACAGGAAAGCATGGAAAGGAAATCAAAATAACACCACA
GAGTTCCACCACAGAAGCAGAACTGACAGGCTATGGCACTGTCACGATGG
AGTGCTCTCCGAGAACGGGCCTCGACTTCAATGAGATGGTGCTGCTGCAG
ATGGAAGACAAAGCTTGGCTGGTGCACAGGCAATGGTTCCTAGACCTGCC
GTTGCCATGGCTACCCGGAGCGGATACACAAGGATCAAATTGGATACAGA
AAGAGACATTGGTCACTTTCAAAAATCCCCACGCCAAGAAACAAGATGTC
GTTGTCTTAGGGTCTCAAGAAGGGGCCATGCACACGGCACTCACAGGGGC
TACAGAAATCCAGATGTCATCAGGAAACTTACTGTTCACGGGACATCTCA
AGTGCAGGCTGAGAATGGACAAACTACAGCTCAAAGGAATGTCATACTCT
ATGTGTACAGGAAAGTTTAAAATCGTGAAGGAAATAGCAGAAACACAACA
TGGAACAATAGTTATCAGAGTACAATATGAAGGGGACGGTTCTCCATGCA
AGATCCCTTTTGAGATAACAGATTTGGAAAAAAGACACGTCTTAGGACGC
CTGATTACAGTTAACCCAATCGTAACAGAAAAAGATAGCCCAGTCAGCAT
AGAAGCAGAACCCCCATTCGGAGACAGTTACATCATCGTAGGAGTAGAGC
CGGGACAACTGAAACTCAATTGGTTTAAGAAGGGAAGTTCCATCGGCCAA
ATGTTTGAGACAACAATGAGAGGAGCAAAGAGAATGGCCATTTTAGGTGA
CACAGCCTGGGATTTTGGATCCCTGGGAGGAGTGTTTACATCTATAGGAA
AGGCTCTCCATCAAGTTTTCGGAGCAATCTATGGGGCTGCTTTTAGTGGG
GTCTCATGGACTATGAAAATCCTCATAGGAGTCATCATCACATGGATAGG
AATGAATTCACGTAGCACCTCACTGTCTGTGTCGCTAGTATTGGTGGGAG
TCGTGACACTGTACCTGGGAGCTATGGTGCAGGCT-
>Brazil_S_J_do_Rio_Preto_BID_V3644_2008_GU131881
ATGCGCTGCATAGGAATATCAAATAGAGACTTCGTAGAAGGGGTTTCAGG
AGGAAGCTGGGTTGACATCGTTTTAGAACATGGAAGTTGTGTGACGACGA
TGGCAAAAAACAAACCAACATTGGATTTTGAACTGATAAAAACAGAAGCC
AAACAACCTGCCACTCTAAGGAAGTACTGTATAGAAGCAAAGCTGACCAA
CACAACAACAGAATCGCGTTGCCCAACACAAGGGGAACCCAGTCTAAATG
AAGAGCAGGACAAAAGGTTCATCTGCAAACACTCCATGGTAGACAGAGGA
TGGGGAAATGGATGTGGATTATTTGGAAAGGGAGGCATTGTGACCTGTGC
TATGTTTACATGTAAAAAGAACATGGAAGGAAAAATCGTACAGCCAGAAA
ATTTGGAATACACCATCGTGATAACACCTCACTCAGGAGAAGAGCACGCT
GTAGGTAATGACACAGGAAAGCATGGCAAGGAAATCAAAATAACACCACA
GAGTTCCACCACAGAAGCAGAACTGACAGGCTATGGCACTGTCACGATGG
AGTGCTCTCCGAGAACGGGCCTCGACTTCAATGAGATGGTGCTGCTGCAG
ATGGAAGACAAAGCTTGGCTGGTGCACAGGCAATGGTTCCTAGACCTGCC
GTTGCCATGGCTACCCGGAGCGGATACACAAGGATCAAATTGGATACAGA
AAGAGACATTGGTCACTTTCAAAAATCCCCACGCCAAGAAACAGGATGTC
GTTGTCTTAGGGTCTCAAGAAGGGGCCATGCACACGGCACTCACAGGGGC
TACAGAAATCCAGATGTCATCAGGAAACTTACTGTTCACGGGACATCTCA
AGTGCAGGCTGAGAATGGACAAACTACAGCTCAAAGGAATGTCATACTCT
ATGTGTACAGGAAAGTTTAAAATCGTGAAGGAAATAGCAGAAACACAACA
TGGAACAATAGTTATCAGAGTACAATATGAAGGGGACGGTTCTCCATGTA
AGATCCCTTTTGAGATAACAGATTTGGAAAAAAGACACGTCTTAGGACGC
CTGATTACAGTTAACCCAATCGTAACAGAAAAAGATAGCCCAGTCAACAT
AGAAGCAGAACCCCCATTCGGAGACAGCTACATCATCGTAGGAGTAGAGC
CGGGACAACTGAAACTCAATTGGTTTAAGAAGGGAAGTTCCATCGGCCAA
ATGTTTGAGACAACAATGAGAGGAGCAAAGAGAATGGCCATTTTAGGTGA
CACAGCCTGGGATTTTGGATCCCTGGGAGGAGTGTTTACATCTATAGGAA
AAGCTCTCCATCAAGTTTTCGGAGCAATCTATGGGGCTGCTTTTAGTGGG
GTCTCATGGACTATGAAAATCCTCATAGGAGTCATCATCACATGGATAGG
AATGAATTCACGTAGCACCTCACTGTCTGTGTCGCTAGTATTGGTGGGAG
TCGTGACACTGTACCTGGGAGCTATGGTGCAGGCT-
>Brazil_S_J_do_Rio_Preto_BID_V3645_2008_GU131882
ATGCGCTGCATAGGAATATCAAATAGAGACTTCGTAGAAGGGGTTTCAGG
AGGAAGCTGGGTTGACATCGTTCTAGAACATGGAAGTTGTGTGACGACGA
TGGCAAAAAACAAACCAACATTGGATTTTGAACTGATAAAAACAGAAGCC
AAACAACCTGCCACTCTAAGGAAGTACTGTATAGAAGCAAAGCTGACCAA
CACAACAACAGAATCGCGTTGCCCAACACAAGGGGAACCCAGTCTAAATG
AAGAGCAGGACAAAAGGTTCATCTGCAAACACTCCATGGTAGACAGAGGA
TGGGGAAATGGATGTGGATTATTTGGAAAGGGAGGCATTGTGACCTGTGC
TATGTTTACATGCAAAAAGAACATGGAAGGAAAAATCGTACAGCCGGAAA
ATTTGGAATACACCATCGTGATAACACCTCACTCAGGAGAAGAGCACGCT
GTAGGTAATGACACAGGAAAGCATGGCAAGGAAATCAAAATAACACCACA
GAGTTCCACCACAGAAGCAGAACTGACAGGCTATGGCACTGTCACGATGG
AGTGCTCCCCGAGAACGGGCCTCGACTTCAATGAGATGGTGCTGCTGCAG
ATGGAAGACAAAGCTTGGCTGGTGCACAGGCAATGGTTCCTAGACCTGCC
GTTGCCATGGCTACCCGGAGCGGATACACAAGGATCAAATTGGATACAGA
AAGAGACATTGGTCACTTTCAAAAATCCCCACGCCAAGAAACAGGATGTC
GTTGTCTTAGGGTCTCAAGAAGGGGCCATGCACACGGCACTCACAGGGGC
TACAGAAATCCAGATGTCATCAGGAAACTTACTGTTCACGGGACATCTCA
AGTGCAGGCTGAGAATGGACAAACTACAGCTCAAAGGAATGTCATACTCT
ATGTGTACAGGAAAGTTTAAAATCGTGAAGGAAATAGCAGAAACACAACA
TGGAACAATAGTTATCAGAGTACAATATGAAGGGGACGGTTCTCCATGCA
AGATCCCTTTTGAGATAACAGATTTGGAAAAAAGACACGTCTTAGGACGC
CTGATTACAGTTAACCCAATCGTAACAGAAAAAGATAGCCCAGTCAACAT
AGAAGCAGAACCCCCATTCGGAGACAGCTACATCATCGTAGGAGTAGAGC
CGGGACAACTGAAACTCAATTGGTTTAAGAAGGGAAGTTCCATCGGCCAA
ATGTTTGAGACAACAATGAGAGGAGCAAAGAGAATGGCCATTTTAGGTGA
CACAGCCTGGGATTTTGGATCCCTGGGAGGAGTGTTTACATCTATAGGAA
AGGCTCTCCATCAAGTTTTCGGAGCAATCTATGGGGCTGCTTTTAGTGGG
GTCTCATGGACTATGAAAATCCTCATAGGAGTCATCATCACATGGATAGG
AATGAATTCACGTAGCACCTCACTGTCTGTGTCGCTAGTATTGGTGGGAG
TCGTGACACTGTACCTGGGAGCTATGGTGCAGGCT-
>Brazil_S_J_do_Rio_Preto_BID-V3481_2008_GQ868549 Dengue virus 2 isolate DENV-2/BR/BID-V3481/2008, complete genome.
ATGCGCTGCATAGGAATATCAAATAGAGACTTCGTAGAAGGGGTTTCAGG
AGGAAGCTGGGTTGACATCGTTCTAGAACATGGAAGTTGTGTGACGACGA
TGGCAAAAAACAAACCAACATTGGATTTTGAACTGATAAAAACAGAAGCC
AAACAACCTGCCACTCTAAGGAAGTACTGTATAGAAGCAAAGCTGACCAA
CACAACAACAGAATCGCGTTGCCCAACACAAGGGGAACCCAGTCTAAATG
AAGAGCAGGACAAAAGGTTCATCTGCAAACACTCCATGGTAGACAGAGGA
TGGGGAAATGGATGTGGATTATTTGGAAAGGGAGGCATTGTGACCTGTGC
TATGTTTACATGCAAAAAGAACATGGAAGGAAAAATCGTACAGCCGGAAA
ATTTGGAATACACCATCGTGATAACACCTCACTCAGGAGAAGAGCACGCT
GTAGGTAATGACACAGGAAAGCATGGCAAGGAAATCAAAATAACACCACA
GAGTTCCACCACAGAAGCAGAACTGACAGGCTATGGCACTGTCACGATGG
AGTGCTCCCCGAGAACGGGCCTCGACTTCAATGAGATGGTGCTGCTGCAG
ATGGAAGACAAAGCTTGGCTGGTGCACAGGCAATGGTTCCTAGACCTGCC
GTTGCCATGGCTACCCGGAGCGGATACACAAGGATCAAATTGGATACAGA
AAGAGACATTGGTCACTTTCAAAAATCCCCACGCCAAGAAACAGGATGTC
GTTGTCTTAGGGTCTCAAGAAGGGGCCATGCACACGGCACTCACAGGGGC
TACAGAAATCCAGATGTCATCAGGAAACTTACTGTTCACGGGACATCTCA
AGTGCAGGCTGAGAATGGACAAACTACAGCTCAAAGGAATGTCATACTCT
ATGTGTACAGGAAAGTTTAAAATCGTGAAGGAAATAGCAGAAACACAACA
TGGAACAATAGTTATCAGAGTACAATATGAAGGGGACGGTTCTCCATGTA
AGATCCCTTTTGAGATAACAGATTTGGAAAAAAGACACGTCTTAGGACGC
CTGATTACAGTTAACCCAATCGTAACAGAAAAAGATAGCCCAGTCAACAT
AGAAGCAGAACCCCCATTCGGAGACAGCTACATCATCGTAGGAGTAGAGC
CGGGACAACTGAAACTCAATTGGTTTAAGAAGGGAAGTTCCATCGGCCAA
ATGTTTGAGACAACAATGAGAGGAGCAAAGAGAATGGCCATTTTAGGTGA
CACAGCCTGGGATTTTGGATCCCTGGGAGGAGTGTTTACATCTATAGGAA
AGGCTCTCCATCAAGTTTTCGGAGCAATCTATGGGGCTGCTTTTAGTGGG
GTCTCATGGACTATGAAAATCCTCATAGGAGTCATCATCACATGGATAGG
AATGAATTCACGTAGCACCTCACTGTCTGTGTCGCTAGTATTGGTGGGAG
TCGTGACACTGTACCTGGGAGCTATGGTGCAGGCT-
>BRAZIL_S_J_do_Rio_Preto_BID-V3495_2008_GU131864 Dengue virus 2 isolate DENV-2/BR/BID-V3495/2008, complete genome.
ATGCGCTGCATAGGAATATCAAATAGAGACTTCGTAGAAGGGGTTTCAGG
AGGAAGCTGGGTTGACATCGTTCTAGAACATGGAAGTTGTGTGACGACGA
TGGCAAAAAACAAACCAACATTGGATTTTGAACTGATAAAAACAGAAGCC
AAACAACCTGCCACTCTAAGGAAGTACTGTATAGAAGCAAAGCTGACCAA
CACAACAACAGAATCGCGTTGCCCAACACAAGGGGAACCCAGTCTAAATG
AAGAGCAGGACAAAAGGTTCATCTGCAAACACTCCATGGTAGACAGAGGA
TGGGGAAATGGATGTGGATTATTTGGAAAGGGAGGCATTGTGACCTGTGC
TATGTTTACATGCAAAAAGAACATGGAAGGAAAAATCGTACAGCCGGAAA
ATTTGGAATACACCATCGTGATAACACCTCACTCAGGAGAAGAGCACGCT
GTAGGTAATGACACAGGAAAGCATGGCAAGGAAATCAAAATAACACCACA
GAGTTCCACCACAGAAGCAGAACTGACAGGCTATGGCACTGTCACGATGG
AGTGCTCCCCGAGAACGGGCCTCGACTTCAATGAGATGGTGCTGCTGCAG
ATGGAAGACAAAGCTTGGCTGGTGCACAGGCAATGGTTCCTAGACCTGCC
GTTGCCATGGCTACCCGGAGCGGATACACAAGGATCAAATTGGATACAGA
AAGAGACATTGGTCACTTTCAAAAATCCCCACGCCAAGAAACAGGATGTC
GTTGTCTTAGGGTCTCAAGAAGGGGCCATGCACACGGCACTCACAGGGGC
TACAGAAATCCAGATGTCATCAGGAAACTTACTGTTCACGGGACATCTCA
AGTGCAGGCTGAGAATGGACAAACTACAGCTCAAAGGAATGTCATACTCT
ATGTGTACAGGAAAGTTCAAAATCGTGAAGGAAATAGCAGAAACACAACA
TGGAACAATAGTTATCAGAGTACAATATGAAGGGGACGGTTCTCCATGTA
AGATCCCTTTTGAGATAACAGATTTGGAAAAAAGACACGTCTTAGGACGC
CTGATTACAGTTAACCCAATCGTAACAGAAAAAGATAGCCCAGTCAACAT
AGAAGCAGAACCCCCATTCGGAGACAGCTACATCATCGTAGGAGTAGAGC
CGGGACAACTGAAACTCAATTGGTTTAAGAAGGGAAGTTCCATCGGCCAA
ATGTTTGAGACAACAATGAGAGGAGCAAAGAGAATGGCCATTTTAGGTGA
CACAGCCTGGGATTTTGGATCCCTGGGAGGAGTGTTTACATCTATAGGAA
AGGCTCTCCATCAAGTTTTCGGAGCAATCTATGGGGCTGCTTTTAGTGGG
GTCTCATGGACTATGAAAATCCTCATAGGAGTCATCATCACATGGATAGG
AATGAATTCACGTAGCACCTCACTGTCTGTGTCGCTAGTATTGGTGGGAG
TCGTGACACTGTACCTGGGAGCTATGGTGCAGGCT-
>Brazil_S_J_do_Rio_PRETO_BID-V3650_2008_GU131884 Dengue virus 2 isolate DENV-2/BR/BID-V3650/2008, complete genome.
ATGCGCTGCATAGGAATATCAAATAGAGACTTCGTAGAAGGGGTTTCAGG
AGGAAGCTGGGTTGACATCGTTCTAGAACATGGAAGTTGTGTGACGACGA
TGGCAAAAAACAAACCAACATTGGATTTTGAACTGATAAAAACAGAAGCC
AAACAACCTGCCACTCTAAGGAAGTACTGTATAGAAGCAAAGCTGACCAA
CACAACAACAGAATCGCGTTGCCCAACACAAGGGGAACCCAGTCTAAATG
AAGAGCAGGACAAAAGGTTCATCTGCAAACACTCCATGGTAGACAGAGGA
TGGGGAAATGGATGTGGATTATTTGGAAAGGGAGGCATTGTGACCTGTGC
TATGTTTACATGCAAAAAGAACATGGAAGGAAAAATCGTACAGCCGGAAA
ATTTGGAATACACCATCGTGATAACACCTCACTCAGGAGAAGAGCACGCT
GTAGGTAATGACACAGGAAAGCATGGCAAGGAAATCAAAATAACACCACA
GAGTTCCACCACAGAAGCAGAACTGACAGGCTATGGCACTGTCACGATGG
AGTGCTCCCCGAGAACGGGCCTCGACTTCAATGAGATGGTGCTGCTGCAG
ATGGAAGACAAAGCTTGGCTGGTGCACAGGCAATGGTTCCTAGACCTGCC
GTTGCCATGGCTACCCGGAGCGGATACACAAGGATCAAATTGGATACAGA
AAGAGACATTGGTCACTTTCAAAAATCCCCACGCCAAGAAACAGGATGTC
GTTGTCTTAGGGTCTCAAGAAGGGGCCATGCACACGGCACTCACAGGGGC
TACAGAAATCCAGATGTCATCAGGAAACTTACTGTTCACGGGACATCTCA
AGTGCAGGCTGAGAATGGACAAACTACAGCTCAAAGGAATGTCATACTCT
ATGTGTACAGGAAAGTTTAAAATCGTGAAGGAAATAGCAGAAACACAACA
TGGAACAATAGTTATCAGAGTACAATATGAAGGGGACGGTTCTCCATGTA
AGATCCCTTTTGAGATAACAGATTTGGAAAAAAGACACGTCTTAGGACGC
CTGATTACAGTTAACCCAATCGTAACAGAAAAAGATAGCCCAGTCAACAT
AGAAGCAGAACCCCCATTCGGAGACAGCTACATCATCGTAGGAGTAGAGC
CGGGACAACTGAAACTCAATTGGTTTAAGAAGGGAAGTTCCATCGGCCAA
ATGTTTGAGACAACAATGAGAGGAGCAAAGAGAATGGCCATTTTAGGTGA
CACAGCCTGGGATTTTGGATCCCTGGGAGGAGTGTTTACATCTATAGGAA
AGGCTCTCCATCAAGTTTTCGGAGCAATCTATGGGGCTGCTTTTAGTGGG
GTCTCATGGACTATGAAAATCCTCATAGGAGTCATCATCACATGGATAGG
AATGAATTCACGTAGCACCTCACTGTCTGTATCGCTAGTATTGGTGGGAG
TCGTGACACTGTACCTGGGAGCTATGGTGCAGGCT-
>Brazil_Santos_ACS380_2010_JX286526 Dengue virus 2 isolate ACS380, complete genome.
ATGCGCTGCATAGGAATATCAAATAGAGACTTCGTAGAAGGGGTTTCAGG
AGGAAGCTGGGTTGACATCGTTTTAGAACATGGAAGTTGTGTGACGACGA
TGGCAAAAAACAAACCAACATTGGATTTTGAACTGATAAAAACAGAAGCC
AAACAACCTGCCACTCTAAGGAAGTACTGTATAGAAGCAAAGCTGACCAA
CACAACAACAGAATCGCGTTGCCCAACACAAGGGGAACCCAGTCTAAATG
AAGAGCAGGACAAAAGGTTCATCTGCAAACACTCCATGGTAGACAGAGGA
TGGGGAAATGGATGTGGATTATTTGGAAAGGGAGGCATTGTGACCTGTGC
TATGTTTACATGCAAAAAGAACATGGAAGGAAAAATCGTACAGCCAGAAA
ATTTGGAATACACCATCGTGATAACACCTCACTCAGGAGAAGAGCACGCT
GTAGGTAATGACACAGGAAAGCATGGAAAGGAAATCAAAATAACACCACA
GAGTTCCACCACAGAAGCAGAACTGACAGGCTATGGCATTGTCACGATGG
AGTGCTCTCCGAGAACGGGCCTCGACTTCAATGAGATGGTGCTGCTGCAG
ATGGAAGACAAAGCTTGGCTGGTGCACAGGCAATGGTTCCTAGACCTGCC
GTTGCCATGGCTACCCGGAGCGGATACACAAGGATCAAATTGGATACAGA
AAGAGACATTGGTCACTTTCAAAAACCCCCACGCCAAGAAACAGGATGTC
GTTGTCTTAGGGTCTCAAGAAGGGGCCATGCACACGGCACTCACAGGGGC
TACAGAAATCCAGATGTCATCAGGAAACTTACTGTTCACGGGACATCTCA
AGTGCAGGCTGAGAATGGACAAACTACAGCTCAAAGGAATGTCATACTCT
ATGTGTACAGGAAAGTTTAAAATCGTGAAGGAAATAGCAGAAACACAACA
TGGAACAATAGTTATCAGAGTACAATATGAAGGGGACGGCTCTCCATGTA
AGATCCCCTTTGAGATAACAGATTTGGAAAAAAGACACGTCTTAGGACGC
CTGATTACAGTTAACCCAATCGTAACAGAAAAAGATAGCCCAGTCAACAT
AGAAGCAGAACCCCCATTCGGAGACAGTTACATCATCGTGGGAGTAGAGC
CGGGACAACTGAAACTCAATTGGTTTAAGAAGGGAAGTTCCATCGGCCAA
ATGTTTGAGACAACAATGAGAGGAGCAAAGAGAATGGCCATTTTAGGTGA
CACAGCCTGGGATTTTGGATCCCTGGGAGGAGTGTTTACATCTATAGGAA
AGGCTCTCCATCAAGTTTTCGGAGCAATCTATGGGGCTGCTTTTAGTGGG
GTCTCATGGACTATGAAAATCCTCATAGGAGTCATCATCACATGGATAGG
AATGAATTCACGTAGCACCTCACTGTCTGTGTCGCTAGTATTGGTGGGAG
TCGTGACACTGTACCTGGGAGCTATGGTGCAGGCT-
>Brazil_Santos_ACS46_2010_JX286516 Dengue virus 2 isolate ACS46, complete genome.
ATGCGCTGCATAGGAATATCAAATAGAGACTTCGTAGAAGGGGTTTCAGG
AGGAAGCTGGGTTGACATCGTTTTAGAACATGGAAGTTGTGTGACGACGA
TGGCAAAAAACAAACCAACATTGGATTTTGAACTGATAAAAACAGAAGCC
AAACAACCTGCCACTCTAAGGAAGTACTGTATAGAAGCAAAGCTGACCAA
CACAACAACAGAATCGCGTTGCCCAACACAAGGGGAACCCAGTCTAAATG
AAGAGCAGGACAAAAGGTTCATCTGCAAACACTCCATGGTAGACAGAGGA
TGGGGAAATGGATGTGGATTATTTGGAAAGGGAGGCATTGTGACCTGTGC
TATGTTTACATGCAAAAAGAACATGGAAGGAAAAATCGTACAGCCAGAAA
ATTTGGAATACACCATCGTGATAACACCTCACTCAGGAGAAGAGCACGCT
GTAGGTAATGACACAGGAAAGCATGGAAAGGAAATCAAAATAACACCACA
GAGTTCCACCACAGAAGCAGAACTGACAGGCTATGGCATTGTCACGATGG
AGTGCTCTCCGAGAACGGGCCTCGACTTCAATGAGATGGTGCTGCTGCAG
ATGGAAGACAAAGCTTGGCTGGTGCACAGGCAATGGTTCCTAGACCTGCC
GTTGCCATGGCTACCCGGAGCGGATACACAAGGATCAAATTGGATACAGA
AAGAGACATTGGTCACTTTCAAAAATCCCCACGCCAAGAAACAGGATGTC
GTTGTCTTAGGGTCTCAAGAAGGGGCCATGCACACGGCACTCACAGGGGC
TACAGAAATCCAGATGTCATCAGGAAACTTACTGTTCACGGGACATCTCA
AGTGCAGGCTGAGAATGGACAAACTACAGCTCAAAGGAATGTCATACTCT
ATGTGTACAGGAAAGTTTAAAATCGTGAAGGAAATAGCAGAAACACAACA
TGGAACAATAGTTATCAGAGTACAATATGAAGGGGACGGCTCTCCATGTA
AGATCCCTTTTGAGATAACAGATTTGGAAAAAAGACACGTCTTAGGACGC
CTGATTACAGTTAACCCAATCGTAACAGAAAAAGATAGCCCAGTCAACAT
AGAAGCAGAACCCCCATTCGGAGACAGTTACATCATCGTAGGAGTAGAGC
CGGGACAACTGAAACTCAATTGGTTTAAGAAGGGAAGTTCCATCGGCCAA
ATGTTTGAGACAACAATGAGAGGAGCAAAGAGAATGGCCATTTTAGGTGA
CACAGCCTGGGATTTTGGATCCCTGGGAGGAGTGTTTACATCTATAGGAA
AGGCTCTCCATCAAGTTTTCGGAGCAATCTATGGGGCTGCTTTTAGTGGG
GTCTCATGGACTATGAAAATCCTCATAGGAGTCATCATCACATGGATAGG
AATGAATTCACGTAGCACCTCACTGTCTGTGTCGCTAGTATTGGTGGGAG
TCGTGACACTGTACCTGGGAGCTATGGTGCAGGCT-
>Brazil_Santos_ACS538_2010_JX286518 Dengue virus 2 isolate ACS538, complete genome.
ATGCGCTGCATAGGAATATCAAATAGAGACTTCGTAGAAGGGGTTTCAGG
AGGAAGCTGGGTTGACATCGTTTTAGAACATGGAAGTTGTGTGACGACGA
TGGCAAAAAACAAACCAACATTGGATTTTGAACTGATAAAAACAGAAGCC
AAACAACCTGCCACTCTAAGGAAGTACTGTATAGAAGCAAAGCTGACCAA
CACAACAACAGAATCGCGTTGCCCAACACAAGGGGAACCCAGTCTAAATG
AAGAGCAGGACAAAAGGTTCATCTGCAAACACTCCATGGTAGACAGAGGA
TGGGGAAATGGATGTGGATTATTTGGAAAGGGAGGCATTGTGACCTGTGC
TATGTTTACATGCAAAAAGAACATGGAAGGAAAAATCGTACAGCCAGAAA
ATTTGGAATACACCATCGTGATAACACCTCACTCAGGAGAAGAGCACGCT
GTAGGTAATGACACAGGAAAGCATGGAAAGGAAATCAAAATAACACCACA
GAGTTCCACCACAGAAGCAGAACTGACAGGCTATGGCACTGTCACGATGG
AGTGCTCTCCGAGAACGGGCCTCGACTTCAATGAGATGGTGCTGCTGCAG
ATGGAAGACAAAGCTTGGCTGGTGCACAGGCAATGGTTCCTAGACCTGCC
GTTGCCATGGCTACCCGGAGCGGATACACAAGGATCAAATTGGATACAGA
AAGAGACATTGGTCACTTTCAAAAATCCCCACGCCAAGAAACAGGATGTC
GTTGTCTTAGGGTCTCAAGAAGGGGCCATGCACACGGCACTCACAGGGGC
TACAGAAATCCAGATGTCATCAGGAAACTTACTGTTCACGGGACATCTCA
AGTGCAGGCTGAGAATGGACAAACTACAGCTCAAAGGAATGTCATACTCT
ATGTGTACAGGAAAGTTTAAAATCGTGAAGGAAATAGCAGAAACACAACA
TGGAACAATAGTTATCAGAGTACAATATGAAGGGGACGGTTCTCCATGTA
AGATCCCTTTTGAGATAACAGATTTGGAAAAAAGACACGTCTTAGGACGC
CTGATTACAGTTAACCCAATCGTAACAGAAAAAGATAGCCCAGTCAACAT
AGAAGCAGAACCCCCATTCGGAGACAGTTACATCATCGTAGGAGTAGAGC
CGGGACAACTGAAACTCAATTGGTTTAAGAAGGGAAGTTCCATCGGCCAA
ATGTTTGAGACAACAATGAGAGGAGCAAAGAGAATGGCCATTTTAGGTGA
CACAGCCTGGGATTTTGGATCCCTGGGAGGAGTGTTTACATCTATAGGAA
AGGCTCTCCATCAAGTTTTCGGAGCAATTTATGGGGCTGCTTTTAGTGGG
GTCTCATGGACTATGAAAATCCTCATAGGAGTCATCATCACATGGATAGG
AATGAATTCACGTAGCACCTCACTGTCTGTGTCGCTAGTATTGGTGGGAG
TCGTGACACTGTACCTGGGAGCTATGGTGCAGGCT-
>Brazil_Santos_ACS542_2010_JX286519 Dengue virus 2 isolate ACS542, complete genome.
ATGCGCTGCATAGGAATATCAAATAGAGACTTCGTAGAAGGGGTTTCAGG
AGGAAGCTGGGTTGACATCGTTTTAGAACATGGAAGTTGTGTGACGACGA
TGGCAAAAAACAAACCAACATTGGATTTTGAACTGATAAAAACAGAAGCC
AAACAACCTGCCACTCTAAGGAAGTACTGTATAGAAGCAAAGCTGACCAA
CACAACAACAGAATCGCGTTGCCCAACACAAGGGGAACCCAGTCTAAATG
AAGAGCAGGACAAAAGGTTCATCTGCAAACACTCCATGGTAGACAGAGGA
TGGGGAAATGGATGTGGATTATTTGGAAAGGGAGGCATTGTGACCTGTGC
TATGTTTACATGCAAAAAGAACATGGAAGGAAAAATCGTACAGCCAGAAA
ATTTAGAATACACCATCGTGATAACACCTCACTCAGGAGAAGAGCACGCT
GTAGGTAATGACACAGGAAAGCATGGAAAGGAAATCAAAATAACACCACA
GAGTTCCACCACAGAAGCAGAACTGACAGGCTATGGCACTGTCACGATGG
AGTGCTCTCCGAGAACGGGCCTCGACTTCAATGAGATGGTGCTGCTGCAG
ATGGAAGACAAAGCTTGGCTGGTGCACAGGCAATGGTTCCTAGACCTGCC
GTTGCCATGGCTACCCGGAGCGGATACACAAGGATCAAATTGGATACAGA
AAGAGACATTGGTCACTTTCAAAAATCCCCACGCCAAGAAACAGGATGTC
GTTGTCTTAGGGTCTCAAGAAGGGGCCATGCACACGGCACTCACAGGGGC
TACAGAAATCCAGATGTCATCAGGAAACTTACTGTTCACGGGACATCTCA
AGTGCAGGCTGAGAATGGACAAACTACAGCTCAAAGGAATGTCATACTCT
ATGTGTACAGGAAAGTTTAAAATCGTGAAGGAAATAGCAGAAACACAACA
TGGAACAATAGTTATCAGAGTACAATATGAAGGGGACGGTTCTCCATGTA
AGATCCCTTTTGAGATAACAGATTTGGAAAAAAGACACGTCTTAGGACGC
CTGATTACAGTTAACCCAATCGTAACAGAAAAAGATAGCCCAGTCAACAT
AGAAGCAGAACCCCCATTCGGAGACAGTTACATCATCGTAGGAGTAGAGC
CGGGACAACTGAAACTCAATTGGTTTAAGAAGGGAAGTTCCATCGGCCAA
ATGTTTGAGACAACAATGAGAGGAGCAAAGAGAATGGCCATTTTAGGTGA
CACAGCCTGGGATTTTGGATCCCTGGGAGGAGTGTTTACATCTATAGGAA
AGGCTCTCCATCAAGTTTTCGGAGCAATTTATGGGGCTGCTTTTAGTGGG
GTCTCATGGACTATGAAAATCCTCATAGGAGTCATCATCACATGGATAGG
AATGAATTCACGTAGCACCTCACTGTCTGTGTCGCTAGTATTGGTGGGAG
TCGTGACACTGTACCTGGGAGCTATGGTGCAGGCT-
>Brazil_Santos_ACS721_2010_JX286521 Dengue virus 2 isolate ACS721, complete genome.
ATGCGCTGCATAGGAATATCAAATAGAGACTTCGTAGAAGGGGTTTCAGG
AGGAAGCTGGGTTGACATCGTTTTAGAACATGGAAGTTGTGTGACGACGA
TGGCAAAAAACAAACCAACATTGGATTTTGAACTGATAAAAACAGAAGCC
AAACAACCTGCCACTCTAAGGAAGTACTGTATAGAAGCAAAGCTGACCAA
CACAACAACAGAATCGCGTTGCCCAACACAAGGGGAACCCAGTCTAAATG
AAGAGCAGGACAAAAGGTTCATCTGCAAACACTCCATGGTGGACAGAGGA
TGGGGAAATGGATGTGGATTATTTGGAAAGGGAGGCATTGTGACCTGTGC
TATGTTTACATGCAAAAAGAACATGGAAGGAAAAATCGTACAGCCAGAAA
ATTTGGAATACACCATCGTGATAACACCTCACTCAGGAGAAGAGCACGCT
GTAGGTAATGACACAGGAAAGCATGGAAAGGAAATCAAAATAACACCACA
GAGTTCCACCACAGAAGCAGAACTGACAGGCTATGGCACTGTCACGATGG
AGTGCTCTCCGAGAACGGGCCTCGACTTCAATGAGATGGTGCTGCTGCAG
ATGGAAGACAAAGCTTGGCTGGTGCACAGGCAATGGTTCCTAGACCTGCC
GTTGCCATGGCTACCCGGAGCGGATACACAAGGATCAAATTGGATACAGA
AAGAGACATTGGTCACTTTCAAAAATCCCCACGCCAAGAAACAGGATGTC
GTTGTCTTAGGGTCTCAAGAAGGGGCCATGCACACGGCACTCACAGGGGC
TACAGAAATCCAGATGTCATCAGGAAACTTACTGTTCACGGGACATCTCA
AGTGCAGGCTGAGAATGGACAAACTACAGCTCAAAGGAATGTCATACTCT
ATGTGTACAGGAAAGTTTAAAATCGTGAAGGAAATAGCAGAAACACAACA
TGGAACAATAGTTATCAGAGTACAATATGAAGGGGACGGTTCTCCATGTA
AGATCCCTTTTGAGATAACAGATTTGGAAAAAAGACACGTCTTAGGACGC
CTGATTACAGTTAACCCAATCGTAACAGAAAAAGATAGCCCAGTCAACAT
AGAAGCAGAACCCCCATTCGGAGACAGTTACATCATCGTAGGAGTAGAGC
CGGGACAACTGAAACTCAATTGGTTTAAGAAGGGAAGTTCCATCGGCCAA
ATGTTTGAGACAACAATGAGAGGAGCAAAGAGAATGGCCATTTTAGGTGA
CACAGCCTGGGATTTTGGATCCCTGGGAGGAGTGTTTACATCTATAGGAA
AGGCTCTCCATCAAGTTTTCGGAGCAATCTATGGGGCTGCTTTTAGTGGG
GTCTCATGGACTATGAAAATCCTCATAGGAGTCATCATCACATGGATAGG
AATGAATTCACGTAGCACCTCACTGTCTGTGTCGCTAGTATTGGTGGGAG
TCGTGACACTGTACCTGGGAGCTATGGTGCAGGCT-
>Brazil_Santos_DGV106_2010_JX286524 Dengue virus 2 isolate DGV106, complete genome.
ATGCGCTGCATAGGAATATCAAATAGAGACTTCGTAGAAGGGGTTTCAGG
AGGAAGCTGGGTTGACATCGTTTTAGAACATGGAAGTTGTGTGACGACGA
TGGCAAAAAACAAACCAACATTGGATTTTGAACTGATAAAAACAGAAGCT
AAACAACCTGCCACTCTAAGGAAGTACTGTATAGAAGCAAAGCTGACCAA
CACAACAACAGAATCGCGTTGCCCAACACAAGGGGAACCCAGTCTAAATG
AAGAGCAGGACAAAAGGTTCATCTGCAAACACTCCATGGTAGACAGAGGA
TGGGGAAATGGATGTGGATTATTTGGAAAGGGAGGCATTGTGACCTGTGC
TATGTTTACATGCAAAAAGAACATGGAAGGAAAAATCGTACAGCCAGAAA
ATTTGGAATACACCATCGTGATAACACCTCACTCAGGAGAAGAGCACGCT
GTAGGTAATGACACAGGAAAGCATGGAAAGGAAATCAAAATAACACCACA
GAGTTCCACCACAGAAGCAGAACTGACAGGCTATGGCACTGTCACGATGG
AGTGCTCTCCGAGAACGGGCCTCGACTTCAATGAGATGGTGCTGCTGCAG
ATGGAAGACAAAGCTTGGCTGGTGCACAGGCAATGGTTCCTAGACCTGCC
GTTGCCATGGCTACCCGGAGCGGATACACAAGGATCAAATTGGATACAGA
AAGAGACATTGGTCACTTTCAAAAATCCCCACGCCAAGAAACAGGATGTC
GTTGTCTTAGGGTCTCAAGAAGGGGCCATGCACACGGCACTCACAGGGGC
TACAGAAATCCAGATGTCATCAGGAAACTTACTGTTCACGGGACATCTCA
AGTGCAGGCTGAGAATGGACAAACTACAGCTCAAAGGAATGTCATACTCT
ATGTGTACAGGAAAGTTTAAAATCGTGAAGGAAATAGCAGAAACACAACA
TGGAACAATAGTTATCAGAGTACAATATGAAGGGGACGGTTCTCCATGTA
AGATCCCTTTTGAGATAACAGATTTGGAAAAAAGACACGTCTTAGGACGC
CTGATTACAGTTAACCCAATCGTAACAGAAAAAGATAGCCCAGTCAACAT
AGAAGCAGAACCCCCATTCGGAGACAGTTACATCATCGTAGGAGTAGAGC
CGGGACAACTGAAACTCAATTGGTTTAAGAAGGGAAGTTCCATCGGCCAA
ATGTTTGAGACAACAATGAGAGGAGCAAAGAGAATGGCCATTTTAGGTGA
CACAGCCTGGGATTTTGGATCCCTGGGAGGAGTGTTTACATCTATAGGAA
AGGCTCTCCATCAAGTTTTCGGAGCAATTTATGGGGCTGCTTTTAGTGGG
GTCTCATGGACTATGAAAATCCTCATAGGAGTCATCATCACATGGATAGG
AATGAATTCACGTAGCACCTCACTGTCTGTGTCGCTAGTATTGGTGGGAG
TCGTGACACTGTACCTGGGAGCTATGGTGCAGGCT-
>Brazil_Santos_DGV34_2010_JX286522 Dengue virus 2 isolate DGV34, complete genome.
ATGCGCTGCATAGGAATATCAAATAGAGACTTCGTAGAAGGGGTTTCAGG
AGGAAGCTGGGTTGACATCGTTTTAGAACATGGAAGTTGTGTGACGACGA
TGGCAAAAAACAAACCAACATTGGATTTTGAACTGATAAAAACAGAAGCC
AAACAACCTGCCACTCTAAGGAAGTACTGTATAGAAGCAAAGCTGACCAA
CACAACAACAGAATCGCGTTGCCCAACACAAGGGGAACCCAGTCTAAATG
AAGAGCAGGACAAAAGGTTCATCTGCAAACACTCCATGGTAGACAGAGGA
TGGGGAAATGGATGTGGATTATTTGGAAAGGGAGGCATTGTGACCTGTGC
TATGTTTACATGCAAAAAGAACATGGAAGGAAAAATCGTACAGCCAGAAA
ATTTGGAATACACCATCGTGATAACACCTCACTCAGGAGAAGAGCACGCT
GTAGGTAATGACACAGGAAAGCATGGAAAGGAAATCAAAATAACACCACA
GAGTTCCACCACAGAAGCAGAACTGACAGGCTATGGCACTGTCACGATGG
AGTGCTCTCCGAGAACGGGCCTCGACTTCAATGAGATGGTGCTGCTGCAG
ATGGAAGACAAAGCTTGGCTGGTGCACAGGCAATGGTTCCTAGACCTGCC
GTTGCCATGGCTACCCGGAGCGGATACACAAGGATCAAATTGGATACAGA
AAGAGACATTGGTCACTTTCAAAAATCCCCACGCCAAGAAACAGGATGTC
GTTGTCTTAGGGTCTCAAGAAGGGGCCATGCACACGGCACTCACAGGGGC
TACAGAAATCCAGATGTCATCAGGAAACTTACTGTTCACGGGACATCTCA
AGTGCAGGCTGAGAATGGACAAACTACAGCTCAAAGGAATGTCATACTCT
ATGTGTACAGGAAAGTTTAAAATCGTGAAGGAAATAGCAGAAACACAACA
TGGAACAATAGTTATCAGAGTACAATATGAAGGGGACGGTTCTCCATGTA
AGATCCCTTTTGAGATAACAGATTTGGAAAAAAGACACGTCTTAGGACGC
CTGATTACAGTTAACCCAATCGTAACAGAAAAAGATAGCCCAGTCAACAT
AGAAGCAGAACCCCCATTCGGAGACAGTTACATCATCGTAGGAGTAGAGC
CGGGACAACTGAAACTCAATTGGTTTAAGAAGGGAAGTTCCATCGGCCAA
ATGTTTGAGACAACAATGAGAGGAGCAAAGAGAATGGCCATTTTAGGTGA
CACAGCCTGGGATTTTGGATCCCTGGGAGGAGTGTTTACATCTATAGGAA
AGGCTCTCCATCAAGTTTTCGGAGCAATCTATGGGGCTGCTTTTAGTGGG
GTCTCATGGACTATGAAAATCCTCATAGGAGTCATCATCACATGGATAGG
AATGAATTCACGTAGCACCTCACTGTCTGTGTCGCTAGTATTGGTGGGAG
TCGTGACACTGTACCTGGGAGCTATGGTGCAGGCT-
>Brazil_Santos_DGV37_2010_JX286520 Dengue virus 2 isolate DGV37, complete genome.
ATGCGCTGCATAGGAATATCAAATAGAGACTTCGTAGAAGGGGTTTCAGG
AGGAAGCTGGGTTGACATCGTTTTAGAACATGGAAGTTGTGTGACGACGA
TGGCAAAAAACAAACCAACATTGGATTTTGAACTGATAAAAACAGAAGCC
AAACAACCTGCCACTCTAAGGAAGTACTGTATAGAAGCAAAGCTGACCAA
CACAACAACAGAATCGCGTTGCCCAACACAAGGGGAACCCAGTCTAAATG
AAGAGCAGGACAAAAGGTTCATCTGCAAACACTCCATGGTAGACAGAGGA
TGGGGAAATGGATGTGGATTATTTGGAAAGGGAGGCATTGTGACCTGTGC
TATGTTTACATGCAAAAAGAACATGGAAGGAAAAATCGTACAGCCAGAAA
ATTTGGAATACACCATCGTGATAACACCTCACTCAGGAGAAGAGCACGCT
GTAGGTAATGACACAGGAAAGCATGGAAAGGAAATCAAAATAACACCACA
GAGTTCCACCACAGAAGCAGAACTGACAGGCTATGGCATTGTCACGATGG
AGTGCTCTCCGAGAACGGGCCTCGACTTCAATGAGATGGTGCTGCTGCAG
ATGGAAGACAAAGCTTGGCTGGTGCACAGGCAATGGTTCCTAGACCTGCC
GTTGCCATGGCTACCCGGAGCGGATACACAAGGATCAAATTGGATACAGA
AAGAGACATTGGTCACTTTCAAAAACCCCCACGCCAAGAAACAGGATGTC
GTTGTCTTAGGGTCTCAAGAAGGGGCCATGCACACGGCACTCACAGGGGC
TACAGAAATCCAGATGTCATCAGGAAACTTACTGTTCACGGGACATCTCA
AGTGCAGGCTGAGAATGGACAAACTACAGCTCAAAGGAATGTCATACTCT
ATGTGTACTGGAAAGTTTAAAATCGTGAAGGAAATAGCAGAAACACAACA
TGGAACAATAGTTATCAGAGTACAATATGAAGGGGACGGCTCTCCATGTA
AGATCCCCTTTGAGATAACAGATTTGGAAAAAAGACACGTCTTAGGACGC
CTGATTACAGTTAACCCAATCGTAACAGAAAAAGATAGCCCAGTCAACAT
AGAAGCAGAACCCCCATTCGGAGACAGTTACATCATCGTGGGAGTAGAGC
CGGGACAACTGAAACTCAATTGGTTTAAGAAGGGAAGTTCCATCGGCCAA
ATGTTTGAGACAACAATGAGAGGAGCAAAGAGAATGGCCATTTTAGGTGA
CACAGCCTGGGATTTTGGATCCCTGGGAGGAGTGTTTACATCTATAGGAA
AGGCTCTCCATCAAGTTTTCGGAGCAATCTATGGGGCTGCTTTTAGTGGG
GTCTCATGGACTATGAAAATCCTCATAGGAGTCATCATCACATGGATAGG
AATGAATTCACGTAGCACCTCACTGTCTGTGTCGCTAGTATTGGTGGGAG
TCGTGACACTGTACCTGGGAGCCATGGTGCAGGCT-
>Brazil_Santos_DGV69_2010_JX286525 Dengue virus 2 isolate DGV69, complete genome.
ATGCGCTGCATAGGAATATCAAATAGAGACTTCGTAGAAGGGGTTTCAGG
AGGAAGCTGGGTTGACATCGTTTTAGAACATGGAAGTTGTGTGACGACGA
TGGCAAAAAACAAACCAACATTGGATTTTGAACTGATAAAAACAGAAGCC
AAACAACCTGCCACTCTAAGGAAGTACTGTATAGAAGCAAAGCTGACCAA
CACAACAACAGAATCGCGTTGCCCAACACAAGGGGAACCCAGTCTAAATG
AAGAGCAGGACAAAAGGTTCATCTGCAAACACTCCATGGTAGACAGAGGA
TGGGGAAATGGATGTGGATTATTTGGAAAGGGAGGCATTGTGACCTGTGC
TATGTTTACATGCAAAAAGAACATGGAAGGAAAAATCGTACAGCCAGAAA
ATTTGGAATACACCATCGTGATAACACCTCACTCAGGAGAAGAGCACGCT
GTAGGTAATGACACAGGAAAGCATGGAAAGGAAATCAAAATAACACCACA
GAGTTCCACCACAGAAGCAGAACTGACAGGCTATGGCACTGTCACGATGG
AGTGCTCTCCGAGAACGGGCCTCGACTTCAATGAGATGGTGCTGCTGCAG
ATGGAAGACAAAGCTTGGCTGGTGCATAGGCAATGGTTCCTAGACCTGCC
GTTGCCATGGCTACCCGGAGCGGATACACAAGGATCAAATTGGATACAGA
AAGAGACATTGGTCACTTTCAAAAATCCCCACGCCAAGAAACAGGATGTC
GTTGTCTTAGGGTCTCAAGAAGGGGCCATGCACACGGCACTCACAGGGGC
TACAGAAATCCAGATGTCATCAGGAAACTTACTGTTCACGGGACATCTCA
AGTGCAGGCTGAGAATGGACAAACTACAGCTCAAAGGAATGTCATACTCT
ATGTGTACAGGAAAGTTTAAAATCGTGAAGGAAATAGCAGAAACACAACA
TGGAACAATAGTTATCAGAGTACAATATGAAGGGGACGGTTCTCCATGTA
AGATCCCTTTTGAGATAACAGATTTGGAAAAAAGACACGTCTTAGGACGC
CTGATTACAGTTAACCCAATCGTAACAGAAAAAGATAGCCCAGTCAACAT
AGAAGCAGAACCCCCATTCGGAGACAGTTACATCATCGTAGGAGTAGAGC
CGGGACAACTGAAACTCAATTGGTTTAAGAAGGGAAGTTCCATCGGCCAA
ATGTTTGAGACAACAATGAGAGGAGCAAAGAGAATGGCCATTTTAGGTGA
CACAGCCTGGGATTTTGGATCCCTGGGAGGAGTGTTTACATCTATAGGAA
AGGCTCTCCATCAAGTTTTCGGAGCAATTTATGGGGCTGCTTTTAGTGGG
GTCTCATGGACTATGAAAATCCTCATAGGAGTCATCATCACATGGATAGG
AATGAATTCACGTAGCACCTCACTGTCTGTGTCGCTAGTATTGGTGGGAG
TCGTGACACTGTACCTGGGAGCTATGGTGCAGGCT-
>Brazil_Tocantins_2016_AY642588
ATGCGTTGCATAGGAATATCAAATAGAGACTTCGTAGAAGGGGTTTCAGG
AGGAAGCTGGGTTGACATAGTCTTAGAACATGGAAGTTGTGTGACGACGA
TGGCAAAAAATAAACCAACATTGGATTTTGAACTGATAAAAACAGAAGCC
AAACAACCTGCCACTCTAAGGAAGTACTGTATAGAAGCAAAGCTGACCAA
TACAACAACAGAATCTCGTTGCCCAACACAAGGGGAACCCAGTCTAAATG
AAGAGCAGGACAAAAGGTTCATCTGCAAACACTCCATGGTAGACAGAGGA
TGGGGAAATGGATGTGGATTATTTGGAAAAGGAGGCATTGTGACCTGTGC
TATGTTCACATGCAAAAAGAACATGAAAGGAAAAGTCGTGCAACCAGAAA
ACTTTGAATACACCATCGTGATAACACCTCACTCAGGAGAAGAGCACGCT
GTCGGTAATGACACAGGAAAACATGGCAAGGAAATCAAAATAACACCACA
GAGTTCCATCACAGAAGCAGAACTGACAGGCTATGGCACTGTCACGATGG
AGTGCTCTCCGAGAACGGGCCTCGACTTCAATGAAATGGTGTTGCTGCAG
ATGGAAGAGAAAGCTTGGCTGGTGCACAGGCAATGGTTCCTAGACCTGCC
ATTACCATGGCTACCCGGAGCGGACACACAAGGATCAAATTGGATACAGA
AAGAGACATTGGTCACTTTCAAAAATCCCCACGCGAAGAAACAGGATGTT
GTTGTTTTGGGATCCCAAGAAGGGGCCATGCACACAGCACTCACAGGGGC
CACAGAAATCCAGATGTCATCAGGAAACTTACTGTTCACAGGACATCTCA
AGTGCAGGCTGAGAATGGACAAACTACAGCTCAAAGGAATGTCATACTCT
ATGTGCACAGGAAAGTTTAAAATTGTGAAGGAAATAGCAGAAACACAACA
TGGAACAATAGTTATCAGAGTACAATATGAAGGGGACGGTTCTCCATGTA
AGATCCCTTTTGAGATAATGGATTTGGAAAAAAGACACGTCTTAGGTCGC
CTGATCACAGTTAACCCAATCGTAACAGAAAAAGATAGCCCAGTCAACAT
AGAAGCAGAACCTCCATTCGGAGACAGCTACATCATCATAGGAGTAGAGC
CGGGACAATTGAAACTCAATTGGTTTAAGAAGGGAAGTTCCATCGGCCAA
ATGTTTGAGACAACGATGAGAGGAGCAAAGAGAATGGCCATTTTAGGTGA
CACAGCCTGGGATTTTGGATCCCTGGGAGGAGTGTTTACATCTATAGGAA
AGGCTCTCCACCAAGTTTTCGGAGCAATCTATGGGGCTGCTTTTAGTGGG
GTCTCATGGACTATGAAAATCCTCATAGGAGTCATCATCACATGGATAGG
AATGAATTCACGTAGCACCTCACTGTCTGTGTCGCTAGTATTGGTGGGAG
TCGTGACACTGTACCTGGGAGCTATGGTGCAGGCT-
>Brrazil_Rio_de_Janeiro_T2_2008_GQ368175 Dengue virus 2 isolate 2008/BR/T2 polyprotein gene, partial cds.
ATGCGCTGCATAGGAATATCAAATAGAGACTTCGTAGAAGGGGTTTCAGG
AGGAAGCTGGGTTGACATCGTTTTAGAACATGGAAGTTGTGTGACGACGA
TGGCAAAAAACAAACCAACATTGGATTTTGAACTGATAAAAACAGAAGCC
AAACAACCTGCCACTCTAAGGAAGTACTGTATAGAAGCAAAGCTGACCAA
CACAACAACAGAATCGCGTTGCCCAACACAAGGGGAACCCAGTCTAAATG
AAGAGCAGGACAAAAGGTTCATCTGCAAACACTCCATGGTAGACAGAGGA
TGGGGAAATGGATGTGGATTATTTGGAAAGGGAGGCATTGTGACCTGTGC
TATGTTTACATGCAAAAAGAACATGAAAGGAAAAATCGTACAGCCAGAAA
ATTTGGAATACACCATCGTGATAACACCTCACTCAGGAGAAGAGCACGCT
GTAGGTAATGACACAGGAAAGCATGGAAAGGAAATCAAAATAACACCACA
GAGTTCCACCACAGAAGCAGAACTGACAGGCTATGGCACTGTCACGATGG
AGTGCTCTCCGAGAACGGGCCTCGACTTCAATGAGATGGTGCTGCTGCAG
ATGGAAGACAAAGCTTGGCTGGTGCACAGGCAATGGTTCCTAGACCTGCC
GTTGCCATGGCTACCCGGAGCGGATACACAAGGATCAAATTGGATACAGA
AAGAGACATTGGTCACTTTCAAAAATCCCCACGCCAAGAAACAGGATGTC
GTTGTCTTAGGGTCTCAAGAAGGGGCCATGCACACGGCACTCACAGGGGC
TACAGAAATCCAGATGTCATCAGGAAACTTACTGTTCACGGGACATCTCA
AGTGCAGGCTGAGAATGGACAAACTACAGCTCAAAGGAATGTCATACTCT
ATGTGTACAGGAAAGTTTAAAATCGTGAAGGAAATAGCAGAAACACAACA
TGGAACAATAGTTATCAGAGTACAATATGAAGGGGACGGTTCTCCATGTA
AGATCCCTTTTGAGATAACAGATTTGGAAAAAAGACACGTCTTAGGACGC
CTGATTACAGTTAACCCAATCGTAACAGAAAAAGATAGCCCAGTCAACAT
AGAAGCAGAACCCCCATTCGGAGACAGTTACATCATCGTAGGAGTAGAGC
CGGGACAACTGAAACTCAATTGGTTTAAGAAGGGAAGTTCCATCGGCCAA
ATGTTTGAGACAACAATGAGAGGAGCAAAGAGAATGGCCATTTTAGGTGA
CACAGCCTGGGATTTTGGATCCCTGGGAGGAGTGTTTACATCTATAGGAA
AGGCTCTCCATCAAGTTTTCGGAGCAATCTATGGGGCTGCTTTTAGTGGG
GTCTCATGGACTATGAAAATCCTCATAGGAGTCATCATCACATGGATAGG
AATGAATTCACGTAGCACCTCACTGTCTGTGTCGCTAGTATTGGTGGGAG
TCGTGACACTGTACCTGGGAGCTATGGTGCAGGCT-
>Brunei_DS09_280106_2006_EU179859 Dengue virus type 2 isolate DS09-280106, complete genome.
ATGCGTTGTATAGGAATATCAAATAGAGACTTTGTGGAAGGGGTATCAGG
AGGAAGCTGGGTTGACATAGTCTTGGAACATGGAAGCTGTGTGACGACGA
TGGCAAAAAATAAACCAACATTGGATTTTGAACTGATAAAAACAGAAGCC
AAACACCCCGCCACTCTAAGGAAGTATTGTATAGAGGCAAAGCTGACCAA
CACAACAACAGCATCTCGCTGCCCAACACAAGGAGAACCTAGCCTAAATG
AAGAACAGGACAAAAGATTTGTCTGCAAACACTCCATGGTAGACAGAGGA
TGGGGAAATGGATGCGGATTATTTGGAAAGGGAGGTATCGTGACCTGTGC
AATGTTCACATGCAAAAAGAACATGGAAGGAAAAATCGTGCAACCAGAAA
ACTTGGAGTACACCATTGTGATAACACCTCACTCAGGGGAAGAGAATGCA
GTCGGAAATGACACAGGAAAACACGGCAAGGAAATTAAAGTAACACCACA
GAGTTCCATCACAGAAGCAGAACTAACAGGCTATGGCACTGTTACGATGG
AATGCTCTCCGAGAACGGGCCTCGACTTCAATGAGATGGTGTTGCTGCAA
ATGGAAAACAAGGCTTGGCTGGTGCACAGGCAATGGTTCTTAGACCTGCC
ATTACCATGGCTGCCCGGAGCAGACACACAAGGATCAAATTGGATACAGA
AGAAGACATTGGTCACTTTCAAAAATCCCCATGCAAAGAAACAGGATGTT
GTCGTTTTAGGATCCCAAGAAGGGGCCATGCACACAGCACTCACAGGGGC
CACGGAAATCCAGATGTCATCAGGAAACTTACTGTTCACAGGACATCTTA
AGTGCAGGCTGAGAATGGACAAACTACAGCTCAAAGGAATGTCATATTCC
ATGTGCACAGGAAAGTTTAAAGTTGTGAAGGAAATAGCAGAAACACAACA
TGGAACAATAGTTATCAGAGTACAATATGAAGGGGACGGTTCTCCGTGCA
AGATCCCTTTTGAAATAATGGATTTGGAAAAAAGACATGTCTTAGGTCGC
TTGATTACAGTCAACCCAATTGTCACAGAAAAAGACAGCCCAGTTAACAT
AGAAGCAGAACCTCCATTCGGGGACAGCTACATCATTATAGGAGTAGAAC
CAGGACAACTGAAGCTCAGCTGGTTTAAGAAAGGAAGTTCTATTGGCCAA
ATGTTTGAGACAACAATGAGAGGAGCGAAGAGAATGGCCATTTTAGGTGA
CACAGTTTGGGATTTTGGATCCTTGGGAGGGGTGTTCACATCCATAGGAA
AGGCCCTCCACCAAGTCTTTGGAGCAATCTATGGGGCTGCCTTCAGTGGG
GTTTCATGGACCATGAAAATCCTCATAGGAGTCGTCATCACATGGATAGG
AATGAATTCACGCAGCACCTCACTGTCTGTGTCACTAGTGTTAGTGGGGG
TCGTGACATTGTATTTGGGAGTTATGGTGCAGGCC-
>Brunei_DS31_291005_2005_EU179857 Dengue virus type 2 isolate DS31-291005, complete genome.
ATGCGTTGTATAGGAATATCAAATAGAGACTTTGTGGAAGGGGTTTCAGG
AGGAAGCTGGGTTGACATAGTCTTGGAACATGGAAGCTGTGTGACGACGA
TGGCGAAAAACAAACCAACATTGGATTTTGAACTGATAAAGACAGAAGCC
AAACATCCCGCCACTCTAAGGAAGTATTGTATAGAGGCAAAGCTGACCAA
CACAACAACAGCATCTCGCTGCCCAACACAAGGAGAACCTAGCCTAAATG
AAGAACAGGACAAAAGATTTGTCTGCAAACACTCCATGGTAGACAGAGGA
TGGGGAAATGGATGCGGATTATTTGGAAAGGGAGGTATCGTGACCTGTGC
AATGTTCACATGCAAAAAGAACATGGAGGGAAAAATCGTGCAACCAGAAA
ACTTGGAGTACACCATTGTGATAACACCTCACTCAGGGGAAGAGAATGCA
GTCGGAAATGACACAGGAAAACACGGCAAGGAAATTAAAGTAACACCACA
GAGTTCCATCACAGATGCAGAACTAACAGGCTATGGCACTGTCACGATGG
AATGCTCTCCGAGAACGGGACTCGACTTCAATGAGATGGTGTTGCTGCAA
ATGGAAAACAAGGCTTGGCTGGTGCACAGGCAATGGTTCTTAGACCTGCC
ATTACCATGGCTGCCCGGAGCAGACACACAAGGATCAAATTGGATACAGA
AGGAGACATTGGTCACTTTCAAAAATCCCCATGCAAAGAAACAGGATGTT
GTTGTTTTAGGATCCCAAGAAGGGGCTATGCACACAGCACTCACAGGGGC
CACGGAAATCCAGATGTCATCAGGAAACTTACTGTTCACAGGACATCTTA
AATGCAGGCTGAGAATGGACAAACTACAGCTCAAAGGAATGTCATATTCC
ATGTGTACAGGAAAGTTCAAAGTTGTGAAGGAAATAGCAGAAACACAACA
TGGAACAATAGTTATCAGAGTACAATATGAAGGGGACGGTTCTCCGTGCA
AGATCCCTTTTGAAATAATGGATTTGGAAAAAAGACATGTCTTAGGTCGC
TTGATTACAGTCAACCCAATTGTCACAGAAAAAGACAGCCCAGTCAACAT
AGAAGCAGAACCCCCATTCGGAGACAGCTATATCATTATAGGAGTAGAAC
CGGGACAACTGAAGCTCAGCTGGTTTAAGAAAGGAAGTTCTATTGGCCAA
ATGTTTGAGACAACAATGAGAGGAGCGAAGAGAATGGCCATTTTAGGTGA
CACAGCTTGGGATTTTGGATCCCTGGGAGGAGTGTTCACATCTATAGGAA
AGGCCCTCCACCAAGTCTTTGGAGCAATCTATGGGGCTGCCTTCAGTGGG
GTTTCATGGACTATGAAAATCCTCATAGGAGTCGTCATCACATGGATAGG
AATGAATTCACGCAGCACCTCACTGTCTGTGTCACTAGTATTAGTGGGAG
TCGTGACATTGTATTTGGGAGTTATGGTGCAGGCC-
>Burkina_Faso_1349_1983_EU056810
ATGCGTTGTATAGGAATATCAAATAGAGACTTTGTGGAAGGGGTTTCAGG
AGGAAGCTGGGTTGACATAGTCTTAGAGCATGGAAGCTGTGTGACGACGA
TGGCAAAAAATAAACCGACATTGGATTTTGAACTGATAAAAACAGAAGCC
AAACAACCCGCTACTCTAAGGAAGTATTGTATAGAGGCAAAGCTGACCAA
CACAACAACAGCATCTCGCTGCCCAACACAAGGGGAACCCAGCCTAAATG
AAGAGCAGGACAAAAGGTTCGTCTGCAAACATTCCATGGTAGACAGAGGA
TGGGGAAATGGATGCGGATTATTTGGAAAGGGAGGCATCGTGACTTGTGC
TATGTTCACATGCAAAAAGAACATGGAAGGAAAAGTCGTGCAACCAGAAA
ACTTGGAATACACCATTGTGATAACACCTCACTCAGGGGAAGAGAATGCA
GTCGGAAATGACACAGGAAAACACGGCAAGGAAATCAAAATAACACCACA
GAGTTCCATCACAGAAGCAGAACTGACAGGCTATGGCACTGTCACGATGG
AGTGCTCTCCTAGAACGGGCCTCGACTTCAATGAGATGGTGTTGCTGCAA
ATGGAAAACAAAGCTTGGCTGGTGCACAGACAATGGTTCTTAGACCTGCC
GTTACCATGGCTGCCCGGAGCGGACACACAAGGATCAAATTGGATACAAA
AGGAGACATTGGTCACTTTCAAAAATCCTCATGCGAAGAAACAGGATGTT
GTTGTCTTAGGATCCCAAGAAGGGGCTATGCATACAGCACTTACAGGGGC
CACGGAAATCCAGATGTCATCAGGAAACTTACTGTTCACAGGACACCTCA
AGTGCAGGCTGAGAATGGACAAACTACAGCTCAAAGGAATGTCATATTCT
ATGTGTACAGGAAAGTTTAAAGTTGTGAAGGAAATAGCAGAAACACAACA
TGGAACAATAGTTGTCAGAGTACAATATGAAGGGGACGGTTCTCCATGCA
AGATTCCCTTTGAGATAATGGATTTGGAAAAAAGACATGTCTTAGGTCGC
TTGATTACAGTCAACCCAATTGTTACAGAAAAAGACAGCCCAGTCAACAT
AGAAGCAGAACCTCCATTCGGAGACAGCTACATCATTATAGGAGTAGAAC
CGGGACAACTGAAGCTCAACTGGTTCAAGAAAGGAAGTTCTATCGGCCAA
ATGTTTGAGACAACAATGAGAGGAGCGAAGAGAATGGCCATTTTAGGTGA
CACAGCCTGGGATTTCGGATCCCTGGGAGGAGTGTTCACATCTATAGGAA
AGGCTCTCCACCAAGTTTTTGGAGCAATTTATGGGGCTGCCTTCAGTGGG
GTCTCATGGACTATGAAAATCCTCATAGGAGTTGTCATTACATGGATAGG
AATGAATTCACGCAGCACCTCACTGTCTGTGTCACTAGTATTAGTGGGAG
TCGTGACATTGTATTTGGGAGTTATGGTGCAGGCC-
>Burkina_Faso_BID-V3502_1986_GU131843
ATGCGTTGTATAGGAATATCAAATAGAGACTTTGTGGAAGGGGTTTCAGG
AGGAAGCTGGGTTGACATAGTCTTAGAGCATGGAAGCTGTGTGACGACGA
TGGCAAAAAATAAACCGACATTGGATTTTGAATTGATAAAAACAGAAGCC
AAACAACCCGCTACTCTAAGGAAGTATTGTATAGAGGCAAAGCTGACCAA
CACAACAACAGCATCTCGCTGCCCAACACAAGGGGAACCCAGCCTAAATG
AAGAGCAGGACAAAAGGTTCGTCTGCAAACATTCCATGGTAGACAGAGGA
TGGGGAAATGGATGCGGATTATTTGGAAAGGGAGGCATCGTGACTTGTGC
TATGTTCACATGCAAAAAGAACATGAAAGGAAAAGTCGTGCAACCAGAAA
ACTTGGAATACACCATTGTGATAACACCTCACTCAGGGGAAGAGAATGCA
GTCGGAAATGACACAGGAAAACACGGCAAGGAAATCAAAATAACACCACA
GAGTTCCATCACAGAAGCAGAACTGACAGGCTATGGCATTGTCACGATGG
AGTGCTCTCCTAGAACGGGCCTCGACTTCAATGAGATGGTGTTGCTGCAA
ATGGAAAACAAAGCTTGGCTGGTGCATAGACAATGGTTCTTAGACCTGCC
GTTACCATGGCTGCCCGGAGCGGACACACAAGGATCAAATTGGATACAAA
AGGAGACATTGGTCACTTTCAAAAATCCTCATGCGAAGAAACAGGATGTT
GTTGTCTTAGGATCCCAAGAAGGGGCTATGCATACAGCACTTACAGGGGC
CACGGAAATCCAGATGTCATCAGGAAACTTACTGTTCACAGGACACCTCA
AGTGCAGGCTGAGAATGGACAAACTACAGCTCAAAGGAATGTCATATTCT
ATGTGTACAGGAAAGTTTAAAGTTGTGAAGGAAATAGCAGAAACACAACA
TGGAACAATAGTAGTCAGAGTACAATATGAAGGGGACGGTTCTCCATGCA
AGATCCCCTTTGAGATAATGGATTTGGAAAAAAGACATGTCTTAGGTCGC
TTGATCACAGTCAACCCAATTGTCACAGAAAAAGACAGCCCAGTCAACAT
AGAAGCAGAACCTCCATTCGGAGACAGCTACATCATTATAGGAGTAGAAC
CGGGACAACTGAAGCTCAACTGGTTCAAGAAAGGAAGTTCTATCGGCCAA
ATGTTTGAGACAACAATGAGAGGAGCGAAGAGAATGGCCATTTTAGGTGA
CACAGCCTGGGATTTCGGATCCCTGGGAGGAGTGTTCACATCTATAGGAA
AGGCTCTCCACCAAGTTTTTGGAGCAATTTATGGGGCTGCCTTCAGTGGG
GTCTCATGGACTATGAAAATCCTCATAGGAGTTGTCATTACATGGATAGG
AATGAATTCACGCAGCACTTCACTGTCTGTGTCACTAGTATTAGTGGGAG
TCGTGACATTGTATTTGGGAGTTATGGTGCAGGCC-
>Burkina_Faso_Dak_Ar_2039_1980_EF105382
ATGCGATGTATAGGCATATCGAACCGAGACTTTGTAGAGGGAGTTTCAGG
AGGAAGCTGGGTTGATATTGTCTTAGAACATGGGAGCTGCGTCACAACAA
TGGCCAAGAACAAACCAACATTAGACTTTGAACTAATAAAAACAGAGGCC
AAGCAACTAGCAACATTGAGAAAATTCTGCATTGAAGCCAAATTGACCAA
CACAACAACAGAATCTCGCTGCCCAACCCAAGGTGAACCCAGCCTAGTAG
AGGAGCAGGACAAAAGATTCGTTTGCAGGCATTCGATGGTGGATAGAGGT
TGGGGTAATGGATGTGGTCTGTTTGGGAAAGGAGGCATTGTGACCTGTGC
GATGTTCACATGCTTGAAGAAAATGGAGGGAAAAGTTGTGCAGCCAGAAA
ACCTAGAGTACACCATAGTCATAACACCCCATTCAGGAGAGGAACATGCT
GTGGGGAATGATACAGGGAAGCACGGCAAGGAGGTTAAAATAACACCCCA
AAGCTCTATTGCTGAAGCTGAACTAACAGATTATGGCACGATCACGATGG
AATGCTCCCCACGAACAGGTCTCGATTTTAACGAGATGGTCCTGCTGCAG
ATGGAGAGCAAAGTTTGGCTAGTCCATAGACAGTGGTTTCTGGACTTACC
TCTACCATGGCTTCCTGGAGCAGACACACAAGGGTTCAATTGGATCCAGA
AAGAGATGCTAGTAACATTCAAAAATCCCCATGCGAAAAGACAAGACGTT
GTCGTCTTGGGATCGCAAGAGGGCGCCATGCACACAGCACTCACAGGAGC
AACAGAAATTCAAACGTCATTAGGAAACATACTATTTATGGGGCATTTGA
AGTGTAGACTGAGGATGGACAAGCTGCAACTCAAAGGGATGTCGTACTCT
ATGTGCACAGGAAAGTTCAAAGTTGTCAAAGAGATAGCGGAAACACAACA
TGGAACAATAGTCATCAGAGTGCAGTATGAAGGAGATGACTCACCATGCA
AGATTCCTTTTGAGATCATGGACTTGGAAAAGAAACATGTTTTAGGGCGA
TTGATCACGGTCAACCCAATAGTGACAGAGAAAGACAATCCAATCAACAT
AGAAGCAGAACCTCCATTTGGTGATAGCTACATTGTCATAGGAGTGGAGC
CAGGACAGCTGAAATTAAACTGGTTTAAAAAAGGAAGCTCTATAGGACAA
ATGTTTGAAACAACAATGAGAGGAGCTAAAAGAATGGCCATCTTGGGAGA
CACAGCTTGGGACTTTGGATCCATAGGGGGAGTGTTCACATCAGTAGGGA
AAGCACTACATCAAGTTTTTGGCGCAATCTATGGCGCCGCCTTTAGCGGG
GTTTCATGGACTATGAAGATTCTCATAGGGGTGGTTATAACATGGATAGG
AATGAATTCCCGCAGCACTTCCCTGTCAGTGACCCTGGTGTTAGTAGGAA
TCGTGACACTATACCTGGGAGTGATGGTGCAAGCG-
>Burkina_Faso_Dak_Ar_A2022_1980_EF105386
ATGCGATGTATAGGCATATCGAACCGAGACTTTGTAGAGGGAGTTTCAGG
AGGAAGCTGGGTTGATATTGTCTTAGAACATGGGAGCTGCGTCACAACAA
TGGCCAAGAACAAACCAACATTAGACTTTGAACTAATAAAAACAGAGGCC
AAGCAACCAGCAACATTGAGAAAATTCTGCATTGAAGCCAAATTGACCAA
CACAACAACAGAATCTCGCTGCCCAACCCAAGGTGAACCCAGCCTAGTAG
AGGAGCAGGACAAAAGATTCGTTTGCAGGCATTCGATGGTGGATAGAGGT
TGGGGTAATGGATGTGGTCTGTTTGGGAAAGGAGGCATTGTGACCTGTGC
GATGTTCACATGCTTGAAGAAAATGGAGGGAAAAGTTGTGCAGCCAGAAA
ACCTAGAGTACACCATAGTCATAACACCCCATTCAGGAGAGGAACATGCT
GTGGGGAATGATACAGGGAAGCACGGCAAGGAGGTTAAAATAACACCCCA
AAGCTCTATTGCTGAAGCTGAACTAACAGATTATGGCACGATCACGATGG
AATGCTCCCCACGAACAGGTCTCGATTTTAACGAGATGGTCCTGCTGCAG
ATGGAGAGCAAAGCTTGGCTAGTCCATAGACAGTGGTTTCTGGACTTACC
TCTACCATGGCTTCCTGGAGCAGACACACAAGGGTCCAATTGGATCCAGA
AAGAGATGCTAGTAACATTCAAAAATCCCCATGCGAAAAGACAAGACGTT
GTCGTCTTGGGATCGCAAGAGGGCGCCATGCACACAGCACTCACAGGAGC
AACAGAAATTCAAATGTCATTAGGAAACATACTATTTATGGGGCATTTGA
AGTGTAGACTGAGGATGGACAAGCTGCAACTCAAAGGGATGTCGTACTCT
ATGTGCACAGGAAAGTTCAAAGTTGTCAAAGAGATAGCGGAAACACAACA
TGGAACAATAGTCATCAGAGTGCAGTATGAAGGAGATGACTCACCATGCA
AGATTCCTTTTGAGATCATGGACTTGGAAAAGAAACATGTTTTAGGGCGA
TTGATCACGGTCAACCCAATAGTGACAGAGAAAGACAATCCAATCAACAT
AGAAGCAGAACCTCCATTTGGTGATAGCTACATTGTCATAGGAGTGGAGC
CAGGACAGCTGAAATTAAACTGGTTTAAAAAAGGAAGCTCTATAGGACAA
ATGTTTGAAACAACAATGAGAGGAGCTAAAAGAATGGCCATCTTGGGAGA
CACAGCTTGGGACTTTGGATCCATAGGGGGAGTGTTCACATCAGTAGGGA
AAGCACTACATCAAGTTTTTGGCGCAATCTATGGCGCCGCCTTTAGCGGG
GTTTCATGGGCTATGAAGATTCTCATAGGGGTGGTTATAACATGGATAGG
AATGAATTCCCGCAGCACTTCCCTGTCAGTGACCCTGGTGTTAGTAGGAA
TCGTGACACTATACCTGGGAGTGATGGTGCAAGCG-
>Cambodia_BID-V2019_2001_JF730044
ATGCGTTGCATAGGAATATCAAATAGAGACTTTGTAGAAGGGGTTTCAGG
AGGAAGCTGGGTTGACATAGTCTTAGAACATGGAAGTTGTGTGACGACAA
TGGCAAAAAACAAACCAACATTGGATTTTGAACTGATAAAAACAGAAGCC
AAAGAACCTGCCACTCTAAGGAAGTACTGTATAGAAGCAAAGCTGACCAA
TACAACAACAGAATCTCGTTGCCCAACACAAGGGGAACCCAGTCTAAATG
AAGAGCAGGACAAAAGGTTCGTCTGCAAACACTCCATGGTAGACAGGGGA
TGGGGAAATGGATGTGGATTATTTGGAAAGGGAGGCATTGTGACCTGTGC
TATGTTTACATGCAAAAAGAACATGGAAGGAAAAATCGTGCAACCAGAAA
ATTTGGAATACACCATTGTGATAACACCTCACTCAGGAGAAGAGCACGCT
GTAGGTAATGACACAGGAAAACATGGTAAGGAAATCAAAATAACACCACA
GAGTTCCAGCACAGAAGCAGAACTGACAGGCTATGGCACAGTCACGATGG
AGTGCTCTCCGAGAACGGGCCTTGACTTCAATGAGATGGTGCTGCTGCAG
ATGGAAGACAAAGCTTGGCTGGTGCACAGGCAATGGTTCCTAGACCTGCC
GTTACCATGGCTACCCGGAGCGGACACACAAGGATCAAATTGGATACAGA
AAGAGACACTGGTCACTTTCAAAAATCCCCACGCGAAGAAACAGGATGTC
GTTGTATTAGGATCTCAAGAAGGGGCCATGCACACGGCACTCACGGGGGC
CACAGAAATCCAGATGTCATCAGGAAACTTACTATTCACAGGACATCTCA
AGTGCAGGCTGAGGATGGACAAACTACAGCTCAAAGGAATGTCATACTCT
ATGTGTACAGGAAAGTTTAAAATTGTGAAGGAAATAGCAGAAACACAACA
TGGAACAATAGTTATCAGAGTACAATATGAAGGAGACGGCTCTCCATGTA
AGATCCCTTTTGAAATAATGGATTTGGAAAAAAGACATGTTTTAGGTCGC
CTGATTACAGTTAACCCGATCGTAACAGAAAAAGATAGCCCAGTCAACAT
AGAAGCAGAACCTCCATTTGGAGACAGCTACATCATCATAGGAGTAGAGC
CGGGACAATTGAAACTCAACTGGTTTAAGAAAGGAAGTTCCATCGGCCAA
ATGTTTGAGACAACAATGAGAGGAGCGAAGAGAATGGCCATTTTAGGTGA
CACAGCCTGGGATTTTGGATCCCTGGGAGGAGTGTTTACATCTATGGGAA
AGGCTCTCCACCAAGTTTTCGGAGCAATCTATGGGGCTGCCTTTAGTGGG
GTCTCATGGACTATGAAAATCCTCATAGGAGTCATCATCACATGGATAGG
AATGAATTCACGTAGCACCTCACTATCCGTGTCACTAGTATTGGTGGGAG
TCATAACACTGTACTTGGGAGCCATGGTGCAGGCT-
>Cambodia_BID-V2028_2003_GQ868620
ATGCGCTGCATAGGAATATCAAATAGAGACTTTGTAGAAGGGGTTTCAGG
AGGAAGTTGGGTTGACATAGTCTTAGAACATGGAAGCTGTGTGACGACGA
TGGCAAAAAACAAACCAACATTGGATTTCGAACTGATAAAAACGGAAGCC
AAACAGCCTGCCACCCTAAGGAAGTACTGCATAGAAGCAAAGCTAACCAA
CACAACAACAGAATCCCGTTGCCCAACACAAGGGGAACCCAGCCTAAAAG
AAGAGCAGGATAAGAGGTTTGTCTGCAAACACTCCATGGTAGACAGAGGA
TGGGGAAATGGATGTGGATTATTTGGAAAGGGAGGCATTGTGACCTGTGC
TATGTTCACATGCAAAAAGAACATGGAAGGGAAAATCGTGCAACCAGAAA
ACTTGGAATACACCATTGTGGTAACACCTCACTCAGGGGAAGAGCATGCG
GTCGGAAATGACACAGGAAAACACGGCAAGGAAATCAAGGTAACACCACA
GAGTTCCATCACAGAAGCAGAATTGACAGGTTATGGCACCGTCACGATGG
AGTGCTCTCCGAGAACAGGCCTCGACTTCAATGAGATGGTGTTGCTGCAG
ATGGAAAATAAAGCTTGGCTGGTGCATAGGCAATGGTTCCTAGACCTGCC
ATTACCATGGTTGCCCGGAGCGGATAAACAAGGGTCAAATTGGATACAGA
AAGAAACATTGGTCACTTTCAAAAATCCCCATGCTAAGAAACAGGATGTT
GTTGTTTTAGGATCCCAAGAAGGGGCCATGCATACAGCACTCACAGGAGC
CACAGAAATCCAAATGTCGTCAGGAAACTTGCTCTTCACTGGACATCTCA
AGTGCAGGCTGAGAATGGACAAGCTACAGCTCAAAGGAATGTCATACTCT
ATGTGCACAGGAAAGTTTAAAGTTGTGAAGGAAATAGCAGAAACACAACA
TGGAACGATAGTTATTAGAGTGCAATATGAAGGGGACGGCTCTCCATGTA
AAATCCCTTTTGAGATAATGGATTTGGAAAAAAGATATGTCTTAGGCCGC
CTGATCACAGTCAACCCAATTGTAACAGAAAAAGATAGCCCAGTCAACAT
AGAAGCAGAACCCCCATTCGGAGACAGCTACATCATCATAGGAGTAGAGC
CGGGACAACTGAAGCTCAACTGGTTCAAGAAAGGAAGTTCTATCGGCCAA
ATGTTTGAGACAACGATGAGAGGGGCGAAGAGAATGGCCATTTTGGGTGA
CACAGCCTGGGACTTCGGCTCCCTGGGAGGAGTGTTTACATCTATAGGAA
AAGCTCTCCACCAAGTCTTTGGAGCAATCTATGGAGCTGCCTTCAGTGGG
GTTTCATGGACTATGAAAATCCTCATAGGAGTCATTATCACATGGATAGG
AATGAACTCACGCAGCACCTCACTGTCTGTGTCACTAGTATTGGTGGGAA
TTGTGACACTGTATCTGGGAGTCATGGTGCAGGCC-
>Cambodia_BID-V2047_2005_GQ868623
ATGCGTTGCATAGGAATATCAAATAGAGACTTTGTAGAAGGGGTTTCAGG
AGGAAGTTGGGTTGACATAGTCTTAGAACATGGAAGCTGTGTGACGACGA
TGGCAAAAAACAAACCAACATTGGATTTCGAACTGATAAAAACGGAAGCC
AAACAGCCTGCCACCCTAAGGAAGTACTGCATAGAAGCAAAGCTAACCAA
TACAACAACAGAATCCCGTTGCCCAACACAAGGGGAACCCAGCCTAAAAG
AAGAGCAGGATAAGAGGTTCGTCTGCAAACACTCCATGGTAGACAGAGGA
TGGGGAAATGGATGTGGATTATTTGGAAAGGGAGGCATTGTGACCTGTGC
TATGTTCACATGCAAAAAGAACATGGAAGGGAAAATCGTGCAACCAGAAA
ACTTGGAATACACCATTGTGGTAACACCTCACTCAGGGGAAGAGCATGCG
GTCGGAAATGACACAGGGAAACACGGCAAAGAAATCAAAGTAACACCACA
GAGTTCCATCACAGAAGCTGAATTGACAGGTTATGGCACCGTCACGATGG
AGTGCTCTCCGAGAACAGGCCTCGACTTCAATGAGATGGTGTTGCTGCAG
ATGGAAAATAAAGCTTGGCTGGTGCATAGGCAATGGTTCCTAGACCTGCC
ATTACCGTGGCTACCCGGAGCGGACAAACAAGGGTCAAATTGGATACAGA
AAGAAACATTGGTCACTTTCAAAAATCCCCATGCAAAGAAACAGGATGTT
GTTGTTTTAGGATCCCAAGAAGGGGCCATGCATACAGCACTCACAGGAGC
CACAGAAATCCAAATGTCGTCAGGAAACTTGCTCTTCACTGGACATCTCA
AGTGCAGGCTGAGAATGGACAAGCTACAGCTCAAAGGAATGTCATACTCT
ATGTGCACAGGAAAGTTTAAAGTTGTGAAGGAAATAGCAGAAACACAACA
TGGAACGATAGTTATCAGAGTGCAATACGAAGGGGACGGCTCTCCATGTA
AAATCCCTTTTGAGATAATGGATTTGGAAAAAAGATATGTCTTAGGCCGC
CTGATCACAGTCAACCCAATTGTAACAGAAAAAGATAGCCCAGTCAACAT
AGAAGCAGAACCTCCATTCGGAGACAGCTACATCATCATAGGAGTAGAGC
CGGGACAACTGAAGCTCAACTGGTTCAAGAAAGGAAGTTCTATTGGCCAA
ATGTTTGAGACAACGATGAGAGGGGCAAAGAGAATGGCCATTTTGGGTGA
CACAGCCTGGGACTTCGGCTCCCTAGGAGGAGTGTTTACATCTATAGGAA
AAGCTCTCCACCAAGTCTTTGGAGCAATCTATGGAGCTGCCTTCAGTGGG
GTTTCATGGACTATGAAAATCCTCATAGGAGTCATTATCACATGGATAGG
AATGAACTCACGCAGCACTTCACTGTCTGTGTCACTAGTATTGGTGGGAA
TTGTGACACTGTATTTGGGAGTCATGGTGCAGGCC-
>Cambodia_BID-V3788_2007_GU131896
ATGCGTTGCATAGGAATATCAAATAGAGACTTTGTAGAAGGGGTTTCAGG
AGGAAGTTGGGTTGACATAGTCTTAGAACATGGAAGCTGTGTGACGACGA
TGGCAAAAAACAAACCAACATTGGATTTCGAACTGATAAAAACGGAAGCC
AAACAGCCTGCCACCCTAAGGAAGTACTGCATAGAAGCAAAGCTAACCAA
TACAACAACAGAATCCCGTTGCCCAACACAAGGGGAACCCAGCCTAAAAG
AAGAGCAGGATAAGAGGTTCGTCTGCAAACACTCCATGGTAGACAGAGGA
TGGGGAAATGGATGTGGATTATTTGGAAAGGGAGGCATTGTGACCTGTGC
TATGTTCACATGCAAAAAGAACATGGAAGGGAAAATCGTGCAACCAGAAA
ACTTGGAATACACCATTGTGGTAACACCTCACTCAGGGGAAGAGCATGCG
GTCGGAAATGACACAGGGAAACACGGCAAGGAAATCAAAGTAACACCACA
GAGTTCCATCACAGAAGCTGAATTGACAGGTTATGGCACCGTCACGATGG
AATGCTCTCCGAGAACAGGCCTCGACTTCAATGAGATGGTGTTGCTGCAG
ATGGAAAATAAAGCTTGGCTGGTGCATAGGCAATGGTTCCTAGACCTGCC
ATTACCGTGGCTGCCCGGAGCGGACAAACAAGGGTCAAATTGGATACAGA
AAGAAACATTGGTCACTTTCAAAAATCCCCATGCAAAGAAACAGGATGTT
GTTGTTTTAGGATCTCAAGAAGGGGCCATGCATACAGCACTCACAGGAGC
CACAGAAATCCAAATGTCGTCAGGAAACTTGCTCTTCACTGGACATCTCA
AGTGCAGGCTGAGAATGGACAAGCTACAGCTCAAAGGAATGTCATACTCT
ATGTGCACAGGAAAGTTTAAAGTTGTGAAGGAAATAGCAGAAACACAACA
TGGAACGATAGTTATTAGATTGCAATACGAAGGGGACGGCTCTCCATGTA
AAATCCCTTTTGAGATAATGGATTTGGAAAAAAGATATGTCTTAGGCCGC
CTGATCACAGTCAACCCAATTGTAACAGAAAAAGATAGCCCAGTCAACAT
AGAAGCAGAACCTCCATTCGGAGACAGCTACATCATCATAGGAGTAGAGC
CGGGACAACTGAAGCTCAACTGGTTCAAGAAAGGAAGTTCTATTGGCCAA
ATGTTTGAGACAACGATGAGAGGGGCAAAGAGAATGGCCATTTTGGGTGA
CACAGCCTGGGACTTCGGCTCCCTAGGAGGAGTGTTTACATCTGTAGGAA
AAGCTCTCCACCAAATCTTTGGAGCAATCTATGGAGCTGCCTTCAGTGGG
GTTTCATGGACTATGAAAATCCTCATAGGAGTCATTATCACATGGATAGG
AATGAACTCACGCAGCACTTCACTGTCTGTGTCACTAGTATTGGTGGGAA
TTGTGACACTGTATTTGGGAGTCATGGTGCAGGCC-
>Cambodia_BID-V3795_2008_GU131898
ATGCGTTGCATAGGAATATCAAATAGAGACTTTGTAGAAGGGGTTTCAGG
AGGAAGTTGGGTTGACATAGTCTTAGAACATGGAAGCTGTGTGACGACGA
TGGCAAAAAACAAACCAACATTGGATTTCGAACTGATAAAAACGGAAGCC
AAACAGCCTGCCACCCTAAGGAAGTACTGCATAGAAGCAAAACTAACCAA
CACAACAACAGAATCCCGTTGCCCAACACAAGGGGAACCCAGCCTAAAAG
AAGAGCAGGATAAGAGGTTCGTCTGCAAACACTCCATGGTAGACAGAGGA
TGGGGAAATGGATGTGGATTATTTGGAAAGGGAGGCATTGTGACCTGTGC
TATGTTCACATGCAAAAAGAACATGGAAGGGAAAATCGTGCAACCAGAAA
ACTTGGAATACACCATTGTGGTGACACCTCACTCAGGGGAAGAGCATGCG
GTCGGAAATGACACAGGAAAACACGGCATGGAAATCAAAGTAACACCACA
GAGCTCCATCACAGAAGCAGAATTGACAGGTTATGGCACCGTCACGATGG
AGTGCTCCCCGAGAACAGGCCTCGACTTCAATGAGATGGTGTTACTGCAG
ATGGAAAACAAAGCTTGGCTGGTGCATAGGCAATGGTTTCTAGACCTGCC
ATTACCATGGCTGCCCGGAGCGGATAAACAAGAGTCAAACTGGATACAGA
AAGAAACATTGGTCACTTTCAAAAATCCCCATGCGAAGAAACAGGATGTT
GTTGTTTTAGGATCCCAAGAAGGGGCCATGCATACAGCACTCACAGGAGC
CACAGAAATCCAAATGTCGTCAGGAAACTTGCTCTTCACTGGACATCTCA
AGTGCAGGCTGAGAATGGACAAGCTACAGCTTAAAGGAATGTCATACTCT
ATGTGCACAGGAAAGTTTAAAGTTGTGAAGGAAATAGCAGAAACACAACA
TGGAACGATAGTTATCAGAGTGCAATATGAAGGGGACGGCTCTCCATGCA
AAATCCCTTTTGAGATAATGGATTTGGAAAAAAGATATGTCTTAGGCCGC
CTGATCACAGTCAACCCAATTGTAACAGAAAAAGATAGCCCAGTCAACAT
AGAAGCAGAACCTCCATTCGGAGACAGCTACATCATCATAGGAGTAGAGC
CGGGACAACTGAAGCTCAACTGGTTCAAGAAAGGAAGTTCTATCGGCCAA
ATGTTTGAGACAACGATGAGAGGGGCGAAGAGAATGGCCATTTTGGGTGA
CACAGCCTGGGACTTCGGATCCCTGGGAGGAGTGTTTACATCCATAGGGA
AAGCTCTCCACCAAGTCTTTGGAGCAATCTATGGAGCTGCCTTCAGTGGG
GTTTCATGGACCATGAAAATCCTCATAGGAGTCATTATCACATGGATAGG
AATGAACTCACGCAGCACCTCACTGTCTGTGTCACTAGTACTGGTGGGAA
TTGTGACACTGTATTTGGGAGTCATGGTGCAGGCC-
>China_014_2013_KJ939397 Dengue virus isolate D2-014 envelope glycoprotein gene, partialcds.
ATGCGTTGCATAGGAATATCAAATAGAGACTTTGTAGAAGGGGTTTCAGG
AGGAAGTTGGGTTGACATAGTCTTAGAACATGGAAGCTGTGTGACGACGA
TGGCAAAAAACAAACCAACATTGGATTTCGAACTGATAAAAACGGAAGCC
AAACAGCCTGCCACCCTAAGGAAGTACTGCATAGAAGCAAAACTAACCAA
CACAACAACAGAATCCCGTTGCCCAACACAAGGGGAACCCAGCCTAAAAG
AAGAGCAGGACAAGAGGTTCGTCTGCAAACACTCCATGGTAGACAGAGGA
TGGGGAAATGGATGTGGATTATTTGGAAAGGGAGGCATTGTGACCTGTGC
TATGTTCACATGCAAAAAGAACATGGAAGGGAAAATCGTGCAACCAGAAA
ACTTGGAATACACCATTGTGGTAACACCTCACTCAGGGGAAGAGCATGCG
GTCGGAAATGACACAGGAAAACACGGCAAGGAAATCAAAGTAACACCACA
GAGTTCCATCACAGAAGCAGAATTGACAGGTTATGGCACCGTCACAATGG
AGTGCTCCCCGAGAACAGGCCTCGACTTCAATGAGATGGTGTTGCTGCAG
ATGGAAAATAAAGCTTGGCTGGTGCATAGGCAATGGTTTCTAGACCTGCC
ATTACCATGGCTGCCCGGAGCGGATAAACAAGAGTCAAATTGGATACAGA
AAGAAACATTGGTCACTTTCAAAAATCCCCATGCGAAGAAACAGGATGTC
GTTGTTTTAGGATCCCAAGAAGGGGCCATGCACACAGCACTCACAGGAGC
TACAGAAATCCAAATGTCGTCAGGAAACTTACTCTTCACTGGACATCTCA
AGTGCAGGCTGAGAATGGACAAGCTACAGCTTAAAGGAATGTCATACTCT
ATGTGCACAGGAAAGTTTAAAGTTGTGAAGGAAATAGCAGAAACACAACA
TGGAACGATAGTTATCAGAGTGCAATATGAAGGGGACGGCTCTCCATGCA
AAATCCCTTTTGAGATAATGGATTTGGAAAAAAGATATGTCTTAGGCCGC
CTGATCACAGTCAACCCAATTGTAACAGAAAAAGATAGCCCAGTCAACAT
AGAAGCAGAACCTCCATTTGGAGACAGTTACATCATCATAGGAGTAGAGC
CGGGACAACTGAAGCTCAACTGGTTCAAGAAAGGAAGTTCTATCGGCCAA
ATGTTTGAGACAACGATGAGAGGGGCGAAGAGAATGGCCATTTTGGGTGA
CACAGCCTGGGACTTCGGATCCCTGGGAGGAGTGTTTACATCTATAGGAA
AAGCTCTCCACCAAGTCTTTGGAGCGATCTATGGAGCTGCCTTCAGTGGG
GTTTCATGGACCATGAAGATCCTCATAGGAGTCATTATCACATGGATAGG
AATGAACTCACGCAGCACCTCACTGTCTGTGTCACTAGTACTGGTGGGAA
TTGTGACGCTGTATTTGGGAGTCATGGTGCAGGCC-
>China_04_1985_AF119661
ATGCGTTGCATAGGAGTATCAAATAGAGACTTTGTAGAAGGGGTTTCAGG
AGGAAGCTGGGTTGACATAGTCTTAGAACATGGAAGTTGTGTGACGACGA
TGGCAAAAAACAAACCAACATTGGATTTTGAACTGATAAAAACAGAAGCC
AAACAACCTGTCACTCTAAGGAAGTACTGTATAAAAGCAAAGCTGACCAA
TACAACAACAGAATCTCGTTGCCCAACACAAGGGGAACCCAGTCTAAATG
AAGAGCAGGACAAAAGGTTCGTCTGCAAACACTCCATGGTAGACAGGGGA
TGGGGAAATGGATGTGGATTATTTGGAAAGGGAGGCATTGTGACCTGTGC
TACGTTTACATGCAAAAAGAACATGGAAGGAAAAATCGTGCAACCAGAAA
ATTTGGAATACACCATCGTGATAACACCTCACTCAGGAGAAGAGCACGCT
GTAGGTAATGACACAGGAAAACATGGTAAGGAAATCAAAATAACACCACA
GAGTTCCATCACAGAAGCAGAACTGACAGGCTATGGCACCGTCACGATGG
AGTGCTCTCCGAGAACGGGCCTTGACTTCAATGAGATGGTGCTGCTGCAG
ATGGAAGACAAAGCTTGGCTGGTGCACAGGCAATGGTTCCTAGACCTGCC
GTTACCATGGCTACCCGGAGCGGACACACAAGGATCAAATTGGATACAGA
AAGAGACATTGGTCACTTTCAAAAATCCCCACGCGAAGAAACAGGATGTC
GTTGTTTTAGGATCTCAAGAAGGGGCCATGCACACGGCACTCACAGGGGC
CACAGAAATCCAGATGTCATCAGGAAACTTACTATTCACAGGACATCTCA
AGTGCAGGCTGAGAATGGACAAACTACAGCTCAAAGGAATGTCATACTCT
ATGTGTACAGGAAAGTTTAAAATTGTGAAGGAAATAGCAGAAACACAACA
TGGAACAATAGTTATCAGAGTACAATATGAAGGAGACGGCTCTCCATGTA
AGATCCCTTTTGAAATAATGGATTTGGAAAAAAGACATGTCTTAGGTCGC
CTGATTACAGTTAACCCGATCGTAACAGAAAAAGATAGCCCAGTCAACAT
AGAAGCAGAACCTCCATTCGGAGACAGCTACATCATCATAGGAGTAGAGC
CGGGACAATTGAAACTCAACTGGGTTAAGAAAGGAAGTTCCATCGGCCAA
ATGTTTGAGACAACAATGAGAGGAGCGAAGAGAATGGCCATTTTAGGTGA
CACAGCCTGGGATTTTGGATCCCTGGGAGGAGTGTTTACATCTATAGGAA
AGGCTCTCCACCAAGTTTTCGGAGCAATCTATGGGGCTGCCTTTAGTGGG
GTCTCATGGACTATGAAAATCCTCATAGGAGTCATCATCACATGGATAGG
AATGAATTCACGTAGCACCTCACTGTCTGTGTCACTAGTATTGGTGGGAG
TCATAACACTGTACTTGGGAGCCATGGTGCAGGCT-
>China_10_GZ_11267_JN009091 Dengue virus 2 strain 10/GZ/11267 envelope protein mRNA, partialcds.
ATGCGTTGTATAGGAATATCAAATAGAGACTTTGTGGAAGGGGTATCAGG
AGGAAGCTGGGTTGACATAGTCTTGGAACATGGAAGCTGTGTGACGACGA
TGGCGAAAAATAAACCAACATTGGATTTTGAACTGATAAAAACAGAAGCC
AAACACCCCGCCACTCTAAGGAAGTATTGTATAGAGGCAAAGCTGACCAA
CACAACAACAGCATCTCGCTGCCCAACACAAGGAGAACCTAGCCTAAATG
AAGAACAGGACAAAAGATTCGTCTGCAAACACTCCATGGTAGACAGAGGA
TGGGGAAATGGATGCGGATTATTTGGAAAGGGAGGTATCGTGACCTGTGC
AATGTTCACATGCAAAAAGAACATGGAAGGAAAAATCGTGCAACCAGAAA
ACTTGGAGTACACCATCGTGATAACACCTCACTCAGGGGAAGAGAATGCA
GTCGGAAATGACACAGGAAAACACGGCAAGGAAATTAAAGTAACACCACA
GAGTTCCATCACAGAAGCAGAACTAACAGGCTATGGCACTGTTACGATGG
AATGCTCTCCGAGAACGGGCCTCGACTTCAATGAGATGGTGTTGCTGCAA
ATGGAAAACAAGGCTTGGCTGGTGCACAGGCAATGGTTCTTAGACCTGCC
GTTACCATGGCTGCCCGGAGCAGACACACAAGGATCAAATTGGATACAGA
AGGAGACATTGGTCACTTTCAAAAATCCCCATGCAAAGAAACAGGATGTT
GTCGTTTTAGGATCCCAAGAAGGGGCCATGCACACAGCACTCACAGGGGC
CACGGAAATCCAGATGTCATCAGGAAACTTGCTGTTCACAGGACATCTTA
AGTGTAGGCTGAGAATGGACAAATTACAACTCAAAGGAATGTCATATTCC
ATGTGTACAGGAAAGTTTAAAGTTGTGAAGGAAATAGCAGAAACACAACA
TGGAACAATAGTTATCAGAGTACAATATGAAGGGGACGGTTCTCCGTGCA
AGATCCCTTTTGAAATAATGGATTTGGAAAAAAGACATGTCTTAGGTCGC
TTGATTACAGTCAACCCAATCGTCACAGAGAAAGACAGCCCAGTCAACAT
AGAAGCAGAACCTCCATTCGGGGACAGCTACATCATTATAGGAGTAGAAC
CAGGACAACTGAAGCTCAGCTGGTTTAAGAAAGGAAGTTCTATTGGCCAA
ATGTTTGAGACAACAATGAGAGGAGCGAAGAGAATGGCCATTTTAGGTGA
CACAGCTTGGGATTTTGGATCCTTAGGAGGGGTGTTCACATCCATAGGAA
AGGCCCTCCACCAAGTCTTTGGAGCAATTTATGGGGCTGCCTTCAGTGGG
GTTTCATGGACTATGAAAATCCTCATAGGAGTCGTCATCACATGGATAGG
AATGAATTCACGCAGCACCTCACTGTCTGTGTCACTAGTATTAGTGGGGG
TCGTGACATTGTATTTGGGAGTTATGGTGCAGGCC-
>China_13_GZ_26120_2013_KJ807796 Dengue virus 2 strain 13/GZ/26120 envelope protein mRNA, partialcds.
ATGCGTTGTATAGGAATATCAAATAGAGACTTTGTGGAAGGGGTTTCAGG
AGGAAGCTGGGTTGACATAGTCCTGGAACATGGAAGCTGTGTGACGACGA
TGGCAAAAAATAAACCAACATTGGATTTTGAACTGATAAAGACAGAAGCG
AAACATCCCGCCACTCTAAGGAAGTATTGCATAGAGGCAAAGCTGACCAA
CACAACAACAGCATCTCGCTGCCCAACACAAGGAGAACCTAGCCTAAATG
AAGAACAGGACAAAAGATTTGTCTGCAAACACTCCATGGTAGATAGAGGA
TGGGGAAATGGATGCGGATTATTTGGAAAGGGAAGTATCGTGACCTGTGC
AATGTTCACATGCAAAAAGAACATGGAAGGGAAAATCGTGCAACCAGAAA
ACTTGGAGTACACCATTGTGATAACACCTCACTCAGGGGAAGAGAATGCA
GTCGGAAATGACACAGGAAAACACGGCAAGGAAATTAAAGTAACACCACA
GAGTTCCATCACAGAAGCAGAACTAACAGGCTATGGCACTGTCACGATGG
AATGCTCCCCGAGAACGGGACTCGACTTCAATGAGATGGTGTTGCTGCAA
ATGGAAAACAAGGCTTGGCTGGTGCACAGGCAATGGTTCTTAGACCTGCC
ATTACCATGGCTGCCCGGAGCAGACACACAAGGATCAAATTGGATACAGA
AGGAGACATTGGTCACTTTCAAAAATCCCCATGCAAAGAAACAGGATGTT
GTTGTTCTAGGATCCCAAGAAGGGGCTATGCACACAGCACTTACAGGGGC
CACGGAAATCCAGATGTCATCAGGAAACTTACTGTTCACAGGACATCTTA
AATGTAGGCTGAGAATGGACAAACTACAGCTCAAAGGAATGTCATATTCC
ATGTGTACAGGAAAGTTCAAAGTTGTGAAGGAAATAGCAGAAACACAACA
TGGAACAATAGTTATCAGAGTACAATATGAAGGGGACGGTTCTCCGTGCA
AGATCCCTTTTGAAATAATGGATTTGGAAAAAAGACATGTCTTAGGTCGC
TTGATCACAGTCAACCCAATTGTCACAGAAAAAGACAGCCCAGTCAACAT
AGAAGCAGAACCTCCATTCGGAGACAGCTACATCATTATAGGAGTAGAAC
CGGGACAACTGAAGCTCAGCTGGTTTAAGAAAGGAAGCTCTATTGGCCAA
ATGTTTGAGACAACAATGAGAGGAGCGAAGAGAATGGCCATTTTAGGTGA
CACAGCTTGGGATTTTGGATCCCTGGGAGGAGTGTTCACATCTATAGGAA
AGGCCCTCCACCAAGTCTTTGGAGCAATCTATGGGGCTGCCTTCAGTGGG
GTTTCATGGACTATGAAAATCCTCATAGGAGTCGTCATCACATGGATAGG
AATGAATTCACGTAGCACTTCACTGTCTGTGTCACTAGTATTAGTGGGAG
TCGTGACATTGTATTTGGGAGTTATGGTGCAGGCC-
>China_2_GZ_2015_KT751353 Dengue virus 2 isolate Guangzhou/2014/2 envelope protein gene,partial cds.
ATGCGTTGTATAGGAATATCAAATAGAGACTTTGTGGAAGGGGTATCAGG
AGGAAGCTGGGTTGACATAGTTTTGGAACATGGAAGCTGTGTGACGACGA
TGGCGAAAAATAAACCAACATTGGATTTTGAACTGATAAAAACAGAAGCC
AAACACCCCGCCACTCTAAGGAAGTACTGTATAGAGGCAAAGCTGACCAA
CACAACAACAGCATCTCGCTGCCCAACACAAGGAGAACCTAGCCTAAATG
AAGAACAGGACAAAAGATTTGTTTGCAAACACTCCATGGTAGACAGAGGA
TGGGGAAATGGATGCGGATTATTTGGAAAGGGAGGTATCGTGACCTGTGC
AATGTTCACATGCAAAAAGAACATGGAAGGAAAAATCGTGCAACCAGAAA
ACTTGGAGTACACTATCGTGATAACACCTCACTCAGGGGAAGAGAATGCA
GTCGGAAATGACACAGGAAAACACGGCAAGGAAATTAAAGTAACACCACA
GAGTTCCATCACAGAAGCAGAACTAACAGGCTATGGCACTGTTACGATGG
AATGCTCTCCGAGAACGGGCCTCGACTTCAATGAGATGGTGTTGCTGCAA
ATGGAAAACAAGGCTTGGCTGGTGCACAGGCAATGGTTTTTAGACCTGCC
GTTACCATGGCTGCCCGGAGCAGACACACAAGGATCAAATTGGATACAGA
AGGAGACATTGGTCACTTTCAAAAATCCCCATGCAAAGAAACAGGATGTC
GTCGTATTAGGATCCCAAGAAGGGGCCATGCACACAGCACTCACAGGGGC
CACGGAAATCCAAATGTCATCAGGAAACTTACTGTTCACAGGACATCTTA
AGTGCAGGCTGAGAATGGACAAACTACAGCTCAAAGGAATGTCATATTCC
ATGTGTACAGGAAAGTTTAAAGTTGTGAAGGAAATAGCAGAAACACAACA
TGGAACAATAGTTATCAGAGTACAATATGAAGGGGACGGTTCTCCATGCA
AGATCCCTTTTGAAATAATGGATCTGGAAAAGAGACATGTCTTAGGTCGC
TTGATTACAGTCAACCCAATTGTCACGGAAAAAGACAGCCCAGTCAACAT
AGAAGCAGAACCTCCTTTCGGGGACAGCTACATCATTATAGGAGTAGAAC
CAGGACAACTGAAACTCAGCTGGTTTAAGAAAGGAAGTTCTATTGGCCAA
ATGTTTGAGACAACAATGAGAGGAGCGAAGAGAATGGCCATTTTAGGTGA
CACAGCTTGGGATTTTGGATCCCTGGGAGGGGTGTTCACGTCCATAGGAA
AGGCCCTCCACCAAGTCTTTGGAGCAATCTATGGGGCTGCCTTCAGTGGG
GTTTCATGGACTATGAAAATCCTCATAGGAGTCGTCATCACATGGATAGG
AATGAATTCACGCAGCACCTCACTGTCTGTGTCATTAGTATTAGTGGGGG
TCGTGACATTGTATTTGGGAGTTATGGTGCAGGCC-
>China_43_1987_AF204178
ATGCGTTGCATAGGAATATCAAATAGAGACTTTGTAGAAGGGGTTTCAGG
AGGAAGCTGGGTTGACATAGTCTTAGAACATGGAAGCTGTGTGACGACGA
TGGCAAAAAACAAACCAACATTGGATTTTGAACTGATAAAAACAGAAGCC
AAACAACCTGCCACTCTAAGGAAGTACTGTATAGAGGCAAAGCTGACCAA
CACAACAACAGATTCTCGCTGCCCAACACAAGGAGAACCCAGCCTAAATG
AAGAGCAGGACAAAAGGTTCGTCTGCAAACACTCCATGGTGGACAGAGGA
TGGGGAAATGGATGTGGATTATTTGGAAAAGGAGGCATTGTGACCTTTGC
TATGTTCACATGCAAAAAGAACATGAAAGGAAAAGTCGTGCAACCAGAAA
ACTTGGAATACACCATTGTGATAACACCTCACTCAGGGGAAGAGCATGCA
GTCGGAAATGACACAGGAAAACATGGCAAGGAAATCAAAATAACACCACA
GAGTTCCATCACAGAAGCAGAGTTGACAGGCTATGGCACTGTCACGATGA
AGTGCTCTCCGAGAACGGGCCTCGACTTCAATGAGATGGTGTTGCTGCAA
ATGGAAAATAAAGCTTGGCTGGTGCACAGGCAATGGTTCCTAGACCTGCC
GTTGCCATGGCTGCCCGGAGCGGACACACAAGGATCAAATTGGATACAGA
AAGAGACATTGGTCACTTTCAAAAATCCCCATGCGAAGAAACAGGATGTT
GTTGTTTTGGGATCCCAAGAAGGGGCCATGCACACAGCACTCACAGGGGC
CACAGAAATCCAGATGTCATCAGGAAACTTACTGTTCACAGGACATCTCA
AGTGCAGGCTGAGGATGGACAAACTACAGCTCAAAGGAATGTCATACTCT
ATGTGCACAGGAAAGTTTAAAGTTGTGAAGGAAATAGCAGAAACACAACA
TGGAACAATAGTTATCAGAGTACAATATGAAGGGGACGGTTCTCCATGTA
AGATCCCTTTTGAGATAATGGATTTGGAAAAAAGACATGTTTTAGGTCGC
CTGATTACAGTCAACCCAATCGTAACAGAAAAAGATAGCCCAGTCAACAT
AGAAGCAGAACCTCCATTCGGAGACAGCTACATCATCATAGGAGTAGAGC
CGGGACAATTGAAGCTCAACTGGTTTAAGAAAGGAAGTTCTATCGGCCAA
ATGTTTGAGACAACAATGAGGGGAGCGAAGAGAATGGCCATTTTAGGTGA
CACAGCTTGGGATTTTGGATCCCTGGGAGGAGTGTTTACATCTATAGGAA
AGGCTCTCCACCAAGTTTTCGGAGCAATCTATGGGGCTGCCTTCAGTGGG
GTCTCATGGACTATGAAAATCCTCATAGGAGTCATTATCACATGGATAGG
AATGAATTCACGCAGCACCTCACTGTCTGTGTCACTAGTATTGGTGGGAG
TCGTGACGCTGTATTTGGGAGTTATGGTGCAGGCC-
>China_44_1989_AF204177
ATGCGTTGCATAGGAATATCAAATAGAGACTTTGTAGAAGGGGTTTCAGG
AGGAAGCTGGGTTGACATAGTCTTAGAACATGGAAGCTGTGTGACGACGA
TGGCAAAAAACAAACCAACATTGGATCTTGAACTGATAAAAACAGAAGCC
AAACAATCTGCCACTCTAAGGAAGTACTGTATAGAGGCAAAGTTGACCAA
CACAACAACAGAATCTCGCTGCCCAACACAAGGAGAACCCAGCCTAAATG
AAGAGCAGGACAAAAGGTTCGTCTGCAAACACTCCATGGTGGACAGAGGA
TGGGGAAATGGATGTGGATTATTTGGAAAAGGAGGCATTGTGACCTGTGC
TATGTTCACATGCAAAAAGAACATGAAAGGAAAAGTCGTGCAACCAGAAA
ACTTGGAATACACCATTGTGATAACACCTCACTCAGGGGAAGAGCATGCA
GTCGGAAATGACACAGGAAAACATGGCAAGGAAATCAAAATAACACCACA
GAGTTCCATCACAGAAGCAGAGTTGACAGGCTATGGCACTGTCACGATGG
AGTGCTCTCCGAGAACGGGCCTCGACTTCAATGAAATGGTGTTGCTGCAA
ATGGAAAATAAAGCTTGGCTGGTGCACAGGCAATGGTTCCTAGACCTGCC
GTTGCCATGGCTGCCCGGAGCGGACACACAAGGATCAAATTGGATACAGA
AAGAGACATTGGTCACTTTCAAAAATCCCCATGCGAAGAAACAGGATGTT
GTTGTTTTGGGATCCCAAGAAGGGGCCATGCACACAGCACTCACAGGGGC
CACAGAAATCCAGATGTCATCAGGAAACTTACTGTTCACAGGACATCTCA
AGTGCAGGCTGAGGATGGACAAACTACAGCTCAAAGGAATGTCATACTCT
ATGTGCACAGGAAAGTTTAAAGTTGTGAAGGAAATAGCAGAAACACAACA
TGGAACAATAGTTATCAGAGTACAATATGAAGGGGACGGTTCTCCATGTA
AGATCCCTTTTGAGATAATGGATTTGGAAAAAAGACATGTTTTAGGTCGC
CTGATTACAGTCAACCCAATCGTAACAGAAAAAGATAGCCCAGTCAACAT
AGAAGCAGAACCTCCATTCGGAGACAGCTACATCATCATAGGAGTAGAGC
CGGGACAATTGAAGCTCAACTGGTTTAAGAAAGGAAGTTCTATCGGCCAA
ATGTTTGAGACAACAATGAGGGGAGCGAAGAGAATGGCCATTTTAGGTGA
CACAGCTTGGGATTTTGGATCCCTGGGAGGAGTGTTTACATCTATAGGAA
AGGCTCTCCACCAAGTTTTCGGAGCAATCTATGGGGCTGCCTTCAGTGGG
GTCTCATGGACTATGAAAATCCTCATAGGAGTCATTATCACATGGATAGG
AATGAATTCACGCAGCACCTCACTGTCTGTGTCACTAGTATTGGTGGGAG
TCGTGACGCTGTATTTGGGAGTTATGGTGCAGGCC-
>China_D07035_2007_FJ158608 Dengue virus 2 isolate D07035 envelope protein gene, partial cds.
ATGCGTTGTATAGGAATATCAAATAGAGACTTTGTGGAAGGGGTTTCAGG
AGGAAGCTGGGTTGACATAGTCTTGGAACATGGAAGCTGTGTGACGACGA
TGGCGAAAAATAAACCAACATTGGATTTTGAACTGATAAAAACAGAAGCC
AAACACCCCGCCACTCTAAGGAAGTATTGTATAGAGGCAAAGCTGACCAA
CACAACAACAGCATCTCGCTGCCCAACACAAGGAGAACCTAGCCTAAATG
AAGAACAGGACAAAAGATTTGTCTGCAAACACTCCATGGTAGACAGAGGA
TGGGGAAATGGATGCGGATTATTTGGAAAGGGAGGTATCGTGACCTGCGC
AATGTTCACATGCAAAAAGAACATGGAAGGAAAAATCGTGCAACCAGAAA
ACTTGGAGTACACCATTGTGATAACACCTCACTCAGGGGAAGAGAATGCA
GTCGGAAATGACACAGGAAAACACGGCAAGGAAATTAAAGTAACACCACA
GAGTTCCATCACGGAAGCAGAACTAACAGGCTATGGCACTGTTACGATGG
AATGCTCTCCGAGAACGGGCCTCGACTTCAATGAGATGGTGTTGCTGCAA
ATGGAAAACAAGGCTTGGCTGGTGCACAGGCAATGGTTCTTAGACCTGCC
TTTACCATGGCTGCCTGGAGCAGACACACAAGGATCAAATTGGATACAGA
AGGAGACATTGGTCACTTTCAAAAATCCCCATGCAAAGAAACAGGATGTT
GTCGTTTTAGGATCCCAAGAAGGGGCCATGCACACAGCACTCACAGGGGC
CACGGAAATCCAGATGTCATCAGGAAACTTACTGTTCACAGGACATCTTA
AGTGTAGGCTGAGAATGGACAAACTACAGCTCAAAGGAATGTCATATTCC
ATGTGTACAGGAAAGTTTAAAGTTGTGAAGGAAATAGCAGAAACACAACA
TGGAACAATAGTGGTCAGAGTGCAATATGAAGGGGACGGTTCTCCGTGCA
AAATTCCTTTTGAAATAATGGATTTGGAAAAAAGACATGTCTTAGGTCGC
TTGATTACAGTCAACCCAATTGTCACAGAAAAAGACAGCCCAGTCAACAT
AGAAGCAGAACCTCCATTCGGGGACAGCTACATCATTATAGGAGTAGAAC
CAGGACAACTGAAGCTCAGCTGGTTTAAGAAAGGAAGTTCTATTGGCCAA
ATGTTTGAGACAACAATGAGAGGAGCGAAGAGAATGGCCATTTTAGGTGA
CACAGCTTGGGATTTTGGATCCTTGGGAGGGGTGTTCACATCCATAGGAA
AGGCCCTCCACCAAGTCTTTGGAGCAATCTATGGGGCTGCCTTCAGTGGG
GTTTCATGGACTATGAAAATCCTCATAGGAGTCGTCATCACATGGATAGG
GATGAATTCACGCAGCACCTCACTGTCTGTGTCACTAGTATTAGTGGGGG
TCGTGACATTGTATTTGGGAGTTATGGTGCAAGCC-
>China_FJ11_99_1999_AF359579
ATGCGTTGTAGTGGAATATCAAATAGAGACTTTGTGGAAGGGGTTTCAGG
AGGAAGCTGGGTTGACATAGTCTTAGAACATGGAAGCTGTGTGACAACAA
TGGCAAAAAACAAACCAACATTGGACTTTGAACTGATAAAAACAGAAGCT
AAGCATCCTGCCACTCTAAGGAAGTACTGTATAGAGGCAAGGCTGACCAA
CACAACAACAGCATCTCGATGCCCAACACAAGGGGAACCCAGCCTAAATG
AAGAGCAGGACAAAAGGTTCGTCTGCAAACATTCCATGGTAGATAGAGGA
TGGGGAAATGGATGTGGATTATTTGGAAAGGGAGGCATCGTGACCTGTGC
TATGTTCACATGCAAAAAGAACATGGAAGGAAAAATCGTGCAACCAGAAA
ACCTGGAATACACCATTGTAGTAACACCTCACTCAGGGGAAGAGAATGCA
GTTGGAAATGACACAGGAAAACATGGCAAGGAAATCAAAGTGACACCACA
GAGTTCCATTACAGAAGCAGAACTGACAGGCTATGGCACTGTCACGATGG
AGTGCTCTCCAAGAACGGGCCTCGACTTCAATGAGATGGTGTTGCTGCAA
ATGGAAAATAAAGCTTGGCTGGTGCACAGGCAATGGTTCTTAGACCTGCC
GTTACCATGGTTGCCCGGAGCGGACACACAAGGATCAAATTGGATACAGA
AGGAGACATTGGTCACCTTCAAAAATCCCCATGCGAAGAAACAGGATGTT
GTTGTTTTAGGATCCCAAGAAGGGGCTATGCATACAGCACTTACAGGGGC
CACGGAAATCCAGATGTCATCAGGAAACCTATTGTTCACAGGACATCTCA
AGTGCAGGCTGAGAATGGACAAACTACAGCTCAAAGGAATGTCGTATTCT
ATGTGTACAGGAAAGTTTAAAGTTGTAAAGGAAATAGCAGAAACACAACA
TGGAACAATAGTTATCAGAGTACAGTATGAAGGAGATGGCTCTCCATGTA
AAATCCCTTTTGAGATAATGGATTTGGAAAAAAGACATGTCTTAGGTCGC
CTGATTACAGTCAACCCAATCGTCACAGAAAAAGACAGTCCAGTCAACAT
AGAAGCAGAACCTCCATTCGGAGACAGCTACATCATTATAGGAGTAGAAC
CGGGACAACTGAAGCTCAGCTGGTTTAAGAAAGGAAGCTCAATCGGCCAA
ATGTTCGAGACAACAATGAGAGGAGCGAAGAGAATGGCCATTTTAGGTGG
CACAGCCTGGGATTTTGGATCCCTGGGAGGAGTGTTCACATCTATAGGAA
AGGCCCTCCACCAAGTTTTTGGAGCAATCTATGGGGCTGCCTTCAGTGGG
GTCTCATGGACTATGAAAATCCTCATAGGAGTTGTCATCACATGGATAGG
AATGAATTCACGTAGCACCTCACTGTCTGTGTCATTAGTATTAGTGGGAG
TCGTGACATTGTATTTGGGAGCCATGGTGCAGGCT-
>China_GD01_2003_FJ196853 Dengue virus 2 isolate GD01/03 polyprotein gene, complete cds.
ATGCGTTGTATAGGAATATCAAATAGAGACTTTGTGGAAGGGGTTTCAGG
AGGAAGCTGGGTTGACATAGTCTTGGAACATGGAAGCTGTGTGACGACGA
TGGCGAAAAATAAACCAACATTGGATTTTGAACTGATAAAAACAGAAGCC
AAACATCCCGCCACTCTAAGGAAGTATTGTATAGAGGCAAAGCTGACCAA
CACAACAACAGCATCTCGCTGCCCAACACAAGGAGAACCTAGCCTAAATG
AAGAACAGGACAAAAGATTTGTCTGCAAACACTCCATGGTAGACAGAGGA
TGGGGAAATGGATGCGGATTATTTGGAAAGGGAGGCATCGTGACCTGTGC
AATGTTCACATGCAAAAAGAACATGGAAGGAAAAGTCGTGCAACCAGAAA
ACTTGGAGTATACCATTGTGATAACACCTCACTCAGGGGAAGAGAATGCA
GTCGGAAATGACACAGGAAAACACGGCAAGGAAATTAAAGTAACACCACA
GAGTTCCATCACAGAAGCAGAACTAACAGGCTATGGCACTGTCACGATGG
AATGCTCTCCGAGAACGGGCCTCGACTTACATGAGATGGTGTTGCTGCAA
ATGGAAAACAAGGCTTGGCTGGTGCACAGGCAATGGTTCTTAGACCTGCC
GTTACCATGGCTGCCCGGAGCAGACACACAAGGATCAAATTGGATACAGA
AGGAGACATTGGTCACTTTCAAAAATCCCCATGCAAAGAAACAGGATGTT
GTTGTTTTAGGATCCCAAGAAGGGGCTATGCATACAGCACTCACAGGGGC
CACGGAAATCCAGATGTCATCAGGAAACTTACTGTTCACAGGACATCTTA
AGTGCAGGCTGAGAATGGACAAACTACAGCTCAAAGGAATGTCATATTCT
ATGTGTACAGGAAAGTTTAAAGTTGTGAAGGAAATAGCAGAAACACAACA
TGGAACAATAGTTATCAGAGTACAATATGAAGGGGACGGTTCTCCGTGCA
AGATCCCTTTTGAAATAATGGATTTGGAAAAAAGACATGTCTTAGGTCGC
TTGATTACAGTCAACCCAATTGTTACAGAAAAAGACAGCCCAGTCAACAT
AGAAGCAGAACCTCCATTCGGAGACAGCTACATCATTATAGGAGTAGAAC
CGGGACAACTGAAGCTCAGCTGGTTTAAGAAAGGAAGTTCCATTGGCCAA
ATGTTTGAGACAACAATGAGAGGAGCGAAGAGAATGGCCACTTTAGGTGA
CACAGCTTGGGATTTTGGATCCCTGGGAGGAGTGTTCACATCTATAGGAA
AGGCCCTCCACCAAGTCTTTGGAGCAATCTATGGGGCTGCCTTCAGTGGG
GTTTCATGGACTATGAAAATCCTCATAGGAGTCGTCATCACATGGATAGG
AATGAATTCACGCAGCACCTCACTGTCTGTGTCACTAGTATTAGTGGGGG
TCGTGACATTGTATTTGGGAGTTATGGTGCAGGCC-
>China_GD06_93_1993_FJ196854
ATGCGTAGTATAGGAATATCAAATAGAGACTTTGTGGAAGGGGTTTCAGG
AGGAAGCTGGGTTGACGTAGTCTTAGAACATGGAAGCTGTGTGACGACGA
TGGCGAAAAATAAACCAACATTGGATTTTGAACTGACAAAAACGGAAGCC
AAACATCCCGCCACTTTAAGGAAATATTGTATAGAGGCAAAGCTGACCAA
CACAACAACAGCATCTCGCTGCCCAACACAAGGAGAACCTAGCCTAAATG
AAGAACAGGACAAAAGATTTGTCTGCAAACACTCCATGGTAGACAGAGGA
TGGGGAAATGGATGCGGATTATTTGGAAAGGGAGGCATCGTGACCTGTGC
AATGTTCACATGCAAAAAGAACATGGAAGGAAAAGTCGTGCAACCAGAAA
ACTTGGAGTACACCATTGTGATAACACCTCACTCAGGGGAAGAGAATGCA
GTCGGAAATGACACAGGAAAACACGGCAAGGAAATTAAAGTAACACCACA
GAGTTCCGTCACAGAAGCAGAACTAACAGGCTATGGCACTGTCACGATGG
AATGCTCTCCGAGAACGGGCCTCGACTTCAATGAGATGGTGTTGCTGCAA
ATGAAAAACAAGGCTTGGCTGGTGCACAGGCAATGGTTCTTAGACCTGCC
GTTACCATGGCTGCCCGGAGCAGACACACAAGGATCAAATTGGATACAGA
AGGAGACATTGGTCACTTTCAAAAATCCCCATGCAAAGAAACAGGATGTT
GTTGTTTTAGGATCCCAAGAAGGGGCTATGCATACAGCACTCACAGGGGC
CACGGAAATCCAGATGTCATCAGGAAACTTACTGTTCACAGGACATCTTA
AGTGCAGGCTGAGAACGGACAAACTACAGCTCAAAGGAATGTCATATTCT
ATGTGTACAGGAAAGTTTAAAGTTGTGAAGGAAATAGCAGAAACACAACA
TGGAACAATAGTTATCAGAGTACAATATGAAGGGGACGGTTCTCCGTGCA
AGATCCCTTTTGAAATAATGGATTTGGAAAAAAGACATGTCTTAGGTCGC
TTGATTACAGTCAACCCAATTGTTACAGAAAAAGACAGCCCAGTCAACAT
AGAAGCAGAACCTCCATTCGGAGACAGCTACATCATTATAGGAGTAGAAC
CGGGACAACTGAAGCTCAGCTGGTTTAAGAAAGAAAGTTCTATTGGCCAA
ATGTTTGAGACAACAATGAGAGGAGCGAAGAGAATGGCCATTTTAGGTGA
CACAGCTTGGGATTTTGGATCCCTGGGAGGAGTGTTCACATCTATAGGAA
AGGCCCTCCACCAAGTCTTTGGAGCAATCTATGGGGCTGCCTTCAGTGGG
GTTTCATGGACTATGAAAATCCTCATAGGAGTCGTCATCACATGGATAGG
AATGAATTCACGCAGTACCTCACTGTCTGTGTCACTAGTATTAGTGGGGG
TCGTGACATTGTATTTGGGAGTTATGGTGCAGGCC-
>China_GD08_98_1998_FJ196851
ATGCGTTGCATAGGAATATCAAATAGAGACTTTGTAGAAGGGGTTTCAGG
AGGAAGCTGGGTTGACATAGTCTTAGAACATGGAAGCTGTGTGACGACGA
TGGCAAAAAACAAACCAACATTGGATTTTGAACTGATAAAAACGGAAGCC
AAACAGCCTGCCACCCTAAGGAAGTACTGCATAGAAGCAAAGCTAACCAA
CACAACAACAGAATCTCGTTGTCCAACACAGGGGGAACCCAGCCTAAAAG
AAGAGCAGGATAAGAGGTTCGTCTGCAAACACTCCATAGTAGACAGAGGG
TGGGGAAATGGATGTGGATCATTTGGAAAGGGAGGCATTGTGACCTGTGC
TATGTTCACATGCAAGAAGAACATGGAAGGGAAAATCGTGCAACCAGAAA
ACTTGGAATACACCATTGTGGTAACACCTCACTCAGGGGAAGAGCATGCG
ATCGGAAATGACACAGGAAAACATGGCAAGGAAATCAAAGTAACACCACA
GAGTTCCGTCACAGAAGCAGAATTGACAGGTTATGGCACCGTCACGATAG
AGTGCTCTCCGAGAACAGGCCTCGACTTCAATGAGATGGTGTTGCTGCAG
ATGGGAAATAAAGCTTGGCTGGTGCATAGGCAATGGTTCCTAGACCTGCC
GTTACCATGGCTGCCCGGAGCGGACACACAAGGGTCAAATTGGATACAGA
AAGAAACATTGGTCACTTTCAAAAATCCCCATGCGAAGAAACAGGATGTT
GTTGTTTTAGGATCCCAAGAAGGGGCCATGCATACAGCACTCACAGGAGC
CACAGAAATCCAAATGTCGTCAGGAAACTTACTCTTCACCGGACATCTCA
AGTGCGGGCTGAGAATGGACAAGCTACAGCTCAAAGGAATGTCATACTCC
ATGTGCACGGGAAAGTTCAAAGTTGTGAAGGAAATAGCAGAAACACAACA
TGGAACGATAGTTATCAGAGTGCAATATGAAGGGGACGGCTCTCCATGTA
AAATCCCTTTTGAGATAATGGATTTGGAAAAGAGATATGTCTTAGGCCGC
CTGATCACAGTCAACCCAATTGTGACAGAAAAAGATAGCCCAGTCAACAT
AGAAGCAGAACCTCCATTCGGTGACAGCTACATCATCATAGGAGTAGAGC
CGGGACAACTGAAGCTCAACTGGTTCAAGAAAGGAAGTTCTATCGGCCAA
ATGTTTGAGACAACAATGAGGGGGGCGAAGAGAATGGCCATTTTGGGTGA
CACAGCCTGGGATTTCGGATCCCTGGGAGGAGTGTTTACATCTATAGGAA
AAGCTCTCCACCAAGTCTTTGGAGCAATCTATGGAGCTGCCTTCAGTGGG
GTTTCATGGACTATGAAAATCCTCATAGGAGTCATTATCACATGGATAGG
AATGAACTCACGCAGCACCTCACTGTCTGTGTCACTAGTATTGGTAGGAA
TTGTGACACTGTACTTGGGAGTCATGGTGCAGGCC-
>China_GZ257_2005_JQ277886 Dengue virus 2 strain GZ257/CHN/2001 envelope protein gene, partialcds.
ATGCGTTGTATAGGAATATCAAATAGAGACTTTGTGGAAGGGGTATCAGG
AGGAAGCTGGGTTGACATAGTCTTGGAACATGGAAGCTGTGTGACGACGA
TGGCGAAAAATAAACCAACATTGGATTTTGAACTGATAAAAACAGAAGCC
AAACACCCCGCCACTCTAAGGAAGTACTGTATAGAGGCAAAGCTGACCAA
CACAACAACAGCATCTCGCTGCCCAACACAAGGAGAACCTAGCCTAAATG
AAGAACAGGACAAAAGATTTGTTTGCAAACACTCCATGGTAGACAGAGGA
TGGGGAAATGGATGCGGATTATTTGGAAAGGGAGGTATCGTGACCTGTGC
AATGTTCACATGCAAAAAGAACATGGAAGGAAAAATCGTGCAACCAGAAA
ACTTGGAGTACACCATTGTGATAACACCTCACTCAGGGGAAGAGAATGCA
GTCGGAAATGACACAGGAAAACACGGCAAGGAAATTAAAGTAACACCACA
GAGTTCCATCACAGAAGCAGAACTAACAGGCTATGGCACTGTTACGATGG
AATGTTCTCCGAGAACGGGCCTCGACTTCAATGAGATGGTGTTGCTGCAA
ATGGAAAACAAGGCTTGGCTGGTGCACAGGCAATGGTTTTTAGACCTGCC
GTTACCATGGCTGCCCGGAGCAGACACACAAGGATCAAATTGGATACAGA
AGGAGACATTGGTCACTTTCAAAAATCCCCATGCAAAGAAACAGGATGTT
GTCGTATTAGGATCCCAAGAAGGGGCCATGCACACAGCACTCACAGGGGC
CACGGAAATCCAAATGTCATCAGGAAACTTACTGTTCACAGGACATCTTA
AGTGCAGGCTGAGAATGGACAAACTACAGCTCAAAGGAATGTCATATTCC
ATGTGTACAGGAAAGTTTAAAGTTGTGAAGGAAATAGCAGAAACACAACA
TGGAACAATAGTTATCAGAGTACAATATGAAGGGGACGGTTCTCCATGCA
AGATCCCTTTTGAAATAATGGATCTGGAAAAGAGACATGTCTTAGGTCGC
TTGATTACAGTCAACCCAATTGTCACGGAAAAAGACAGCCCAGTCAACAT
AGAAGCAGAACCTCCATTCGGGGACAGCTACATCATTATAGGAGTAGAAC
CAGGACAACTGAAGCTCAGCTGGTTTAAGAAAGGAAGTTCTATTGGCCAA
ATGTTTGAGACAACAATGAGAGGAGCGAAGAGAATGGCCATTTTAGGTGA
CACAGCTTGGGATTTTGGATCCTTGGGAGGGGTGTTCACATCCATAGGAA
AGGCCCTCCACCAAGTCTTTGGAGCAATCTATGGGGCTGCCTTCAGTGGG
GTTTCATGGACTATGAAAATCCTCATAGGAGTCGTCATCACATGGATAGG
AATGAATTCACGCAGCACCTCACTGTCTGTGTCACTAGTATTAGTGGGGG
TCGTGACATTGTATTTGGGAGTTATGGTGCAGGCC-
>China_GZ40_2010_JX470186
ATGCGTTGTATAGGAATATCAAATAGAGACTTTGTGGAAGGGGTATCAGG
AGGAAGCTGGGTTGACATAGTCTTGGAACATGGAAGCTGTGTGACGACGA
TGGCGAAAAATAAACCAACATTGGATTTTGAACTGATAAAAACAGAAGCC
AAACACCCCGCCACTCTAAGGAAGTATTGTATAGAGGCAAAGCTGACCAA
CACAACAACAGCATCTCGCTGCCCAACACAAGGAGAACCTAGCCTAAATG
AAGAACAGGACAAAAGATTCGTCTGCAAACACTCCATGGTAGACAGAGGA
TGGGGAAATGGATGCGGATTATTTGGAAAGGGAGGTATCGTGACCTGTGC
AATGTTCACATGCAAAAAGAACATGGAAGGAAAAATCGTGCAACCAGAAA
ACTTGGAGTACACCATCGTGATAACACCTCACTCAGGGGAAGAGAATGCA
GTCGGAAATGACACAGGAAAACACGGCAAGGAAATTAAAGTAACACCACA
GAGTTCCATCACAGAAGCAGAACTAACAGGCTATGGCACTGTTACGATGG
AATGCTCTCCGAGAACGGGCCTCGACTTCAATGAGATGGTGTTGCTGCAA
ATGGAAAACAAGGCTTGGCTGGCGCACAGGCAATGGTTCTTAGACCTGCC
GTTACCATGGCTGCCCGGAGCAGACACACAAGGATCAAATTGGATACAGA
AGGAGACATTGGTCACTTTCAAAAATCCCCATGCAAAGAAACAGGATGTT
GTCGTTTTAGGATCCCAAGAAGGGGCCATGCACACAGCACTCACAGGGGC
CACGGAAATCCAGATGTCATCAGGAAACTTGCTGTTCACAGGACATCTTA
AGTGTAGGCTGAGAATGGACAAATTACAACTCAAAGGAATGTCATATTCC
ATGTGTACAGGAAAGTTTAAAGTTGTGAAGGAAATAGCAGAAACACAACA
TGGAACAATAGTTATCAGAGTACAATATGAAGGGGACGGTTCTCCGTGCA
AGATCCCTTTTGAAATAATGGATTTGGAAAAAAGACATGTCTTAGGTCGC
TTGATTACAGTCAACCCAATCGTCACAGAGAAAGACAGCCCAGTCAACAT
AGAAGCAGAACCTCCATTCGGGGACAGCTACATCATTATAGGAGTAGAAC
CAGGACAACTGAAGCTCAGCTGGTTTAAGAAAGGAAGTTCTATTGGCCAA
ATGTTTGAGACAACAATGAGAGGAGCGAAGAGAATGGCCATTTTAGGTGA
CACAGCTTGGGATTTTGGATCCTTAGGAGGGGTGTTCACATCCATAGGAA
AGGCCCTCCACCAAGTCTTTGGAGCAATTTATGGGGCTGCCTTCAGTGGG
GTTTCATGGACTATGAAAATCCTCATAGGAGTCGTCATCACATGGATAGG
AATGAATTCACGCAGCACCTCACTGTCTGTGTCACTAGTATTAGTGGGGG
TCGTGACATTGTATTTGGGAGTTATGGTGCAGGCC-
>China_MLDENV_2009_JQ815199 Dengue virus 2 strain MLDENV-09 polyprotein gene, partial cds.
ATGCGTTGCATAGGAATATCAAATAGAGACTTTGTAGAAGGGGTTTCAGG
AGGAAGTTGGGTTGACATAGTCTTAGAACATGGAAGCTGTGTGACGACGA
TGGCAAAAAATAAACCAACATTGGATTTCGAACTGATAAAAACGGAAGCC
AAACAGCCTGCCACCCTAAGGAAGTACTGCATAGAAGCAAAACTAACCAA
CACAACAACAGAATCCCGTTGCCCAACACAAGGGGAACCCAGCCTAAAAG
AAGAGCAGGACAAGAGGTTCGTCTGCAAACACTCCATGGTAGACAGAGGA
TGGGGAAATGGATGTGGATTATTTGGAAAGGGAGGCATTGTGACCTGTGC
TATGTTCACATGCAAAAAGAACATGGAAGGGAAAATCGTGCAACCAGAAA
ACTTGGAATACACCATTGTGGTAACACCTCACTCAGGGGAAGAGCATGCG
GTCGGAAATGACACAGGAAAACACGGCAAGGAAATCAAAGTAACACCACA
GAGTTCCATCACAGAAGCAGAATTGACAGGTTATGGCACCGTCACGATGG
AATGCTCCCCGAGAACAGGCCTCGACTTCAATGAGATGGTGTTGCTGCAG
ATGGAAAATAAAGCTTGGCTGGTGCATAGGCAATGGTTTCTAGACCTGCC
ATTACCATGGCTGCCCGGAGCGGATAAACAAGAATCAAATTGGATACAGA
AAGAAACATTGGTCACTTTCAAAAATCCCCATGCGAAGAAACAGGATGTT
GTTGTTTTAGGATCCCAAGAAGGGGCCATGCATACAGCACTCACAGGAGC
CACAGAAATCCAAATGTCGTCAGGAAACTTGCTCTTCACTGGACATCTCA
AGTGCAGGCTGAGAATGGACAAGCTACAGCTTAAAGGAATGTCATACTCT
ATGTGCACAGGAAAGTTTAAAGTTGTGAAGGAAATAGCAGAAACACAACA
TGGAACGATAGTTATCAGAGTGCAATATGAAGGGGACGGCTCTCCATGTA
AAATTCCTTTTGAGATAATGGATTTGGAAAAAAGATATGTCTTAGGCCGC
CTGATCACAGTCAACCCAATTGTAACAGAAAAAGATAGCCCAGTCAACAT
AGAAGCAGAACCTCCATTCGGAGACAGTTACATCATCATAGGAGTAGAGC
CGGGACAACTGAAGCTCAACTGGTTCAAGAAAGGAAGTTCTATCGGCCAA
ATGTTTGAGACAACGATGAGAGGGGCGAAGAGAATGGCCATTTTGGGTGA
CACAGCCTGGGACTTCGGATCCCTGGGAGGAGTGTTTACATCTATAGGAA
AAGCTCTCCACCAAGTCTTTGGAGCGATCTATGGAGCTGCCTTCAGTGGG
GTTTCATGGACCATGAAAATCCTCATAGGAGTCATTATCACATGGATAGG
AATGAACTCACGCAGCACCTCACTGTCTGTGTCACTAGTACTGGTGGGAA
TTGTGACACTGTATTTGGGAGTCATGGTGCAGGCC-
>China_ZS01_2001_EF051521 Dengue virus type 2 strain ZS01/01, complete genome.
ATGCGTTGTATAGGAATATCAAATAGAGACTTTGTGGAAGGGGTTTCAGG
AGGAAGCTGGGTTGACATAGTCTTAGAACATGGAAGCTGTGTGACGACGA
TGGCGAAAAATAAACCAACATTGGATTTTGAACTGACAAAAACGGAAGCC
AAACATCCCGCCACTTTAAGGAAGTATTGTATAGAGGCAAAGCTGACCAA
CACAACAACAGCATCTCGCTGCCCAACACAAGGAGAACCCAGCCTAAATG
AAGAACAGGACAAAAGGTTTGTCTGCAAACACTCCATGGTAGACAGAGGA
TGGGGAAATGGATGCGGATTATTTGGAAAGGGAGGCATCGTGACCTGTGC
AATGTTCACATGCAAAAAGAACATGGAAGGAAAAGTCGTGCAACCAGAAA
ACTTGGAGTACACCATTGTGATAACACCTCACTCAGGGGAAGAGAATGCA
GTCGGAAATGACACAGGAAAACACGGCAAGGAAATTAAAGTAACACCACA
GAGTTCCATTACAGAAGCAGAACTGACAGGCTATGGCACTGTCACGATGG
AATGCTCTCCGAGAACGGGCCTCGGCTTTAATGAGATGGTGTTGCTGCAA
ATGGAAGACAAGGCTTGGCTGGTGCACAGGCAATGGTTCTTAGACCTGCC
GTTACCATGGCTGCCCGGAGCAGACACACAAGGATCAAATTGGATACAGA
AGGAGACATTGGTCACTTTCAAAAATCCCCATGCGAAGAAACAGGATGTT
GTTGTTTTAGGATCCCAAGAAGGGGCTATGCATACAGCACTCACAGGGGC
CACGGAAATCCAGATGTCATCAGGAAACTTATTGTTCACAGGACATCTTA
AGTGCAGGCTGAGAATGGACAAACTACAGCTCAAAGGAATGTCATATTCT
ATGTGTACAGGAAAGTTTAAAGTTGTGAAGGAAATAGCAGAAACACAACA
TGGAACAATAGTTATCAGAGTACAATATGAAGGGGACGGTTCTCCGTGCA
AGATCCCTTTTGAAATAATGGATTTGGAAAAAAGACATGTCTTAGGTCGC
TTGATCACAGTCAACCCAATTGTTACAGAAAAAGACAGCCCAGTCAACAT
AGAAGCAGAACCTCCATTCGGAGACAGTTACATCATTATAGGAGTAGAAC
CGGGACAACTGAAGCTCAGCTGGTTTAAGAAAGGAAGCTCTATTGGCCAA
ATGTTTGAGACAACAATGAGAGGAGCGAAGAGAATGGCCATTTTAGGTGA
CACAGCTTGGGATTTTGGATCCCTGGGAGGAGTGTTCACATCTATAGGAA
AGGCCCTCCACCAAGTCTTTGGAGCAATCTATGGGGCTGCCTTTAGCGGG
GTTTCATGGACTATGAAAATCCTCATAGGAGTCGTCATCACATGGATAGG
AATGAATTCACGCAGCACCTCACTGTCTGTGTCACTAGTATTAGTGGGGG
TCGTGACATTGTATTTGGGAGTCATGGTGCAGGCC-
>Colombia_425819_2013_KU878573 Dengue virus 2 isolate 425819_Tolima_CO_2013 envelope protein gene,partial cds.
ATGCGCTGCATAGGAATATCAAATAGAGACTTCGTAGAAGGGGTTTCAGG
AGGAAGCTGGGTTGATATAGTCTTAGAACATGGAAGTTGTGTGACGACGA
TGGCAAAAAACAAACCAACATTGGACTTTGAACTGATAAAAACAGAAGCC
AAACAACCTGCCACTCTAAGGAAGTACTGTATAGAAGCAAAGCTGACCAA
CACAACAACAGAATCGCGTTGCCCAACACAAGGGGAACCCAGTCTAAATG
AAGAGCAGGACAAAAGGTTCATCTGCAAACACTCCATGGTAGACAGAGGA
TGGGGAAATGGATGTGGATTATTCGGAAAAGGAGGCATTGTGACCTGTGC
TATGTTTACATGCAAGAAGAACATGGAAGGAAAAGTCGTGCAGCCAGAAA
ATTTGGAATACACCATCGTGATAACACCTCACTCAGGAGAAGAGCACGCT
GTAGGTAATGATACAGGAAAGCATGGCAAGGAAATCAAAATAACACCACA
GAGTTCCATCACAGAAGCAGAACTGACAGGCTATGGCACTGTCACGATGG
AGTGCTCTCCGAGAACGGGCCTCGACTTCAATGAGATGGTGCTGCTGCAG
ATGGAAGACAAAGCTTGGCTGGTGCACAGGCAATGGTTCCTAGACCTGCC
GTTACCATGGCTACCCGGAGCGGACACACAAGGATCAAATTGGATACAGA
AAGAGACATTGGTTACTTTCAAAAATCCCCACGCGAAGAAACAGGATGTC
GTTGTTCTAGGGTCTCAAGAAGGGGCCATGCACACGGCACTCACAGGGGC
CACAGAAATCCAGATGTCATCAGGAAACTTACTGTTCACAGGACATCTCA
AGTGCAGGCTGAGAATGGATAAACTACAGCTCAAAGGAATGTCATACTCC
ATGTGTACAGGAAAGTTTAAAATTGTGAAGGAAATAGCAGAAACACAACA
TGGAACAATAGTTGTCAGAGTACAATATGAAGGGGACGGTTCTCCATGTA
AGATCCCTTTTGAGATAACAGATTTGGAAAAGAGACACGTCTTAGGTCGC
CTGATCACAGTTAACCCAATCGTAACAGAAAAAGATAGCCCAGTCAATAT
AGAAGCAGAACCTCCATTCGGAGACAGCTACATCATCATAGGAGTAGAGC
CGGGACAATTGAAACTCAATTGGTTTAAGAAGGGAAGTTCCATCGGCCAA
ATGTTCGAGACAACAATGAGAGGAGCAAAGAGAATGGCTATTTTAGGTGA
CACAGCCTGGGATTTTGGATCCCTGGGAGGAGTGTTTACATCCATAGGAA
AGGCTCTCCACCAAGTCTTCGGAGCAATCTATGGGGCTGCTTTTAGTGGG
GTCTCATGGACTATGAAAATCCTCATAGGAGTCATCATCACATGGATAGG
AATGAATTCACGTAGCACCTCACTGTCTGTGTCACTAGTACTGGTGGGAG
TCGTGACACTGTACCTGGGAGCTATGGTGCAGGCT-
>Colombia_428702_2014KU878575 Dengue virus 2 isolate 428702_Tolima_CO_2014 envelope protein gene,partial cds.
ATGCGCTGCATAGGAATATCAAATAGAGACTTCGTAGAAGGGGTTTCAGG
AGGAAGCTGGGTTGATATAGTCTTAGAACATGGAAGTTGTGTGACGACGA
TGGCAAAAAACAAACCAACATTGGATTTTGAACTGATAAAAACAGAAGCC
AAACAACCTGCCACTCTAAGGAAGTACTGTATAGAAGCAAAGCTGACCAA
CACAACAACAGAATCGCGTTGCCCAACACAAGGGGAACCCAGTCTAAATG
AAGAGCAGGACAAAAGGTTCATCTGCAAACACTCCATGGTAGACAGAGGA
TGGGGAAATGGATGTGGATTATTTGGAAAGGGAGGCATTGTGACCTGTGC
TATGTTTACATGCAAAAAGAACATGGAAGGAAAAGTCGTGCAGCCAGAAA
ATTTGGAATACACCATCGTGATAACACCTCACTCAGGAGAAGAGCACGCT
GTAGGTAATGACACAGGAAAGCATGGCAAGGAAATCAAAATAACACCACA
GAGTTCCACTACAGAAGCAGAACTGACAGGCTATGGCACTGTCACGATGG
AGTGCTCTCCGAGAACGGGCCTTGACTTCAATGAGATGGTGTTGCTGCAG
ATGGAAGATAAAGCTTGGCTGGTGCATAGGCAATGGTTCCTAGACCTGCC
GTTACCATGGCTACCCGGAGCGGACACACAAGGATCAAATTGGATACAGA
AAGAGACATTGGTCACTTTCAAAAATCCCCACGCGAAGAAACAGGATGTC
GTTGTTTTGGGGTCTCAAGAAGGGGCCATGCACACGGCACTCACAGGGGC
CACAGAAATCCAGATGTCATCAGGAAACTTACTGTTCACAGGACATCTCA
AGTGCAGGCTGAGAATGGACAAACTACAGCTCAAAGGAATGTCATACTCT
ATGTGTACAGGAAAGTTTAAAATTGTGAAGGAAATAGCAGAAACACAACA
TGGAACAATAGTTATCAGAGTACAATATGAAGGGGACGGTTCTCCATGTA
AGATCCCTTTTGAGATAACAGATTTGGAAAAAAGACACGTCTTGGGTCGC
CTGATCACAGTTAACCCAATCGTAACAGAAAAAGATAGCCCAGTCAACAT
AGAAGCAGAACCTCCATTCGGGGACAGTTACATCATCATAGGAGTAGAGC
CAGGACAATTGAAACTCAATTGGTTTAAGAAAGGAAGTTCCATCGGCCAA
ATGTTTGAGACAACAATGAGAGGAGCAAAGAGAATGGCTGTTTTAGGTGA
CACAGCCTGGGATTTTGGATCCCTGGGAGGAGTGTTTACATCTATAGGAA
AGGCTCTCCACCAAGTTTTCGGAGCAATCTATGGGGCTGCTTTTAGTGGG
GTCTCATGGACTATGAAAATCCTCATAGGAGTCATCATCACATGGATAGG
AATGAATTCACGTAGCACCTCACTGTCTGTGTCGCTAGTATTGGTGGGAG
TCGTGACACTGTACCTGGGAGCTATGGTGCAGGCT-
>Colombia_BID_V1594_2005_FJ024473
ATGCGCTGCATAGGAACATCAAATAGAGACTTCGTGGAAGGGGTTTCAGG
AGGAAGCTGGGTTGACATAGTCTTAGAACATGGAAGTTGTGTGACGACGA
TGGCGAAAAACAAACCAACATTGGATTTTGAACTGATAAAAACAGAAGCC
AAACAACCTGCCACTCTGAGGAAGTACTGTATAGAAGCAAAGCTGACCAA
CACAACGACAGAATCGCGTTGCCCAACACAAGGGGAACCCAGTCTAAACG
AAGAGCAGGACAAAAGGTTCATCTGCAAACACTCCATGGTAGACAGAGGA
TGGGGAAATGGATGTGGATTATTTGGAAAGGGAGGCATTGTGACCTGTGC
TATGTTTACATGCAAAAAGAACATGGAAGGAAAAGTCGTGCAGCCAGAAA
ATTTGGAATACACCATCGTGATAACACCTCACTCAGGAGAAGAGCACGCT
GTGGGCGATGACACAGGAAAACACGGCAAGGAAATCAAAATAACACCACA
GAGTTCCATCACAGAAGCAGAACTGACAGGCTATGGCACTGTTACGATGG
AGTGCTCTCCGAGAACGGGCCTCGACTTCAATGAGATGGTGCTGCTGCAG
ATGGAAGACAAAGCTTGGCTGGTGCACAGGCAATGGTTCCTAGACCTGCC
ATTACCATGGCTACCTGGAGCGGACACACAAGGATCAAATTGGATACAGA
AAGAGACATTGGTCACTTTCAAAAATCCCCACGCGAAGAAACAGGATGTC
GTTGTCTTAGGGTCTCAAGAAGGGGCCATGCACACGGCACTCACAGGGGC
CACAGAAATCCAGATGTCATCAGGAAACTTACTGTTCACAGGACATCTCA
AGTGCAGACTGAGAATGGACAAACTACAGCTCAAAGGAATGTCATATTCT
ATGTGTACAGGAAAGTTTAAAATTGTGAAAGAAATAGCAGAAACACAACA
TGGAACAATAGTTATCAGAGTACAATATGAAGGGGACGGTTCTCCATGTA
AGATCCCCTTTGAGATAACAGACTTGGAAAAAAGACACGTCTTAGGTCGC
CTGATTACAGTTAACCCAATCGTAATAGAAAAAGATAGCCCAGTCAACAT
AGAAGCAGAACCTCCATTCGGAGATAGCTACATCATTATAGGAGTAGAGC
CGGGACAATTGAAACTCAATTGGTTTAAGAAGGGAAGTTCCATCGGCCAA
ATGTTCGAGACAACAATGAGAGGAGCAAAGAGAATGGCCATTTTAGGTGA
CACAGCCTGGGATTTTGGATCCCTGGGAGGAGTGTTCACATCTATAGGAA
AGGCTCTCCACCAAGTTTTCGGAGCAATCTATGGGGCTGCTTTTAGTGGG
GTCTCATGGACTATGAAAATCCTCATAGGAGTCGTCATCACATGGATAGG
AATGAATTCACGTAGCACCTCACTGTCTGTGTCGCTAGTATTGGTGGGAG
TCGTGACACTGTACCTGGGAGCTATGGTGCAGGCT-
>Colombia_BID_V1595_2005_FJ024474
ATGCGCTGCATAGGAATATCAAATAGAGACTTCGTGGAAGGGGTTTCAGG
AGGAAGCTGGGTTGACATAGTCTTAGAACATGGAAGTTGTGTGACGACGA
TGGCGAAAAACAAACCAACATTGGATTTTGAACTGATAAAAACAGAAGCC
AAACAACCTGCCACTCTGAGGAAGTACTGTATAGAAGCAAAGCTGACCAA
CACAACGACAGAATCGCGTTGCCCAACACAAGGGGAACCCAGTCTAAACG
AAGAGCAGGACAAAAGGTTCATCTGCAAACACTCCATGGTAGACAGAGGA
TGGGGAAATGGATGTGGATTATTTGGAAAGGGAGGCATTGTGACCTGTGC
TATGTTTACATGCAAAAAGAACATGGAAGGAAAAGTCGTGCAGCCAGAAA
ATTTGGAATACACCATCGTGATAACACCTCACTCAGGAGAAGAGCACGCT
GTGGGCAATGACATAGGAAAACACGGCAAGGAAATCAAAATAACACCACA
GAGTTCCATCACAGAAGCAGAACTGACAGGCTATGGCACTGTTACGATGG
AGTGCTCTCCGAGAACGGGCCTCGACTTCAATGAGATGGTGCTGCTGCAG
ATGGAAGACAAAGCTTGGCTGGTGCACAGGCAATGGTTCCTAGACCTGCC
ATTACCATGGCTACCTGGAGCGGACACACAAGGATCAAATTGGATACAGA
AAGAGACATTGGTCACTTTCAAAAATCCCCACGCGAAGAAACAGGATGTC
GTTGTCTTAGGGTCTCAAGAAGGGGCCATGCACACGGCACTCACAGGGGC
CACAGAAATCCAGATGTCATCAGGAAACTTACTGTTCACAGGACATCTCA
AGTGCAGACTGAGAATGGACAAACTACAGCTCAAAGGAATGTCATATTCT
ATGTGTACAGGAAAGTTTAAAATTGTGAAAGAAATAGCAGAAACACAACA
TGGAACAATAGTTATCAGAGTACAATATGAAGGGGACGGTTCTCCGTGTA
AGATCCCCTTTGAGATAACAGACTTGGAAAAAAGACACGTCTTAGGTCGC
CTGATTACAGTTAACCCAATCGTAATAGAAAAAGATAGCCCAGTCAACAT
AGAAGCAGAACCTCCATTCGGAGATAGCTACATCATTATAGGAGTAGAGC
CGGGACAATTGAAACTCAATTGGTTTAAGAAGGGAAGTTCCATCGGCCAA
ATGTTCGAGACAACAATGAGAGGAGCAAAGAGAATGGCCATTTTAGGTGA
CACAGCCTGGGATTTTGGATCCCTGGGAGGAGTGTTCACATCTATAGGAA
AGGCTCTCCACCAAGTTTTCGGAGCAATCTATGGGGCTGCTTTTAGTGGG
GTCTCATGGACTATGAAAATCCTCATAGGAGTCGTCATCACATGGATAGG
AATGAATTCACGTAGCACCTCACTGTCTGTGTCGCTAGTATTGGTGGGAG
TCGTGACACTGTACCTGGGAGCTATGGTGCAGGCT-
>Colombia_BID_V1596_2005_FJ024475
ATGCGCTGCATAGGAATATCAAATAGAGACTTCGTGGAAGGGGTTTCAGG
AGGAAGCTGGGTTGACATAGTCTTAGAACATGGAAGTTGTGTGACGACGA
TGGCGAAAAACAAACCAACATTGGATTTTGAACTGATAAAAACAGAAGCC
AAACAACCTGCCACTCTCAGGAAGTACTGTATAGAAGCAAAGCTGACCAA
CACAACGACAGAATCGCGTTGCCCAACACAAGGGGAACCCAGTCTAAACG
AAGAGCAGGACAAAAGGTTCATCTGCAAACACTCCATGGTAGACAGAGGA
TGGGGAAATGGATGTGGATTATTTGGAAAGGGAGGCATTGTGACCTGTGC
TATGTTTACATGCAAAAAGAACATGGAAGGAAAAGTCGTGCAGCCAGAAA
ATTTGGAATACACCATCGTGATAACACCTCACTCAGGAGAAGAGCACGCT
GTGGGCGATGACACAGGAAAACACGGCAAGGAAATCAAAATAACACCACA
GAGTTCCATCACAGAAGCAGAACTGACAGGCTATGGCACTGTTACGATGG
AGTGCTCTCCGAGAACGGGCCTCGACTTCAATGAGATGGTGCTGCTGCAG
ATGGAAGACAAAGCTTGGCTGGTGCACAGGCAATGGTTCCTAGACCTGCC
ATTACCATGGCTACCTGGAGCGGACACACAAGGATCAAATTGGATACAGA
AAGAGACATTGGTCACTTTCAAAAATCCCCACGCGAAGAAACAGGATGTC
GTTGTCTTAGGGTCTCAAGAAGGGGCCATGCACACGGCACTCACAGGGGC
CACAGAAATCCAGATGTCATCAGGAAACTTACTGTTCACAGGACATCTCA
AGTGCAGACTGAGAATGGACAAACTACAGCTCAAAGGAATGTCATATTCT
ATGTGTACAGGAAAGTTTAAAATTGTGAAAGAAATAGCAGAAACACAACA
TGGAACAATAGTTATCAGAGTACAATATGAAGGGGACGGTTCTCCATGTA
AGATCCCCTTTGAGATAACAGACTTGGAAAAAAGACACGTCTTAGGTCGC
CTGATTACAGTTAACCCAATCGTAATAGAAAAAGATAGCCCAGTCAACAT
AGAAGCAGAACCTCCATTCGGAGATAGCTACATCATTATAGGAGTAGAGC
CGGGACAATTGAAACTCAATTGGTTTAAGAAGGGAAGTTCCATCGGCCAA
ATGTTCGAGACAACAATGAGAGGAGCAAAGAGAATGGCCATTTTAGGTGA
CACAGCCTGGGATTTTGGATCCCTGGGAGGAGTGTTCACATCTATAGGAA
AGGCTCTCCACCAAGTTTTCGGAGCAATCTATGGGGCTGCTTTTAGTGGG
GTCTCATGGACTATGAAAATCCTCATAGGAGTCGTCATCACATGGATAGG
AATGAATTCACGTAGCACCTCACTGTCTGTGTCGCTAGTATTGGTGGGAG
TCGTGACACTGTACCTGGGAGCTATGGTGCAGGCT-
>Colombia_BID_V1597_2005_FJ182012
ATGCGCTGCATAGGAATATCAAATAGAGACTTCGTGGAAGGGGTTTCAGG
AGGAAGCTGGGTTGACATAGTCTTAGAACATGGAAGTTGTGTGACGACGA
TGGCGAAAAACAAACCAACATTGGATTTTGAACTGATAAAAACAGAAGCC
AAACAACCTGCCACTCTGAGGAAGTACTGTATAGAAGCAAAGCTGACCAA
CACAACGACAGAATCGCGTTGCCCAACACAAGGGGAACCCAGTCTAAACG
AAGAGCAGGACAAAAGGTTCATCTGCAAACACTCCATGGTAGACAGAGGA
TGGGGAAATGGATGTGGATTATTTGGAAAGGGAGGCATTGTGACCTGTGC
TATGTTTACATGCAAAAAGAACATGGAAGGAAAAGTCGTGCAGCCAGAAA
ATTTGGAATACACCATCGTGATAACACCTCACTCAGGAGAAGAGCACGCT
GTGGGCAATGACA---------ACGGCAAGGAAATCAAAATAACACCACA
GAGTTCCATCACAGAAGCAGAACTGACAGGCTATGGCACTGTTACGATGG
AGTGCTCTCCGAGAACGGGCCTCGACTTCAATGAGATGGTGCTGCTGCAG
ATGGAAGACAAAGCTTGGCTGGTGCACAGGCAATGGTTCCTAGACCTGCC
ATTACCATGGCTACCTGGAGCGGACACACAAGGATCAAATTGGATACAGA
AAGAGACATTGGTCACTTTCAAAAATCCCCACGCGAAGAAACAGGATGTC
GTTGTCTTAGGGTCTCAAGAAGGGGCCATGCACACGGCACTCACAGGGGC
CACAGAAATCCAGATGTCATCAGGAAACTTACTGTTCACAGGACATCTCA
AGTGCAGACTGAGAATGGACAAACTACAGCTCAAAGGAATGTCATATTCT
ATGTGTACAGGAAAGTTTAAAATTGTGAAAGAAATAGCAGAAACACAACA
TGGAACAATAGTTATCAGAGTACAATATGAAGGGGACGGTTCTCCATGTA
AGATCCCCTTTGAGATAACAGACTTGGAAAAAAGACACGTCTTAGGTCGC
CTGATTACAGTTAACCCAATCGTAATAGAAAAAGATAGCCCAGTCAACAT
AGAAGCAGAACCTCCATTCGGAGATAGCTACATCATTATAGGAGTAGAGC
CGGGACAATTGAAACTCAATTGGTTTAAGAAGGGAAGTTCCATCGGCCAA
ATGTTCGAGACAACAATGAGAGGAGCAAAGAGAATGGCCATTTTAGGTGA
CACAGCCTGGGATTTTGGATCCCTGGGAGGAGTGTTCACATCTATAGGAA
AGGCTCTCCACCAAGTTTTCGGAGCAATCTATGGGGCTGCTTTTAGTGGG
GTCTCATGGACTATGAAAATCCTCATAGGAGTCGTCATCACATGGATAGG
AATGAATTCACGTAGCACCTCACTGTCTGTGTCGCTAGTATTGGTGGGAG
TCGTGACACTGTACCTGGGAGCTATGGTGCAGGCT-
>Colombia_BID_V1599_1944_EU854293
ATGCGTTGCATAGGAATATCAAATAGAGACTTTGTAGAAGGGGTTTCAGG
AGGAAGCTGGGTTGACATAGTCTTAGAACATGGAAGCTGTGTGACGACGA
TGGCAAAAAACAAACCAACATTGGATTTTGAACTGATAAAAACAGAAGCC
AAACAATCTGCCACTCTAAGGAAGTACTGTATAGAGGCAAAGCTGACCAA
CACAACAACAGAATCTCGCTGCCCAACACAAGGAGAACCCAGCCTAAATG
AAGAGCAGGACAAAAGGTTCGTCTGCAAACACTCCATGGTGGACAGAGGA
TGGGGAAATGGATGTGGATTATTTGGAAAAGGAGGCATTGTGACCTGTGC
TATGTTCACATGCAAAAAGAACATGAAAGGAAAAGTCGTGCAACCAGAAA
ACTTGGAATACACCATTGTGATAACACCTCACTCAGGGGAAGAGCATGCA
GTCGGAAATGACACAGGAAAACATGGCAAGGAAATCAAAATAACACCACA
GAGTTCCATCACAGAAGCAGAGTTGACAGGCTATGGCACTGTCACGATGG
AGTGCTCTCCGAGAACGGGCCTCGACTTCAATGAGATGGTGTTGCTGCAA
ATGGAAAATAAAGCTTGGCTGGTGCACAGGCAATGGTTCCTAGACCTGCC
GTTGCCATGGCTGCCCGGAGCGGACACACAAGGATCAAATTGGATACAGA
AAGAGACATTGGTCACTTTCAAAAATCCCCATGCGAAGAAACAGGATGTT
GTTGTTTTGGGATCCCAAGAAGGGGCCATGCACACAGCACTCACAGGGGC
CACAGAAATCCAGATGTCATCAGGAAACTTACTGTTCACAGGACATCTCA
AGTGCAGGCTGAGGATGGACAAACTACAGCTCAAAGGAATGTCATACTCT
ATGTGCACAGGAAAGTTTAAAGTTGTGAAGGAAATAGCAGAAACACAACA
TGGAACAATAGTTATCAGAGTACAATATGAAGGGGACGGTTCTCCATGTA
AGATCCCTTTTGAGATAATGGATTTGGAAAAAAGACATGTTTTAGGTCGC
CTGATTACAGTCAACCCAATCGTAACAGAAAAAGATAGCCCAGTCAACAT
AGAGGCAGAACCTCCATTCGGAGACAGCTACATCATCATAGGAGTAGAGC
CGGGACAATTGAAGCTCAACTGGTTTAAGAAAGGAAGTTCTATCGGCCAA
ATGTTTGAGACAACAATGAGGGGAGCGAAGAGAATGGCCATTTTAGGTGA
CACAGCTTGGGATTTTGGATCCCTGGGAGGAGTGTTTACATCTATAGGAA
AGGCTCTCCACCAAGTTTTCGGAGCAATCTATGGGGCTGCCTTCAGTGGG
GTCTCATGGACTATGAAAATCCTCATAGGAGTCATTATCACATGGATAGG
AATGAATTCACGCAGCACCTCACTGTCTGTGTCACTAGTATTGGTGGGAG
TCGTGACGCTGTATTTGGGAGTTATGGTGCAGGCC-
>Colombia_BID_V1601_2005_EU854294
ATGCGCTGCATAGGAATATCAAATAGAGACTTCGTGGAAGGGGTTTCAGG
AGGAAGCTGGGTTGACATAGTCTTAGAACATGGAAGTTGTGTGACGACGA
TGGCGAAAAACAAACCAACATTGGATTTTGAACTGATAAAAACAGAAGCC
AAACAACCTGCCACTCTGAGGAAGTACTGTATAGAAGCAAAGCTGACCAA
CACAACGACAGAATCGCGTTGCCCAACACAAGGGGAACCCAGTCTAAACG
AAGAGCAGGACAAAAGGTTCATCTGCAAACACTCCATGGTAGACAGAGGA
TGGGGAAATGGATGTGGATTATTTGGAAAGGGAGGCATTGTGACCTGTGC
TATGTTTACATGCAAAAAGAACATGGAAGGAAAAGTCGTGCAGCCAGAAA
ATTTGGAATACACCATCGTGATAACACCTCACTCAGGAGAAGAGCACGCT
GTGGGCAATGACACAGGAAAACACGGCAAGGAAATCAAAATAACACCACA
GAGTTCCATCACAGAAGCAGAACTGACAGGCTATGGCACTGTTACGATGG
AGTGCTCTCCGAGAACGGGCCTCGACTTCAATGAGATGGTGCTGCTGCAG
ATGGAAGACAAAGCTTGGCTGGTGCACAGGCAATGGTTCCTAGACCTGCC
ATTACCATGGCTACCTGGAGCGGACACACAAGGATCAAATTGGATACAGA
AAGAGACATTGGTCACTTTCAAAAATCCCCACGCGAAGAAACAGGATGTC
GTTGTCTTAGGGTCTCAAGAAGGGGCCATGCACACGGCACTCACAGGGGC
CACAGAAATCCAGATGTCATCAGGAAACTTACTGTTCACAGGACATCTCA
AGTGCAGACTGAGAATGGACAAACTACAGCTCAAAGGAATGTCATATTCT
ATGTGTACAGGAAAGTTTAAAATTGTGAAAGAAATAGCAGAAACACAACA
TGGAACAATAGTTATCAGAGTACAATATGAAGGGGACGGTTCTCCATGTA
AGATCCCCTTTGAGATAACAGACTTGGAAAAAAGACACGTCTTAGGTCGC
CTGATTACAGTTAACCCAATCGTAATAGAAAAAGATAGCCCAGTCAACAT
AGAAGCAGAACCTCCATTCGGAGATAGCTACATCATTATAGGAGTAGAGC
CGGGACAATTGAAACTCAATTGGTTTAAGAAGGGAAGTTCCATCGGCCAA
ATGTTCGAGACAACAATGAGAGGAGCAAAGAGAATGGCCATTTTAGGTGA
CACAGCCTGGGATTTTGGATCCCTGGGAGGAGTGTTCACATCTATAGGAA
AGGCTCTCCACCAAGTTTTCGGAGCAATCTATGGGGCTGCTTTTAGTGGG
GTCTCATGGACTATGAAAATCCTCATAGGAGTCGTCATCACATGGATAGG
AATGAATTCACGTAGCACCTCACTGTCTGTGTCGCTAGTATTGGTGGGAG
TCGTGACACTGTACCTGGGAGCTATGGTGCAGGCT-
>Colombia_BID_V1603_2004_FJ024477
ATGCGCTGCATAGGAATATCAAATAGAGACTTCGTAGAAGGGGTTTCAGG
AGGAAGCTGGGTTGATATAGTCTTAGAACATGGAAGTTGTGTGACGACGA
TGGCAAAAAACAAACCAACATTGGATTTTGAACTGATAAAAACAGAAGCC
AAACAACCTGCCACTCTAAGGAAGTACTGTATAGAAGCAAAGCTGACCAA
CACAACAACAGAATCGCGTTGCCCAACACAAGGGGAACCCAGTCTAAATG
AAGAGCAGGACAAAAGGTTCATCTGCAAACACTCCATGGTAGACAGAGGA
TGGGGAAATGGATGTGGATTATTTGGAAAGGGAGGCATTGTGACCTGTGC
TATGTTTACATGCAAAAAGAACATGGAAGGAAAAGTCGTGCAGCCAGAAA
ATTTGGAATACACCATCGTGATAACACCTCACTCAGGAGAAGAGCACGCT
GTAGGTAATGACACAGGAAAGCATGGCAAGGAAATCAAAATAACACCACA
GAGTTCCATCACAGAAGCAGAACTGACAGGCTATGGCACTGTCACGATGG
AGTGCTCTCCGAGAACGGGCCTTGACTTCAATGAGATGGTGCTGCTGCAG
ATGGAAGACAAAGCTTGGCTGGTGCACAGGCAATGGTTCCTAGACCTGCC
GTTACCATGGCTACCCGGAGCGGACACACAAGGATCAAATTGGATACAGA
AAGAGACATTGGTCACTTTCAAAAATCCCCACGCGAAGAAACAGGATGTC
GTTGTTTTAGGGTCTCAAGAAGGGGCCATGCACACGGCACTCACAGGGGC
CACAGAAATCCAGATGTCATCAGGAAACTTACTGTTCACAGGACATCTCA
AGTGCAGGCTGAGAATGGACAAACTACAGCTCAAAGGAATGTCATACTCT
ATGTGTACAGGAAAGTTTAAAATTGTGAAGGAAATAGCAGAAACACAACA
TGGAACAATAGTTATCAGAGTACAATATGAAGGGGACGGTTCTCCATGTA
AGATCCCTTTTGAGATAACAGATTTGGAAAAAAGACACGTCTTAGGTCGC
CTGATCACAGTTAACCCAATCGTAACAGAAAAAGATAGCCCAGTCAACAT
AGAAGCAGAACCTCCATTCGGGGACAGCTACATCATCATAGGAGTAGAGC
CGGGACAATTGAAACTCAATTGGTTTAAGAAGGGAAGTTCCATCGGCCAA
ATGTTCGAGACAACAATGAGAGGAGCAAAGAGAATGGCTATTTTAGGTGA
CACAGCCTGGGATTTTGGATCCCTGGGAGGAGTGTTTACATCTATAGGAA
AGGCTCTCCACCAAGTTTTCGGAGCAATCTATGGGGCTGCTTTTAGTGGG
GTCTCATGGACTATGAAAATCCTCATAGGAGTCATCATCACATGGATAGG
AATGAATTCACGTAGCACCTCACTGTCTGTGTCGCTAGTACTGGTGGGAG
TCGTGACACTGTACCTGGGAGCTATGGTGCAGGCT-
>Colombia_BID_V3368_1998_GQ868552
ATGCGTTGCATAGGAATATCAAATAGAGACTTCGTAGAAGGGGTTTCAGG
AGGAAGCTGGGTTGACATAGTCTTAGAACATGGAAGTTGTGTGACGACGA
TGGCAAAAAACAAACCAACACTGGATTTTGAACTGATAAAAACAGAAGCC
AAACAACCTGCCACTCTAAGGAAGTACTGTATAGAAGCAAAGCTGACCAA
TACAACAACAGAATCTCGTTGCCCAACACAAGGGGAACCCAGTCTAAATG
AAGAGCAGGACAAAAGGTTCATCTGCAAACACTCCATGGTAGACAGAGGA
TGGGGAAATGGATGTGGATTATTTGGAAAAGGAGGCATTGTGACCTGTGC
TATGTTTACATGCAAAAAGAACATGGAAGGAAAAGTCGTGCTGCCAGAAA
ATCTGGAATACACCATCGTGATAACACCTCACTCAGGAGAAGAGCACGCT
GTAGGTAATGACACAGGAAAACATGGCAAGGAAATCAAAATAACACCACA
GAGTTCCATCACAGAAGCAGAACTGACAGGCTATGGCACTGTCACGATGG
AGTGCTCTCCGAGAACGGGCCTCGACTTCAATGAGATGGTGTTGCTGCAG
ATGGAAGAGAAAGCTTGGCTGGTGCACAGGCAATGGTTCTTAGACCTGCC
GTTACCATGGCTACCTGGAGCGGACACACAAGGATCAAATTGGATACAGA
AAGAGACATTGGTCACTTTTAAAAATCCCCACGCGAAGAAACAGGATGTC
GTTGTTTTAGGATCTCAAGAAGGGGCCATGCACACGGCACTCACAGGGGC
CACAGAAATCCAGATGTCATCAGGAAACTTACTGTTCACAGGACATCTCA
AGTGCAGGCTGAGAATGGACAAACTGCAGCTCAAAGGAATGTCATACTCT
ATGTGTACAGGAAAGTTTAAAATTGTGAAAGAAATAGCAGAAACACAACA
TGGAACAATAGTTATCAGAGTACAATATGAAGGGGACGGCTCTCCATGTA
AGATCCCTTTTGAGATAATGGATTTGGAAAAAAGACACGTCTTGGGTCGC
CTGATTACAGTCAACCCAATCGTAACAGAAAAAGATAGCCCAGTCAACAT
AGAAGCAGAACCTCCATTCGGAGACAGTTACATCATCATAGGAGTAGAGC
CGGGACAATTGAAACTCAATTGGTTTAAGAAGGGAAGTTCCATCGGTCAA
ATGTTTGAGACAACAATGAGAGGAGCGAAGAGAATGGCCATTTTAGGTGA
CACAGCCTGGGATTTTGGATCCCTGGGAGGAGTGTTTACATCTATAGGAA
AGGCTCTCCACCAAGTTTTCGGAGCAATCTATGGGGCTGCTTTTAGTGGG
GTCTCATGGACTATGAAAATCCTCATAGGAGTCATCATCACATGGATAGG
AATGAATTCACGTAGCACCTCACTGTCTGTGTCACTAGTACTGGTGGGAG
TCGTGACACTGTACCTGGGAGCTATGGTGCAGGCT-
>Colombia_BID_V3369_1999_GQ868553
ATGCGCTGCATAGGAATATCAAATAGAGACTTCGTAGAAGGGGTTTCAGG
AGGAAGCTGGGTTGACATAGTCTTAGAACATGGAAGTTGTGTGACGACGA
TGGCAAAAAATAAACCAACATTGGATTTTGAACTGATAAAAACAGAAGCC
AAACAACCTGCCACTCTAAGGAAGTACTGTATAGAAGCAAAGCTGACCAA
CACAACAACAGAATCGCGTTGCCCAACACAAGGGGAACCCAGTCTAAATG
AAGAGCAGGACAAAAGGTTCATCTGCAAACACTCCATGGTAGACAGAGGA
TGGGGAAATGGATGTGGATTATTTGGAAAGGGAGGCATTGTGACCTGTGC
TATGTTTACATGCAAAAAAAACATGGAAGGAAAAGTCGTGCAGCCAGAAA
ATTTGGAATACACCATCGTGATAACACCTCACTCAGGAGAAGAGCACGCT
GTAGGTAATGACACAGGAAAGCATGGCAAGGAAATCAAAATAACACCACA
GAGTTCCATCACAGAAGCAGAACTGACAGGCTATGGCACTGTCACGATGG
AGTGCTCTCCGAGAACGGGCCTCGACTTCAATGAGATGGTGCTGCTGCAG
ATGGAAGACAAAGCTTGGCTGGTGCACAGGCAATGGTTCCTAGACCTGCC
GTTACCATGGCTACCCGGAGCGGACACACAAGGATCAAATTGGATACAGA
AAGAGACATTGGTCACTTTCAAAAATCCCCACGCGAAGAAACAGGATGTC
GTTGTTTTAGGGTCTCAAGAAGGGGCCATGCACACGGCACTCACAGGGGC
CACAGAAATCCAGATGTCATCAGGAAACTTACTGTTCACAGGACATCTCA
AGTGCAGGCTGAGAATGGACAAACTACAGCTCAAAGGAATGTCATACTCT
ATGTGTACAGGAAAGTTTAAAATTGTGAAGGAAATAGCAGAAACACAACA
TGGAACAATAGTTATCAGAGTACAATATGAAGGGGACGGTTCTCCATGTA
AGATCCCTTTTGAGATAACAGATTTGGAAAAAAGACACGTCTTAGGTCGC
CTGATTACAGTTAACCCAATCGTAACAGAAAAAGATAGCCCAGTCAACAT
AGAAGCAGAACCTCCATTCGGAGACAGCTACATCATCATAGGAGTAGAGC
CGGGACAATTGAAACTCAATTGGTTTAAGAAGGGAAGTTCCATCGGCCAA
ATGTTCGAGACAACAATGAGAGGAGCAAAGAGAATGGCCATTTTAGGTGA
CACAGCCTGGGATTTTGGATCCCTGGGAGGAGTGTTTACATCTATAGGAA
AGGCTCTCCACCAAGTTTTCGGAGCAATCTATGGGGCTGCTTTTAGTGGG
GTCTCATGGACTATGAAAATCCTCATAGGAGTCATCATCACATGGATAGG
AATGAATTCACGTAGCACCTCACTGTCTGTGTCGCTAGTACTGGTGGGAG
TCGTGACACTGTACCTGGGAGCTATGGTGCAGGCT-
>Colombia_BID_V3370_2004_GQ868554
ATGCGCTGCATAGGAATATCAAATAGAGACTTCGTGGAAGGGGTTTCAGG
AGGAAGCTGGGTTGACATAGTCTTAGAACATGGAAGTTGTGTGACGACGA
TGGCGAAAAACAAACCAACATTGGATTTTGAACTGATAAAAACAGAAGCC
AAACAACCTGCCACTCTGAGGAAGTACTGTATAGAAGCAAAGCTGACCAA
CACAACGACAGAATCGCGTTGCCCAACACAAGGGGAACCCAGTCTAAACG
AAGAGCAGGACAAAAGGTTCATCTGCAAACACTCCATGGTAGACAGAGGA
TGGGGAAATGGATGTGGATTATTTGGAAAGGGAGGCATTGTGACCTGTGC
TATGTTTACATGCAAAAAGAACATGGAAGGAAAAGTCGTGCAGCCAGAAA
ATTTGGAATACACCATCGTGATAACACCTCACTCAGGAGAAGAGCACGCT
GTGGGCAATGACACAGGAAAACACGGCAAGGAAATCAAAATAACACCACA
GAGTTCCATCACAGAAGCAGAACTGACAGGCTATGGCACTGTTACGATGG
AGTGCTCTCCGAGAACGGGCCTCGACTTCAATGAGATGGTGCTGCTGCAG
ATGGAAGACAAAGCTTGGCTGGTGCACAGGCAATGGTTCCTAGACCTGCC
ATTACCATGGCTACCTGGAGCGGACACACAAGGATCAAATTGGATACAGA
AAGAGACATTGGTCACTTTCAAAAATCCCCACGCGAAGAAACAGGATGTC
GTTGTCTTAGGGTCTCAAGAAGGGGCCATGCACACGGCACTCACAGGGGC
CACAGAAATCCAGATGTCATCAGGAAACTTACTGTTCACAGGACATCTCA
AGTGCAGACTGAGAATGGACAAACTACAGCTCAAAGGAATGTCATACTCT
ATGTGTACAGGAAAGTTTAAAATTGTGAAAGAAATAGCAGAAACACAACA
TGGAACAATAGTTATCAGAGTACAATATGAAGGGGACGGTTCTCCATGTA
AGATCCCTTTTGAGATAACAGACTTGGAAAAAAGACACGTCTTAGGTCGC
CTGATTACAGTTAACCCAATCGTAATAGAAAAAGATAGCCCAGTCAACAT
AGAAGCAGAACCTCCATTCGGAGACAGCTACATCATCATAGGAGTAGAGC
CGGGACAATTGAAACTCAATTGGTTTAAGAAGGGAAGTTCCATCGGCCAA
ATGTTCGAGACAACAATGAGAGGAGCAAAGAGAATGGCCATTTTAGGTGA
CACAGCCTGGGATTTTGGATCCCTGGGAGGAGTGTTCACATCTATAGGAA
AGGCTCTCCACCAAGTTTTCGGAGCAATCTATGGGGCTGCTTTTAGTGGG
GTCTCATGGACTATGAAAATCCTCATAGGAGTCGTCATCACATGGATAGG
AATGAATTCACGTAGCACCTCACTGTCTGTGTCGCTAGTATTGGTGGGAG
TCGTGACACTGTACCTGGGAGCTATGGTGCAGGCT-
>Colombia_BID_V3372_2005_GQ868556
ATGCGCTGCATAGGAATATCAAATAGAGACTTCGTGGAAGGGGTTTCAGG
AGGGAGCTGGGTTGACATAGTCTTAGAACATGGAAGTTGTGTGACGACGA
TGGCGAAAAACAAACCAACATTGGATTTTGAACTGATAAAAACAGAAGCC
AAACAACCTGCCACTCTAAGGAAGTACTGTATAGAAGCAAAGCTGACCAA
CACAACGACAGAATCGCGTTGCCCAACACAAGGGGAACCCAGTCTAAACG
AAGAGCAGGACAAAAGGTTCATCTGCAAACACTCCATGGTAGACAGAGGA
TGGGGAAATGGATGTGGATTATTTGGAAAGGGAGGCATTGTGACCTGTGC
TATGTTTACATGCAAAAAGAACATGGAAGGAAAAGTCGTGCAGCCAGAAA
ATTTGGAATACACCATCGTGATAACACCTCACTCAGGAGAAGAGCACGCT
GTGGGCAATGACACAGGAAAACACGGCAAGGAAATCAAAATAACACCACA
GAGTTCCATCACAGAAGCAGAACTGACAGGCTATGGCACTGTTACGATGG
AGTGCTCTCCGAGAACGGGCCTCGACTTCAATGAGATGGTGCTGCTGCAG
ATGGAAGACAAAGCTTGGCTGGTGCACAGGCAATGGTTCCTAGACCTGCC
ATTACCATGGCTACCTGGAGCGGACACACAAGGATCAAATTGGATACAGA
AAGAGACATTGGTCACTTTCAAAAATCCCCACGCGAAGAAACAGGATGTC
GTTGTCTTAGGGTCTCAAGAAGGGGCCATGCACACGGCACTCACAGGGGC
CACAGAAATCCAGATGTCATCAGGAAACTTACTGTTCACAGGACATCTCA
AGTGCAGACTGAGAATGGACAAACTACAGCTCAAAGGAATGTCATACTCT
ATGTGTACAGGAAAGTTTAAAATTGTGAAAGAAATAGCAGAAACACAACA
TGGAACAATAGTTATCAGAGTACAATATGAAGGGGACGGTTCTCCATGTA
AGATCCCTTTTGAGATAACAGACTTGGAAAAAAGACACGTCTTAGGTCGC
CTGATTACAGTTAACCCAATCGTAATAGAAAAAGATAGCCCAGTCAACAT
AGAAGCAGAACCTCCATTCGGAGACAGCTACATCATCATAGGAGTAGAGC
CGGGACAATTGAAACTCAATTGGTTTAAGAAGGGAAGTTCCATCGGCCAA
ATGTTCGAGACAACAATGAGAGGAGCAAAGAGAATGGCCATTTTAGGTGA
CACAGCCTGGGATTTTGGATCCCTGGGAGGAGTGTTCACATCTATAGGAA
AGGCTCTCCACCAAGTTTTCGGAGCAATCTACGGGGCTGCTTTTAGTGGG
GTCTCATGGACTATGAAAATCCTCATAGGAGTCGTCATCACATGGATAGG
AATGAATTCACGTAGCACCTCACTGTCTGTGTCGCTAGTATTGGTGGGAG
TCGTGACACTGTACCTGGGAGCTATGGTGCAGGCT-
>Colombia_BID_V3373_2005_GQ868557
ATGCGCTGCATAGGAATATCAAATAGAGACTTCGTGGAAGGGGTTTCAGG
AGGAAGCTGGGTTGACATAGTCTTAGAACATGGAAGTTGTGTGACGACGA
TGGCGAAAAACAAACCAACATTGGATTTTGAACTGATAAAAACAGAAGCC
AAACAACCTGCCACTCTAAGGAAGTACTGTATAGAAGCAAAGCTGACCAA
CACAACGACAGAATCGCGTTGCCCAACACAAGGGGAACCCAGTCTAAACG
AAGAGCAGGACAAAAGGTTCATCTGCAAACACTCCATGGTAGACAGAGGA
TGGGGGAATGGATGTGGATTATTTGGAAAGGGAGGCATTGTGACCTGTGC
TATGTTTACATGCAAAAAGAACATGGAAGGAAAAGTCGTGCAGCCAGAAA
ATTTGGAATACACCATCGTGATAACACCTCACTCAGGAGAAGAGCACGCT
GTGGGTAATGACACAGGAAAACACGGCAAGGAAATCAAAATAACACCACA
GAGTTCCATCACAGAAGCAGAACTGACAGGCTATGGCACTGTCACGATGG
AGTGCTCTCCGAGAACGGGCCTCGACTTCAATGAGATGGTGCTGCTGCAG
ATGGAAGACAAGGCTTGGCTGGTGCACAGGCAATGGTTCCTAGACCTGCC
GTTGCCATGGCTACCTGGAGCTGACACACAAGGATCAAATTGGATACAGA
AAGAGACATTGGTCACTTTCAAAAATCCCCACGCGAAGAAACAGGATGTC
GTTGTCTTAGGGTCTCAAGAAGGGGCCATGCACACGGCACTCACAGGGGC
CACAGAAATCCAGATGTCATCAGGAAACTTACTGTTCACAGGACATCTCA
AGTGCAGGCTGAGAATGGACAAACTACAGCTCAAAGGAATGTCATACTCT
ATGTGTACAGGAAAGTTTAAAATTGTGAAAGAAATAGCAGAAACACAACA
TGGAACAATAGTTATCAGAGTACAATATGAAGGGGACGGGTCTCCATGTA
AGATCCCTTTTGAGATAACAGACTTGGAAAAAAGACATGTCTTAGGTCGC
CTGATTACAGTTAACCCAATCGTAACAGAAAAAGATAGCCCAGTCAACAT
AGAAGCAGAACCTCCATTCGGAGACAGCTACATTATCATAGGAGTAGAGC
CGGGACAACTGAAACTCAATTGGTTTAAGAAGGGAAGTTCCATCGGCCAA
ATGTTCGAGACAACAATGAGAGGAGCAAAGAGAATGGCCATTTTAGGTGA
CACAGCCTGGGATTTTGGATCCCTGGGAGGAGTGTTCACATCTATAGGAA
AGGCTCTCCACCAAGTTTTCGGAGCAATCTATGGGGCTGCTTTTAGTGGG
GTCTCATGGACTATGAAAATCCTCATAGGAGTCGTCATCACATGGATAGG
AATGAATTCACGTAGCACCTCACTGTCTGTGTCGCTAGTATTGGTGGGAG
TCGTGACACTATACCTGGGAGCTATGGTGCAGGCT-
>Colombia_BID_V3374_2007_GU131947
ATGCGCTGCATAGGAATATCAAATAGAGACTTCGTGGAAGGGGTTTCAGG
AGGAAGCTGGGTTGACATAGTCTTAGAACATGGAAGTTGTGTGACGACGA
TGGCGAAAAACAAACCAACATTGGATTTTGAACTGATAAAAACAGAAGCC
AAACAACCTGCCACTCTAAGGAAGTACTGTATAGAAGCAAAGCTGACCAA
CACAACGACAGAATCGCGTTGCCCAACACAAGGGGAACCCAGTCTAAACG
AAGAGCAGGACAAAAGGTTCATCTGCAAACACTCCATGGTAGACAGAGGA
TGGGGGAATGGATGTGGATTATTTGGAAAGGGAGGCATTGTGACCTGTGC
TATGTTTACATGCAAAAAGAACATGGAAGGAAAAGTCGTGCAGCCAGAAA
ATTTGGAATACACCATCGTGATAACACCTCACTCAGGAGAAGAGCACGCT
GTGGGTAATGACACAGGAAAACACGGCAAGGAAATCAAAATAACACCACA
GAGTTCCATCACAGAAGCAGAACTGACAGGCTATGGCACTGTCACGATGG
AGTGCTCTCCAAGAACGGGCCTCGACTTCAATGAGATGGTGCTGCTGCAG
ATGGAAGACAAAGCTTGGCTGGTGCACAGGCAATGGTTCCTAGACCTGCC
GTTGCCATGGCTACCTGGAGCTGACACACAAGGATCAAATTGGATACAGA
AAGAGACATTGGTCACTTTCAAAAATCCCCACGCGAAGAAACAGGATGTC
GTTGTCCTAGGGTCTCAAGAAGGGGCCATGCACACGGCACTCACAGGGGC
CACAGAAATCCAGATGTCATCAGGAAACTTACTGTTCACAGGACATCTCA
AGTGCAGGCTGAGAATGGACAAACTACAGCTCAAAGGAATGTCATACTCT
ATGTGTACAGGAAAGTTTAAAATTGTGAAAGAAATAGCAGAAACACAACA
TGGAACAATAGTTATCAGAGTACAATATGAAGGGGATGGTTCTCCATGTA
AGATCCCTTTTGAGATAACAGACTTGGAAAAAAGACACGTCTTAGGTCGC
CTGATTACAGTTAACCCAATCGTAACAGAAAAAGATAGCCCAGTCAACAT
AGAAGCAGAACCTCCATTCGGAGACAGCTACATCATCATAGGAGTAGAGC
CGGGACAACTGAAACTCAATTGGTTTAAGAAGGGAAGTTCCATCGGCCAA
ATGTTCGAGACAACAATGAGAGGGGCAAAGAGAATGGCCATTTTAGGTGA
CACAGCCTGGGATTTTGGATCCCTGGGAGGAGTGTTCACATCCATAGGAA
AGGCTCTCCACCAAGTTTTCGGAGCAATCTATGGGGCTGCTTTTAGTGGG
GTCTCATGGACTATGAAAATCCTCATAGGAGTCGTCATCACATGGATAGG
AATGAATTCACGTAGCACCTCACTGTCTGTGTCGCTAGTATTGGTGGGAG
TCGTGACACTATACCTGGGAGCTATGGTGCAGGCT-
>Colombia_BID-V7294_2000_KJ189305 Dengue virus 2 isolate DENV-2/CO/BID-V7294/2000, complete genome.
ATGCGCTGCATAGGAATATCAAATAGAGACTTCGTAGAAGGGGTTTCAGG
AGGAAGCTGGGTTGATATAGTCTTAGAACATGGAAGTTGTGTGACGACGA
TGGCAAAAAACAAACCAACATTGGATTTTGAACTGATAAAAACAGAAGCC
AAACAACCTGCCACTCTAAGGAAGTACTGTATAGAAGCAAAGCTGACCAA
CACAACAACAGAATCGCGTTGCCCAACACAAGGGGAACCCAGTCTAAATG
AAGAGCAGGACAAAAGGTTCATCTGCAAACACTCCATGGTAGACAGAGGA
TGGGGAAATGGATGTGGATTATTCGGAAAGGGAGGCATTGTGACCTGTGC
TATGTTTACATGCAAAAAGAACATGGAAGGAAAAGTCGTGCAGCCAGAAA
ATTTGGAATACACCATCGTGATAACACCTCACTCAGGAGAAGAGCACGCT
GTAGGTAATGACACAGGAAAGCATGGCAAGGAAATCAAAATAACACCACA
GAGTTCCATCACAGAAGCAGAACTGACAGGCTATGGCACTGTCACGATGG
AGTGCTCTCCGAGAACGGGCCTCGACTTCAATGAGATGGTGCTGCTGCAG
ATGGAAGACAAAGCTTGGCTGGTGCACAGGCAATGGTTCCTAGACCTGCC
GTTACCATGGCTACCCGGAGCGGACACACAAGGATCAAATTGGATACAGA
AAGAGACATTGGTCACTTTCAAAAATCCCCACGCGAAGAAACAGGATGTC
GTTGTTTTAGGGTCTCAAGAAGGGGCCATGCACACGGCACTCACAGGGGC
CACAGAAATCCAGATGTCATCAGGAAACTTACTGTTCACAGGACATCTCA
AGTGCAGGCTGAGAATGGATAAACTACAGCTCAAAGGAATGTCATACTCT
ATGTGTACAGGAAAGTTTAAAATTGTGAAGGAAATAGCAGAAACACAACA
TGGAACAATAGTTATCAGAGTACAATATGAAGGGGACGGTTCTCCATGTA
AGATCCCTTTTGAGATAACAGATTTGGAAAAAAGACACGTCTTAGGTCGC
CTGATCACAGTTAACCCAATCGTAACAGAAAAAGATAGCCCAGTCAACAT
AGAAGCAGAACCTCCATTCGGAGACAGCTACATCATCATAGGAGTAGAGC
CGGGACAATTGAAACTCAATTGGTTTAAGAAGGGAAGTTCCATCGGCCAA
ATGTTCGAGACAACAATGAGAGGAGCAAAGAGAATGGCTATTTTAGGTGA
CACAGCCTGGGATTTTGGATCCCTGGGAGGAGTGTTTACATCCATAGGAA
AGGCTCTCCACCAAGTTTTCGGAGCAATCTATGGGGCTGCTTTTAGTGGG
GTCTCATGGACTATGAAAATCCTCATAGGAGTCATCATCACATGGATAGG
AATGAATTCACGTAGCACCTCACTGTCTGTGTCGCTAGTACTGGTGGGAG
TCGTGACACTGTACCTGGGAGCTATGGTGCAGGCT-
>Colombia_COL_97_1097_DQ364497 Dengue virus isolate COL_97 polyprotein gene, partial cds.
ATGCGTTGCATAGGAATATCAAATAGAGACTTCGTGGAAGGGGTTTCAGG
AGGAAGCTGGGTTGATATAGTCTTAGAACATGGAAGTTGTGTGACGACGA
TGGCAAAAAATAAACCAACATTGGATTTTGAACTGATAAAAACAGAAGCC
AAACAACCTGCCACTCTAAGGAAGTACTGTATAGAAGCAAAGCTGACCAA
TACAACAACAGAATCTCGTTGCCCGACACAAGGGGAACCCAGTCTAAATG
AAGAGCAGGACAAAAGGTTCATCTGCAAACACTCCATGGTAGACAGAGGA
TGGGGAAATGGATGTGGATTATTTGGAAAAGGAGGCATTGTAACCTGTGC
TATGTTTACATGCAAAAAGAACATGGAAGGAAAAGTCGTGCTGCCAGAAA
ATCTGGAATACACCATCGTGATAACACCTCACTCAGGAGAAGAGCACGCT
GTAGGTAATGACACAGGAAAACATGGCAAGGAAGTCAAAATAACACCACA
GAGTTCTATCACAGAAGCAGAACTGACAGGCTATGGCACTGTCACGATGG
AGTGCTCTCCGAGAACGGGCCTCGACTTCAATGAGATGGTGCTGCTGCAG
ATGGAAGAGAAAGCTTGGCTGGTGCACAGGCAATGGTTCCTAGACCTGCC
ATTACCATGGCTACCCGGAGCGGACACACAAGGATCAAATTGGATACAGA
AAGAGACATTGGTCACTTTCAAAAATCCCCACGCGAAGAAACAGGATGTC
GTTGTTTTAGGATCTCAAGAAGGGGCCATGCACACGGCACTCACAGGGGC
CACAGAAATCCAGATGTCATCAGGAAATTTACTGTTCACAGGACATCTCA
AGTGCAGGCTGAGAATGGACAAACTACAGCTCAAAGGAATGTCATACTCT
ATGTGTACAGGAAAATTTAAAATTGTGAAGGAAATAGCAGAAACACAACA
TGGAACAATAGTTATCAGAGTACAATATGAAGGGGACGGCTCTCCATGTA
AGATCCCTTTTGAGATAATGGATTTGGAAAAAAGACACGTCTTAGGTCGC
CTGATTACAGTCAACCCAATCGTAACAGAAAAAGACAGCCCAGTCAACAT
AGAAGCAGAACCTCCATTCGGAGACAGCTACATCATCATAGGAGTAGAGC
CAGGACAATTGAAACTCAATTGGTTTAAGAAGGGAAGTTCCATCGGCCAA
ATGTTTGAGACAACAATGAGAGGAGCAAAAAGAATGGCCATTTTAGGTGA
CACAGCCTGGGATTTTGGATCCCTGGGAGGAGTGTTTACATCTATGGGAA
AGGCTCTCCACCAAGTTTTTGGAGCAATCTATGGGGCTGCTTTTAGTGGG
GTCTCATGGACTATGAAAATCCTCATAGGAGTCATCATCACATGGATAGG
AATGAATTCACGTAGCACCTCACTGTCTGTGTCACTAGTATTGGTGGGAG
TCGTGACACTGTACCTGGGAGTTATGGTGCAGGCT-
>Colombia_COL_A_93_1993_DQ364512 Dengue virus isolate COL_A_93 polyprotein gene, partial cds.
ATGCGTTGCATAGGAATATCAAATAGAGACTTCGTGGAAGGGGTTTCAGG
AGGAAGCTGGGTTGATATAGTCTTAGAACATGGAAGCTGTGTGACGACGA
TGGCAAAAAATAAACCAACATTGGATTTTGAACTGATAAAAACAGAAGCC
AAACAACCTGCCACTCTAAGGAAGTACTGTATAGAAGCAAAGCTGACCAA
TACAACAACAGAATCTCGTTGCCCAACACAAGGGGAACCCAGTCTAAATG
AAGAGCAGGACAAAAGGTTCATCTGCAAACACTCCATGGTAGACAGAGGA
TGGGGAAATGGATGTGGATTATTTGGAAAAGGAGGCATTGTAACCTGTGC
TATGTTTACATGCAAAAAGAACATGGAAGGAAAAGTCGTGCTGCCAGAAA
ATCTGGAATACACCATCGTGATAACACCTCACTCAGGAGAAGAGCACGCT
GTAGGTAATGACACAGGAAAACATGGCAAGGAAATCAAAATAACACCACA
GAGTTCTATCACAGAAGCAGAACTGACAGGCTATGGCACTGTCACGATGG
AGTGCTCTCCGAGAACGGGCCTCGACTTCAATGAGATGGTGCTGCTGCAG
ATGGAAGAGAAAGCTTGGCTGGTGCACAGGCAATGGTTCCTAGACCTGCC
ATTACCATGGCTACCCGGAGCGGACACACAAGGATCAAATTGGATACAGA
AAGAGACATTGGTCACTTTCAAAAATCCCCACGCGAAGAAACAGGATGTC
GTTGTTTTAGGATCTCAAGAAGGGGCCATGCACACGGCACTCACAGGGGC
CACAGAAATCCAGATGTCATCAGGAAACTTACTGTTCACAGGACATCTCA
AGTGCAGGCTGAGAATGGACAAACTACAGCTCAAAGGAATGTCATACTCT
ATGTGTACAGGAAAATTTAAAATTGTGAAGGAAATAGCAGAAACACAACA
TGGAACAATAGTTATCAGAGTACAATATGAAGGGGACGGCTCTCCATGTA
AGATCCCTTTTGAGATAATGGATTTGGAAAAAAGACACGTCTTAGGTCGC
CTGATTACAGTTAACCCAATCGTAACAGAAAAAGATAGCCCAGTCAACAT
AGAAGCAGAACCTCCATTCGGAGACAGCTACATCATCATAGGAGTAGAGC
CAGGACAATTGAAACTCAATTGGTTTAAGAAGGGAAGTTCCATCGGCCAA
ATGTTTGAGACAACAATGAGAGGAGCAAAAAGAATGGCCATTTTAGGTGA
CACAGCCTGGGATTTTGGATCCCTGGGAGGAGTGTTTACATCTATAGGAA
AGGCTCTCCACCAAGTTTTCGGAGCAATCTATGGGGCTGCTTTTAGTGGG
GTCTCATGGACTATGAAAATCCTCATAGGAGTCATCATCACATGGATAGG
AATGAATTCACGTAGCACCTCACTGTCTGTGTCACTAGTATTGGTGGGAG
TCGTGACACTGTACCTGGGAGTTATGGTGCAGGCT-
>Colombia_I348600_1986_AY702040
ATGCGCTGCATAGGAATATCAAATAGGGACTTTGTGGAAGGAGTGTCAGG
AGGGAGTTGGGTTGACATAGTTTTAGAACATGGAAGTTGTGTGACGACGA
TGGCAAAAAATAAACCAACATTGGACTTTGAACTGATAAAAACAGAAGCC
AAACAACCCGCCACCTTAAGGAAGTACTGTATAGAGGCTAAACTGACCAA
CACGACAACAGACTCGCGTTGCCCAACACAAGGGGAACCCACCCTGAATG
AAGAGCAGGACAAAAGGTTTGTCTGCAAACATTCCATGGTAGACAGAGGA
TGGGGAAATGGATGTGGATTGTTTGGAAAAGGAGGCATCGTGACCTGTGC
TATGTTCACATGCAAAAAGAACATGGAAGGAAAAATTGTGCAGCCAGAAA
ACCTGGAATACACTGTCGTGATAACACCTCATTCAGGGGAAGAACATGCA
GTCGGAAATGACACAGGAAAACATGGTAAAGAAGTCAAGATAACACCACA
GAGCTCCATCACAGAGGCGGAACTGACAGGCTATGGCACTGTAACGATGG
AGTGCTCTCCAAGAACGGGCCTCGACTTCAATGAGATGGTGTTGCTGCAA
ATGGAAGACAAAGCTTGGCTGGTGCACAGACAATGGTTCCTAGACCTACC
GTTGCCATGGCTGCCCGGAGCAGACACACAAGGATCAAATTGGATACAGA
AAGAGACATTGGTCACCTTCAAAAATCCCCATGCGAAAAAACAGGATGTT
GTTGTCCTAGGATCCCAAGAGGGGGCCATGCATACAGCACTCACAGGGGC
CACGGAAATCCAGATGTCATCAGGAAACCTGCTGTTCACAGGACATCTCA
AATGCAGGCTGAGAATGGACAAATTACAACTTAAAGGGATGTCATACTCC
ATGTGCACAGGAAAATTTAAAATTGTGAAGGAAATAGCAGAAACGCAACA
TGGAACAATAGTCATTAGAGTACAATATGAAGGAGACGGCTCTCCATGCA
AGATCCCTTTTGAGATAATGGATCTGGAAAAAAGACATGTTTTGGGCCGC
CTGATCACAGTCAACCCAATTGTAACAGAAAAGGACAGTCCAGTCAACAT
AGAAGCAGAACCTCCATTCGGAGACAGCTACATCATCATAGGAGTGGAAC
CAGGACAATTAAAGCTGGACTGGTTCAAGAAAGGAAGTTCCATCGGTCAA
ATGTTTGAGACAACAATGAGGGGAGCGAAAAGAATGGCCATCTTGGGCGA
CACAGCCTGGGATTTTGGATCTCTGGGAGGAGTGTTCACATCAATAGGAA
AAGCTCTCCACCAGGTTTTTGGAGCAATCTACGGGGCTGCTTTCAGTGGG
GTTTCATGGACTATGAAGATCCTTATAGGAGTTATCATCACATGGATAGG
AATGAACTCACGTAGCACATCACTGTCTGTGTCACTGGTATTAGTGGGAA
TCGTGACACTGTACTTGGGAGTTATGGTGCAAGCC-
>Costa_Rica_CR_6530_2000_DQ364513 Dengue virus isolate CR_6530_00 polyprotein gene, partial cds.
ATGCGCTGCATAGGAATATCAAATAGAGACTTCGTAGAAGGGGTTTCAGG
AGGAAGCTGGGTTGATATAGTCTTAGAACATGGAAGTTGTGTGACGACGA
TGGCAAAAAACAAACCAACATTGGATTTTGAACTGATAAAAACAGAAGCC
AAACAACCTGCCACTCTAAGGAAGTACTGTATAGAAGCAAAGCTGACCAA
CACAACAACAGAATCGCGTTGCCCAACACAAGGGGAACCCAGTCTAAATG
AAGAGCAGGACAAAAGGTTCATCTGCAAACACTCCATGGTAGACAGAGGA
TGGGGAAATGGATGTGGATTATTTGGAAAGGGGGGCATTGTGACCTGTGC
TATGTTTACATGCAAAAAGAACATGGAAGGAAAAGTCGTGCAGCCAGAAA
ATTTGGAATACACCATCGTGATAACACCTCACTCAGGAGAAGAGCACGCT
GTAGGTAATGACACAGGAAAGCATGGCAAGGAAATCAAAATAACACCACA
GAGTTCCATCACAGAAGCAGAACTGACAGGCTATGGCACTGTCACGATGG
AGTGCTCCCCGAGAACGGGCCTCGACTTCAATGAGATGGTGCTGCTGCAG
ATGGAAGACAAAGCTTGGCTGGTGCACAGGCAATGGTTCCTAGACCTGCC
GTTACCATGGCTACCCGGAGCGGACACACAAGGATCAAATTGGATACAGA
AAGAGACATTGGTCACTTTCAAAAATCCCCACGCGAAGAAACAGGATGTC
GTTGTTTTAGGGTCTCAAGAAGGGGCCATGCACACGGCACTCACAGGGGC
CACAGAAATCCAGATGTCATCAGGAAACTTACTGTTCACAGGACATCTCA
AGTGCAGGCTGAGAATGGACAAACTACAGCTCAAAGGAATGTCATACTCT
ATGTGTACAGGAAAGTTTAAAATTGTGAAGGAAATAGCAGAAACACAACA
TGGAACAATAGTTATCAGAGTACAATATGAAGGGGACGGTTCTCCATGTA
AGATCCCTTTTGAGATAACAGATTTGGAAAAAAGACACGTCTTAGGTCGC
TTGATTACAGTTAACCCAATCGTAACAGAAAAAGATAGCCCAGTCAACAT
AGAAGCAGAACCTCCATTCGGAGACAGCTACATCATCATAGGAGTAGAGC
CGGGACAATTGAAACTCAATTGGTTTAAGAAGGGAAGTTCCATCGGTCAA
ATGTTTGAGACAACAATGAGAGGAGCAAAGAGAATGGCCATTTTAGGTGA
CACAGCCTGGGACTTTGGATCCCTGGGAGGAGTGTTTACATCTATAGGAA
AGGCTCTCCACCAAGTTTTCGGAGCAATCTATGGGGCTGCTTTTAGTGGG
GTCTCATGGACTATGAAAATCCTCATAGGAGTTATCATCACATGGATAGG
AATGAATTCACGTAGCACCTCACTGTCTGTGTCGCTAGTATTGGTGGGCG
TCGTGACACTGTACCTGGGAGCTATGGTGCAAGCT-
>Costa_Rica_CR_7945_2000_DQ364514 Dengue virus isolate CR_7945_00 polyprotein gene, partial cds.
ATGCGCTGCATAGGAATATCAAATAGAGACTTCGTAGAAGGGGTTTCAGG
AGGAAGCTGGGTTGATATAGTCTTAGAACATGGAAGTTGTGTGACGACGA
TGGCAAAAAACAAACCAACATTGGATTTTGAACTGATAAAAACAGAAGCC
AAACAACCTGCCACTCTAAGGAAGTACTGTATAGAAGCAAAGCTGACCAA
CACAACAACAGAATCGCGTTGCCCAACACAAGGGGAACCCAGTCTAAATG
AAGAGCAGGACAAAAGGTTCATCTGCAAACACTCCATGGTAGACAGAGGA
TGGGGAAATGGATGTGGATTATTTGGAAAGGGGGGCATTGTGACCTGTGC
TATGTTTACATGCAAAAAGAACATGGAAGGAAAAGTCGTGCAGCCAGAAA
ATTTGGAATACACCATCGTGATAACACCTCACTCAGGAGAAGAACACGCT
GTAGGTAATGACACAGGAAAGCATGGCAAGGAAATCAAAATAACACCACA
GAGTTCCATCACAGAAGCAGAACTGACAGGCTATGGCACTGTCACGATGG
AGTGCTCCCCGAGAACGGGCCTCGACTTCAATGAGATGGTGCTGCTGCAG
ATGGAAGACAAAGCTTGGCTGGTGCACAGGCAATGGTTCCTAGACCTGCC
GTTACCATGGCTACCCGGAGCGGACACACAAGGATCAAATTGGATACAGA
AAGAGACATTGGTCACTTTCAAAAATCCCCACGCGAAGAAACAGGATGTC
GTTGTTTTAGGGTCTCAAGAAGGGGCCATGCACACGGCACTCACAGGGGC
CACAGAAATCCAGATGTCATCAGGAAACTTACTGTTCACAGGACATCTCA
AGTGCAGGCTGAGAATGGACAAACTACAGCTCAAAGGAATGTCATACTCT
ATGTGTACAGGAAAGTTTAAAATTGTGAAGGAAATAGCAGAAACACAACA
TGGAACAATAGTTATCAGAGTACAATATGAAGGGGACGGTTCTCCATGTA
AGATCCCTTTTGAGATAACAGATTTGGAAAAAAGACACGTCTTAGGTCGC
TTGATTACAGTTAACCCAATCGTAACAGAAAAAGATAGCCCAGTCAACAT
AGAAGCAGAACCTCCATTCGGAGACAGCTACATCATCATAGGAGTAGAGC
CGGGACAATTGAAACTCAATTGGTTTAAGAAGGGAAGTTCCATCGGTCAA
ATGTTTGAGACAACAATGAGAGGAGCAAAGAGAATGGCCATTTTAGGTGA
CACAGCCTGGGACTTTGGATCCCTGGGAGGAGTGTTTACATCTATAGGAA
AGGCTCTCCACCAAGTTTTCGGAGCAATCTATGGGGCTGCTTTTAGTGGG
GTCTCATGGACTATGAAAATCCTCATAGGAGTCATCATCACATGGATAGG
AATGAATTCACGTAGCACCTCACTGTCTGTGTCGCTAGTATTGGTGGGCG
TCGTGACACTGTACCTGGGAGCTATGGTGCAAGCT-
>Costa_Rica_CR_B_1994_DQ364564 Dengue virus isolate CR_B_94 polyprotein gene, partial cds.
ATGCGCTGTATAGGAATATCAAATAGGGACTTTGTGGAAGGAGTGTCAGG
AGGGAGTTGGGTTGACATAGTCTTAGAACATGGAAGTTGTGTGACGACGA
TGGCAAAAAATAAACCAACACTGGACTTTGAACTGATAAAAACAGAAGCC
AAACAACCCGCCACCTTAAGGAAGTACTGTATAGAGGCTAAACTGACCAA
CACGACAACAGACTCGCGCTGCCCAACACAAGGGGAACCCACCCTGAATG
AAGAGCAGGACAAAAGGTTTGTCTGCAAACATTCTATGGTAGACAGAGGA
TGGGGAAATGGATGTGGATTGTTTGGAAAAGGAGGTATCGTGACCTGTGC
TATGTTCACATGCAAAAAGAACATGGAAGGGAAAATTGTGCAGCCAGAAA
ACCTGGAATACACTGTCGTGATAACACCTCATTCAGGGGAAGAACATGCA
GTCGGAAATGACACAGGAAAACATGGCAAAGAAGTCAAGATAACACCACA
GAGCTCCATCACAGAGGCGGAACTGACAGGCTATGGCACTGTTACGATGG
AGTGCTCTCCAAGAACGGGCCTCGACTTCAATGAGATGGTGTTGCTGCAA
ATGGAAGACAAAGCTTGGCTGGTGCACAGACAATGGTTCTTAGACCTACC
ATTGCCATGGCTGCCCGGAGCAGACACACAAGGATCAAATTGGATACAGA
AAGAGACATTGGTCACCTTCAAAAATCCCCATGCGAAAAAACAGGATGTT
GTCGTCTTAGGATCCCAAGAAGGGGCCATGCACACAGCACTCACAGGGGC
CACGGAAATCCAAATGTCATCAGGAAACCTGCTGTTCACAGGACATCTCA
AATGCAGGCTGAGAATGGACAAATTACAACTTAAAGGGATGTCATACTCC
ATGTGCACAGGAAAGTTTAAAATTGTGAAGGAAATAGCAGAAACACAACA
TGGAACAATAGTCATTAGAGTACAATATGAAGGAGACGGCTCTCCATGCA
AGATCCCCTTTGAGATAATGGATCTGGAAAAAAGACATGTTTTGGGCCGC
CTGATCACAGTCAACCCAATTGTAACAGAAAARGACAGTCCAGTCAACAT
AGAAGCAGAACCTCCATTCGGAGACAGCTACATCATCATAGGAGTGGAAC
CAGGACAATTGAAGCTGGACTGGTTCAAGAAAGGAAGTTCCATCGGCCAA
ATGTTTGAGACAACAATGAGGGGAGCGAAAAGAATGGCCATCTTGGGCGA
CACAGCCTGGGATTTTGGATCTCTGGGAGGAGTGTTCACATCAATAGGAA
AAGCTCTCCACCAGGTTTTTGGAGCAATCTACGGGGCTGCTTTCAGTGGG
GTCTCATGGACAATGAAGATCCTTATAGGAGTAATTATCACATGGATAGG
AATGAACTCACGTAGCACATCACTGTCTGTGTCACTGGTATTAGTGGGAA
TCGTGACACTGTACTTGGGAGTTATGGTGCAAGCC-
>Costa_Rica_CR_DB017_2003_JF804030 Dengue virus 2 isolate CR/DB017/2003 envelope glycoprotein gene,partial cds.
ATGCGCTGCATAGGAATATCAAATAGAGACTTCGTGGAAGGGGTTTCAGG
AGGAAGCTGGGTTGACATAGTCTTAGAACATGGAAGTTGTGTGACGACGA
TGGCGAAAAACAAACCAACATTGGATTTTGAACTGATAAAAACAGAAGCC
AAACAACCTGCCACTCTAAGGAAGTACTGTATAGAAGCAAAGCTGACCAA
CACAACGACAGAATCGCGTTGCCCAACACAAGGGGAACCCAGTCTAAACG
AAGAGCAGGACAAAAGGTTCATCTGCAAACACTCCATGGTAGACAGAGGA
TGGGGGAATGGATGTGGATTATTTGGAAAGGGAGGCATTGTGACCTGTGC
TATGTTTACATGCAAAAAGAACATGGAAGGAAAAGTCGTGCAGCCAGAAA
ATTTGGAATACACCATCGTGATAACACCTCACTCAGGAGAAGAGCACGCT
GTGGGTAATGACACAGGAAAACACGGCAAGGAAATCAAAATAACACCACA
GAGTTCCATCACAGAAGCAGAACTGACAGGCTATGGCACTGTCACGATGG
AGTGCTCTCCGAGAACGGGTCTCGACTTCAATGAGATGGTGCTGCTGCAG
ATGGAAGACAAAGCTTGGCTGGTGCACAGGCAATGGTTCCTAGACCTGCC
GTTGCCATGGCTACCTGGAGCTGACACACAAGGATCAAATTGGATACAGA
AAGAGACATTGGTCACTTTCAAAAATCCCCACGCGAAGAAACAGGATGTC
GTTGTCTTAGGGTCTCAAGAAGGGGCCATGCACACGGCACTCACAGGGGC
CACAGAAATCCAGATGTCATCAGGAAACTTACTGTTCACAGGACATCTCA
AGTGCAGGCTGAGAATGGACAAACTACAGCTCAAAGGAATGTCATACTCT
ATGTGTACAGGAAAGTTTAAAATTGTGAAAGAAATAGCAGAAACACAACA
TGGAACAATAGTTATCAGAGTACAATATGAAGGGGACGGTTCTCCATGTA
AGATCCCTTTTGAGATAACAGACTTGGAAAAAAGACACGTCTTAGGTCGC
CTGATTACAGTTAATCCAATCGTAACAGAAAAAGATAGCCCAGTCAACAT
AGAAGCAGAACCTCCATTCGGAGACAGCTACATCATCATAGGAGTAGAGC
CGGGACAACTGAAACTCAATTGGTTTAAGAAGGGAAGTTCCATCGGCCAA
ATGTTCGAGACAACAATGAGAGGGGCAAAGAGAATGGCCATTTTAGGTGA
CACAGCCTGGGATTTTGGATCCCTGGGAGGAGTGTTCACATCCATAGGAA
AGGCTCTCCACCAAGTTTTCGGAGCAATCTATGGGGCTGCTTTTAGTGGG
GTCTCATGGACTATGAAAATCCTCATAGGAGTCGTCATCACATGGATAGG
AATGAATTCACGTAGCACCTCACTGTCTGTGTCGCTAGTATTGGTGGGAG
TCGTGACATTATACCTGGGAGCTATGGTGCAGGCT-
>Cote_d'Ivoire_Dak_Ar_578_1980_EF105380
ATGCGATGTATAGGCATATCGAACCGAGACTTTGTAGAGGGAGTTTCAGG
AGGAAGCTGGGTTGATATTGTCTTAGAACATGGGAGCTGCGTCACAACAA
TGGCCAAGAACAAACCAACATTAGACTTTGAACTAATAAAAACAGAGGCC
AAGCAACTAGCAACATTGAGAAAATTCTGCATTGAAGCCAAATTGACCAA
CACAACAACAGAATCTCGCTGCCCAACCCAAGGTGAACCCAGCCTAGTAG
AGGAGCAGGACAAAAGATTCGTTTGCAGGCATTCGATGGTGGATAGAGGT
TGGGGTAATGGATGTGGTCTGTTTGGGAAAGGAGGCATTGTGACCTGTGC
GATGTTCACATGCTTGAAGAAAATGGAGGGAAAAGTTGTGCAGCCAGAAA
ACCTAGAGTACACCATAGTCATAACACCCCATTCAGGAGAGGAACATGCT
GTGGGGAATGATACAGGGAAGCACGGCAAGGAGGTTAAAATAACACCCCA
AAGCTCTATTGCTGAAGCTGAACTAACAGATTATGGCACGATCACGATGG
AATGCTCCCCACGAACAGGTCTCGATTTTAACGAGATGGTCCTGCTGCAG
ATGGAGAGCAAAGCTTGGCTAGTCCATAGACAGTGGTTTCTGGACTTACC
TCTACCATGGCTTCCTGGAGCAGACACACAAGGGTCCAATTGGATCCAGA
AAGAGATGCTAGTAACATTCAAAAATCCCCATGCGAAAAGACAAGACGTT
GTCGTCTTGGGATCGCAAGAGGGCGCCATGCACACAGCACTCACAGGAGC
AACAGAAATTCAAATGTCATTAGGAAACATACTATTTATGGGGCATTTGA
AGTGTAGACTGAGGATGGACAAGCTGCAACTCAAAGGGATGTCGTACTCT
ATGTGCACAGGAAAGTTCAAGGTTGTCAAAGAGATAGCGGAAACACAACA
TGGAACAATAGTCATCAGAGTGCAGTATGAAGGAGATGACTCACCATGCA
AGATTCCTTTTGAGATCATGGACTTGGAAAAGAAACATGTTTTAGGGCGA
TTGATCACGGTCAACCCAATAGTGACAGAGAAAGACAATCCAATCAACAT
AGAAGCAGAACCTCCATTTGGTGATAGCTACATTGTCATAGGAGTGGAGC
CAGGACAGCTGAAATTAAACTGGTTTAAAAAAGGAAGCTCTATAGGACAA
ATGTTTGAAACAACAATGAGAGGAGCTAAAAGAATGGCCATCTTGGGAGA
CACAGCTTGGGACTTTGGATCCATAGGGGGAGTGTTCACATCAGTAGGGA
AAGCACTACATCAAGTTTTTGGCGCAATCTATGGCGCCGCCTTTAGCGGG
GTTTCATGGACTATGAAGATTCTCATAGGGGTGGTTATAACATGGATAGG
AATGAATTCCCGCAGCACTTCCCTGTCAGTGACCCTGGTGTTAGTAGGAT
TCGTGACACTATACCTGGGAGTGATGGTGCAAGCG-
>Cote_d'Ivoire_Dak_Ar_A1247_1980_EF105383
ATGCGATGTATAGGCATATCGAACCGAGACTTTGTAGAGGGAGTTTCAGG
AGGAAGCTGGGTTGATATTGTCTTAGAACATGGGAGCTGCGTCACAACAA
TGGCCAAGAACAAACCAACATTAGACTTTGAACTAATAAAAACAGAGGCC
AAGCAACCAGCAACATTGAGAAAATTCTGCATTGAAGCCAAATTGACCAA
CACAACAACAGAATCTCGCTGCCCAACCCAAGGTGAACCCAGCCTAGTAG
AGGAGCAGGACAAAAGATTCGTTTGCAGGCATTCGATGGTGGATAGAGGT
TGGGGTAATGGATGTGGTCTGTTTGGGAAAGGAGGCATTGTGACCTGTGC
GATGTTCACATGCTTGAAGAAAATGGAGGGAAAAGTTGTGCAGCCAGAAA
ACCTAGAGTACACCATAGTCATAACACCCCATTCAGGAGAGGAACATGCT
GTGGGGAATGATACAGGGAAGCACGGCAAGGAGGTTAAAATAACACCCCA
AAGATCTATTGCTGAAGCTGAACTAACAGATTATGGCACGATCACGATGG
AATGCTCCCCACGAACAGGTCTCGATTTTAACGAGATGGTCCTGCTGCAG
ATGGAGAGCAAAGCTTGGCTAGTCCATAGACAGTGGTTTCTGGACTTACC
TCTACCATGGCTTCCTGGAGCAGACACACAAGGGTCCAATTGGATCCAGA
AAGAGATGCTAGTAACATTCAAAAATCCCCATGCGAAAAGACAAGACGTT
GTCGTCTTGGGATCGCAAGAGGGCGCCATGCACACAGCACTCACAGGAGC
AACAGAAATTCAAATGTCATTAGGAAACATACTATTTATGGGGCATTTGA
AGTGTAGACTGAGGATGGACAAGCTGCAACTCAAAGGGATGTCGTACTCT
ATGTGCACAGGAAAGTTCAAAGTTGTCAAAGAGATAGCGGAAACACAACA
TGGAACAATAGTCATCAGAGTGCAGTATGAAGGAGATGACTCACCATGCA
AGATTCCTTTTGAGATCATGGACTTGGAAAAGAAACATGTTTTAGGGCGA
TTGATCACGGTCAACCCAATAGTGACAGAGAAAGACAATCCAATCAACAT
AGAAGCAGAACCTCCATTTGGTGATAGCTACATTGTCATAGGAGTGGAGC
CAGGACAGCTGAAATTAAACTGGTTTAAAAAAGGAAGCTCTATAGGACAA
ATGTTTGAAACAACAATGAGAGGAGCTAAAAGAATGGCCATCTTGGGAGA
CACAGCTTGGGACTTTGGATCCATAGGGGGAGTGTTCACATCAGTAGGGA
AAGCACTACATCAAGTTTTTGGCGCAATCTATGGCGCCGCCTTTAGCGGG
GTTTCATGGACTATGAAGATCCTCATAGGGGTGGTTATAACATGGATAGG
AATGAATTCCCGCAGCACTTCCCTGTCAGTGACCCTGGCGTTAGTAGGAA
TCGTGACACTATACCTGGGAGTGATGGTGCAAGCG-
>Cuba_115_97_1997__AY702036
ATGCGCTGCATAGGAATATCAAATAGAGACTTCGTAGAAGGGGTTTCAGG
AGGAAGCTGGGTTGACATAGTCTTAGAACATGGAAGTTGTGTGACGACGA
TGGCTAAAAACAAACCAACATTGGATTTTGAACTGATAAAAACAGAAGCC
AAACAACCTGCCACTCTAAGGAAGTACTGTATAGAAGCAAAGCTGACCAA
CACAACAACAGAATCGCGTTGCCCAACACAAGGGGAACCCAGTCTAAATG
AAGAGCAGGACAAAAGGTTCATCTGCAAACACTCCATGGTAGACAGAGGA
TGGGGAAATGGATGTGGATTATTTGGAAAGGGAGGCATTGTGACCTGTGC
TATGTTTACATGCAAAAAGAACATGGAAGGAAAAGTCGTACAGCCAGAAA
ATTTGGAATACACCATCGTGATAACACCTCACTCAGGAGAAGAGCACGCT
GTAGGTAATGACACAGGAAAGCATGGCAAGGAAATCAAAATAACACCACA
GAGTTCCATCACAGAAGCAGAACTGACAGGCTATGGCACTGTCACGATGG
AGTGCTCTCCGAGAACGGGCCTCGACTTCAATGAGATGGTGCTGCTGCAG
ATGGAAGACAAAGCTTGGCTGGTGCACAGGCAATGGTTCCTAGACCTGCC
GTTACCATGGCTACCCGGAGCGGACACACAAGGATCAAATTGGATACAGA
AAGAGACATTGGTCACTTTCAAAAATCCCCACGCTAAGAAACAGGATGTC
GTTGTTTTAGGGTCTCAAGAAGGGGCCATGCACACGGCACTCACAGGGGC
CACAGAAATCCAGATGTCATCAGGAAACTTACTGTTCACAGGACATCTCA
AGTGCAGGCTGAGAATGGACAAACTACAGCTCAAAGGAATGTCATACTCT
ATGTGTACAGGAAAGTTTAAAATCGTGAAAGAAATAGCAGAAACACAACA
TGGAACAATAGTTATCAGAGTACAATATGAAGGGGACGGTTCTCCATGTA
AGATCCCTTTTGAGATAACAGATTTGGAAAAAAGACACGTCTTAGGACGC
CTGATTACAGTTAACCCAATCGTAACAGAAAAAGATAGCCCAGTCAACAT
AGAAGCAGAACCTCCATTCGGAGACAGCTACATCATTATAGGAGTAGAGC
CGGGACAACTGAAACTCAATTGGTTTAAGAAGGGAAGTTCCATCGGCCAA
ATGTTTGAGACAACAATGAGAGGAGCAAAGAGAATGGCCATTTTAGGTGA
CACAGCCTGGGATTTTGGATCCCTGGGAGGAGTGTTTACATCTATAGGAA
AGGCTCTCCACCAAGTTTTCGGAGCAATCTATGGGGCTGCTTTTAGTGGG
GTCTCATGGACTATGAAAATCCTCATAGGAGTCATCATCACATGGATAGG
AATGAATTCACGTAGCACCTCACTGTCTGTGTCGCTAGTATTGGTGGGAG
TCGTGACACTGTACCTGGGAGCTATGGTGCAGGCT-
>Cuba_205_1997_AY702039 Dengue virus type 2 strain Cuba205/97, complete genome.
ATGCGCTGCATAGGAATATCAAATAGAGACTTCGTAGAAGGGGTTTCAGG
AGGAAGCTGGGTTGACATAGTCTTAGAACATGGAAGTTGTGTGACGACGA
TGGCTAAAAACAAACCAACATTGGATTTTGAACTGATAAAAACAGAAGCC
AAACAACCTGCCACTCTAAGGAAGTACTGTATAGAAGCAAAGCTGACCAA
CACAACAACAGAATCGCGTTGCCCAACACAAGGGGAACCCAGTCTAAATG
AAGAGCAGGACAAAAGGTTCATCTGCAAACACTCCATGGTAGACAGAGGA
TGGGGAAATGGATGTGGATTATTTGGAAAGGGAGGCATTGTGACCTGTGC
TATGTTTACATGCAAAAAGAACATGGAAGGAAAAGTCGTACAGCCAGAAA
ATTTGGAATACACCATCGTGATAACACCTCACTCAGGAGAAGAGCACGCT
GTAGGTAATGACACAGGAAAGCATGGCAAGGAAATCAAAATAACACCACA
GAGTTCCATCACAGAAGCAGAACTGACAGGCTATGGCACTGTCACGATGG
AGTGCTCTCCGAGAACGGGCCTCGACTTCAATGAGATGGTGCTGCTGCAG
ATGGAAGACAAAGCTTGGCTGGTGCACAGGCAATGGTTCCTAGACCTGCC
GTTACCATGGCTACCCGGAGCGGACACACAAGGATCAAATTGGATACAGA
AAGAGACATTGGTCACTTTCAAAAATCCCCACGCTAAGAAACAGGATGTC
GTTGTTTTAGGGTCTCAAGAAGGGGCCATGCACACGGCACTCACAGGGGC
CACAGAAATCCAGATGTCATCAGGAAACTTACTGTTCACAGGACATCTCA
AGTGCAGGCTGAGAATGGACAAACTACAGCTCAAAGGAATGTCATACTCT
ATGTGTACAGGAAAGTTTAAAATCGTGAAAGAAATAGCAGAAACACAACA
TGGAACAATAGTTATCAGAGTACAATATGAAGGGGACGGTTCTCCATGTA
AGATCCCTTTTGAGATAACAGATTTGGAAAAAAGACACGTCTTAGGACGC
CTGATTACAGTTAACCCAATCGTAACAGAAAAAGATAGCCCAGTCAACAT
AGAAGCAGAACCTCCATTCGGAGACAGCTACATCATTATAGGAGTAGAGC
CGGGACAACTGAAACTCAATTGGTTTAAGAAGGGAAGTTCCATCGGCCAA
ATGTTTGAGACAACAATGAGAGGAGCAAAGAGAATGGCCATTTTAGGTGA
CACAGCCTGGGATTTTGGATCCCTGGGAGGAGTGTTTACATCTATAGGAA
AGGCTCTCCACCAAGTTTTCGGAGCAATCTATGGGGCTGCTTTTAGTGGG
GTCTCATGGACTATGAAAATCCTCATAGGAGTCATCATCACATGGATAGG
AATGAATTCACGTAGCACCTCACTGTCTGTGTCGCTAGTATTGGTGGGAG
TCGTGACACTGTACCTGGGAGCTATGGTGCAGGCT-
>Cuba_A15_1981_KF704354 Dengue virus 2 isolate Cuba_A15_1981 polyprotein gene, completecds.
ATGCGTTGCATAGGAATATCAAATAGAGACTTTGTAGAAGGGGTTTCAGG
AGGAAGCTGGGTTGACATAGTCTTAGAACATGGAAGCTGTGTGACGACGA
TGGCAAAAAACAAACCAACATTGGATTTTGAACTGATAAAAACAGAAGCC
AAACAACCTGCCACTCTAAGGAAGTACTGTATAGAGGCAAAGCTGACCAA
CACAACAACAGAATCTCGCTGCCCAACACAAGGAGAACCCAGCCTAAATG
AAGAGCAGGACAAAAGGTTCGTCTGCAAACACTCCATGGTGGACAGAGGA
TGGGGAAATGGATGTGGACTATTTGGAAAAGGAGGCATTGTGACCTGTGC
TATGTTCACATGCAAAAAGATCATGAAAGGAAAAGTCGTGCAACCAGAAA
ACTTGGAATACACCATTGTGATAACACCTCACTCAGGGGAAGAGCATGCA
GTCGGAAATGATACAGGAAAACATGGCAAGGAAATCAAAATAACACCACA
GAGTTCCATCACAGAAGCAGAGTTGACAGGCTATGGCACTGTCACGATGG
AGTGCTCTCCGAGAACGGGCCTCGACTTCAATGAGATGGTGTTGCTGCAA
ATGGAAAATAAAGCTTGGCTGGTGCACAGGCAATGGTTCCTAGACCTGCC
GTTGCCATGGCTGCCCGGAGCGGACACACAAGGATCAAATTGGATACAGA
AAGAGACATTGGTCACTTTCAAAAATCCCCATGCGAAGAAACAGGATGTT
GTTGTTTTGGGATCCCAAGAAGGGGCCATGCACACAGCACTCACAGGGGC
CACAGAAATCCAGATGTCATCAGGAAACGTACTGTTCACAGGACATCTCA
AGTGCAGGCTGAGGATGGACAAACTACAGCTCAAAGGAATGTCATACTCT
ATGTGCACAGGAAAGTTTAAAGTCGTGAAGGAAATAGCAGAAACACAACA
TGGAACAATAGTTATCAGAGTACAATATGAAGGGGACGGTTCTCCATGTA
AGATCCCTTTTGAGATAATGGATTTGGAAAAAAGACATGTTTTAGGTCGC
CTGATTACAGTCAACCCAATCGTAACAGGAAAAGATAGCCCAGTCAACAT
AGAAGCAGAACCTCCATTCGGAGACAGCTACATCATCATAGGAGTAGAGC
CGGGACAATTGAAGCTCAACTGGTTTAAGAAAGGAAGTTCTATCGGCCAA
ATGTTTGCGACAACAATGAGGGGAGCGAAGAGAATGGCCATTTTAGGTGA
CACAGCTTGGGATTTTGGATCCCTGGGAGGAGTGTTTACATCTATAGGAA
AGGCTCTCCACCAAGTTTTCGGAGCAATCTATGGGGCTGCCTTCAGTGGG
GTCTCATGGACTATGAAAATCCTCATAGGAGTCATTATCACATGGATAGG
AATGAATTCACGCAGCACCTCACTGTCTGTGTCACTAGTATTGGTGGGAG
TCGTGACGCTGTATTTGGGAGTTATGGTGCAGGCC-
>Cuba_A35_1981_KF704358 Dengue virus 2 isolate Cuba_A35_1981 polyprotein gene, completecds.
ATGCGTTGCATAGGAATATCAAATAGAGACTTTGTAGAAGGGGTTTCAGG
AGGAAGCTGGGTTGACATAGTCTTAGAACATGGAAGCTGTGTGACGACGA
TGGCAAAAAACAAACCAACATTGGATCTTGAACTGATAAAAACAGAAGCC
AAACAACCTGCCACTCTAAGGAAGTACTGTATAGAGGCAAAGCTGACCAA
CACAACAACAGAATCTCGCTGCCCAACACAAGGAGAACCCAGCCTAAATG
AAGAGCAGGACAAAAGGTTCGTCTGCAAACACTCCATGGTGGACAGAGGA
TGGGGAAATGGATGTGGACTATTTGGAAAAGGAAGCATTGTGACCTGTGC
TATGTTCACATGCAAAAAGATCATGAAAGGAAAAGTCGTGCAACCAGAAA
ACTTGGAATACACCATTGTGATAACACCTCACTCAGGGGAAGAGCATGCA
GTCGGAAATGATACAGGAAAACATGGCAAGGAAATCAAAATAACACCACA
GAGTTCCATCACAGAAGCAGAGTTGACAGGCTATGGCACTGTCACGATGG
AGTGCTCTCCGAGAACGGGCCTCGACTTCAATGAGATGGTGTTGCTGCAA
ATGGAAGATAAAGCTTGGCTGGTGCACAGGCAATGGTTCCTAGACCTGCC
GTTGCCATGGCTGCCCGGAGCGGACACACAAGGATCAAATTGGATACAGA
AAGAGACATTGGTCACTTTCAAAAATCCCCATGCGAAGAAACAGGATGTT
GTTGTTTTGGGATCCCAAGAAGGGGCCATGCACACAGCACTCACAGGGGC
CACAGAAATCCAGATGTCATCAGGAAACGTACTGTTCACAGGACATCTCA
AGTGCAGGCTGAGGATGGACAAACTACAGCTCAAAGGAATGTCATACTCT
ATGTGCACAGGAAAGTTTAAAGTCGTGAAGGAAATAGCAGAAACACAACA
TGGAACAATAGTTATCAGAGTACAATATGAAGGGGACGGTTCTCCATGTA
AGATCCCTTTTGAGATAATGGATTTGGAAAAAAGACATGTTTTAGGTCGC
CTGATTACAGTCAACCCAATCGTAACAGGAAAAGATAGCCCAGTCAACAT
AGAAGCAGAACCTCCATTCGGAGACAGCTACATCATCATAGGAGTAGAGC
CGGGACAATTGAAGCTCAACTGGTTTAAGAAAGGAAGTTCTATCGGCCAA
ATGTTTGCGACAACAATGAGGGGAGCGAAGAGAATGGCCATTTTAGGTGA
CACAGCTTGGGATTTTGGATCCCTGGGAGGAGTGTTTACATCTATAGGAA
AGGCTCTCCACCAAGTTTTCGGAGCAATCTATGGGGCTGCCTTCAGTGGG
GTCTCATGGACTATGAAAATCCTCACAGGAGTCATTATCACATGGATAGG
AATGAATTCACGCAGCACCTCACTGTCTGTGTCACTAGTATTGGTGGGAG
TCGTGACGCTGTATTTGGGAGTTATGGTGCAGGCC-
>Dominican_Republic_BID-V2955_2003_FJ898451
ATGCGCTGCATAGGAATATCAAATAGAGACTTCGTAGAAGGGGTTTCAGG
AGGAAGCTGGGTTGACATAGTTTTAGAACATGGAAGTTGTGTGACGACGA
TGGCAAAAAACAAACCAACATTGGATTTTGAACTGATAAAAACAGAAGCC
AAACAACCTGCCACCCTAAGGAAGTACTGTATAGAAGCAAAGCTGACCAA
CACAACAACAGAATCGCGTTGCCCAACACAAGGGGAACCCAGTCTAAATG
AAGAGCAGGACAAAAGGTTCATCTGCAAACACTCCATGGTAGACAGAGGA
TGGGGAAATGGATGTGGATTATTTGGAAAGGGAGGCATTGTGACCTGTGC
TATGTTTACATGCAAAAAGAACATGGAAGGAAAAATCGTACAGCCAGAAA
ATTTGGAATACACCATCGTGATAACACCTCACTCAGGAGAAGAGCACGCT
GTAGGTAATGACACAGGAAAGCATGGCAAGGAAATCAAAATAACACCACA
GAGTTCCACCACAGAAGCAGAACTGACAGGCTATGGCACTGTCACGATGG
AGTGCTCTCCGAGAACGGGCCTCGACTTCAATGAGATGGTGCTGCTGCAG
ATGGAAGACAAAGCTTGGCTGGTGCACAGGCAATGGTTCCTAGACCTGCC
GTTACCATGGCTACCCGGAGCGGATACACAAGGATCAAATTGGATACAGA
AAGAGACATTGGTCACATTCAAAAATCCCCACGCCAAGAAACAGGATGTC
GTTGTCTTAGGGTCTCAAGAAGGGGCCATGCACACGGCACTCACAGGGGC
TACAGAAATCCAGATGTCATCAGGAAACTTACTGTTCACGGGACATCTCA
AGTGCAGGCTGAGAATGGACAAACTACAGCTCAAAGGAATGTCATACTCT
ATGTGTACAGGAAAGTTTAAAATCGTGAAGGAAATAGCAGAAACACAACA
TGGAACAATAGTTATCAGAGTACAATATGAAGGGGACGGTTCTCCATGTA
AGATCCCTTTTGAGATAACAGATTTGGAAAAAAGACACGTCTTAGGACGC
CTGATTACAGTTAACCCAATCGTAACAGAAAAAGATAGCCCAGTCAACAT
AGAAGCAGAACCTCCATTCGGAGACAGCTACATCATCGTAGGAGTAGAGC
CGGGACAACTGAAACTCAATTGGTTTAAGAAGGGAAGTTCCATCGGCCAA
ATGTTTGAGACAACAATGAGAGGAGCAAAGAGAATGGCCATTTTAGGTGA
CACAGCCTGGGATTTTGGATCCCTGGGAGGAGTGTTCACATCTATAGGAA
AGGCTCTCCACCAAGTTTTCGGAGCAATCTATGGGGCTGCTTTTAGTGGG
GTCTCATGGACTATGAAAATCCTCATAGGAGTCATCATCACATGGATAGG
AATGAATTCACGTAGCACCTCACTGTCTGTGTCGCTAGTATTGGTGGGAG
TCGTGACACTGTACCTGGGAGTTATGGTGCAGGCT-
>Dominican_Republic_DR23_01_2001_AB122020
ATGCGCTGCATAGGAATATCAAATAGAGACTTCGTAGAAGGGGTTTCAGG
AGGAAGCTGGGTTGACATCGTTTTAGAACATGGAAGTTGTGTGACGACGA
TGGCAAAAAACAAACCAACATTGGATTTTGAACTGATAAAAACAGAAGCC
AAACAACCTGCCACTCTAAGGAAGTACTGTATAGAAGCAAAGCTGACCAA
CACAACAACAGAATCGCGTTGCCCAACACAAGGGGAACCCAGTCTAAATG
AAGAGCAGGACAAAAGGTTCATCTGCAAACACTCCATGGTAGACAGAGGA
TGGGGAAATGGATGTGGATTATTTGGAAAGGGAGGCATTGTGACCTGTGC
TATGTTTACATGCAAAAAGAACATGGAAGGAAAAATCGTACAGCCAGAAA
ATTTGGAATACACCATCGTGATAACACCTCACTCAGGAGAAGAGCACGCT
GTAGGTAATGACACAGGAAAGCATGGCAAGGAAATCAAAATAACACCACA
GAGTTCCACCACAGAAGCAGAACTGACAGGCTATGGCACTGTCACGATGG
AGTGCTCTCCGAGAACGGGCCTCGACTTCAATGAGATGGTGCTGCTGCAG
ATGGAAGACAAAGCTTGGCTGGTGCACAGGCAATGGTTCCTAGACCTGCC
GTTACCATGGCTACCCGGAGCGGATACACAAGGATCAAATTGGATACAGA
AAGAGACATTGGTCACTTTCAAAAATCCCCACGCCAAGAAACAGGATGTC
GTTGTCTTAGGGTCTCAAGAAGGGGCCATGCACACGGCACTCACAGGGGC
TACAGAAATCCAGATGTCATCAGGAAACTTACTGTTCACGGGACATCTCA
AGTGCAGGCTGAGAATGGACAAACTACAGCTCAAAGGAATGTCATACTCT
ATGTGTACAGGAAAGTTTAAAATCGTGAAGGAAATAGCAGAAACACAACA
TGGAACAATAGTTATCAGAGTACAATATGAAGGGGACGGTTCTCCATGTA
AGATCCCTTTTGAGATAACAGATTTGGAAAAAAGACACGTCTTAGGACGC
CTGATTACAGTTAACCCAATCGTAACAGAAAAAGATAGCCCAGTCAACAT
AGAAGCAGAACCTCCATTCGGAGACAGCTACATCATCGTAGGAGTAGAGC
CGGGACAACTGAAACTCAATTGGTTTAAGAAGGGAAGTTCCATCGGCCAA
ATGTTTGAGACAACAATGAGAGGAGCAAAGAGAATGGCCATTTTAGGTGA
CACAGCCTGGGATTTTGGATCCCTGGGAGGAGTGTTTACATCTATAGGAA
AGGCTCTCCACCAAGTTTTCGGAGCAATCTATGGGGCTGCTTTTAGTGGG
GTCTCATGGACTATGAAAATCCTCATAGGAGTCATCATCACATGGATAGG
AATGAATTCACGTAGCACCTCACTGTCTGTGTCGCTAGTATTGGTGGGAG
TCGTGACACTGTACCTGGGAGCTATGGTGCAGGCT-
>East_Timor_815_2002_AY706016
ATGCGTTGTATAGGAATATCAAATAGAGACTTTGTGGAAGGGGTTTCAGG
AGGAAGCTGGGTTGACATAGTCTTGGAACATGGAAGCTGTGTGACGACGA
TGGCGAAAAATAAACCAACATTGGATTTTGAACTGATAAAAACAGAAGCC
AAACATCCCGCCACTCTAAGGAAGTATTGTATAGAGGCAAAGCTGACCAA
CACAACAACAGCGTCTCGCTGTCCAACACAAGGAGAACCTAGCCTAAATG
AAGAACAGGACAAAAGATTTGTCTGCAAACACTCCATGGTAGACAGAGGA
TGGGGAAATGGATGCGGATTATTTGGAAAGGGAGGCATCGTGACCTGTGC
AATGTTCACATGCAAAAAGAACATGGAAGGAAAAGTCGTGCAACCAGAAA
ACTTGGAGTACACCATTGTGATAACACCTCACTCAGGGGAAGAGAATGCA
GTCGGAAATGACACAGGAAAACACGGCAAGGAAATTAAAGTAACACCACA
GAGTTCCATCACAGAAGCAGAACTAACAGGCTATGGCACTGTCACGATGG
AATGCTCTCCGAGAACGGGCCTCGACTTCAATGAGATGGTGTTGCTGCAA
ATGGAAAACAAGGCTTGGCTGGTGCACAGGCAATGGTTCTTAGACCTGCC
GTTACCATGGCTGCCCGGAGCAGACACACAAGGATCAAACTGGATACAGA
AGGAGACATTGGTCACTTTCAAAAATCCCCATGCAAAGAAACAGGATGTT
GTTGTTTTGGGATCCCAAGAAGGGGCTATGCATACAGCACTCACAGGGGC
CACGGAAATCCAGATGTCATCAGGAAACTTACTGTTCACAGGACATCTTA
AGTGCAGGCTGAGAATGGACAAACTACAGCTCAAAGGAATGTCATATTCT
ATGTGTCCAGGAAAGTTTAAAGTTGTGAAGGAAATAGCAGAAACACAACA
TGGAACAATAGTTATCAGAGTACAATATGAAGGGGACGGTTCTCCGTGCA
AGATCCCTTTTGAAATAATGGATTTGGAAAAAAGACATGTCTTAGGTCGT
TTAATTACAGTCAACCCAATTGTTACGGAAAAAGACAGCCCAGTCAACAT
AGAAGCAGAACCTCCATTCGGAGACAGCTACATCATTATAGGAGTAGAAC
CGGGACAACTGAAGCTCAGCTGGTTTAAGAAAGGAAGTTCCATTGGCCAA
ATGTTTGAGACAACAATGAGAGGAGCGAAGAGAATGGCCATTTTAGGTGA
CACAGCTTGGGATTTCGGATCCCTGGGAGGAGTGTTCACATCCATAGGAA
AGGCCCTCCACCAAGTCTTTGGAGCAATCTATGGGGCTGCCTTCAGTGGG
GTTTCATGGACTATGAAAATCCTCATAGGAGTCGTCATCACATGGATAGG
AATGAATTCACGCAGCACCTCACTGTCTGTGTCACTAGTATTAGTGGGGG
TCGTGACATTGTATTTGGGAGTTATGGTGCAGGCC-
>East_Timor_ET300_2000_EF440433
ATGCGTTGTATAGGAATATCAAATAGAGACTTTGTGGAAGGGGTTTCAGG
AGGAAGCTGGGTTGACATAGTCTTGGAACATGGAAGCTGTGTGACGACGA
TGGCGAAAAATAAACCAACATTGGATTTTGAACTGATAAAAACAGAAGCC
AAACATCCCGCCACTCTAAGGAAGTATTGTATAGAGGCAAAGCTGACTAA
CACAACAACAGCATCTCGCTGCCCAACACAAGGAGAACCTAGCCTAAATG
AAGAACAGGACAAAAGATTTGTCTGCAAACACTCCATGGTAGACAGAGGA
TGGGGAAATGGATGCGGATTATTTGGAAAGGGAGGCATCGTGACCTGTGC
AATGTTCACATGCAAAAAGAACATGGAAGGAAAAGTCGTGCAACCAGAAA
ACTTGGAGTACACCATTGTGATAACACCTCACTCAGGGGAAGAGAATGCA
GTCGGAAATGACACAGGAAAACACGGCAAGGAAATTAAAGTAACACCACA
GAGTTCCATCACAGAAGCAGAACTAACAGGCTATGGCACTGTCACGATGG
AATGCTCTCCGAGAACGGGCCTCGACTTCAATGAGATGGTGTTGCTGCAA
ATGGAAAACAAGGCTTGGCTGGTGCACAGGCAATGGTTCTTAGACCTGCC
GTTACCATGGCTGCCCGGAGCAGACACACAAGGATCAAACTGGATACAGA
AGGAGACATTGGTCACTTTCAAAAATCCCCATGCAAAGAAACAGGATGTT
GTTGTTTTAGGATCCCAAGAAGGGGCTATGCATACAGCACTCACAGGGGC
CACAGAAATCCAGATGTCATCAGGAAACTTACTGTTCACAGGACATCTTA
AGTGCAGGCTGAGAATGGACAAACTACAGCTCAAAGGAATGTCATATTCT
ATGTGTACAGGAAAGTTTAAAGTTGTGAAGGAAATAGCAGAAACACAACA
TGGAACAATAGTTATCAGAGTACAATATGAAGGGGACGGTTCTCCGTGCA
AGATCCCTTTTGAAATAATGGATTTGGAAAAAAGACATGTCTTAGGTCGT
TTAATTACAGTCAACCCAATTGTTACGGAAAAAGACAGCCCAGTCAACAT
AGAAGCAGAACCTCCATTCGGAGACAGCTACATCATTATAGGAGTAGAAC
CGGGACAACTGAAGCTCAGCTGGTTTAAGAAAGGAAGTTCCATTGGCCAA
ATGTTTGAGACAACAATGAGAGGAGCGAAGAGAATGGCCATTTTAGGTGA
CACAGCTTGGGATTTCGGATCCCTGGGAGGAGTGTTCACATCTATAGGAA
AGGCCCTCCACCAAGTCTTTGGAGCAATCTATGGGGCTGCCTTCAGTGGG
GTTTCATGGACTATGAAAATCCTCATAGGAGTCGTCATCACATGGATAGG
AATGAATTCACGCAGCACCTCACTGTCTGTGTCACTAGTATTAGTGGGGG
TCGTGACATTGTATTTGGGAGTTATGGTGCAGGCC-
>Ecuador_EC_18_2000_DQ364511 Dengue virus isolate EC_18_00 polyprotein gene, partial cds.
ATGCGTTGCATAGGAATATCAAATAGAGACTTCGTGGAAGGGGTTTCAGG
AGGAAGCTGGGTTGATATAGTCTTAGAACATGGAAGTTGTGTAACGACGA
TGGCAAAAAATAAACCAACGTTGGATTTTGAACTGATAAAAACAGAAGCC
AAACAACCTGCCACTCTAAGGAAGTACTGTATAGAAGCAAAGCTGACCAA
TACAACAACAGAATCTCGTTGCCCAACACAAGGGGAACCCAGTCTAAATG
AAGAGCAGGACAAAAGGTTCATCTGCAAACACTCCATGGTAGACAGAGGA
TGGGGAAATGGATGTGGATTATTTGGAAAAGGAGGCATTGTAACCTGTGC
TAAGTTCACATGCAAAAAGAACATGGAAGGAAAAGTCGTGCTGCCAGAAA
ATCTGGAATACACCATCGTGATAACACCTCACTCAGGAGAAGAGCACGCT
GTAGGTAATGACACAGGAAAACATGGCAAGGAAATCNAAATAACACCACA
GAGTTCTATCACAGAAGCAGAACTGACAGGCTATGGCACTGTCACGATGG
AGTGCTCTCCGAGAACGGGCCTCGATTTCAATGAGATGGTGCTGCTGCAG
ATGGAAGAGAAAGCTTGGCTGGTGCACAGGCAATGGTTCCTGGACTTGCC
ATTACCATGGCTACCCGGAGCGGACACACAAGGATCAAATTGGATACAGA
AAGAGACATTGGTCACTTTCAAAAATCCCCACGCGAAGAAACAGGATGTC
GTTGTTTTAGGATCTCAAGAAGGGGCCATGCACACGGCACTCACAGGGGC
TACAGAAATCCAGATGTCATCAGGAAACTTACTGTTCACAGGACATCTCA
AATGCAGGCTGAGAATGGACAAACTACAGCTCAAAGGAATGTCATACTCT
ATGTGTACAGGAAAATTTAAAATTGTGAAGGAAATAGCAGAAACACAACA
TGGAACAATAGTTATCAGAGTACAATATGAAGGGGACGGCTCTCCATGTA
AGATCCCTTTTGAGATAATGGATTTGGAAAAAAGACACGTCTTAGGTCGC
CTGATTACAGTTAACCCAATCGTAACAGAAAAAGATAGCCCAGTCAACAT
AGAAGCAGAACCTCCATTCGGAGACAGCTACATCATCATAGGAGTAGAGC
CAGGACAATTGAAACTCAATTGGTTTAAGAAGGGAAGTTCCATCGGCCAA
ATGTTTGAGACAACAATGAGAGGAGCAAAAAGAATGGCCATTTTAGGTGA
CACAGCCTGGGATTTTGGATCCTTGGGAGGAGTGTTTACATCTTTAGGAA
AGGCTCTCCACCAAGTTTTCGGAGCAATCTATGGGGCTGCTTTTAGTGGG
GTCTCATGGACTATGAAAATCCTCATAGGAGTCATCATTACATGGATAGG
AATGAATTCACGTAGCACCTCACTATCTGTGTCACTAGTATTGGTGGGAG
TCGTGACACTGTACCTGGGAGTTATGGTGCAGGCT-
>Ecuador_OBS8883_2000_JX051800 Dengue virus 2 strain OBS8883/EC/00 envelope protein gene, partialcds.
ATGCGTTGCATAGGAATATCAAATAGAGACTTCGTGGAAGGGGTTTCAGG
AGGAAGCTGGGTTGATATAGTCTTAGAACATGGAAGTTGTGTAACGACGA
TGGCAAAAAATAAACCAACATTGGATTTTGAACTGATAAAAACAGAAGCC
AAACAACCTGCCACTCTAAGGAAGTACTGTATAGAAGCAAAGCTGACCAA
TACAACAACAGAATCTCGTTGCCCAACACAAGGGGAACCCAGTCTAAATG
AAGAGCAGGACAAAAGGTTCATCTGCAAACACTCCATGGTAGACAGAGGA
TGGGGAAATGGATGTGGATTATTTGGAAAAGGAGGCATTGTAACCTGTGC
TAAGTTCACATGCAAAAAGAACATGGAAGGAAAAGTCGTGCTGCCAGAAA
ATCTGGAATACACCATCGTGATAACACCTCACTCAGGAGAAGAGCACGCT
GTAGGTAATGACACAGGAAAACATGGCAAGGAAATCAAAATAACACCACA
GAGTTCTATCACAGAAGCAGAACTGACAGGCTATGGCACTGTCACGATGG
AGTGCTCTCCGAGAACGGGCCTCGATTTCAATGAGATGGTGCTGCTGCAG
ATGGAAGAGAAAGCTTGGCTGGTGCACAGGCAATGGTTCCTGGACCTGCC
ATTACCATGGCTACCCGGAGCGGACACACAAGGATCAAATTGGATACAGA
AAGAGACATTGGTCACTTTCAAAAATCCCCACGCGAAGAAACAGGATGTC
GTTGTTTTAGGATCTCAAGAAGGGGCCATGCACACGGCACTCACAGGGGC
TACAGAAATCCAGATGTCATCAGGAAACTTACTGTTCACAGGACATCTCA
AATGCAGGCTGAGAATGGACAAACTACAGCTCAAAGGAATGTCATACTCT
ATGTGTACAGGAAAATTTAAAATTGTGAAGGAAATAGCAGAAACACAACA
TGGAACAATAGTTATCAGAGTACAATATGAAGGGGACGGCTCTCCATGTA
AGATCCCTTTTGAGATAATGGATTTGGAAAAAAGACACGTCTTAGGTCGC
CTGATTACAGTTAACCCAATCGTAACAGAAAAAGATAGCCCAGTCAACAT
AGAAGCAGAACCTCCATTCGGAGACAGCTACATCATCATAGGAGTAGAGC
CAGGACAATTGAAACTCAATTGGTTTAAGAAGGGAAGTTCCATCGGCCAA
ATGTTTGAGACAACAATGAGAGGAGCAAAAAGAATGGCCATTTTAGGTGA
CACAGCCTGGGATTTTGGATCCTTGGGAGGAGTGTTTACATCTTTAGGAA
AGGCTCTCCACCAAGTTTTCGGAGCAATCTATGGGGCTGCTTTTAGTGGG
GTCTCATGGACTATGAAAATCCTCATAGGAGTCATCATTACATGGATAGG
AATGAATTCACGTAGCACCTCACTGTCTGTGTCACTAGTATTGGTGGGAG
TCGTGACACTGTACCTGGGAGTTATGGTGCAGGCT-
>Ecuador_OBS9011_2000_JX051799 Dengue virus 2 strain OBS9011/EC/00 envelope protein gene, partialcds.
ATGCGTTGCATAGGAATATCAAATAGAGACTTCGTGGAAGGGGTTTCAGG
AGGAAGCTGGGTTGATATAGTCTTAGAACATGGAAGTTGTGTAACGACGA
TGGCAAAAAATAAACCAACATTGGATTTTGAACTGATAAAAACAGAAGCC
AAACAACCTGCCACTCTAAGGAAGTACTGTATAGAAGCAAAGCTGACCAA
TACAACAACAGAATCTCGTTGCCCAACACAAGGGGAACCCAGTCTAAATG
AAGAGCAGGACAAAAGGTTCATCTGCAAACACTCCATGGTAGACAGAGGA
TGGGGAAATGGATGTGGATTATTTGGAAAAGGAGGCATTGTAACCTGTGC
TAAGTTCACATGCAAAAAGAACATGGAAGGAAAAGTCGTGCTGCCAGAAA
ATCTGGAATACACCATCGTGATAACACCCCACTCAGGAGAAGAGCACGCT
GTAGGTAATGACACAGGAAAACATGGCAAGGAAATCAAAATAACACCACA
GAGTTCTATCACAGAAGCAGAACTGACAGGCTATGGCACTGTCACGATGG
AGTGCTCTCCGAGAACGGGCCTCGATTTCAATGAGATGGTGCTGCTGCAG
ATGGAAGAGAAAGCTTGGCTGGTGCACAGGCAATGGTTCCTGGACCTGCC
ATTACCATGGCTACCCGGAGCGGACACACAAGGATCAAATTGGATACAGA
AAGAGACATTGGTCACTTTCAAAAATCCCCACGCGAAGAAACAGGATGTC
GTTGTTTTAGGATCTCAAGAAGGGGCCATGCACACGGCACTCACAGGGGC
TACAGAAATCCAGATGTCATCAGGAAACTTACTGTTCACAGGACATCTCA
AATGCAGGCTGAGAATGGACAAACTACAGCTCAAAGGAATGTCATACTCT
ATGTGTACAGGAAAATTTAAAATTGTGAAGGAAATAGCAGAAACACAACA
TGGAACAATAGTTATCAGAGTACAATATGAAGGGGACGGCTCTCCATGTA
AGATCCCTTTTGAGATAATGGATTTGGAAAAAAGACACGTCTTAGGTCGC
CTGATTACAGTTAACCCAATCGTAACAGAAAAAGATAGCCCAGTCAACAT
AGAAGCAGAACCTCCATTCGGAGACAGCTACATCATCATAGGAGTAGAGC
CAGGACAATTGAAACTCAATTGGTTTAAGAAGGGAAGTTCCATCGGCCAA
ATGTTTGAGACAACAATGAGAGGAGCAAAAAGAATGGCCATTTTAGGTGA
CACAGCCTGGGATTTTGGATCCTTGGGAGGAGTGTTTACATCTTTAGGAA
AGGCTCTCCACCAAGTTTTCGGAGCAATCTATGGGGCTGCTTTTAGTGGG
GTCTCATGGACTATGAAAATCCTCATAGGAGTCATCATTACATGGATAGG
AATGAATTCACGTAGCACCTCACTGTCTGTGTCACTAGTATTGGTGGGAG
TCGTGACACTGTACCTGGGAGTTATGGTGCAGGCT-
>El_Salvador_ES_12_2000_DQ364560 Dengue virus isolate ES_12_00 polyprotein gene, partial cds.
ATGCGTTGCATAGGAATATCAAATAGAGACTTTGTAGAAGGGGTTTCAGG
AGGAAGTTGGGTTGACATAGTCTTAGAACATGGAAGCTGTGTGACGACGA
TGGCAAAAAACAAACCAACATTGGATTTCGAACTGATAAAAACGGAAGCC
AAACAGCCTGCCACCCTAAGAAAGTACTGCATAGAAGCAAAGCTAACCAA
CACAACAACAGAATCCCGTTGCCCAACACAAGGGGAACCCAGCCTAAAAG
AAGAGCAGGATAAGAGGTTCGTCTGCAAACACTCCATGGTAGACAGAGGA
TGGGGAAATGGATGTGGATTATTTGGAAAGGGAGGCATTGTGACCTGTGC
TATGTTCACATGCAAAAAGAACATGGAAGGGAAAATCGTGCAACCAGAAA
ACTTGGAATACACCATTGTGGTAACACCTCACTCAGGGGAAGAGCATGCG
GTCGGAATTGACACAGGAAAACACGGCAAGGAAATCAAAGTAACACCACA
GAGTTCCATCACAGAAGCAGAATTGACAGGTTATGGCACCGTCACGATGG
AGTGCTCTCCGAGAACAGGCCTCGACTTCAATGAGATGGTGTTGCTGCAG
ATGGAAAATAAAGCTTGGCTGGTGCATAGGCAATGGTTCCTAGACCTGCC
ATTACCATGGCTGCCCGGAGCGGATAAACAAGGGTCAAATTGGATACAGA
AAGAAACATTGGTCACTTTCAAAAATCCCCATGCGAAGAAACAGGATGTT
GTTGTTTTAGGATCCCAAGAAGGGGCCATGCATACAGCACTCACAGGAGC
CACAGAAATCCAAATGTCGTCAGGAAACTTGCTCTTCACTGGACATCTCA
AGTGCAGGCTGAGAATGGACAAGCTACAGCTCAAAGGAATGTCATACTCT
ATGTGCACAGGAAAGTTTAAAGTTGTGAAGGAAATAGCAGAAACACAACA
TGGAACGATAGTTATCAGAGTGCAATATGAAGGGGACGGCTCTCCATGTA
AAATCCCTTTTGAGATAATGGATTTGGAAAAAAGATATGTCTTAGGCCGC
CTGATCACAGTCAACCCAATTGTAACAGAAAAAGATAGCCCAGTCAACAT
AGAAGCAGAACCTCCATTCGGAGACAGCTACATCATCATAGGAGTAGAGC
CGGGACAACTGAAGCTCAACTGGTTCAAGAAAGGAAGTTCTATCGGCCAA
ATGTTTGAGACAACGATGAGAGGGGCGAAGAGAATGGCCATTTTGGGTGA
CACAGCCTGGGACTTCGGATCCCTGGGAGGAATGTTTACATCTATAGGAA
AAGCTCTCCACCAAGTCTTTGGAGCAATCTATGGAGCTGCCTTCAGTGGG
GTTTCATGGACTATGAAAATCCTCATAGGAGTCATTATCACATGGATAGG
AATGAACTCACGCAGCACCTCACTGTCTGTGTCACTAGTATTGGTGGGAA
TTGTGACACTGTATTTGGGAGTCATGGTGCAGGCC-
>El_Salvador_ES_18_1999_DQ364515 Dengue virus isolate ES_18_99 polyprotein gene, partial cds.
ATGCGCTGCATAGGAATATCAAATAGAGACTTCGTAGAAGGGGTTTCAGG
AGGAAGCTGGGTTGACATAGTCTTAGAACATGGAAGTTGTGTGACGACGA
TGGCAAAAAACAAACCAACATTGGATTTTGAACTGATAAAAACAGAAGCC
AAACAACCTGCCACTCTAAGGAAGTACTGTATAGAAGCAAAGCTGACCAA
CACAACAACAGAATCGCGTTGCCCAACACAAGGGGAACCCAGTCTAAATG
AAGAGCAGGACAAAAGGTTCATCTGCAAACACTCCATGGTAGACAGAGGA
TGGGGAAATGGATGTGGATTATTTGGAAAGGGAGGCATTGTGACCTGTGC
TATGTTTACATGCAAAAAGAACATGGAAGGAAAAGTCGTGCAGCCAGAAA
ATTTGGAATACACCATCGTGATAACACCTCACTCAGGAGAAGAGCACGCT
GTAGGTAATGACACAGGAAAGCATGGCAAGGAAATCAAAATAACACCACA
GAGTTCCATCACAGAAGCAGAACTGACAGGCTATGGCACTGTCACGATGG
AGTGCTCTCCGAGAACGGGCCTCGACTTCAATGAGATGGTGCTGCTGCAG
ATGGAAGACAAAGCTTGGCTGGTGCACAGGCAATGGTTCCTAGACCTGCC
GTTACCATGGCTACCCGGAGCGGACACACAAGGATCAAATTGGATACAGA
AAGAGACATTGGTCACTTTCAAAAATCCCCACGCGAAGAAACAGGATGTC
GTTGTTTTAGGGTCTCAAGAAGGGGCCATGCACACGGCACTCACAGGGGC
CACAGAAATCCAGATGTCATCAGGAAACTTACTGTTCACAGGACATCTCA
AGTGCAGGCTGAGAATGGACAAACTACAGCTCAAAGGAATGTCATACTCT
ATGTGTACAGGAAAGTTTAAAATTGTGAAGGAAATAGCAGAAACACAACA
TGGAACAATAGTTATCAGAGTACAATATGAAGGGGACGGTTCTCCATGTA
AGATCCCTTTTGAGATAACAGATTTGGAAAAAAGACACGTCTTAGGTCGC
TTGATTACAGTTAACCCAATCGTAACAGAAAAAGATAGCCCAGTCAACAT
AGAAGCAGAACCTCCATTCGGAGACAGCTACATCATCATAGGAGTAGAGC
CGGGACAATTGAAACTCAATTGGTTTAAGAAGGGAAGTTCCATCGGCCAA
ATGTTTGAGACAACAATGAGAGGAGCAAAGAGAATGGCCATTTTAGGTGA
CACAGCCTGGGACTTTGGATCCCTGGGAGGAGTGTTTACATCTATAGGAA
AGGCTCTCCACCAAGTTTTCGGAGCAATCTATGGGGCTGCTTTTAGTGGG
GTCTCATGGACTATGAAAATCCTCATAGGAGTCATCATCACATGGATAGG
AATGAATTCACGTAGCACCTCACTGTCTGTGTCGCTAGTATTGGTGGGCG
TCGTGACACTGTATCTGGGAGCTATGGTGCAAGCT-
>El_Salvador_SV_DB111_2012_JX891662 Dengue virus 2 isolate SV/DB111/2012 envelope glycoprotein gene,partial cds.
ATGCGCTGCATAGGAATATCAAATAGAGACTTCGTAGAAGGGGTTTCAGG
AGGAAGCTGGGTTGACATAGTCTTAGAACATGGAAGTTGTGTGACGACGA
TGGCAAAAAACAAACCAACATTGGATTTTGAACTGATAAAAACAGAAGCC
AAACAACCTGCCATTCTAAGGAAGTACTGTATAGAAGCAAAGCTGACCAA
CACAACAACAGAATCGCGTTGCCCAACGCAAGGGGAACCCAGTCTAAATG
AAGAGCAGGACAAAAGGTTCATCTGCAAACATTCCATGGTAGACAGAGGA
TGGGGAAATGGATGCGGATTATTTGGAAAGGGAGGCATTGTGACCTGTGC
TATGTTTACATGCAAAAAGAACATGGAAGGAAAAGTCGTGCAGCCAGAAA
ATTTGGAATACACCATCGTGATAACACCTCACTCAGGAGAAGAGCACGCT
GTGGGTAATGACACAGGAAAGCATGGCAAGGAAATCAAAATAACACCACA
GAGTTCCATCACAGAAGCAGAACTGACAGGCTATGGCACTGTCACGATGG
AATGCTCTCCGAGAACGGGCCTCGACTTCAATGAGATGGTGCTGCTGCAG
ATGGAAGACAAAGCTTGGCTGGTGCACAGGCAATGGTTCCTAGACCTGCC
GTTACCATGGCTACCCGGAGCGGACACACAAGGATCAAATTGGATACAGA
AAGAGACATTGGTCACTTTCAAAAATCCCCACGCGAAGAAACAGGACGTC
GTTGTTTTAGGGTCTCAAGAAGGGGCCATGCACACGGCACTCACAGGGGC
CACAGAAATCCAGATGTCGTCAGGAAACTTACTGTTCACAGGACATCTCA
AGTGCAGGCTGAGAATGGACAAACTACAGCTCAAAGGAATGTCATACTCT
ATGTGTACAGGAAAGTTTAAAATTGTGAAGGAAATAGCAGAAACACAACA
TGGAACAATAGTTATCAGAGTACAATATGAAGGGGACGGTTCTCCATGCA
AGATCCCTTTTGAGATAACAGATTTGGAAAAAAGACACGTCTTAGGTCGC
TTGATTACAGTTAACCCAATCGTAATAGAAAAAGACAGCCCAGTCAACAT
AGAAGCAGAACCTCCATTCGGAGACAGCTACATCATCATAGGAGTAGAGC
CGGGACAATTGAAACTCAATTGGTTTAAGAAGGGAAGTTCCATCGGCCAA
ATGTTTGAGACAACAATGAGAGGAGCAAAGAGAATGGCCATTTTAGGTGA
CACAGCCTGGGACTTTGGATCCCTGGGAGGAGTGTTTACATCCATAGGAA
AGGCTCTCCACCAAGTTTTCGGAGCAATCTATGGGGCTGCTTTTAGCGGG
GTCTCATGGACTATGAAAATCCTCATAGGAGTCATCATCACATGGATAGG
AATGAATTCACGTAGCACCTCACTGTCTGTGTCGCTAGTATTGGTGGGTG
TCGTGACATTGTACCTGGGAGCCATGGTGCAAGCT-
>El_Salvador_SV_DB112_2012_JX891663 Dengue virus 2 isolate SV/DB112/2012 envelope glycoprotein gene,partial cds.
ATGCGCTGCATAGGAATATCAAATAGAGACTTCGTAGAAGGGGTTTCAGG
AGGAAGCTGGGTTGACATAGTCTTAGAACATGGAAGTTGTGTGACGACGA
TGGCAAAAAACAAACCAACATTGGATTTTGAACTGATAAAAACAGAAGCC
AAACAACCTGCCATTCTAAGGAAGTACTGTATAGAAGCAAAGCTGACCAA
CACAACAACAGAATCGCGTTGCCCAACGCAAGGGGAACCCAGTCTAAATG
AAGAGCAGGACAAAAGGTTCATCTGCAAACATTCCATGGTAGACAGAGGA
TGGGGAAATGGATGCGGATTATTTGGAAAGGGAGGCATTGTGACCTGTGC
TATGTTTACATGCAAAAAGAACATGGAAGGAAAAGTCGTGCAGCCAGAAA
ATTTGGAATACACCATCGTGATAACACCTCACTCAGGAGAAGAGCACGCT
GTGGGTAATGACACAGGAAAGCATGGCAAGGAAATCAAAATAACACCACA
GAGTTCCATCACAGAAGCAGAACTGACAGGCTATGGCACTGTCACGATGG
AATGCTCTCCGAGAACGGGCCTCGACTTCAATGAGATGGTGCTGCTGCAG
ATGGAAGACAAAGCTTGGCTGGTGCACAGGCAATGGTTCCTAGACCTGCC
GTTACCATGGCTACCCGGAGCGGACACACAAGGATCAAATTGGATACAGA
AAGAGACATTGGTCACTTTCAAAAATCCCCACGCGAAGAAACAGGACGTC
GTTGTTTTAGGGTCTCAAGAAGGGGCCATGCACACGGCACTCACAGGGGC
CACAGAAATCCAGATGTCGTCAGGAAACTTACTGTTCACAGGACATCTCA
AGTGCAGGCTGAGAATGGACAAACTACAGCTCAAAGGAATGTCATACTCT
ATGTGTACAGGAAAGTTTAAAATTGTGAAGGAAATAGCAGAAACACAACA
TGGAACAATAGTTATCAGAGTACAATATGAAGGGGACGGTTCTCCATGCA
AGATCCCTTTTGAGATAACAGATTTGGAAAAAAGACACGTCTTAGGTCGC
TTGATTACAGTTAACCCAATCGTAATAGAAAAAGACAGCCCAGTCAACAT
AGAAGCAGAACCTCCATTCGGAGACAGCTACATCATCATAGGAGTAGAGC
CGGGACAATTGAAACTCAATTGGTTTAAGAAGGGAAGTTCCATCGGCCAA
ATGTTTGAGACAACAATGAGAGGAGCAAAGAGAATGGCCATTTTAGGTGA
CACAGCCTGGGACTTTGGATCCCTGGGAGGAGTGTTTACATCCATAGGAA
AGGCTCTCCACCAAGTTTTCGGAGCAATCTATGGGGCTGCTTTTAGCGGG
GTCTCATGGACTATGAAAATCCTCATAGGAGTCATCATCACATGGATAGG
AATGAATTCACGTAGCACCTCACTGTCTGTGTCGCTAGTATTGGTGGGTG
TCGTGACATTGTACCTGGGAGCCATGGTGCAAGCT-
>Fiji_DB181_2014_KM279397 Dengue virus 2 isolate FI/DB181/2014 envelope glycoprotein gene,partial cds.
ATGCGTTGTATAGGAATATCAAATAGAGACTTTGTGGAAGGGGTTTCAGG
AGGAAGCTGGGTTGACATAGTCTTAGAACATGGAAGCTGTGTGACGACGA
TGGCGAAAAATAAACCAACATTGGACTTTGAACTGATAAAAACGGAAGCC
AAACATCCCGCCACTTTAAGGAAGTATTGTATAGAGGCAAAGCTGACCAA
CACAACTACAGCATCTCGTTGCCCAACACAAGGAGAACCCAGCCTAAATG
AAGAACAGGACAAAAGGTTTGTCTGCAAACACTCCATGGTAGACAGAGGA
TGGGGAAATGGATGCGGATTGTTTGGAAAGGGAGGCATCGTGACCTGTGC
AATGTTCACATGCAAAAAGAACATGGAAGGAAAAGTCGTGCAACCAGAAA
ACTTGGAGTATACCATTGTGATAACACCTCACTCAGGGGAAGAGAATGCA
GTCGGAAATGACACAGGAAAACACGGCACGGAAATTAAAGTAACGCCACA
GAGTTCCATCACAGAAGCGGAACTGACAGGCTATGGCACTGTCACGATGG
AATGCTCTCCGAGAACGGGCCTCGACTTTAATGAGATGGTGTTGCTGCAA
ATGGAAGACAAGGCTTGGCTGGTGCACAGGCAATGGTTCTTAGACCTGCC
GTTACCATGGCTGCCCGGAGCAGACAAACAAGGATCAAATTGGATACAGA
AGGAGACATTGGTCACTTTCAAAAATCCCCATGCGAAGAAACAGGATGTT
GTTGTTTTAGGATCCCAAGAAGGGGCCATGCATACAGCACTCACAGGGGC
CACGGAAATCCAGATGTCATCAGGAAACTTACTGTTCACAGGACATCTCA
AGTGCAGGCTGAGAATGGACAAACTACAGCTCAAAGGAATGTCATATTCT
ATGTGTACAGGAAAGTTTAAAGTTGTGAAGGAAATAGCAGAAACACAACA
TGGAACAATAGTTATCAGAGTACAATATGAAGGGGACGGTTCTCCGTGCA
AGATCCCTTTTGAAATAATGGATTTGGAAAAAAGACATGTCTTAGGCCGC
TTGATCACAGTCAACCCAATTGTTACAGAAAAAGACAGCCCAGTCAACAT
AGAAGCAGAACCTCCATTTGGAGACAGTTACATCGTTATAGGAGTAGAAC
CGGGACAACTGAAGCTCAGCTGGTTCAAGAAAGGGAGTTCTATTGGCCAA
ATGTTTGAGACAACAATGAGAGGAGCGAAGAGAATGGCCATTTTAGGTGA
CACAGCTTGGGATTTTGGATCCCTGGGAGGAGTGTTCACATCTATAGGAA
AGGCCCTCCACCAAGTTTTTGGAGCAATCTATGGGGCTGCCTTTAGCGGG
GTTTCATGGACTATGAAAATCCTTATAGGAGTCGTCATCACATGGATAGG
AATGAATTCACGCAGCACCTCACTGTCTGTGTCACTAGTATTAGTGGGGG
TCGTGACATTGTATTTGGGAGTCATGGTGCAGGCC-
>Fiji_UH21_1971_1971HM582099 Dengue virus 2 strain D2/FJ/UH21/1971, complete genome.
ATGCGCTGCATAGGAATATCAAATAGGGACTTTGTGGAAGGAGTGTCAGG
AGGGAGTTGGGTTGACATAGTTTTAGAACATGGAAGTTGTGTGACGACGA
TGGCAAAAAACAAACCAACACTGGACTTTGAACTGATAAAAACAGAAGCC
AAACAACCCGCCACCTTAAGGAAGTACTGTATAGAGGCTAAACTGACCAA
CACGACAACAGACTCGCGCTGCCCAACACAAGGGGAACCCACCCTGAATG
AAGAGCAGGACAAAAGGTTTGTCTGCAAACATTCCATGGTAGACAGAGGA
TGGGGAAATGGATGTGGATTGTTTGGAAAAGGAGGCATCGTGACCTGTGC
TATGTTCACATGCAAAAAGAACATGGAAGGAAAAATTGTGCAGCCAGAAA
ACCTGGAATACACTGTCGTGATAACACCTCATTCAGGGGAAGAACATGCA
GTGGGAAATGACACAGGAAAACATGGTAAAGAAGTCAAGATAACACCACA
GAGCTCCATCACAGAGGCGGAACTGACAGGCTATGGCACTGTTACGATGG
AGTGCTCTCCAAGAACGGGCCTCGACTTCAATGAGATGGTGTTGCTGCAA
ATGGAAGACAAAGCTTGGCTGGTGCACAGACAATGGTTCCTAGACCTACC
GTTGCCATGGCTGCCCGGAGCAGACACACAAGGATCAAATTGGATACAGA
AAGAAACACTGGTCACCTTCAAAAATCCCCATGCGAAAAAACAGGATGTT
GTTGTCTTAGGATCCCAAGAGGGGGCCATGCATACAGCACTCACAGGGGC
TACGGAAATCCAGATGTCATCAGGAAACCTGCTGTTCACAGGACATCTCA
AGTGCAGGCTGAGAATGGACAAATTACAACTTAAAGGGATGTCATACTCC
ATGTGCACAGGAAAGTTTAAAATTGTGAAGGAAATAGCAGAAACACAACA
TGGAACAATAGTCATTAGAGTACAATATGAAGGAGACGGCTCTCCATGCA
AGATCCCCTTTGAGATAATGGATCTGGAAAAAAGACATGTTTTGGGCCGC
CTGATCACAGTCAACCCAATTGTAACAGAAAAGGACAGTCCAGTCAACAT
AGAAGCAGAACCTCCATTCGGAGACAGCTACATCATCATAGGAGTGGAAC
CAGGACAATTGAAGCTGGACTGGTTCAAGAAAGGAAGTTCCATCGGCCAA
ATGTTTGAGACAACAATGAGGGGAGCGAAAAGAATGGCCATTTTGGGTGA
CACAGCCTGGGATTTTGGATCTCTGGGAGGAGTGTTCACATCAATAGGAA
AGGCTCTCCACCAGGTTTTTGGAGCAATCTACGGGGCTGCTTTCAGTGGG
GTCTCATGGACTATGAAGATCCTCATAGGAGTTATCATCACATGGATAGG
AATGAACTCACGTAGCACATCACTGTCTGTGTCACTGGTATTAGTGGGAA
TCGTGACACTGTACTTGGGAGTTATGGTGCAGGCC-
>Fiji_UH40_1971_HM582100
ATGCGCTGCATAGGAATATCAAATAGGGACTTTGTGGAAGGAGTGTCAGG
AGGGAGTTGGGTTGACATAGTTTTAGAACATGGAAGTTGTGTGACGACGA
TGGCAAAAAACAAACCAACACTGGACTTTGAACTGATAAAAACAGAAGCC
AAACAACCCGCCACCTTAAGGAAGTACTGTATAGAGGCTAAACTGACCAA
CACGACAACAGACTCGCGCTGCCCAACACAAGGGGAACCCACCCTGAATG
AAGAGCAGGACAAAAGGTTTGTCTGCAAACATTCCATGGTAGACAGAGGA
TGGGGAAATGGATGTGGATTGTTTGGAAAAGGAGGCATCGTGACCTGTGC
TATGTTCACATGCAAAAAGAACATGGAAGGAAAAATTGTGCAGCCAGAAA
ACCTGGAATACACTGTCGTGATAACACCTCATTCAGGGGAAGAACATGCA
GTGGGAAATGACACAGGAAAACATGGTAAAGAAGTCAAGATAACACCACA
GAGCTCCATCACAGAGGCGGAACTGACAGGCTATGGCACTGTTACGATGG
AGTGCTCTCCAAGAACGGGCCTCGACTTCAATGAGATGGTGTTGCTGCAA
ATGGAAGACAAAGCTTGGCTGGTGCACAGACAATGGTTCCTAGACCTACC
GTTGCCATGGCTGCCCGGAGCAGACACACAAGGATCAAATTGGATACAGA
AAGAAACACTGGTCACCTTCAAAAATCCCCATGCGAAAAAACAGGATGTT
GTTGTCTTAGGATCCCAAGAGGGGGCCATGCATACAGCACTCACAGGGGC
TACGGAAATCCAGATGTCATCAGGAAACCTGCTGTTCACAGGACATCTCA
AGTGCAGGCTGAGAATGGACAAATTACAACTTAAAGGGATGTCATACTCC
ATGTGCACAGGAAAGTTTAAAATTGTGAAGGAAATAGCAGAAACACAACA
TGGAACAATAGTCATTAGAGTACAATATGAAGGAGACGGCTCTCCATGCA
AGATCCCCTTTGAGATAATGGATCTGGAAAAAAGACATGTTTTGGGCCGC
CTGATCACAGTCAACCCAATTGTAACAGAAAAGGACAGTCCAGTCAACAT
AGAAGCAGAACCTCCATTCGGAGACAGCTACATCATCATAGGAGTGGAAC
CAGGACAATTGAAGCTGGACTGGTTCAAGAAAGGAAGTTCCATCGGCCAA
ATGTTTGAGACAACAATGAGGGGAGCGAAAAGAATGGCCATTTTGGGTGA
CACAGCCTGGGATTTTGGATCTCTGGGAGGAGTGTTCACATCAATAGGAA
AGGCTCTCCACCAGGTTTTTGGAGCAATCTACGGGGCTGCTTTCAGTGGG
GTCTCATGGACTATGAAGATCCTCATAGGAGTTATCATCACATGGATAGG
AATGAACTCACGTAGCACATCACTGTCTGTGTCACTGGTATTAGTGGGAA
TCGTGACACTGTACTTGGGAGTTATGGTGCAGGCC-
>French_Guiana_CAREC_00_08221_2000_KT382188 Dengue virus strain DENV2/Guyana/2000-CAREC-00-08221 envelopeglycoprotein gene, partial cds.
ATGCGTTGCATAGGAATATCAAATAGAGACTTCGTAGAAGGGGTTTCAGG
AGGAAGCTGGGTTGACATAGTCTTAGAACATGGAAGTTGTGTGACGACGA
TGGCAAAAAATAAACCAACATTGGATTTTGAACTGATAAAAACAGAAGCC
AAACAACCTGCCACTCTAAGGAAGTACTGTATAGAAGCAAAGCTGACCAA
CACAACAACAGAATCTCGTTGCCCAACACAAGGGGAACCCAGTCTAAATG
AAGAGCAGGACAAAAGGTTCATCTGCAAACACTCCATGGTAGACAGAGGA
TGGGGAAATGGATGTGGATTATTTGGAAAAGGAGGCATTGTGACCTGTGC
TATGTTTACATGCAAAAAGAACATGGAAGGAAAAGTCGTGCTGCCAGAAA
ATCTGGAGTACACCATCGTGATAACACCTCACTCAGGAGAAGAGCACGCT
GTAGGTAATGACACAGGAAAACATGGCAAGGAAATCAAAATAACACCACA
GAGTTCCATCACAGAAGCAGAACTGACAGGTTATGGCACTGTCACGATGG
AGTGCTCTCCGAGAACGGGTCTCGACTTCAACGAGATGGTGCTGCTGCAG
ATGGAGGACAAAGCTTGGCTGGTGCACAGGCAATGGTTCCTAGACCTGCC
GTTACCATGGCTACCCGGAGCGGACACACAAGGATCAAATTGGATACAGA
AAGAAACATTGGTCACTTTCAAAAATCCCCACGCAAAGAAACAGGATGTC
GTTGTTTTAGGATCTCAAGAAGGGGCCATGCACACGGCACTCACAGGGGC
CACAGAAATCCAGATGTCATCAGGAAACCTACTGTTCACAGGACATCTCA
AGTGCAGGCTGAGAATGGACAAACTACAGCTTAAAGGAATGTCATACTCT
ATGTGTACAGGAAAGTTTAAAATTGTGAAGGAAATAGCAGAAACACAACA
TGGAACAATAGTTATCAGAGTACAATATGAAGGGGACGGCTCTCCATGTA
AGATCCCTTTTGAGATAATGGATTTGGAAAAAAGACACGCTTTAGGTCGC
CTGATTACAGTTAACCCAATCGTAACAGAAAAAGATAGCCCAGTCAACAT
AGAAGCAGAACCTCCATTTGGAGACAGCTACATCATCATAGGAGTAGAAC
CGGGACAACTGAAACTTAATTGGTTTAAGAAGGGAAGTTCCATCGGCCAA
ATGTTTGAGACAACAATGAGAGGAGCGAAGAGAATGGCCATTTTAGGTGA
CACAGCCTGGGATTTTGGATCCCTGGGAGGGGTGTTTACATCTATAGGAA
AGGCTCTCCACCAAGTTTTCGGAGCAATCTATGGGGCTGCTTTTAGTGGG
GTGTCATGGACTATGAAAATCCTCATAGGAGTCATCATCACATGGATAGG
AATGAATTCACGTAGCACCTCACTGTCTGTGTCACTAGTATTGGTGGGAG
TCGTGACACTGTACCTGGGAGCTATGGTGCAGGCT-
>French_Guiana_FGU_Apr_2002_EU920835 Dengue virus 2 isolate FGU-Apr-02, complete genome.
ATGCGCTGCATAGGAATATCAAATAGAGACTTCGTAGAAGGGGTTTCAGG
AGGAAGCTGGGTTGACATAGTCTTAGAACATGGAAGTTGTGTGACGACGA
TGGCAAAAAACAAACCAACATTGGATTTTGAACTAATAAAAACAGAAGCC
AAACAACCTGCCACTCTAAGGAAGTACTGTATAGAAGCAAAGCTGACCAA
CACAACAACAGAATCTCGTTGCCCGACACAAGGGGAACCCAGTCTAAATG
AAGAGCAGGACAAAAGGTTCATTTGCAAACACTCCATGGTAGACAGAGGA
TGGGGAAATGGATGTGGATTATTTGGAAAGGGAGGCATTGTGACCTGTGC
TATGTTTACATGCAAAAAGAACATGGAAGGAAAAGTCGTGCAGCCAGAAA
ATTTGGAATACACCATCGTGATAACACCTCACTCAGGAGAAGAGCACGCT
GTAGGTAATGACACAGGAAAGCATGGCAAGGAAATCAAAATAACACCACA
GAGTTCCATCACAGAAGCAGAACTGACAGGCTATGGTACTGTCACGATGG
AGTGCTCTCCGAGAACGGGCCTCGACTTCAATGAGATGGTGCTGCTGCAG
ATGGAAGACAAAGCTTGGCTGGTACACAGGCAATGGTTCCTAGACCTGCC
GTTACCATGGCTACCCGGAGCGGACACACAAGGATCAAATTGGATACAGA
AAGAGACATTGGTCACTTTCAAAAATCCCCACGCGAAGAAACAGGATGTC
GTTGTTTTAGGGTCTCAAGAAGGGGCCATGCATACGGCACTCACAGGGGC
CACAGAAATCCAGATGTCATCAGGAAACTTACTGTTCACAGGACATCTTA
AGTGCAGGCTGAGAATGGACAAACTACAGCTCAAAGGAATGTCATACTCT
ATGTGCACAGGAAAGTTTAAAATTGTGAAGGAAATAGCAGAAACACAACA
TGGAACAATAGTTATCAGAGTACAATATGAAGGGGACGGTTCTCCATGTA
AGATCCCTTTTGAGATAATGGATTTGGAAAAAAGACACGTCTTAGGTCGC
CTGATCACAGTTAACCCAATCGTAACAGGAAAAGATAGCCCAGTCAACAT
AGAAGCAGAACCTCCATTCGGAGACAGCTACATCATTATAGGAGTAGAGC
CGGGACAATTGAAACTCAATTGGTTTAAGAAGGGAAGTTCCATCGGCCAA
ATGTTTGAGACAACAATGAGAGGAGCAAAGAGAATGGCCATTTTAGGTGA
CACAGCCTGGGATTTTGGATCCCTGGGAGGAGTGTTTACATCTATAGGAA
AGGCTCTCCACCAAGTTTTCGGAGCAATCTATGGGGCTGCTTTTAGTGGG
GTCTCATGGACTATGAAAATCCTCATAGGAGTCATCATCACATGGATAGG
AATGAATTCACGCAGCACCTCATTATCTGTGTCGCTAGTATTGGTGGGAG
TCGTGACACTATACCTGGGAGCTATGGTGCAGGCT-
>French_Guiana_FGU_Apr1_2006_EU920847 Dengue virus 2 isolate FGU-Apr1-06, complete genome.
ATGCGCTGCATAGGAATATCAAATAGAGACTTCGTAGAAGGGGTTTCAGG
AGGAAGCTGGGTTGACATCGTTTTAGAACATGGAAGTTGTGTGACGACGA
TGGCAAAAAACAAACCAACATTGGATTTTGAACTGATAAAAACAGAAGCC
AAACAACCTGCCACTCTAAGAAAGTACTGTATAGAAGCAAAGCTGACCAA
CACAACAACAGAATCGCGTTGCCCAACACAAGGGGAACCCAGTCTAAATG
AAGAGCAGGACAAAAGGTTCATCTGCAAACACTCCATGGTAGACAGAGGA
TGGGGAAATGGATGTGGATTATTTGGAAAGGGAGGCATTGTGACCTGTGC
TATGTTTACATGCAAAAAGAACATGGAAGGAAAAATCGTACAGCCAGAAA
ATTTGGAATACACCATCGTGATAACACCTCACTCAGGAGAAGAGCACGCT
GTAGGTAATGACACAGGAAAGCATGGCAAGGAAATCAAAATAACACCACA
GAGTTCCACCACAGAAGCAGAACTGACAGGCTATGGCACTGTCACGATGG
AGTGCTCTCCGAGAACGGGCCTCGACTTCAATGAGATGGTGCTGCTGCAG
ATGGAAGACAAAGCTTGGCTGGTGCACAGGCAATGGTTCCTAGACCTGCC
GTTACCATGGCTACCCGGAGCGGATACACAAGGATCAAATTGGATACAGA
AAGAGACATTGGTCACTTTCAAAAATCCCCACGCCAAGAAACAGGATGTC
GTTGTCTTAGGGTCTCAAGAAGGGGCCATGCACACGGCACTCACAGGGGC
TACAGAAATCCAGATGTCATCAGGAAACTTACTGTTCACGGGACATCTCA
AGTGCAGGCTGAGAATGGACAAACTACAGCTCAAAGGAATGTCATACTCT
ATGTGTACAGGAAAGTTTAAAATCGTGAAGGAAATAGCAGAAACACAACA
TGGAACAATAGTTATCAGAGTACAATATGAAGGGGACGGTTCTCCATGTA
AGATCCCTTTTGAGATAACAGATTTGGAAAAAAGACACGTCTTAGGACGC
CTGATTACAGTTAACCCAATCGTAACAGAAAAAGATAGCCCAGTCAACAT
AGAAGCAGAACCTCCATTCGGAGACAGCTACATCATCGTAGGAGTAGAGC
CGGGACAACTGAAACTCAATTGGTTTAAGAAGGGAAGTTCCATCGGCCAA
ATGTTTGAGACAACAATGAGAGGAGCAAAGAGAATGGCCATTTTAGGTGA
CACAGCCTGGGATTTTGGATCCCTGGGAGGAGTGTTTACATCTATAGGAA
AGGCTCTCCATCAAGTTTTCGGAGCAATCTATGGGGCTGCTTTTAGTGGG
GTCTCATGGACTATGAAAATCCTCATAGGAGTCATCATCACATGGATAGG
AATGAATTCACGTAGCACCTCACTGTCTGTGTCGCTAGTATTGGTGGGAG
TCGTGACACTGTACCTGGGAGCTATGGTGCAGGCT-
>French_Guiana_FGU_Aug_1998_EU920831 Dengue virus 2 isolate FGU-Aug-98, complete genome.
ATGCGCTGCATAGGAATATCAAATAGAGACTTCGTAGAAGGGGTTTCAGG
AGGAAGCTGGGTTGACATAGTCTTAGAACATGGAAGTTGTGTGACGACGA
TGGCAAAAAACAAACCAACATTGGATTTTGAACTAATAAAAACAGAAGCC
AAACAACCTGCCACTCTAAGGAAGTACTGTATAGAAGCAAAGCTGACCAA
CACAACAACAGAATCTCGTTGCCCAACACAAGGGGAACCCAGTCTAAATG
AAGAGCAGGACAAAAGGTTCATTTGCAAACACTCCATGGTAGACAGAGGA
TGGGGAAATGGATGTGGATTATTTGGAAAGGGAGGCATTGTGACCTGTGC
TATGTTTACATGCAAAAAGAACATGGAAGGAAAAGTCGTGCAGCCAGAAA
ATTTGGAATACACCATCGTGATAACACCTCACTCAGGAGAAGAGCACGCT
GTAGGTAATGACACAGGAAAGCATGGCAAGGAAATCAAAATAACACCACA
GAGTTCCATCACAGAAGCAGAACTGACAGGCTATGGTACTGTCACGATGG
AGTGCTCTCCGAGAACGGGCCTCGACTTCAATGAGATGGTGCTGCTGCAG
ATGGAAGACAAAGCTTGGCTGGTACACAGGCAATGGTTCCTAGACCTGCC
GTTACCATGGCTACCCGGAGCGGACACACAAGGATCAAATTGGATACAGA
AAGAGACATTGGTCACTTTCAAAAATCCCCACGCGAAGAAACAGGATGTC
GTTGTTTTAGGGTCTCAAGAAGGGGCCATGCATACGGCACTCACAGGGGC
CACAGAAATCCAGATGTCATCAGGAAACTTACTGTTCACAGGACATCTCA
AGTGCAGGCTGAGAATGGACAAACTACAGCTCAAAGGAATGTCATACTCT
ATGTGCACAGGAAAGTTTAAAATTGTGAAGGAAATAGCAGAAACACAACA
TGGAACAATAGTTATCAGAGTACAATATGAAGGGGACGGTTCTCCATGTA
AGATCCCTTTTGAGATAATGGATTTGGAAAAAAGACACGTCTTAGGTCGC
CTGATCACAGTTAACCCAATCGTAACAGAAAAAGATAGCCCAGTCAACAT
AGAAGCAGAACCTCCATTCGGAGACAGCTACATCATCATAGGAGTAGAGC
CGGGACAATTGAAACTCAATTGGTTTAAGAAGGGAAGTTCCATCGGCCAA
ATGTTTGAGACAACAATGAGAGGAGCAAAGAGAATGGCCATTTTAGGTGA
CACAGCCTGGGATTTTGGATCCCTGGGAGGAGTGTTTACATCTATAGGAA
AGGCTCTCCACCAAGTTTTCGGAGCAATCTATGGGGCTGCTTTTAGTGGG
GTCTCATGGACTATGAAAATCCTCATAGGAGTCATCATCACATGGATAGG
AATGAATTCACGTAGCACCTCACTGTCTGTGTCGCTAGTATTGGTGGGAG
TCGTGACACTATACCTGGGAGCTATGGTGCAGGCT-
>French_Guiana_FGU_Dec_2001_EU920834 Dengue virus 2 isolate FGU-Dec-01, complete genome.
ATGCGCTGCATAGGAATATCAAATAGAGACTTCGTAGAAGGGGTTTCAGG
AGGAAGCTGGGTTGACATAGTCTTAGAACATGGAAGTTGCGTGACGACGA
TGGCAAAAAACAAACCAACATTGGATTTTGAACTAATAAAAACAGAAGCC
AAACAACCTGCCACTCTAAGGAAGTACTGTATAGAAGCAAAGCTGACCAA
CACAACAACAGAATCTCGTTGCCCAACACAAGGGGAACCCAGTCTAAATG
AAGAGCAGGACAAAAGGTTCATTTGCAAACACTCCATGGTAGACAGAGGA
TGGGGAAATGGATGTGGATTATTTGGAAAGGGAGGCATTGTGACCTGTGC
TATGTTTACATGCAAAAAGAACATGGAAGGAAAAGTCGTGCAGCCAGAAA
ATTTGGAATACACCATCGTGATAACACCTCACTCAGGAGAAGAGCACGCT
GTAGGTAATGACACAGGAAAGCATGGCAAGGAAATCAAAATAACACCACA
GAGTTCCATCACAGAAGCAGAACTGACAGGCTATGGTACTGTCACGATGG
AGTGCTCTCCGAGAACGGGCCTCGACTTCAATGAGATGGTGCTGCTGCAG
ATGGAAGACAAAGCTTGGCTGGTACACAGGCAATGGTTCCTAGACCTGCC
GTTACCATGGCTACCCGGAGCGGACACACAAGGATCAAATTGGATACAGA
AAGAGACATTGGTCACTTTCAAAAATCCCCACGCGAAGAAACAGGATGTC
GTTGTTTTAGGGTCTCAAGAAGGGGCCATGCACACGGCACTCACAGGGGC
CACAGAAATCCAGATGTCATCAGGAAACTTACTGTTCACAGGACATCTTA
AGTGCAGGCTGAGAATGGACAAACTACAGCTCAAAGGAATGTCATACTCT
ATGTGCACAGGAAAGTTTAAAATTGTGAAGGAAATAGCAGAAACACAACA
TGGAACAATAGTTATCAGAGTACAATATGAAGGGGACGGTTCTCCATGTA
AGATCCCTTTTGAGATAATGGATTTGGAAAAAAGACACGTCTTAGGTCGC
CTGATCACAGTTAACCCAATCGTAACAGAAAAAGATAGCCCAGTCAACAT
AGAAGCAGAACCTCCATTCGGAGACAGCTACATCATCATAGGAGTAGAGC
CGGGACAATTGAAACTCAATTGGTTTAAGAAGGGAAGTTCCATCGGCCAA
ATGTTTGAGACAACAATGAGAGGAGCAAAGAGAATGGCCATTTTAGGTGA
CACAGCCTGGGATTTTGGATCCCTGGGAGGAGTGTTTACATCTATAGGAA
AGGCTCTCCACCAAGTTTTCGGAGCAATCTATGGGGCTGCTTTTAGTGGG
GTCTCATGGACTATGAAAATCCTCATAGGAGTCATCATCACATGGATAGG
AATGAATTCACGCAGCACCTCACTGTCTGTGTCGCTAGTATTGGTGGGAG
TCGTGACACTATACCTGGGAGCTATGGTGCAGGCT-
>French_Guiana_FGU_Fev_1998_EU920830 Dengue virus 2 isolate FGU-Fev-98, complete genome.
ATGCGCTGCATAGGAATATCAAATAGAGACTTCGTAGAAGGGGTTTCAGG
AGGAAGCTGGGTTGACATAGTCTTAGAACATGGAAGTTGTGTGACGACGA
TGGCAAAAAACAAACCAACATTGGATTTTGAACTAATAAAAACAGAAGCC
AAACAACCTGCCACTCTAAGGAAGTACTGTATAGAAGCAAAGCTGACCAA
CACAACAACAGAATCTCGTTGCCCAACACAAGGGGAACCCAGTCTAAATG
AAGAGCAGGACAAAAGGTTCATTTGCAAACACTCCATGGTAGACAGAGGA
TGGGGAAATGGATGTGGATTATTTGGAAAGGGAGGCATTGTGACCTGTGC
TATGTTTACATGCAAAAAGAACATGGAAGGAAAAGTCGTGCAGCCAGAAA
ATTTGGAATACACCATCGTGATAACACCTCACTCAGGAGAAGAGCACGCT
GTAGGTAATGACACAGGAAAGCATGGCAAGGAAATCAAAATAACACCACA
GAGTTCCATCACAGAAGCAGAACTGACAGGCTATGGTACTGTCACGATGG
AGTGCTCTCCGAGAACGGGCCTCGACTTCAATGAGATGGTGCTGCTGCAG
ATGGAAGACAAAGCTTGGCTGGTACACAGGCAATGGTTCCTAGACCTGCC
GTTACCATGGCTACCCGGAGCGGACACACAAGGATCAAATTGGATACAGA
AAGAGACATTGGTCACTTTCAAAAATCCCCACGCGAAGAAACAGGATGTC
GTTGTTTTAGGGTCTCAAGAAGGGGCCATGCATACGGCACTCACAGGGGC
CACAGAAATCCAGATGTCATCAGGAAACTTACTGTTCACAGGACATCTCA
AGTGCAGGCTGAGAATGGACAAACTACAGCTCAAAGGAATGTCATACTCT
ATGTGCACAGGAAAGTTTAAAATTGTGAAGGAAATAGCAGAAACACAACA
TGGAACAATAGTTATCAGAGTACAATATGAAGGGGACGGTTCTCCATGTA
AGATCCCTTTTGAGATAATGGATTTGGAAAAAAGACACGTCTTAGGTCGC
CTGATCACAGTTAACCCAATCGTAACAGAAAAAGATAGCCCAGTCAACAT
AGAAGCAGAACCTCCATTCGGAGACAGCTACATCATCATAGGAGTAGAGC
CGGGACAATTGAAACTCAATTGGTTTAAGAAGGGAAGTTCCATCGGCCAA
ATGTTTGAGACAACAATGAGAGGAGCAAAGAGAATGGCCATTTTAGGTGA
CACAGCCTGGGATTTTGGATCCCTGGGAGGAGTGTTTACATCTATAGGAA
AGGCTCTCCACCAAGTTTTCGGAGCAATCTATGGGGCTGCTTTTAGTGGG
GTCTCATGGACTATGAAAATCCTCATAGGAGTCATCATCACATGGATAGG
AATGAATTCACGTAGCACCTCACTGTCTGTGTCGCTAGTATTGGTGGGAG
TCGTGACACTATACCTGGGAGCTATGGTGCAGGCT-
>French_Guiana_FGU_Jan_2000_EU920833 Dengue virus 2 isolate FGU-Jan-00, complete genome.
ATGCGCTGCATAGGAATATCAAACAGAGACTTCGTAGAAGGGGTTTCAGG
AGGAAGCTGGGTTGACATAGTCTTAGAACATGGAAGTTGTGTGACGACGA
TGGCAAAAAACAAACCAACATTGGATTTTGAACTGATAAAAACAGAAGCC
AAACAACCTGCCACCCTAAGGAAGTACTGTATAGAAGCAAAGCTGACCAA
CACAACAACAGAATCACGTTGCCCAACACAAGGGGAACCCAGTCTAAATG
AAGAGCAGGACAAAAGGTTCATCTGCAAACACTCCATGGTAGACAGAGGA
TGGGGAAATGGATGTGGATTATTTGGAAAGGGAGGCATTGTGACCTGTGC
TATGTTTACATGCAAAAAGAACATGGAAGGAAAAGTCGTACAGCCAGAAA
ATTTGGAATACACCATCGTGATAACACCTCACTCAGGAGAAGAGCACGCT
GTAGGTAATGACACAGGAAAGCATGGCAAGGAAATCAAAATAACACCACA
GAGTTCCATCACAGAAGCAGAACTGACAGGCTATGGCACTGTCACGATGG
AGTGCTCTCCGAGAACGGGCCTCGACTTCAATGAGATGGTGCTGCTGCAG
ATGGAAGACAAAGCTTGGCTGGTGCACAGGCAATGGTTCCTAGACCTGCC
GTTACCATGGCTACCCGGAGCGGACACACAAGGATCAAATTGGATACAGA
AAGAGACATTGGTCACTTTCAAAAATCCCCACGCTAAGAAACAGGATGTC
GTTGTTTTAGGGTCTCAAGAAGGGGCCATGCACACGGCACTCACAGGGGC
CACAGAAATCCAGATGTCATCAGGAAACTTACTGTTCACAGGACATCTCA
AGTGCAGGCTGAGAATGGACAAACTACAGCTCAAAGGAATGTCATACTCT
ATGTGTACAGGAAAGTTTAAAATCGTGAAGGAAATAGCAGAAACACAACA
TGGAACAATAGTTATCAGAGTACAATATGAAGGGGACGGTTCTCCATGTA
AGATCCCTTTTGAGATAACAGATTTGGAAAAAAGACACGTCTTAGGACGC
CTGATTACAGTTAACCCAATCGTAACAGAAAAAGATAGCCCAGTCAACAT
AGAAGCAGAACCTCCATTCGGAGACAGCTACATCATCATAGGAGTAGAGC
CGGGACAACTGAAACTCAATTGGTTTAAGAAGGGAAGTTCCATCGGCCAA
ATGTTTGAGACAACAATGAGAGGAGCAAAGAGAATGGCCATTTTAGGTGA
CACAGCCTGGGATTTTGGATCCCTGGGAGGAGTGTTTACATCTATAGGAA
AGGCTCTCCACCAAGTTTTCGGAGCAATCTATGGGGCTGCTTTTAGTGGG
GTCTCATGGACTATGAAAATCCTCATAGGAGTCATCATCACATGGATAGG
AATGAATTCACGTAGCACCTCACTGTCTGTGTCGCTAGTATTGGTGGGAG
TCGTGACACTGTACCTGGGAGCTATGGTGCAGGCT-
>French_Guiana_FGU_Jan1_2006_EU920844 Dengue virus 2 isolate FGU-Jan1-06, complete genome.
ATGCGCTGCATAGGAATATCAAATAGAGACTTCGTAGAAGGGGTTTCAGG
AGGAAGCTGGGTTGACATCGTTTTAGAACATGGAAGTTGTGTGACGACGA
TGGCAAAAAACAAACCAACATTGGATTTTGAACTGATAAAAACAGAAGCC
AAACAACCTGCCACTCTAAGGAAGTACTGTATAGAAGCAAAGCTGACCAA
CACAACAACAGAATCGCGTTGCCCAACACAAGGGGAACCCAGTCTAAATG
AAGAGCAGGACAAAAGGTTCATCTGCAAACACTCCATGGTAGACAGAGGA
TGGGGAAATGGATGTGGATTATTTGGAAAGGGAGGCATTGTGACCTGTGC
TATGTTTACATGCAAAAAGAACATGGAAGGAAAAATCGTACAGCCAGAAA
ATTTGGAATACACCATCGTGATAACACCTCACTCAGGAGAAGAGCACGCT
GTAGGTAATGACACAGGAAAGCATGGCAAGGAAATCAAAATAACACCACA
GAGTTCCACCACAGAAGCAGAACTGACAGGCTATGGCACTGTCACGATGG
AGTGCTCTCCGAGAACGGGCCTCGACTTCAATGAGATGGTGCTGCTGCAG
ATGGAAGACAAAGCTTGGCTGGTGCACAGGCAATGGTTCCTAGACCTGCC
GTTGCCATGGCTACCCGGAGCGGATACACAAGGATCAAATTGGATACAGA
AAGAGACATTGGTCACTTTCAAAAATCCCCACGCCAAGAAACAGGATGTC
GTTGTCTTAGGGTCTCAAGAAGGGGCCATGCACACGGCACTCACAGGGGC
TACAGAAATCCAGATGTCATCAGGAAACTTACTGTTCACGGGACATCTCA
AGTGCAGGCTGAGAATGGACAAACTACAGCTCAAAGGAATGTCATACTCT
ATGTGTACAGGAAAGTTTAAAATCGTGAAGGAAATAGCAGAAACACAACA
TGGAACAATAGTTATCAGAGTACAATATGAAGGGGACGGTTCTCCATGTA
AGATCCCTTTTGAGATAACAGATTTGGAAAAAAGACACGTCTTAGGACGC
CTGATTACAGTTAACCCAATCGTAACAGAAAAAGATAGCCCAGTCAACAT
AGAAGCAGAACCCCCATTCGGAGACAGCTACATCATCGTAGGAGTAGAGC
CGGGACAACTGAAACTCAATTGGTTTAAGAAGGGAAGTTCCATCGGCCAA
ATGTTTGAGACAACAATGAGAGGAGCAAAGAGAATGGCCATTTTAGGTGA
CACAGCCTGGGATTTTGGATCCCTGGGAGGAGTGTTTACATCTATAGGAA
AGGCTCTCCATCAAGTNTTCGGAGCAATCTATGGGGCTGCTTTTAGTGGG
GTCTCATGGACTATGAAAATCCTCATAGGAGTCATCATCACATGGATAGG
AATGAATTCACGTAGCACCTCACTGTCTGTGTCGCTAGTATTGGTGGGAG
TCGTGACACTGTACCTGGGAGCTATGGTGCAGGCT-
>French_Guiana_FGU_Jan2_2006_EU920845 Dengue virus 2 isolate FGU-Jan2-06, complete genome.
ATGCGCTGCATAGGAATATCAAATAGAGACTTCGTAGAAGGGGTTTCAGG
AGGAAGCTGGGTTGACATCGTTTTAGAACATGGAAGTTGTGTGACGACGA
TGGCAAAAAACAAACCAACATTGGATTTTGAACTGATAAAAACAGAAGCC
AAACAACCTGCCACTCTAAGGAAGTACTGTATAGAAGCAAAGCTGACCAA
CACAACAACAGAATCGCGTTGCCCAACACAAGGGGAACCCAGTCTAAATG
AAGAGCAGGACAAAAGGTTCATCTGCAAACACTCCATGGTAGACAGAGGA
TGGGGAAATGGATGTGGATTATTTGGAAAGGGAGGCATTGTGACCTGTGC
TATGTTTACATGCAAAAAGAACATGGAAGGAAAAATCGTACAGCCAGAAA
ATTTGGAATACACCATCGTGATAACACCTCACTCAGGAGAAGAGCACGCT
GTAGGTAATGACACAGGAAAGCATGGCAAGGAAATCAAAATAACACCACA
GAGTTCCACCACAGAAGCAGAACTGACAGGCTATGGCACTGTCACGATGG
AGTGCTCTCCGAGAACGGGCCTCGACTTCAATGAGATGGTGCTGCTGCAG
ATGGATGACAAAGCTTGGCTGGTGCACAGGCAATGGTTCCTAGACCTGCC
GTTACCATGGCTACCCGGAGCGGATACACAAGGATCAAATTGGATACAGA
AAGAGACATTGGTCACTTTCAAAAATCCCCACGCCAAGAAACAGGATGTC
GTTGTCTTAGGGTCTCAAGAAGGGGCCATGCACACGGCACTCACAGGGGC
TACAGAAATCCAGATGTCATCAGGAAACTTACTGTTCACGGGACATCTCA
AGTGCAGGCTGAGAATGGACAAACTACAGCTCAAAGGAATGTCATACTCT
ATGTGTACAGGAAAGTTTAAAATCGTGAAGGAAATAGCAGAAACACAACA
TGGAACAATAGTTATCAGGGTACAATATGAAGGGGACGGTTCTCCATGTA
AGATCCCTTTTGAGATAACAGACTTGGAAAAAAGACACGTCTTAGGACGC
CTGATTACAGTTAACCCAATCGTAACAGAAAAAGATAGCCCAGTCAACAT
AGAAGCAGAACCTCCATTCGGAGACAGCTACATCATCGTAGGAGTAGAGC
CGGGACAACTGAAACTCAATTGGTTTAAGAAGGGAAGTTCCATCGGCCAA
ATGTTTGAGACAACAATGAGAGGAGCAAAGAGAATGGCCATTTTAGGTGA
CACAGCCTGGGATTTTGGATCCCTGGGAGGAGTGTTTACATCTATAGGAA
AGGCTCTCCATCAAGTTTTCGGAGCAATCTATGGGGCTGCTTTTAGTGGG
GTCTCATGGACTATGAAAATCCTCATAGGAGTCATCATCACATGGATAGG
AATGAATTCACGTAGCACCTCACTGTCTGTGTCGCTAGTATTGGTGGGAG
TCGTGACACTGTACCTGGGAGCTATGGTGCAGGCT-
>French_Guiana_FGU_Jun_1997_EU920829 Dengue virus 2 isolate FGU-Jun-97, complete genome.
ATGCGCTGCATAGGAATATCAAATAGAGACTTCGTAGAAGGGGTTTCAGG
AGGAAGCTGGGTTGACATAGTCTTAGAACATGGAAGTTGTGTGACGACGA
TGGCAAAAAACAAACCAACATTGGATTTTGAACTAATAAAAACAGAAGCC
AAACAACCTGCCACTCTAAGGAAGTACTGTATAGAAGCAAAGCTGACCAA
CACAACAACAGAATCTCGTTGCCCAACACAAGGGGAACCCAGTCTAAATG
AAGAGCAGGACAAAAGGTTCATTTGCAAACACTCCATGGTAGACAGAGGA
TGGGGAAATGGATGTGGATTATTTGGAAAGGGAGGCATTGTGACCTGTGC
TATGTTTACATGCAAAAAGAACATGGAAGGAAAAGTCGTGCAGCCAGAAA
ATTTGGAATACACCATCGTGATAACACCTCACTCAGGAGAAGAGCACGCT
GTAGGTAATGACACAGGAAAGCATGGCAAGGAAATCAAAATAACACCACA
GAGTTCCATCACAGAAGCAGAACTGACAGGCTATGGTACTGTCACGATGG
AGTGCTCTCCGAGAACGGGCCTCGACTTCAATGAGATGGTGCTGCTGCAG
ATGGAAGACAAAGCTTGGCTGGTACACAGGCAATGGTTCCTAGACCTGCC
GTTACCATGGCTACCCGGAGCGGACACACAAGGATCAAATTGGATACAGA
AAGAGACATTGGTCACTTTCAAAAATCCCCACGCGAAGAAACAGGATGTC
GTTGTTTTAGGGTCTCAAGAAGGGGCCATGCATACGGCACTCACAGGGGC
CACAGAAATCCAGATGTCATCAGGAAACTTACTGTTCACAGGACATCTCA
AGTGCAGGCTGAGAATGGACAAACTACAGCTCAAAGGAATGTCATACTCT
ATGTGCACAGGAAAGTTTAAAATTGTGAAGGAAATAGCAGAAACACAACA
TGGAACAATAGTTATCAGAGTACAATATGAAGGGGACGGTTCTCCATGTA
AGATCCCTTTTGAGATAATGGATTTGGAAAAAAGACACGTCTTAGGTCGC
CTGATCACAGTTAACCCAATCGTAACAGAAAAAGATAGCCCAGTCAACAT
AGAAGCAGAACCTCCATTCGGAGACAGCTACATCATCATAGGAGTAGAGC
CGGGACAATTGAAACTCAATTGGTTTAAGAAGGGAAGTTCCATCGGCCAA
ATGTTTGAGACAACAATGAGAGGAGCAAAGAGAATGGCCATTTTAGGTGA
CACAGCCTGGGATTTTGGATCCCTGGGAGGAGTGTTTACATCTATAGGAA
AGGCTCTCCACCAAGTTTTCGGAGCAATCTATGGGGCTGCTTTTAGTGGG
GTCTCATGGACTATGAAAATCCTCATAGGAGTCATCATCACATGGATAGG
AATGAATTCACGTAGCACCTCACTGTCTGTGTCGCTAGTATTGGTGGGAG
TCGTGACACTATACCTGGGAGCTATGGTGCAGGCT-
>French_Guiana_FGU_Mar_2006_EU920846 Dengue virus 2 isolate FGU-Mar-06, complete genome.
ATGCGCTGCATAGGAATATCAAATAGAGACTTCGTAGAAGGGGTTTCAGG
AGGAAGCTGGGTTGACATCGTTTTAGAACATGGAAGTTGTGTGACGACGA
TGGCAAAAAACAAACCAACATTGGATTTTGAACTGATAAAAACAGAAGCC
AAACAACCTGCCACTCTAAGGAAGTACTGTATAGAAGCAAAGCTGACCAA
CACAACAACAGAATCGCGTTGCCCAACACAAGGGGAACCCAGTCTAAATG
AAGAGCAGGACAAAAGGTTCATCTGCAAACACTCCATGGTAGACAGAGGA
TGGGGAAATGGATGTGGATTATTTGGAAAGGGAGGCATTGTGACCTGTGC
TATGTTTACATGCAAAAAGAACATGGAAGGAAAAATCGTACAGCCAGAAA
ATTTGGAATACACCATCGTGATAACACCTCACTCAGGAGAAGAGCACGCT
GTAGGTAATGACACAGGAAAGCATGGCAAGGAAATCAAAATAACACCACA
GAGTTCCACCACAGAAGCAGAACTGACAGGCTATGGCACTGTCACGATGG
AGTGCTCTCCGAGAACGGGCCTCGACTTCAATGAGATGGTGCTGCTGCAG
ATGGAAGACAAAGCTTGGCTGGTGCACAGGCAATGGTTCTTAGACCTGCC
GTTACCATGGCTACCCGGAGCGGATACACAAGGATCAAATTGGATACAGA
AAGAGACATTGGTCACTTTCAAAAATCCCCACGCCAAGAAACAGGATGTC
GTTGTCTTAGGGTCTCAAGAAGGGGCCATGCACACGGCACTCACAGGGGC
TACAGAAATCCAGATGTCATCAGGAAACTTACTGTTCACGGGACATCTCA
AGTGCAGGCTGAGAATGGACAAACTACAGCTCAAAGGAATGTCATACTCT
ATGTGTACAGGAAAGTTTAAAATCGTGAAGGAAATAGCAGAAACACAACA
TGGAACAATAGTTATCAGAGTACAATATGAAGGGGACGGTTCTCCATGTA
AGATCCCTTTTGAGATAACAGATTTGGAAAAAAGACACGTCTTAGGACGC
CTGATTACAGTTAACCCAATCGTAACAGAAAAAGATAGCCCAGTCAACAT
AGAAGCAGAACCTCCATTCGGAGACAGCTACATCATCGTAGGAGTAGAGC
CGGGACAACTGAAACTCAATTGGTTTAAGAAGGGAAGTTCCATCGGCCAA
ATGTTTGAGACAACAATGAGAGGAGCAAAGAGAATGGCCATTTTAGGTGA
CACAGCCTGGGATTTTGGATCCCTGGGAGGAGTGTTTACATCTATAGGAA
AGGCTCTCCATCAAGTTTTCGGAGCAATCTATGGGGCTGCTTTTAGTGGG
GTCTCATGGACTATGAAAATCCTCATAGGAGTCATCATCACATGGATAGG
AATGAATTCACGTAGCACCTCACTGTCTGTGTCGCTAGTATTGGTGGGAG
TCGTGACACTGTACCTGGGAGCTATGGTGCAGGCT-
>French_Guiana_FGU_Oct_2005_EU920840 Dengue virus 2 isolate FGU-Oct-05, complete genome.
ATGCGCTGCATAGGAATATCAAATAGAGACTTCGTAGAAGGGGTTTCAGG
AGGAAGCTGGGTTGACATAGTCTTAGAACATGGAAGTTGTGTGACGACGA
TGGCAAAAAACAAACCAACATTGGATTTTGAACTAATAAAAACAGAAGCC
AAACAACCTGCCACTCTTAGGAAGTACTGCGTAGAAGCAAAGCTGACCAA
CACAACAACAGAATCTCGTTGCCCAACACAAGGGGAACCCAGTCTAAATG
AAGAGCAGGACAAAAGGTTCATTTGCAAACACTCCATGGTAGACAGAGGA
TGGGGAAATGGATGTGGATTATTCGGAAAGGGAGGCATTGTGACCTGTGC
TATGTTTACATGCAAAAAGAACATGGAAGGAAAAGTTGTGCAGCCAGAAA
ATTTGGAATACACCATCGTGATAACACCTCACTCAGGAGAAGAGCACGCG
GTAGGTAATGACACAGGAAAGCATGGCAAGGAAATCAAAATAACACCACA
GAGTTCTATCACAGAAGCAGAACTGACAGGCTATGGTACTGTCACGATGG
AGTGCTCTCCGAGAACGGGCCTCGACTTCAATGAGATGGTGCTGCTGCAG
ATGGAAGACAAAGCTTGGCTGGTACACAGGCAATGGTTCCTAGACCTGCC
GTTACCATGGCTACCCGGAGCGGACACACAAGGATCAAATTGGATACAGA
AAGAGACATTGGTCACTTTCAAAAATCCCCACGCGAAGAAACAGGATGTC
GTTGTTTTAGGGTCTCAAGAAGGGGCCATGCATACGGCACTCACAGGGGC
CACAGAAATCCAGATGTCATCAGGAAACTTACTGTTCACAGGACATCTCA
AGTGCAGGCTGAGAATGGACAAACTACAGCTCAAAGGAATGTCATACTCT
ATGTGCACAGGAAAGTTTAAAATTGTGAAGGAAATAGCAGAAACGCAACA
TGGAACAATAGTTATCAGAGTACAATATGAAGGGGACGGTTCTCCATGTA
AGATCCCTTTTGAGATAATGGATTTGGAAAAAAGACACGTCTTAGGCCGC
CTGATCACAGTTAACCCAATCGTGACAGAAAAAGATAGCCCAGTCAACAT
AGAAGCAGAACCTCCATTCGGAGACAGCTACATCATCATAGGAGTAGAGC
CGGGACAATTGAAACTCAATTGGTTTAAGAAGGGAAGTTCCATCGGCCAA
ATGTTTGAGACAACGATGAGAGGAGCAAAGAGAATGGCCATTTTAGGTGA
CACAGCCTGGGATTTTGGATCCCTGGGAGGAGTGTTTACATCTATAGGAA
AGGCTCTCCACCAAGTTTTCGGAGCAATCTATGGGGCTGCTTTTAGTGGG
GTCTCATGGACTATGAAAATCCTCATTGGAGTCATCATCACATGGATAGG
AATGAATTCACGTAGCACCTCACTGTCTGTGTCGCTAGTATTGGTGGGAG
TCGTGACACTATACCTGGGAGCTATGGTGCAGGCT-
>French_Guinan_FGU_May_1999_EU920832 Dengue virus 2 isolate FGU-May-99, complete genome.
ATGCGCTGCATAGGAATATCAAACAGAGACTTCGTAGAAGGGGTTTCAGG
AGGAAGCTGGGTTGACATAGTCTTAGAACATGGAAGTTGTGTGACGACGA
TGGCAAAAAACAAACCAACATTGGATTTTGAACTGATAAAAACAGAAGCC
AAACAACCTGCCACCCTAAGGAAGTACTGTATAGAAGCAAAGCTGACCAA
CACAACAACAGAATCACGTTGCCCAACACAAGGGGAACCCAGTCTAAATG
AAGAGCAGGACAAAAGGTTCATCTGCAAACACTCCATGGTAGACAGAGGA
TGGGGAAATGGATGTGGATTATTTGGAAAGGGAGGCATTGTGACCTGTGC
TATGTTTACATGCAAAAAGAACATGGAAGGAAAAGTCGTACAGCCAGAAA
ATTTGGAATACACCATCGTGATAACACCTCACTCAGGAGAAGAGCACGCT
GTAGGTAATGACACAGGAAAGCATGGCAAGGAAATCAAAATAACACCACA
GAGTTCCATCACAGAAGCAGAACTGACAGGCTATGGCACTGTCACGATGG
AGTGCTCTCCGAGAACGGGCCTCGACTTCAATGAGATGGTGCTGCTGCAG
ATGGAAGACAAAGCTTGGCTGGTGCACAGGCAATGGTTCCTAGACCTGCC
GTTACCATGGCTACCCGGAGCGGACACACAAGGATCAAATTGGATACAGA
AAGAGACATTGGTCACTTTCAAAAATCCCCACGCTAAGAAACAGGATGTC
GTTGTTTTAGGGTCTCAAGAAGGGGCCATGCACACGGCACTCACAGGGGC
CACAGAAATCCAGATGTCATCAGGAAACTTACTGTTCACAGGACATCTCA
AGTGCAGGCTGAGAATGGACAAACTACAGCTCAAAGGAATGTCATACTCT
ATGTGTACAGGAAAGTTTAAAATCGTGAAGGAAATAGCAGAAACACAACA
TGGAACAATAGTTATCAGAGTACAATATGAAGGGGACGGTTCTCCATGTA
AGATCCCTTTTGAGATAACAGATTTGGAAAAAAGACACGTCTTAGGACGC
CTGATTACAGTTAACCCAATCGTAACAGAAAAAGATAGCCCAGTCAACAT
AGAAGCAGAACCTCCATTCGGAGACAGCTACATCATCATAGGAGTAGAGC
CGGGACAACTGAAACTCAATTGGTTTAAGAAGGGAAGTTCCATCGGCCAA
ATGTTTGAGACAACAATGAGAGGAGCAAAGAGAATGGCCATTTTAGGTGA
CACAGCCTGGGATTTTGGATCCCTGGGAGGAGTGTTTACATCTATAGGAA
AGGCTCTCCACCAAGTTTTCGGAGCAATCTATGGGGCTGCTTTTAGTGGG
GTCTCATGGACTATGAAAATCCTCATAGGAGTCATCATCACATGGATAGG
AATGAATTCACGTAGCACCTCACTGTCTGTGTCGCTAGTATTGGTGGGAG
TCGTGACACTGTACCTGGGAGCTATGGTGCAGGCT-
>French_Guinana_FGU_Apr2_2006_EU920848 Dengue virus 2 isolate FGU-Apr2-06, complete genome.
ATGCGCTGCATAGGAATATCAAATAGAGACTTCGTAGAAGGGGTTTCAGG
AGGAAGCTGGGTTGACATCGTTTTAGAACATGGAAGTTGTGTGACGACGA
TGGCAAAAAACAAACCAACATTGGATTTTGAACTGATAAAAACAGAAGCC
AAACAACCTGCCACTCTAAGGAAGTACTGTATAGAAGCAAAGCTGACCAA
CACAACAACAGAATCGCGTTGCCCAACACAAGGAGAACCCAGTCTAAATG
AAGAGCAGGACAAAAGGTTCATCTGCAAACACTCCATGGTAGACAGAGGA
TGGGGAAATGGATGTGGATTATTTGGAAAGGGAGGCATTGTGACCTGTGC
TATGTTTACATGCAAAAAGAACATGGAAGGAAAAATCGTACAGCCAGAAA
ATTTGGAATACACCATCGTGATAACACCTCACTCAGGAGAAGAGCACGCT
GTAGGTAATGACACAGGAAAGCATGGCAAGGAAATCAAAATAACACCACA
GAGTTCCACCACAGAAGCAGAACTGACAGGCTATGGCACTGTCACGATGG
AGTGCTCTCCGAGAACGGGCCTCGACTTCAATGAGATGGTGCTGCTGCAG
ATGGATGACAAAGCTTGGCTGGTGCACAGGCAATGGTTCCTAGACCTGCC
GTTACCATGGCTACCCGGAGCGGATACACAAGGATCAAATTGGATACAGA
AAGAGACATTGGTCACTTTCAAAAATCCCCACGCCAAGAAACAGGATGTC
GTTGTCTTAGGGTCTCAAGAAGGGGCCATGCACACGGCACTCACAGGGGC
TACAGAAATCCAGATGTCATCAGGAAACTTACTGTTCACGGGACATCTCA
AGTGCAGGCTGAGAATGGACAAACTACAGCTCAAAGGAATGTCATACTCT
ATGTGTACAGGAAAGTTTAAAATCGTGAAGGAAATAGCAGAAACACAACA
TGGAACAATAGTTATCAGAGTACAATATGAAGGGGACGGTTCTCCATGTA
AGATCCCTTTTGAGATAACAGATTTGGAAAAAAGACACGTCTTAGGACGC
CTGATTACAGTTAACCCAATCGTAACAGAAAAAGATAGCCCAGTCAACAT
AGAAGCAGAACCTCCATTCGGAGACAGCTACATCATTGTAGGAGTAGAGC
CGGGACAACTGAAACTCAATTGGTTTAAGAAGGGAAGTTCCATCGGCCAA
ATGTTTGAGACAACAATGAGAGGAGCAAAGAGAATGGCCATTTTAGGTGA
CACAGCCTGGGATTTTGGATCCCTGGGAGGAGTGTTTACATCTATAGGAA
AGGCTCTCCATCAAGTTTTCGGAGCAATCTATGGGGCTGCTTTTAGTGGG
GTCTCATGGACTATGAAAATCCTCATAGGAGTCATCATCACATGGATAGG
AATGAATTCACGTAGCACCTCACTGTCTGTGTCGCTAGTATTGGTGGGAG
TCGTGACACTGTACCTGGGAGCTATGGTGCAGGCT-
>French_Polynesia_070397_6672_1997_JQ650024 Dengue virus 2 isolate PF97/070397-6672 envelope protein gene,partial cds.
ATGCGTTGCATAGGAATATCAAATAGAGACTTTGTGGAAGGGGTTTCAGG
AGGAAGCTGGGTTGACATAGTCTTAGAACATGGAAGCTGTGTGACGACGA
TGGCGAAAAATAAACCAACATTGGATTTTGAACTGATAAAAACAGAAGCT
AAACATCCCGCCACTCTAAGGAAGTATTGTATAGAGGCAAAGCTGACCAA
CACAACAACAGCATCTCGCTGCCCAACACAAGGAGAACCTAGCCTAAATG
AAGAACAGGACAAAAGGTTTGTCTGCAAACACTCCATGGTAGACAGAGGA
TGGGGAAATGGATGCGGATTATTTGGAAAGGGAGGCATTGTGACCTGTGC
AATGTTTACATGCAAAAAGAACATGGAAGGAAAAGTCGTGCAACCAGAAA
ACTTGGAGTACACCATTGTGATAACACCTCACTCAGGGGAAGAGAATGCA
GTCGGAAATGACACAGGAAAACACGGCAAGGAAATTAAAGTAACACCACA
GAGTTCCATCACAGAAGCAGAACTAACAGGCTATGGCACTGTCACGATGG
AATGCTCTCCGAGAACGGGCCTCGACTTCAATGAGATGGTGTTGCTGCAA
ATGGAAAACAAGGCTTGGCTGGTGCACAGGCAATGGTTCTTAGACCTGCC
GTTACCATGGCTGCCCGGAGCAGACACACAAGGATCAAATTGGATACAGA
AGGAGACACTGGTCACTTTCAAAAATCCCCATGCGAAGAAACAGGATGTT
GTTGTTTTAGGATCCCAAGAAGGGGCTATGCACACAGCACTCACAGGGGC
CACGGAAATCCAGATGTCATCAGGAAACCTACTGTTCACAGGACATCTCA
AGTGTAGGCTGAGAATGGACAAACTACAGCTCAAAGGAATGTCATATTCT
ATGTGTACAGGAAAGTTTAAAGTTGTGAAGGAAATAGCAGAAACACAACA
TGGAACAATAGTTATCAGAGTACAATATGAAGGGGACGGTTCTCCGTGCA
AGATCCCTTTTGAAATAATGGATTTGGAAAAAAGACATGTCTTAGGTCGT
TTGATTACAGTCAACCCAATTGTTACAGAAAAAGACAGCCCAGTCAACAT
AGAAGCAGAACCTCCATTCGGAGACAGCTACGTCATTATAGGAGTAGAAC
CGGGACAATTGAAGCTCAACTGGTTTAAGAAAGGAAGTTCTATTGGCCAA
ATGTTTGAGACAACAATGAGAGGAGCGAAAAGAATGGCCATTTTAGGTGA
CACAGCTTGGGATTTTGGATCCCTGGGAGGAGTGTTCACATCTATAGGAA
AGGCCCTCCACCAAGTCTTTGGAGCAATCTATGGGGCTGCCTTCAGTGGG
GTTTCATGGACTATGAAAATCCTCATAGGAGTCGTCATCACATGGATAGG
AATGAATTCACGCAGTACCTCACTGTCTGTGTCACTAGTATTAGTGGGGG
TCGTAACATTGTACCTGGGAGTCATGGTGCAGGCC-
>French_Polynesia_150498_10598_1998_JQ650027 Dengue virus 2 isolate PF98/150498-10598 envelope protein gene,partial cds.
ATGCGTTGCATAGGAATATCAAATAGAGACTTTGTGGAAGGGGTTTCAGG
AGGAAGCTGGGTTGACATAGTCTTAGAACATGGAAGCTGTGTGACGACGA
TGGCGAAAAATAAACCAACATTGGATTTTGAACTGATAAAAACAGAAGCT
AAACATCCCGCCACTCTAAGGAAGTATTGTATAGAGGCAAAGCTGACCAA
CACAACAACAGCATCTCGCTGCCCAACACAAGGAGAACCTAGCCTAAATG
AAGAACAGGACAAAAGGTTTGTCTGCAAACACTCCATGGTAGACAGAGGA
TGGGGAAATGGATGCGGATTATTTGGAAAGGGAGGCATCGTGACCTGTGC
AATGTTTACATGCAAAAAGAACATGGAAGGAAAAGTCGTGCAACCAGAAA
ACTTGGAGTACACCATTGTGATAACACCTCACTCAGGGGAAGAGAATGCA
GTCGGAAATGACACAGGAAAACACGGCAAGGAAATTAAAGTAACACCACA
GAGTTCCATCACAGAAGCAGAACTAACAGGCTATGGCACTGTCACGATGG
AATGCTCTCCGAGAACGGGCCTCGACTTCAATGAGATGGTGTTGCTGCAA
ATGGAAAACAAGGCTTGGCTGGTGCACAGGCAATGGTTCTTAGACCTGCC
GTTACCATGGCTGCCCGGAGCAGACACACAAGGATCAAATTGGATACAGA
AGGAGACACTGGTCACTTTCAAAAATCCCCATGCGAAGAAACAGGATGTT
GTTGTTTTAGGATCCCAAGAAGGGGCTATGCACACAGCACTCACAGGGGC
CACGGAAATCCAGATGTCATCAGGAAACCTACTGTTCACAGGACATCTCA
AGTGTAGGCTGAGAATGGACAAACTACAGCTCAAAGGAATGTCATATTCT
ATGTGTACAGGAAAGTTTAAAGTTGTGAAGGAAATAGCAGAAACACAACA
TGGAACAATAGTTATCAGAGTACAATATGAAGGGGACGGTTCTCCGTGCA
AGATCCCTTTTGAAATAATGGATTTGGAAAAAAGACATGTCTTAGGTCGC
TTGATTACAGTCAACCCAATTGTTACAGAAAAAGACAGCCCAGTCAACAT
AGAAGCAGAACCTCCATTCGGAGACAGCTACGTCATTATAGGAGTAGAAC
CGGGACAATTGAAGCTCAACTGGTTTAAGAAAGGAAGTTCTATTGGCCAA
ATGTTTGAGACAACAATGAGAGGAGCGAAAAGAATGGCCATTTTAGGTGA
CACAGCTTGGGATTTTGGATCCCTGGGAGGAGTGTTCACATCTATAGGAA
AGGCCCTCCACCAAGTCTTTGGAGCAATCTATGGGGCTGCCTTCAGTGGG
GTTTCATGGACTATGAAAATCCTCATAGGAGTCGTCATCACATGGATAGG
AATGAATTCACGCAGTACCTCACTGTCTGTGTCACTAGTATTAGTGGGGG
TCGTAACATTGTACCTGGGAGTCATGGTGCAGGCC-
>French_Polynesia_2110962959_1996_JQ650021 Dengue virus 2 isolate PF96/211096-2959 envelope protein gene,partial cds.
ATGCGTTGCATAGGAATATCAAATAGAGACTTTGTGGAAGGGGTTTCAGG
AGGAAGCTGGGTTGACATAGTCTTAGAACATGGAAGCTGTGTGACGACGA
TGGCGAAAAATAAACCAACATTGGATTTTGAACTGATAAAAACAGAAGCT
AAACATCCCGCCACTCTAAGGAAGTATTGTATAGAGGCAAAGCTGACCAA
CACAACAACAGCATCTCGCTGCCCAACACAAGGAGAACCTAGCCTAAATG
AAGAACAGGACAAAAGGTTTGTCTGCAAACACTCCATGGTAGACAGAGGA
TGGGGAAATGGATGCGGATTATTTGGAAAGGGAGGCATCGTGACCTGTGC
AATGTTTACATGCAAAAAGAACATGGAAGGAAAAGTCGTGCAACCAGAAA
ACTTGGAGTACACCATTGTGATAACACCTCACTCAGGGGAAGAGAATGCA
GTCGGAAATGACACAGGAAAACACGGCAAGGAAATTAAAGTAACACCACA
GAGTTCCATCACAGAAGCAGAACTAACAGGCTATGGCACTGTCACGATGG
AATGCTCTCCGAGAACGGGCCTCGACTTCAATGAGATGGTGTTGCTGCAA
ATGGAAAACAAGGCTTGGCTGGTGCACAGGCAATGGTTCTTAGACCTGCC
GTTACCATGGCTGCCCGGAGCAGACACACAAGGATCAAATTGGATACAGA
AGGAGACACTGGTCACTTTCAAAAATCCCCATGCGAAGAAACAGGATGTT
GTTGTTTTAGGATCCCAAGAAGGGGCTATGCACACAGCACTCACAGGGGC
CACGGAAATCCAGATGTCATCAGGAAACCTACTGTTCACAGGACATCTCA
AGTGTAGGCTGAGAATGGACAAACTACAGCTCAAAGGAATGTCATATTCT
ATGTGTACAGGAAAGTTTAAAGTTGTGAAGGAAATAGCAGAAACACAACA
TGGAACAATAGTTATCAGAGTACAATATGAAGGGGACGGTTCTCCGTGCA
AGATCCCTTTTGAAATAATGGATTTGGAAAAAAGACATGTCTTAGGTCGT
TTGATTACAGTCAACCCAATTGTTACAGAAAAAGACAGCCCAGTCAACAT
AGAAGCAGAACCTCCATTCGGAGACAGCTACGTCATTATAGGAGTAGAAC
CGGGACAATTGAAGCTCAACTGGTTTAAGAAAGGAAGTTCTATTGGCCAA
ATGTTTGAGACAACAATGAGAGGAGCGAAAAGAATGGCCATTTTAGGTGA
CACAGCTTGGGATTTTGGATCCCTGGGAGGAGTGTTCACATCTATAGGAA
AGGCCCTCCACCAAGTCTTTGGAGCAATCTATGGGGCTGCCTTCAGTGGG
GTTTCATGGACTATGAAAATCCTCATAGGAGTCGTCATCACATGGATAGG
AATGAATTCACGCAGTACCTCACTGTCTGTGTCACTAGTATTAGTGGGGG
TCGTAACATTGTACCTGGGAGTCATGGTGCAGGCC-
>French_Polynesia_251196_33066_1996_JQ650022 Dengue virus 2 isolate PF96/251196-33066 envelope protein gene,partial cds.
ATGCGTTGCATAGGAATATCAAATAGAGACTTTGTGGAAGGGGTTTCAGG
AGGAAGCTGGGTTGACATAGTCTTAGAACATGGAAGCTGTGTGACGACGA
TGGCGAAAAATAAACCAACATTGGATTTTGAACTGATAAAAACAGAAGCT
AAACATCCCGCCACTCTAAGGAAGTATTGTATAGAGGCAAAGCTGACCAA
CACAACAACAGCATCTCGCTGCCCAACACAAGGAGAACCTAGCCTAAATG
AAGAACAGGACAAAAGGTTTGTCTGCAAACACTCCATGGTAGACAGAGGA
TGGGGAAATGGATGCGGATTATTTGGAAAGGGAGGCATCGTGACCTGTGC
AATGTTTACATGCAAAAAGAACATGGAAGGAAAAGTCGTGCAACCAGAAA
ACTTGGAGTACACCATTGTGATAACACCTCACTCAGGGGAAGAGAATGCA
GTCGGAAATGACACAGGAAAACACGGCAAGGAAATTAAAGTAACACCACA
GAGTTCCATCACAGAAGCAGAACTAACAGGCTATGGCACTGTCACGATGG
AATGCTCTCCGAGAACGGGCCTCGACTTCAATGAGATGGTGTTGCTGCAA
ATGGAAAACAAGGCTTGGCTGGTGCACAGGCAATGGTTCTTAGACCTGCC
GTTACCATGGCTGCCCGGAGCAGACACACAAGGATCAAATTGGATACAGA
AGGAGACACTGGTCACTTTCAAAAATCCCCATGCGAAGAAACAGGATGTT
GTTGTTTTAGGATCCCAAGAAGGGGCTATGCACACAGCACTCACAGGGGC
CACGGAAATCCAGATGTCATCAGGAAACCTACTGTTCACAGGACATCTCA
AGTGTAGGCTGAGAATGGACAAACTACAGCTCAAAGGAATGTCATATTCT
ATGTGTACAGGAAAGTTTAAAGTTGTGAAGGAAATAGCAGAAACACAACA
TGGAACAATAGTTATCAGAGTACAATATGAAGGGGACGGTTCTCCGTGCA
AGATCCCTTTTGAAATAATGGATTTGGAAAAAAGACATGTCTTAGGTCGC
TTGATTACAGTCAACCCAATTGTTACAGAAAAAGACAGCCCAGTCAACAT
AGAAGCAGAACCTCCATTCGGAGACAGCTACGTCATTATAGGAGTAGAAC
CGGGACAATTGAAGCTCAACTGGTTTAAGAAAGGAAGTTCTATTGGCCAA
ATGTTTGAGACAACAATGAGAGGAGCGAAAAGAATGGCCATTTTAGGTGA
CACAGCTTGGGATTTTGGATCCCTGGGAGGAGTGTTCACATCTATAGGAA
AGGCCCTCCACCAAGTCTTTGGAGCAATCTATGGGGCTGCCTTCAGTGGG
GTTTCATGGACTATGAAAATCCTCATAGGAGTCGTCATCACATGGATAGG
AATGAATTCACGCAGTACCTCACTGTCTGTGTCACTAGTATTAGTGGGGG
TCGTAACATTGTACCTGGGAGTCATGGTGCAGGCC-
>French_Polynesia_270597_14747_1997_JQ650025 Dengue virus 2 isolate PF97/270597-14747 envelope protein gene,partial cds.
ATGCGTTGCATAGGAATATCAAATAGAGACTTTGTGGAAGGGGTTTCAGG
AGGAAGCTGGGTTGACATAGTCTTAGAACATGGAAGCTGTGTGACGACGA
TGGCGAAAAATAAACCAACATTGGATTTTGAACTGATAAAAACAGAAGCT
AAACATCCCGCCACTCTAAGGAAGTATTGTATAGAGGCAAAGCTGACCAA
CACAACAACAGCATCTCGCTGCCCAACACAAGGAGAACCTAGCCTAAATG
AAGAACAGGACAAAAGGTTTGTCTGCAAACACTCCATGGTAGACAGAGGA
TGGGGAAATGGATGCGGATTATTTGGAAAGGGAGGCATCGTGACCTGTGC
AATGTTTACATGCAAAAAGAACATGGAAGGAAAAGTCGTGCAACCAGAAA
ACTTGGAGTACACCATTGTGATAACACCTCACTCAGGGGAAGAGAATGCA
GTCGGAAATGACACAGGAAAACACGGCAAGGAAATTAAAGTAACACCACA
GAGTTCCATCACAGAAGCAGAACTAACAGGCTATGGCACTGTCACGATGG
AATGCTCTCCGAGAACGGGCCTCGACTTCAATGAGATGGTGTTGCTGCAA
ATGGAAAACAAGGCTTGGCTGGTGCACAGGCAATGGTTCTTAGACCTGCC
GTTACCATGGCTGCCCGGAGCAGACACACAAGGATCAAATTGGATACAGA
AGGAGACACTGGTCACTTTCAAAAATCCCCATGCGAAGAAACAGGATGTT
GTTGTTTTAGGATCCCAAGAAGGGGCTATGCACACAGCACTCACAGGGGC
CACGGAAATCCAGATGTCATCAGGAAACCTACTGTTCACAGGACATCTCA
AGTGTAGGCTGAGAATGGACAAACTACAGCTCAAAGGAATGTCATATTCT
ATGTGTACAGGAAAGTTTAAAGTTGTGAAGGAAATAGCAGAAACACAACA
TGGAACAATAGTTATCAGAGTACAATATGAAGGGGACGGTTCTCCGTGCA
AGATCCCTTTTGAAATAATGGATTTGGAAAAAAGACATGTCTTAGGTCGT
TTGATTACAGTCAACCCAATTGTTACAGAAAAAGACAGCCCAGTCAACAT
AGAAGCAGAACCTCCATTCGGAGACAGCTACGTCATTATAGGAGTAGAAC
CGGGACAATTGAAGCTCAACTGGTTTAAGAAAGGAAGTTCTATTGGCCAA
ATGTTTGAGACAACAATGAGAGGAGCGAAAAGAATGGCCATTTTAGGTGA
CACAGCTTGGGATTTTGGATCCCTGGGAGGAGTGTTCACATCTATAGGAA
AGGCCCTCCACCAAGTCTTTGGAGCAATCTATGGGGCTGCCTTCAGTGGG
GTTTCATGGACTATGAAAATCCTCATAGGAGTCGTCATCACATGGATAGG
AATGAATTCACGCAGTACCTCACTGTCTGTGTCACTAGTATTAGTGGGGG
TCGTAACATTGTACCTGGGAGTCATGGTGCAGGCC-
>French_Polynesia_UH00_1973_HM582110
ATGCGCTGCATAGGAATATCAAATAGGGACTTTGTGGAAGGAGTGTCAGG
AGGGAGTTGGGTTGACATAGTTTTAGAACATGGAAGTTGTGTGACGACGA
TGGCAAAAAACAAACCAACACTGGACTTCGAACTGATAAAAACAGAAGCC
AAACAACCCGCCACCTTAAGGAAGTACTGTATAGAGGCTAAACTGACCAA
CACGACAACAGACTCGCGCTGCCCAACACAAGGGGAACCCACCCTGAATG
AAGAGCAGGACAAAAGGTTTGTCTGCAAACATTCCATGGTAGACAGAGGA
TGGGGAAATGGATGTGGATTGTTTGGAAAAGGAGGCATCGTGACCTGTGC
TATGTTCACATGCAAAAAGAACATGGAAGGAAAAATTGTGCAGCCAGAAA
ACCTGGAATACACTGTCGTGATAACACCTCATTCAGGGGAAGAACATGCA
GTGGGAAATGACACAGGAAAACATGGTAAAGAAGTCAAGATAACACCACA
GAGCTCCATCACAGAGGCGGAACTGACAGGCTATGGCACTGTTACGATGG
AGTGCTCTCCAAGAACGGGCCTCGACTTCAATGAGATGGTGTTGCTGCAA
ATGGAAGACAAAGCTTGGCTGGTGCACAGACAATGGTTCCTAGACCTACC
GTTGCCATGGCTGCCCGGAGCAGACACACAAGGATCAAATTGGATACAGA
AAGAAACACTGGTCACCTTCAAAAATCCCCATGCGAAAAAACAGGATGTT
GTTGTCTTAGGATCCCAAGAGGGGGCCATGCATACAGCACTCACAGGGGC
TACGGAAATCCAGATGTCATCAGGAAACCTGCTGTTCACAGGACATCTCA
AGTGCAGGCTGAGAATGGACAAATTACAACTTAAAGGGATGTCATACTCC
ATGTGCACAGGAAAGTTTAAAATTGTGAAGGAAATAGCAGAAACACAACA
TGGAACAATAGTCATTAGAGTACAATATGAAGGAGACGGCTCTCCATGCA
AGATCCCCTTTGAGATAATGGATCTGGAAAAAAAACATGTTTTGGGCCGC
CTGATCACAGTCAACCCAATTGTAACAGAAAAGGACAGTCCAGTCAACAT
AGAAGCAGAACCTCCATTCGGAGACAGCTACATCATCATAGGAGTGGAAC
CAGGACAATTGAAGCTGGACTGGTACAAGAAAGGAAGTTCCATCGGCCAA
ATGTTTGAGACAACAATGAGGGGAGCGAAAAGAATGGCCATTTTGGGTGA
CACAGCCTGGGATTTTGGATCTCTGGGAGGAGTGTTCACATCAATAGGAA
AGGCTCTCCACCAGGTTTTTGGAGCAATCTACGGGGCTGCTTTCAGTGGG
GTCTCATGGACTATGAAGATCCTCATAGGAGCTATCATCACATGGATAGG
AATGAACTCACGTAGCACATCACTGTCTGTGTCACTGGTATTAGTGGGAA
TCGTGACACTGTACTTGGGAGTTATGGTGCAGGCC-
>French_Polynesia_UH50_1972_HM582108
ATGCGCTGCATAGGAATATCAAATAGGGACTTTGTGGAAGGAGTGTCAGG
AGGGAGTTGGGTTGACATAGTTTTAGAACATGGAAGTTGTGTGACGACGA
TGGCAAAAAACAAACCAACACTGGACTTTGAACTGATAAAAACAGAAGCC
AAACAACCCGCCACCTTAAGGAAGTACTGTATAGAGGCTAAACTGACCAA
CACGACAACAGACTCGCGCTGCCCAACACAAGGGGAACCCACCCTGAATG
AAGAGCAGGACAAAAGGTTTGTCTGCAAACATTCCATGGTAGACAGAGGA
TGGGGAAATGGATGTGGATTGTTTGGAAAAGGAGGCATCGTGACCTGTGC
TATGTTCACATGCAAAAAGAACATGGAAGGAAAAATTGTGCAGCCAGAAA
ACCTGGAATACACTGTCGTGATAACACCTCATTCAGGGGAAGAACATGCA
GTGGGAAATGACACAGGAAAACATGGTAAAGAAGTCAAGATAACACCACA
GAGCTCCATCACAGAGGCGGAACTGACAGGCTATGGCACTGTTACGATGG
AGTGCTCTCCAAGAACGGGCCTCGACTTCAATGAGATGGTGTTGCTGCAA
ATGGAAGACAAAGCTTGGCTGGTGCACAGACAATGGTTCCTAGACCTACC
GTTGCCATGGCTGCCCGGAGCAGACACACAAGGATCAAATTGGATACAGA
AAGAAACACTGGTCACCTTCAAAAATCCCCATGCGAAAAAACAGGATGTT
GTTGTCTTAGGATCCCAAGAGGGGGCCATGCATACAGCACTCACAGGGGC
TACGGAAATCCAGATGTCATCAGGAAACCTGCTGTTCACAGGACATCTCA
AGTGCAGGCTGAGAATGGACAAATTACAACTTAAAGGGATGTCATACTCC
ATGTGCACAGGAAAGTTTAAAATTGTGAAGGAAATAGCAGAAACACAACA
TGGAACAATAGTCATTAGAGTACAATATGAAGGAGACGGCTCTCCATGCA
AGATCCCCTTTGAGATAATGGATCTGGAAAAAAGACATGTTTTGGGCCGC
CTGATCACAGTCAACCCAATTGTAACAGAAAAGGACAGTCCAGTCAACAT
AGAAGCAGAACCTCCATTCGGAGACAGCTACATCATCATAGGAGTGGAAC
CAGGACAATTGAAGCTGGACTGGTTCAAGAAAGGAAGTTCCATCGGCCAA
ATGTTTGAGACAACAATGAGGGGAGCGAAAAGAATGGCCATTTTGGGTGA
CACAGCCTGGGATTTTGGATCTCTGGGAGGAGTGTTCACATCAATAGGAA
AGGCTCTCCACCAGGTTTTTGGAGCAATCTACGGGGCTGCTTTCAGTGGG
GTCTCATGGACTATGAAGATCCTCATAGGAGTTATCATCACATGGATAGG
AATGAACTCACGTAGCACATCACTGTCTGTGTCACTGGTATTAGTGGGAA
TCGTGACACTGTACTTGGGAGTTATGGTGCAGGCC-
>French_Polynesia_UH57_1971_HM582109
ATGCGCTGCATAGGAATATCAAATAGGGACTTTGTGGAAGGAGTGTCAGG
AGGGAGTTGGGTTGACATAGTTTTAGAACATGGAAGTTGTGTGACGACGA
TGGCAAAAAACAAACCAACACTGGACTTTGAACTGATAAAAACAGAAGCC
AAACAACCCGCCACCTTAAGGAAGTACTGTATAGAGGCTAAACTGACCAA
CACGACAACAGACTCGCGCTGCCCAACACAAGGGGAACCCACCCTGAATG
AAGAGCAGGACAAAAGGTTTGTCTGCAAACATTCCATGGTAGACAGAGGA
TGGGGAAATGGATGTGGATTGTTTGGAAAAGGAGGCATCGTGACCTGTGC
TATGTTCACATGCAAAAAGAACATGGAAGGAAAAATTGTGCAGCCAGAAA
ACCTGGAATACACTGTCGTGATAACACCTCATTCAGGGGAAGAACATGCA
GTGGGAAATGACACAGGAAAACATGGTAAAGAAGTCAAGATAACACCACA
GAGCTCCATCACAGAGGCGGAACTGACAGGCTATGGCACTGTTACGATGG
AGTGCTCTCCAAGAACGGGCCTCGACTTCAATGAGATGGTGTTGCTGCAA
ATGGAAGACAAAGCTTGGCTGGTGCACAGACAATGGTTCCTAGACCTACC
GTTGCCATGGCTGCCCGGAGCAGACACACAAGGATCAAATTGGATACAGA
AAGAAACACTGGTCACCTTCAAAAATCCCCATGCGAAAAAACAGGATGTT
GTTGTCTTAGGATCCCAAGAGGGGGCCATGCATACAGCACTCACAGGGGC
TACGGAAATCCAGATGTCATCAGGAAACCTGCTGTTCACAGGACATCTCA
AGTGCAGGCTGAGAATGGACAAATTACAACTTAAAGGGATGTCATACTCC
ATGTGCACAGGAAAGTTTAAAATTGTGAAGGAAATAGCAGAAACACAACA
TGGAACAATAGTCATTAGAGTACAATATGAAGGAGACGGCTCTCCATGCA
AGATCCCCTTTGAGATAATGGATCTGGAAAAAAGACATGTTTTGGGCCGC
CTGATCACAGTCAACCCAATTGTAACAGAAAAGGACAGTCCAGTCAACAT
AGAAGCAGAACCTCCATTCGGAGACAGCTACATCATCATAGGAGTGGAAC
CAGGACAATTGAAGCTGGACTGGTTCAAGAAAGGAAGTTCCATCGGCCAA
ATGTTTGAGACAACAATGAGGGGAGCGAAAAGAATGGCCATTTTGGGTGA
CACAGCCTGGGATTTTGGATCTCTGGGAGGAGTGTTCACATCAATAGGAA
AGGCTCTCCACCAGGTTTTTGGAGCAATCTACGGGGCTGCTTTCAGTGGG
GTCTCATGGACTATGAAGATCCTCATAGGAGTTATCATCACATGGATAGG
AATGAACTCACGTAGCACATCACTGTCTGTGTCACTGGTATTAGTGGGAA
TCGTGACACTGTACTTGGGAGTTATGGTGCAGGCC-
>Guadeloupe_GUA_Sep_2006_EU920849 Dengue virus 2 isolate GUA-Sep-06, complete genome.
ATGCGCTGCATAGGAATATCAAATAGAGACTTCGTAGAAGGGGTTTCAGG
AGGAAGCTGGGTTGACATAGTTTTAGAACATGGAAGTTGTGTGACGACGA
TGGCAAAAAACAAACCAACATTGGATTTTGAACTGATAAAAACAGAAGCC
AAACAACCTGCCACTCTAAGGAAGTACTGTATAGAAGCAAAGCTGACCAA
CACAACAACAGAATCGCGTTGCCCAACACAAGGGGAACCCAGTCTAAATG
AAGAGCAGGACAAAAGGTTCATCTGCAAACACTCCATGGTAGACAGAGGA
TGGGGAAATGGATGTGGATTATTTGGAAAGGGAGGCATTGTGACCTGTGC
TATGTTTACATGCAAAAAGAACATGGAAGGAAAAATCGTACAGCCAGAAA
ATTTGGAATACACCATCGTGATAACACCTCACTCAGGAGAAGAGCACGCT
GTAGGCAATGACACAGGAAAGCATGGCAAGGAAATCAAAATAACACCACA
GAGTTCCACCACAGAAGCAGAACTAACAGGCTATGGCACTGTCACGATGG
AGTGCTCTCCGAGAACGGGCCTCGACTTCAATGAGATGGTGCTGCTGCAG
ATGGAAGACAAAGCTTGGCTGGTGCACAGGCAATGGTTCCTAGACCTGCC
GTTACCATGGCTACCCGGAGCGGATACACAAGGATCAAATTGGATACAGA
AAGAGACATTGGTCACTTTCAAAAATCCCCACGCCAAGAAACAGGATGTC
GTTGTCTTAGGGTCTCAAGAAGGGGCCATGCACACGGCACTCACAGGGGC
TACAGAAATCCAGATGTCATCAGGAAACTTACTGTTCACGGGACATCTCA
AGTGCAGGCTGAGAATGGACAAACTACAGCTCAAAGGAATGTCATACTCT
ATGTGTACAGGAAAGTTTAAAATCGTGAAGGAAATAGCAGAAACACAACA
TGGAACAATAGTTATCAGAGTACAATATGAAGGGGACGGCTCTCCATGTA
AGATCCCTTTTGAGATAACAGATTTGGAAAAAAGACACGTCTTAGGACGC
CTGATTACGGTTAACCCAATCGTAACAGAAAAAGATGCCCCAGTCAACAT
AGAAGCAGAACCTCCATTCGGAGACAGCTACATCATCGTAGGAGTAGAGC
CGGGACAATTGAAACTCAATTGGTTTAAGAAGGGAAGTTCCATCGGCCAA
ATGTTTGAGACAACAATGAGAGGAGCAAAGAGAATGGCCATTTTAGGTGA
CACAGCCTGGGATTTTGGATCCCTGGGAGGAGTGTTTACATCTATAGGAA
AGGCTCTCCACCAAGTTTTCGGAGCAATCTATGGGGCTGCTTTTAGTGGG
GTCTCATGGACTATGAAAATCTTCATAGGAGTCATCATCACATGGATAGG
GATGAATTCACGTAGCACCTCACTGTCTGTGTCGCTAGTATTGGTGGGAG
TCGTGACACTGTACCTGGGAGCTATGGTGCAGGCT-
>Guadeloupe_GUA-Oct_2006_EU920850 Dengue virus 2 isolate GUA-Oct-06, complete genome.
ATGCGCTGCATAGGAATATCAAATAGAGACTTCGTAGAAGGGGTTTCAGG
AGGAAGCTGGGTTGACATCGTTTTAGAACATGGAAGTTGTGTGACGACGA
TGGCAAAAAACAAACCAACATTGGATTTTGAACTGATAAAAACAGAAGCC
AAACAACCTGCCACTCTAAGGAAGTACTGTATAGAAGCAAAGCTGACCAA
CACAACAACAGAATCGCGTTGCCCAACACAAGGGGAACCCAGTCTAAATG
AAGAGCAGGACAAAAGGTTCATCTGCAAACACTCCATGGTAGACAGAGGA
TGGGGAAATGGATGTGGATTATTTGGAAAGGGAGGCATTGTGACCTGTGC
TATGTTTACATGCAAAAAGAACATGGAAGGAAAAATCGTACAGCCAGAAA
ATTTGGAATACACCATCGTGATAACACCTCACTCAGGAGAAGAGCACGCT
GTAGGTAATGACACAGGAAAGCATGGCAAGGAAATCAAAATAACACCACA
GAGTTCCACCACAGAAGCAGAACTGACAGGCTATGGCACTGTCACGATGG
AGTGCTCTCCGAGAACGGGCCTCGACTTCAATGAGATGGTGCTGCTGCAG
ATGGAAGACAAAGCTTGGCTGGTGCACAGGCAATGGTTCTTAGACCTGCC
GTTACCATGGCTACCCGGAGCGGATACACAAGGATCAAATTGGATACAGA
AAGAGACATTGGTCACTTTCAAAAATCCCCACGCCAAGAAACAGGATGTC
GTTGTCTTAGGGTCTCAAGAAGGGGCCATGCACACGGCACTCACAGGGGC
TACAGAAATCCAGATGTCATCAGGAAACTTACTGTTCACGGGACATCTCA
AGTGCAGGCTGAGAATGGACAAACTACAGCTCAAAGGAATGTCATACTCT
ATGTGTACAGGAAAGTTTAAAATCATGAAGGAAATAGCAGAAACACAACA
TGGAACAATAGTTATCAGAGTACAATATGAAGGGGACGGTTCTCCATGTA
AGATCCCTTTTGAGATAACAGATTTGGAAAAAAGACACGTCTTAGGACGC
CTGATTACAGTTAACCCAATCGTAACAGAAAAAGATAGCCCAGTCAACAT
AGAAGCAGAACCTCCATTCGGAGACAGCTACATCATCGTAGGAGTAGAGC
CGGGACAACTGAAACTCAATTGGTTTAAGAAGGGAAGTTCCATCGGCCAA
ATGTTTGAGACAACAATGAGAGGAGCAAAAAGAATGGCCATTTTAGGTGA
CACAGCCTGGGATTTTGGATCCCTGGGAGGAGTGTTTACATCTATAGGAA
AGGCTCTCCATCAAGTTTTTGGAGCAATCTATGGGGCTGCTTTTAGTGGG
GTCTCATGGACTATGAAAATCCTCATAGGAGTCATCATCACATGGATAGG
AATGAATTCACGTAGCACCTCACTGTCTGTGTCGCTAGTATTGGTGGGAG
TCGTGACACTGTACCTGGGAGCTATGGTGCAGGCT-
>Guam_BID_V2950_2001_HM488257
ATGCGTTGTATAGGAATATCAAATAGAGACTTTGTGGAAGGGGTTTCAGG
AGGAAGCTGGGTTGATATAGTCTTGGAACATGGAAGCTGTGTGACGACGA
TGGCGAAAAATAAACCAACATTGGATTTTGAACTGATAAAAACAGAAGCC
AAACATCCCGCCACTCTAAGGAAGTATTGTATAGAGGCAAAGCTGACCAA
CACAACAACAGCATCTCGCTGCCCAACACAAGGAGAACCTAGCCTAAATG
AAGAACAGGACAAAAGATTTGTCTGCAAACACTCCATGGTAGATAGAGGA
TGGGGAAATGGATGCGGATTATTTGGAAAGGGAGGTATCGTGACCTGTGC
AATGTTCACATGCAAAAAGAACATGGAAGGAAAAATCGTGCAACCAGAAA
ACTTGGAGTACACCATTGTGATAACACCTCACTCAGGGGAAGAGAATGCA
GTCGGAAATGACACAGGAAAACACGGCAAGGAAATTAAAGTAACACCACA
GAGTTCCATCACAGAAGCAGAACTAACAGGCTATGGCACTGTCACGATGG
AATGCTCTCCGAGAACGGGCCTCGACTTCAATGAGATGGTGTTGCTGCAA
ATGGAAAACAAGGCTTGGCTGGTGCACAGGCAATGGTTCTTAGACCTGCC
ATTACCATGGCTGCCCGGAGCAGACACACAAGGATCAAATTGGATACAGA
AGGAGACATTGGTCACTTTCAAAAATCCCCATGCAAAGAAACAGGATGTT
GTTGTTTTAGGATCCCAAGAAGGGGCTATGCACACAGCACTCACAGGGGC
CACGGAAATCCAGATGTCATCAGGAAACTTACTGTTCACAGGACATCTTA
AATGCAGGCTGAGAATGGACAAACTACAGCTCAAAGGAATGTCATATTCC
ATGTGTACAGGAAAGTTCAAAGTTGTGAAGGAAATAGCAGAAACACAACA
TGGAACAATAGTTATCAGAGTACAATATGAAGGAGACGGTTCTCCGTGCA
AGATCCCTTTTGAAATAATGGATTTGGAAAAAAGACATGTCTTAGGTCGC
TTGATTACAGTCAACCCAATTGTCACAGAAAAAGACAGCCCAGTCAACAT
AGAAGCAGAACCTCCATTCGGAGACAGCTACATCATTGTAGGAGTAGAAC
CGGGACAACTGAAGCTCAGCTGGTTTAAGAAAGGAAGTTCTATTGGCCAA
ATGTTTGAGACAACAATGAGAGGAGCGAAGAGAATGGCCATTTTAGGTGA
TACAGCTTGGGATTTTGGATCCCTGGGAGGAGTGTTCACATCTATAGGAA
AGGCCCTCCACCAAGTCTTTGGAGCAATCTATGGGGCTGCCTTCAGTGGG
GTTTCATGGACTATGAAAATCCTCATAGGAGTCGTCATCACATGGATAGG
AATGAATTCACGCAGCACCTCACTGTCTGTGTCACTAGTATTAGTGGGAG
TCGTGACATTGTATTTGGGAGTTATGGTGCAGGCC-
>Guatemala_F07_030_2007_GU586492 Dengue virus 2 strain F07-030 envelope glycoprotein gene, partialcds.
ATGCGCTGCATAGGAATATCAAATAGAGACTTCGTAGAAGGGGTTTCAGG
AGGAAGCTGGGTTGACATAGTCTTAGAACATGGAAGTTGTGTGACGACGA
TGGCAAAAAACAAACCAACATTGGATTTTGAACTGATAAAAACAGAAGCC
AAACAACCTGCCACTCTAAGGAAGTACTGTATAGAAGCAAAGCTGACCAA
CACAACAACAGAATCGCGTTGCCCAACACAAGGGGAACCCAGTCTAAATG
AAGAGCAGGACAAAAGGTTCATCTGCAAACACTCCATGGTAGACAGAGGA
TGGGGAAATGGATGTGGATTATTTGGAAAGGGAGGCATTGTGACCTGTGC
TATGTTCACATGCAAAAAGAACATGGAAGGAAAAGTCGTGCAGCCAGAAA
ATTTGGAATACACCATCGTGATAACACCTCACTCAGGAGAAGAGCACGCT
GTAGGTAATGACACAGGAAAGCATGGCAAGGAAATCAAAATAACACCACA
GAGTTCCATCACAGAAGCAGAACTGACAGGCTATGGCACTGTCACGATGG
AGTGCTCTCCGAGAACGGGCCTCGACTTCAATGAGATGGTGCTGCTGCAG
ATGGAAGACAAAGCTTGGCTGGTGCACAGGCAATGGTTCCTAGACCTGCC
GTTACCATGGCTACCCGGAGCGGACACACAAGGATCAAATTGGATACAGA
AAGAGACATTGGTCACTTTCAAAAATCCCCACGCGAAGAAACAGGATGTC
GTTGTTTTAGGGTCTCAAGAAGGGGCCATGCACACGGCACTCACAGGGGC
CACAGAAATCCAGATGTCATCAGGAAACTTACTGTTCACAGGACATCTCA
AGTGCAGGCTGAGAATGGACAAACTACAGCTCAAAGGAATGTCATACTCT
ATGTGTACAGGAAAGTTTAAAATTGTGAAGGAAATAGCAGAAACACAACA
TGGAACAATAGTTATCAGAGTACAATATGAAGGGGACGGTTCTCCATGTA
AGATCCCTTTTGAGATAACAGATTTGGAAAAAAGACACGTCTTAGGTCGC
TTGATTACAGTTAACCCAATCGTAACAGAAAAAGATAGCCCAGTCAACAT
AGAAGCAGAACCTCCATTCGGAGACAGCTACATCATCATAGGAGTAGAGC
CGGGACAATTGAAACTCAATTGGTTTAAGAAGGGAAGTTCCATCGGCCAA
ATGTTTGAGAACACAGTGAGAGGAGCAAAGAGAATGGCCATTTTAGGTGA
CACAGCCTGGGACTTTGGATCCCTGGGAGGAGTGTTTACATCTATAGGAA
AGGCTCTCCACCAAGTTTTCGGAGCAATCTATGGGGCTGCTTTTAGTGGG
GTCTCATGGACTATGAAAATCCTCATAGGAGTCATCATCACATGGATAGG
AATGAATTCACGTAGCACCTCACTGTCTGTGTCGCTAGTATTGGTGGGCG
TCGTGACACTGTACCTGGGAGCTATGGTGCAAGCT-
>Guatemala_FDA_GUA09_2009_HQ999999
ATGCGCTGCATAGGAATATCAAATAGAGACTTCGTAGAAGGGGTTTCAGG
AGGAAGCTGGGTTGACATAGTCTTAGAACATGGAAGTTGTGTGACGACGA
TGGCAAAAAACAAACCAACATTGGATTTTGAACTGATAAAAACAGAAGCC
AAACAACCAGCCACTCTAAGGAAGTACTGTATAGAAGCAAAGCTGACCAA
CACAACAACAGAATCACGTTGTCCAACACAAGGGGAACCCAGTCTAAATG
AAGAGCAGGACAAAAGGTTCATCTGCAAACACTCCATGGTAGACAGAGGA
TGGGGAAATGGATGTGGATTATTTGGAAAGGGAGGCATTGTGACCTGTGC
TATGTTTACATGCAAAAAGAATATGGAAGGAAAAGTCGTGCAGCCAGAAA
ACTTGGAATACACCATCGTGATAACACCCCACTCAGGAGAAGAGCACGCT
GTAGGTAATGACACAGGAAAGCATGGCAAAGAAATCAAGATAACACCACA
GAGTTCCATCACAGAAGCAGAACTGACAGGCTATGGCACTGTCACGATGG
AGTGCTCTCCGAGAACGGGCCTCGACTTCAATGAGATGGTGCTGCTGCAG
ATGGAAGACAAAGCTTGGCTGGTGCACAGGCAATGGTTTCTAGACCTGCC
GTTACCATGGCTACCCGGAGCGGACACACAAGGATCAAACTGGATACAGA
AAGAGACATTGGTCACTTTCAAAAATCCCCACGCGAAGAAACAGGATGTC
GTTGTTTTAGGGTCTCAAGAAGGGGCCATGCACACGGCACTCACAGGGGC
CACAGAAATCCAGATGTCATCAGGGAACTTACTGTTCACAGGACATCTCA
AGTGCAGGCTGAGAATGGACAAACTACAGCTCAAAGGAATGTCATACTCT
ATGTGTACAGGAAAGTTTAAAATTGTGAAGGAAATAGCAGAAACACAACA
TGGAACAATAGTTATCAGAGTACAATATGAAGGGGACGGTTCTCCATGTA
AGATCCCTTTTGAGATAACAGATTTGGAAAAAAGACACGTCTTAGGTCGC
TTGATCACAGTTAACCCAATCGTAACAGAAAAAGATAGCCCAATCAACAT
AGAAGCAGAACCTCCATTCGGAGACAGCTACATCATCATAGGAGTAGAGC
CGGGACAATTGAAACTCAATTGGTTTAAGAAGGGAAGTTCCATCGGCCAA
ATGTTTGAGACAACAATGAGAGGAGCAAAGAGAATGGCCATTCTAGGTGA
CACAGCCTGGGACTTTGGATCCCTGGGAGGAGTGTTTACATCTATAGGAA
AGGCTCTCCACCAAGTTTTCGGAGCAATCTATGGGGCTGCTTTTAGTGGG
GTCTCATGGACTATGAAAATCCTCATAGGAGTCATCATCACATGGATAGG
AATGAATTCACGTAGCACCTCACTGTCTGTGTCGCTAGTATTGGTGGGCG
TCGTGACACTGTACCTGGGAGCTATGGTGCAAGCT-
>Haiti_1_2016_KX702403 Dengue virus 2 strain Dengue virus 2/Homo sapiens/Haiti-1/2016,complete genome.
ATGCGCTGCATAGGAATATCAAATAGAGACTTCGTAGAAGGGGTTTCAGG
AGGAAGCTGGGTTGATATCGTTTTAGAACATGGAAGTTGTGTGACGACGA
TGGCAAAAAACAAACCAACATTGGATTTTGAACTGATAAAAACAGAAGCC
AAACAACCTGCCACTCTAAGGAAGTACTGTATAGAAGCAAAGCTGACCAA
CACAACAACAGAATCGCGTTGCCCAACACAAGGGGAACCCAGTCTAAATG
AAGAGCAGGACAAAAGGTTCATCTGCAAACACTCCATGGTAGACAGAGGA
TGGGGAAATGGATGTGGATTATTTGGAAAGGGAGGCATTGTGACCTGTGC
TATGTTTACATGTAAAAAGAACATGGAAGGAAAAATCGTACAGCCAGAAA
ATTTGGAATACACCATCGTGATAACACCTCACTCAGGAGAAGAGCACGCT
GTAGGCAATGACACAGGAAAGCATGGAAAGGAAATCAAAATAACACCACA
GAGTTCCACCACAGAAGCAGAACTGACAGGCTATGGCACTGTCACGATGG
AGTGCTCCCCGAGAACGGGCCTCGACTTCAATGAGATGGTGCTGCTGCAG
ATGGAAGACAAAGCTTGGCTGGTGCACAGGCAATGGTTCCTAGACCTGCC
GTTGCCATGGCTACCCGGAGCGGATACACAAGGATCAAATTGGATACAGA
AAGAGACATTGGTCACTTTCAAAAATCCCCACGCCAAGAAACAGGATGTC
GTTGTCTTAGGGTCTCAAGAAGGGGCCATGCACACGGCACTCACAGGGGC
TACAGAAATCCAGATGTCATCAGGAAACTTACTGTTCACGGGACATCTCA
AGTGCAGGCTGAGAATGGACAAACTACAGCTCAAAGGAATGTCATACTCT
ATGTGTACAGGAAAGTTTAAAATCGTGAAGGAAATAGCAGAAACACAACA
TGGAACAATAGTTATCAGAGTACAATATGAAGGGGACGGTTCTCCATGCA
AGATCCCTTTTGAGATAACAGATTTGGAAAAAAGACACGTCTTAGGACGC
CTGATTACAGTTAACCCAATCGTAACAGAAAAAGATAGCCCAGTCAACAT
AGAAGCAGAACCCCCATTCGGAGACAGTTACATCATCGTAGGAGTAGAGC
CGGGACAACTGAAACTCAATTGGTTTAAGAAGGGAAGTTCCATCGGCCAA
ATGTTTGAGACAACAATGAGAGGAGCAAAGAGAATGGCCATTTTAGGTGA
CACAGCCTGGGATTTTGGATCCCTGGGAGGAGTGTTTACATCTATAGGAA
AGGCTCTCCATCAAGTTTTCGGAGCAATCTATGGGGCTGCTTTTAGTGGG
GTCTCATGGACTATGAAAATCCTCATAGGAGTCATCATCACATGGATAGG
AATGAATTCACGTAGCACCTCACTGTCTGTGTCGCTAGTATTGGTGGGAG
TCGTGACACTGTACCTGGGAGCTATGGTGCAGGCT-
>Honduras_BID-V2945_1984_FJ898449
ATGCGCTGCATAGGAATATCAAATAGGGACTTTGTGGAAGGAGTGTCAGG
AGGAAGTTGGGTTGACATAGTTTTAGAACATGGAAGTTGTGTGACGACGA
TGGCAAAAAATAAACCAACACTGGACTTTGAACTGATAAAAACAGAAGCC
AAACAACCCGCCACCTTAAGGAAGTACTGTATAGAGGCTAAACTGACCAA
CACGACAACAGACTCGCGCTGCCCAACACAAGGGGAACCCACCCTGAATG
AAGAGCAGGACAAAAGGTTTGTTTGCAAACATTCCATGGTAGACAGAGGA
TGGGGAAATGGATGTGGATTGTTTGGAAAAGGAGGCATCGTGACCTGTGC
TATGTTCACATGCAAAAAGAACATGGAAGGAAAAATTGTGCAGCCAGAAA
ACCTGGAATACACTGTCGTGATAACACCTCATTCAGGGGAAGAACATGCA
GTCGGAAATGACACAGGAAAACATGGTAAAGAAGTCAAGATAACACCACA
GAGCTCCATCACAGAGGCGGAACTGACAGGCTATGGCACTGTTACGATGG
AGTGCTCTCCAAGAACGGGTCTCGACTTCAATGAGATGGTGTTGCTGCAA
ATGGAAGACAAAGCTTGGCTGGTGCACAGACAATGGTTCCTAGACCTACC
GTTGCCATGGCTGCCCGGAGCAGACACACAAGGATCAAATTGGATACAGA
AAGAGACATTGGTCACCTTCAAAAATCCCCATGCGAAAAAACAGGATGTT
GTTGTCTTAGGATCCCAAGAAGGGGCCATGCATACAGCACTCACAGGGGC
TACGGAAATCCAGATGTCATCAGGAAACCTGCTGTTCACAGGACATCTCA
AATGCAGGCTGAGGATGGACAAATTACAACTTAAAGGGATGTCATACTCC
ATGTGCACAGGAAAGTTTAAAATTGTGAAGGAAATAGCAGAAACACAACA
TGGAACAATAGTCATTAGAGTACAATATGAAGGAGACGGCTCTCCATGCA
AGATCCCCTTTGAGATAATGGATCTGGAAAAAAGACATGTTTTGGGCCGT
CTGATCACAGTCAACCCAATTGTAACAGAAAAGGACAGTCCAGTCAACAT
AGAAGCAGAACCTCCATTCGGAGACAGCTACATCATCATAGGAGTGGAAC
CAGGACAATTGAAGCTGGACTGGTTCAAGAAAGGAAGTTCCATCGGCCAA
ATGTTTGAGACAACAATGAGGGGAGCGAAAAGAATGGCCATCTTGGGCGA
CACAGCCTGGGATTTTGGATCTCTGGGAGGAGTGTTCACATCAATAGGAA
AAGCTCTCCACCAGGTTTTCGGAGCAATCTACGGGGCTGCTTTCAGTGGG
GTCTCATGGACTATGAAGATCCTTATAGGAGTTATCATCACATGGATAGG
AATGAACTCACGTAGCACATCACTGTCTGTGTCACTGGTATTAGTGGGAA
TCGTGACACTGTACTTGGGAGTTATGGTGCAAGCC-
>Honduras_F07_073_2007_GU586122 Dengue virus 2 isolate F07-073 envelope glycoprotein (E) gene,partial cds.
ATGCGCTGCATAGGAATATCAAATAGAGACTTCGTAGAAGGGGTTTCAGG
AGGAAGCTGGGTTGACATAGTCTTAGAACATGGAAGTTGTGTGACGACGA
TGGCAAAAAACAAACCAACATTGGATTTTGAACTGATAAAAACAGAAGCC
AAACAACCTGCCACTCTAAGGAAGTACTGTATAGAAGCGAAGCTGACCAA
CACAACAACAGAATCACGTTGCCCAACACAAGGGGAACCCAGTCTAAAAG
AAGAGCAGGACAAAAGGTTCATCTGCAAACACTCCATGGTAGACAGAGGA
TGGGGAAATGGATGTGGATTATTTGGAAAGGGAGGCATTGTGACCTGTGC
TATGTTTACATGCAAAAAGAACATGGAAGGAAAAGTCGTGCAGCCAGAAA
ACTTGGAATACACCATCGTGATAACACCCCACTCAGGAGAAGAGCACGCT
GTAGGTAATGACACAGGAAAGCATGGCAAAGAAATCAAAATAACACCACA
GAGTTCCATCACAGAAGCAGAACTGACAGGCTATGGCACTGTCACGATGG
AGTGCTCTCCGAGAACGGGCCTCGACTTCAATGAGATGGTGCTGCTGCAG
ATGGAAGACAAAGCTTGGTTGGTGCACAGGCAATGGTTTCTAGACCTGCC
GTTACCATGGCTACCCGGAGAGCACACACAAGGATCAAATTGGATACAGA
AAGAGACATTGGTCACTTTCAAAAATCCCCACGCGAAGAAACAGGATGTC
GTTGTTTTAGGGTCTCAAGAAGGGGCCATGCACACGGCACTCACAGGGGC
CACAGAAATCCAGATGTCATCAGGGAACTTACTGTTCACAGGACATCTCA
AGTGCAGGCTGAGAATGGACAAACTACAGCTCAAAGGAATGTCATACTCT
ATGTGTACAGGAAAGTTTAAAATTGTGAAGGAAATAGCAGAAACACAACA
TGGAACAATAGTTATCAGAGTACAATATGAAGGGGATGGTTCTCCATGTA
AGATCCCTTTTGAGATAACAGATTTGGAAAAAAGACACGTCTTAGGTCGC
TTGATTACAGTTAACCCAATCGTAACAGAAAAAGATAGCCCAGTCAACAT
AGAAGCAGAACCTCCATTCGGAGACAGCTACATCATCATAGGAGTAGAGC
CGGGACAATTGAAACTCAATTGGTTTAAGAAGGGAAGTTCCAACGGCCAA
ATGTTTGAGACAACAATGAGAGGAGCAAAGAGAATGGCCATTTTAGGTGA
CACAGCCTGGGACTTTGGATCCCTGGGAGGAGTGTTTACATCTATAGGAA
AGGCTCTCCACCAAGTTTTCGGAGCAATCTATGGGGCTGCTTTTAGCGGG
GTCTCATGGACTATGAAAATCCTCATAGGAGTCATCATCACATGGATAGG
AATGAATTCACGTAGCACCTCATTGTCTGTGTCGCTAGTATTGGTGGGCG
TCGTGACACTGTACCTGGGAGCTATGGTGCAAGCT-
>Honduras_F07-075_2007_GU586123 Dengue virus 2 isolate F07-075 envelope glycoprotein (E) gene,partial cds.
ATGCGCTGCATAGGAATATCAAATAGAGACTTCGTAGAAGGGGTTTCAGG
AGGAAGCTGGGTTGACATAGTCTTAGAACATGGAAGTTGTGTGACGACGA
TGGCAAAAAACAAACCAACATTGGATTTTGAACTGATAAAAACAGAAGCC
AAACAACCTGCCACTCTAAGGAAGTACTGTATAGAAGCAAAGCTGACCAA
CACAACAACAGAATCACGTTGTCCAACACAAGGGGAACCCAGTCTAAATG
AAGAGCAGGACAAAAGGTTCATCTGCAAACACTCCATGGTAGACAGAGGA
TGGGGAAATGGATGTGGATTATTTGGAAAGAGAGGCATTGTGACCTGTGC
TATGTTTACATGCAAAAAGAATATGGAAGGAAAAGTCGTGCAGCCAGAAA
ACTTGGAATACACCATCGTGATAACACCCCACTCAGGAGAAGAGCACGCT
GTAGGTAATGACACAGGAAAGCATGGCAAAGAAATCAAGATAACACCACA
GAGTTCCATCACAGAAGCAGAACTGACAGGCTATGGCACTGTCACGATGG
AGTGCTCTCCGAGAACGGGCCTCGACTTCAATGAGATGGTGCTGCTGCAG
ATGGAAGACAAAGCTTGGCTGGTGCACAGGCAATGGTTCCTAGACCTGCC
GTTACCATGGCTACCCGGAGCGGACACACAAGGATCAAACTGGATACAGA
AAGAGACATTGGTCACTTTCAAAAATCCCCACGCGAAGAAACAGGATGTC
GTTGTTTTAGGGTCTCAAGAAGGGGCCATGCACACGGCACTCACAGGGGC
CACAGAAATCCAGATGTCATCAGGGAACTTACTGTTCACAGGACATCTCA
AGTGCAGGCTGAGAATGGACAAACTACAGCTCAAAGGAATGTCATACTCT
ATGTGTACAGGAAAGTTTAAAATTGTGAAGGAAATAGCAGAAACACAACA
TGGAACAATAGTTATCAGAGTACAATATGAAGGGGACGGTTCTCCATGTA
AGATCCCTTTTGAGATAGCAGATTTGGAAAAAAGACACGTCTTAGGTCGC
CTGATCACAGTCAACCCAATCGTAACAGAAAAAGATAGCCCAGTCAACAT
AGAAGCAGAACCTCCATTCGGAGACAGCTACATTATCATAGGAGTAGAGC
CGGGACAATTGAAACTCAATTGGTTTAAGAAGGGAAGTTCCATCGGCCAA
ATGTTTGAGACAACAATGAGAGGAGCAAAGAGAATGGCCATTCTAGGTGA
CACAGCCTGGGACTTTGGATCCCTGGGAGGAGTGTTTACATCTATAGGAA
AGGCTCTCCACCAAGTTTTCGGAGCAATCTATGGGGCTGCTTTTAGTGGG
GTCTCATGGACTATGAAAATCCTCATAGGAGTCATCATCACATGGATAGG
AATGAATTCACGTAGCACCTCACTGTCTGTGTCGCTAGTATTGGTGGGCG
TCGTGACACTGTACCTGGGAGCTATGGTGCAAGCT-
>India_0403aTw_2004_EU448422 Dengue virus 2 strain D2/India/0403aTw envelope protein (E) gene,partial cds.
ATGCGTTGTATTGGAATATCAAATAGAGACTTTGTGGAAGGGGTTTCAGG
AGGAAGCTGGGTTGACATAGTCTTAGAACATGGAAGCTGTGTGACAACGA
TGGCAAAAAACAAACCAACATTGGACTTTGAACTGATAAAAACAGAAGCC
AAGCAACCTGCCACTCTAAGGAAGTACTGTATAGAGGCAAAGCTGACCAA
CACAACAACAGCATCTCGATGCCCAACACAAGGGGAACCCAGCCTAAATG
AAGAACAGGACAAAAGGTTTGTCTGCAAACATTCCATGGTAGACAGAGGA
TGGGGAAATGGATGTGGATTATTTGGAAAGGGAGGCATTGTGACCTGTGC
TATGTTCACATGCAAAAAAAACATGGAAGGGAAAATTGTGCAACCAGAAA
ACCTGGAATACACCATTGTGGTAACACCTCATTCAGGGGAAGAGAATGCA
GTTGGAAATGACACAGGAAAACATGGCAAGGAAATCAAAGTAACACCACA
GAGTTCCATTACAGAAGCAGAACTGACAGGCTACGGCACTGTCACGATGG
AGTGCTCTCCAAGAACGGGCCTCGACTTCAATGAGATGGTGTTGCTGCAA
ATGGAAAATAAGGCTTGGCTGGTGCACAGGCAATGGTTCTTAGACCTGCC
GTTACCATGGTTGCCCGGAGCGGACATACAAGGATCAAATTGGATACAGA
AGGAGACGTTGGTCACCTTCAAAAATCCACATGCGAAGAAACAGGATGTT
GTTGTTTTAGGATCCCAAGAAGGGGCTATGCATACAGCACTTACAGGGGC
CACGGAAATCCAGATGTCATCAGGAAACCTACTGTTCACAGGACATCTCA
AGTGCAGGCTGAGAATGGATAAATTACAGCTCAAAGGAATGTCATACTCT
ATGTGTACAGGAAAGTTTAAAGTTGTAAAGGAAATAGCAGAAACACAACA
TGGAACAATAGTTGTTAGAGTACAATATGAAGGGGATGGCTCTCCATGTA
AAATCCCTTTTGAGATAATGGATTTGGAAAAAAGACATGTCTTAGGTCGC
CTGATTACAGTCAACCCAATCGTCACAGAAAAAGACAGTCCAGTCAACAT
AGAAGCAGAACCCCCGTTCGGAGACAGCTACATCATTATAGGAGTTGAAC
CGGGACAACTGAAGCTCAGCTGGTTTAAGAAAGGAAGCTCAATCGGCCAA
ATGTTCGAGACAACAATGAGAGGAGCGAAGAGAATGGCCATTTTAGGTGA
CACAGCCTGGGATTTTGGATCCCTGGGAGGAGTGTTCACATCTATAGGAA
AGGCCCTCCACCAAGTTTTTGGAGCAATCTATGGGGCTGCCTTCAGTGGG
GTCTCATGGACTATGAAAATCCTCATAGGAGTTGTCATCACATGGATAGG
AATGAATTCACGTAGCACCTCACTGTCTGTGTCACTAGTATTAGTGGGAG
TCGTGACATTGTATTTGGGAGTTATGGTGCAGGCC-
>India_057557_Pune_MH_2005_FJ807636 Dengue virus 2 isolate 057557/Pune/MH/2005 envelope glycoproteingene, partial cds.
ATGCGTTGTATAGGAATATCAAATAGAGACTTTGTGGAAGGGGTCTCAGG
AGGAAGCTGGGTTGACATAGTCCTAGAACATGGAAGCTGCGTGACAACGA
TGGCAAAAAACAAACCAACATTGGACTTTGAACTGATAAAAACAGAAGCC
AAGCAACCTGCCACTCTAAGGAAGTACTGTATAGAGGCAAAGCTGACCAA
CACGACAACAGCATCTCGATGCCCAACACAAGGGGAACCCAGCCTAAATG
AAGAGCAGGACAAAAGGTTCGTCTGCAAACATTCCATGGTAGACAGAGGA
TGGGGAAATGGATGTGGATTATTTGGAAAAGGAGGCATTGTGACCTGTGC
TATGTTCACATGCAAAAAAAACATGGAAGGAAAAATCGTGCAACCAGAAA
ACCTGGAATACACCATTGTGATAACACCTCACTCCGGGGAAGAGACTGGA
GTTGGAAATGACACAGGAAAACATGGCAAGGAAATCAAAGTAACACCACA
GAGTTCCATTACAGAACCAGAACTGACAGGCTATGGCACTGTCACGATGG
AGTGCTCTCCGAGAACGGGCCTCGACTTCAATGAGATGGGGTTGCTGCAA
ATGGAAAACAAAGCTTGGCTGGTGCACAGGCAGTGGTTTTTAGACCTGCC
GTTACCATGGTTGCCCGGAGCGGACACACAAGGATCAAATTGGATACAGA
AGGAGACATTAGTCACCTTCAAAAATCCCCATGCAAAGAAACAGGATGTT
GTTGTTTTAGGATCCCAAGAAGGGGCTATGCATACAGCACTTACAGGGGC
CACGGAAATCCAGATGTCATCAGGAAACCTACTGTTCACAGGACATCTCA
AGTGCAGGCTGAGAATGGACAAACTACAGCTCAAACCAATGTCATACTCC
ATGTGTACAGGAAAGTTCAAAGTCGTAAAGGAAATAGCAGAAACACAACA
TGGAACAATAGTTATCAGAGTACAATATGAAGGGGATGGTTCTCCATGTA
AAATCCCTTTTGAGATAATGGATTTGGAAAAAAGACATGTCTTAGGTCGC
CTGATTACAGTCAACCCAATTGTCACAGGAAAAGACAGCCCAGTCAACAT
AGAAGCAGAACCTCCATTCGGAGACAGCTACATCATTATAGGATTGGAAC
CGGGACAACTGAAGCTCAGCTGGTTTAAGAAGGGAAGCTCAATCGGCCAA
ATGTTCGAGACAACAATGAGAGGAGCGAAGAGAATGGCCATTTTAGGTGA
CACAGCCTGGGATTTTGGATCCCTGGGAGGAGTGTTCACATCCATAGGAA
AGGCCCTCCACCAAGTTTTTGGAGCAATCTATGGGGCTGCCTTCAGTGGG
GTCTCATGGACTATGAAAATCCTCATAGGAGTTGTCATCACATGGATAGG
AATGAATTCACGTAGCACCTCACTGTCTGTGTCATTAGTACTAGTGGGAG
TCGTGACTTTGTATTTGGGAGTCATGGTGCAGGCT-
>India_0908bTw_2009_JF967992 Dengue virus 2 strain D2/India/0908bTw envelope glycoprotein gene,partial cds.
ATGCGTTGCATTGGAATATCAAATAGAGACTTTGTGGAAGGGGTTTCAGG
AGGAAGTTGGGTTGACATAGTCTTAGAACATGGAAGCTGTGTGACAACGA
TGGCAAAAAACAAACCAACATTGGACTTTGAACTGATAAAAACAGAAGCC
AAGCAACCTGCCACTCTAAGGAAGTATTGTATAGAGGCAAAGCTGACCAA
CACAACAACAGCATCTCGATGCCCAACACAAGGGGAACCCAGCCTAAATG
AAGAACAGGACAAAAGGTTTGTCTGCAAACATTCTATGGTAGACAGAGGA
TGGGGAAATGGATGTGGATTATTTGGAAAGGGAGGCATCGTGACCTGTGC
TATGTTCACATGCAAAAAAAACATGGAAGGAAAAATTGTGCAACCAGAAA
ACCTGGAATACACCATTGTGGTAACACCTCATTCAGGGGAAGAGAATGCA
GTTGGAAATGACACAGGAAAACATGGCAAGGAAATCAAAGTAACACCACA
GAGTTCCATTACAGAAGCAGAACTGACAGGCTACGGCACTGTCACGATGG
AGTGCTCTCCAAGAACGGGCCTCGACTTCAATGAAATGGTGTTGCTGCAA
ATGGAAAATAAGGCTTGGCTGGTGCACAGGCAATGGTTCTTAGACCTGCC
GTTACCATGGTTGCCTGGAGCGGACACACAAGGATCAAATTGGATACAGA
AGGAGACGTTGGTCACCTTCAAAAATCCCCATGCGAAGAAACAGGATGTT
GTTGTTTTAGGATCCCAAGAAGGGGCTATGCATACAGCACTTACAGGGGC
CACGGAAATCCAGATGTCATCAGGAAACCTATTGTTCACAGGACATCTCA
AGTGCAGGCTGAGAATGGATAAATTACAGCTCAAAGGAATGTCATACTCT
ATGTGCACAGGAAAGTTTAAAGTTGTAAAGGAAATAGCAGAGACACAACA
TGGAACAATAGTTGTCAGAGTACAATATGAAGGGGATGGCTCTCCATGTA
AAATCCCTTTTGAAATAATGGATTTGGAAAAAAGACATGTCTTAGGTCGC
CTGATTACAGTCAACCCAATCGCCACAGAAAAAGACAGTCCAGTCAACAT
AGAAGCAGAACCTCCATTTGGAGACAGCTACATCATTATAGGAGTAGAAC
CGGGACAACTGAAGCTCAGCTGGTTTAAGAAAGGAAGCTCAATCGGCCAA
ATGTTCGAGACAACAATGAGAGGAGCGAAGAGAATGGCCATTTTAGGTGA
CACAGCCTGGGATTTTGGATCCCTGGGAGGAGTGTTCACATCTATAGGAA
AGGCCCTCCACCAAGTGTTTGGAGCAATCTATGGGGCTGCCTTCAGTGGG
GTCTCATGGACTATGAAAATCCTCATAGGAGTTGTCATCACATGGATAGG
AATGAATTCACGTAGCACCTCACTGTCTGTGTCACTAGTATTAGTGGGAG
TCGTGACATTGTATTTGGGAGTTGTGGTGCAGGCT-
>India_939548_1993_FJ807639 Dengue virus 2 isolate 939548/Jammu/J&K/1993 envelope glycoproteingene, partial cds.
ATGCGTTGTATAGGAATATCAAATAGAGACTTTGCGGAAGGGGCTTCAGG
AGGAAGCTGGGTTGACATATTCTTACAACATGGAAGCTGTGTGACAACGA
TGGCAAAAAACAAACCAACATTGGACTTTGAACTGATAAAAACAGAAGCC
AAGCAACCTGCCACTCTAAGGAAGTACTGTATAGAGGCAAAGCTGACCAA
CACAACAACAGCATCTCGATGCCCAACACAAGGGGAACCCAGCCTAAATG
AAGAACAGGACAAAAGGTTCGTCTGCAAACATTCCATGGTAGACAGAGGA
TGGGGAAATGGATGTGGATTATTTGGAAAGGGAGGCATCGTGACCTGTGC
TATGTTCACATGCAAAAAAAACATGAAAGGAAAAATCGTGCAACCAGAAA
ACCTGGAATACACCATTGTGGTAACACCTCACTCAGGGGAAGAGAATGCA
GTTGGAAATGACACAGGAAAACATGGCAAGGAAATCAAAGTAACACCCCA
GAGTTCCATTACAGAAGCAGAACTGACAGGCTATGGCACTGTCACGATGG
AGTGCTCTCCAAGAACGGGCTCCGACTTCAATGAGATGGCGTTGCTGCCA
ATGGAAAATAAAGCTTGGCTGGTGCACAGGCAATGGTTCTTAGACCTGCC
GTTACCATGGTTGCCCGGAGCGGACACACAAGGATTAAATTGGATACAGA
AGGAGACATTGGTCACCTTCAAAAATCCCCATGCGAAGAAACAGGATGTT
TTTGTCTTAGGATCCCAAGAAGGGGCTATGCATACAGCACTTACAGGGGC
CACGGAAATCCTCAGATCGTCAGGAAACCTACTGTTCACAGGACATTCCA
AGTGCAGGCTGAGAATGGAGAAACTACAGCTCAAAGGAATGTCATACTCT
ATGTGTACAGGAAAGTTTAAAGTTGTAAAGGAAATAGCAGAAACACAACA
TGGAACAATAGTTATCAGAGTACAATATGAAGGGGATGGCTCTCCATGCA
AAATCCCTTTTGAGATAATGGATTTGGAAAAAAGACATGTCTTAGGTCGC
CTGATTACAGTCAACCCAATCGTCACAGAAAAAGACAGTCCAGTCAACAT
AGAAGCAGAACCTCCATTCGGAGACAGCTACATCATTATTGGAGTAGAAC
CGGGACAACTGAAGCTCAGCTGGTTTAAGAAAGGAAGCTCAATCGGCCAA
ATGTTCGAGACAACAATGAGAGGAGCGAAGAGAATGGCCATTTTAGGTGA
CACAGCCTGGGATTTTGGATCCCTGGGAGGAGTGTTCACATCTATAGGAA
AGGCCCTCCACCAAGTTTTTGGAGCAATCTATGGGGCTGCCTTCAGTGGG
GTCTCATGGACTATGAAAATCCTCATAGGAAGTGTCATCACATGGATAGG
AATGAATTCACGTAGCACCTCACTGTCTGTGTCATTAGTATTAGTGGGAG
TCGTGACATTGTATTTGGGAGTCATGGTGCAGGCT-
>India_942197_1994_FJ807634 Dengue virus 2 isolate 942197/Dhule/MH/1994 envelope glycoproteingene, partial cds.
ATGCGTTGTATTGGAATATCAAATAGAGACTTTGTGGAAGGGGTTTCAGG
AGGAAGCTGGGTTGACATAGTCTTAGAACATGGAAGCTGTGTGACAACGA
TGGCAAAAAACAAACCAACATTGGACTTTGAACTGATAAAAACAGAAGCC
AAACAACCTGCCACTCTAAGGAAGTACTGTATAGAGGCAAAGCTGACCAA
CACAACAACAGCATCTCGATGCCCAACACAAGGGGAACCCAGCCTAAATG
AAGAACAGGACAAAAGGTTCGTCTGCAAACATTCCATGGTAGACAGAGGA
TGGGGAAATGGATGTGGATTATTTGGAAAGGGAGGCATCGTGACCTGTGC
TATGTTCACATGCAAAAAGAACATGAAAGGAAAAATCGTGCAACCAGAAA
ACCTGGAATACACCATTGTGGTAACACCTCACTCAGGGGAAGAGAATGCA
GTTGGAAATGACACAGGAAAACATGGCAAGGAAATCAAAGTAACACCACA
GAGTTCCATTACAGAAGCAGAACTGACAGGCTATGGCACTGTCACGATGG
AGTGCTCTCCAAGAACGGGCCTCGACTTCAATGAGATGGTGTTGCTGCAA
ATGGAAAATAAAGCTTGGCTGGTGCACAGGCAATGGTTCTTAGACCTGCC
GTTACCATGGTTGCCCGGAGCGGACACACAAGGATCAAATTGGATACAGA
AGGAGACATTGGTCACCTTCAAAAATACCCATGACAAGAAACAGGATGTT
GTTGTTTTAGGATCCCAAGAAGGGGCTATGCATACAGCACTTACAGGGGC
CACGGAAATCCAGATGTCATCAGGAAACCTATTGTTCACAGGACATCTCA
AGTGCAGGCTGAGAATGGACAAACTACAGCTCAAAGGAATGTCGTATTCT
ATATGTACAGGAAAGTTGAAAGTTGGAAGGGAAATAGCAGCAACACAACA
TGGAACAATAGTTATCAGAGTACAATATGAAGGGGATGGCTCTCCATGTA
AAATCCCTTTTGAGATAATGGATTTAGAAAAAAGACATGTCTTAGGTCGC
CTGCTCACAGTCAACCCAATCGTCACAGAAAAAGACAGTCCAGACAACAT
AGAAGCAGAACCTCCATTCGGAGACTGCTACATAATTATAGGAGTAGAAC
CGGGACAACTGAAGCTCAGCTGGTTTAAGAAAGGAAGCTCAATCGGCCAA
ATGTTCGAGACAACAGTGAGAGGAGCGAAGAGAATGGCCATTTTAGGTTG
CACAGCCTGGTATTTTCGATCCCTGGGAGGAGTGTTCACATCTATAGGAA
AGGCCCTCCACCAAGTTTTTGGAGCAATCTATGGGGCTGCCTTCAGTGGG
GTCTCATGGACTATGAAAATCCTCATAGGAGTTGTTATCACATGGATAGG
AATGAATTCACGTAGCACCTCACTGTCTGTGTCATTAGTATTAGTGGGAG
TCGTGACATTGTACATGGGAGCCATGGTGCAGGCT-
>India_969201_1996_JQ922549
ATGCGTTGTATTGGAATATCAAATAGAGACTTTGTGGAAGGGGTTTCAGG
AGGAAGCTGGGTTGACATAGTCTTAGAACATGGAAGCTGTGTGACAACGA
TGGCAAAAAACAAACCAACATTGGACTTTGAACTGATAAAAACAGAAGCC
AAGCAACCTGCCACTCTAACGAAGTACTGTATAGAGGCAAAGCTGACCAA
CACAACAACAGCATCTCGATGCCCAACACAAGGGGAACCCAGCCTAAATG
AAGAGCAGCACAAAAGGTTCGTCTGCAAACATTCCATGGTAGACAGAGGA
TGGGGAAATGGATGTGGATTATTTGGAAAGGGAGGCATCGTGACCTGTGC
TATGTTCACATGCAAAAAGAACATGAAAGGAAAAATTGTGCAACCAGAAA
ACCTGGAATACACCATTGTGGTAACACCTCACTCAGGGGAAGAGAATGCA
GTTGGAAATGACACAGGAAAACATGGCAAGGAAATCAAAGTAAGACCACA
GAGTTCCATTACAGAAGCAGAACTGACAGGCTATGGCACTGTCACCATGG
AGTGCTCTCCAAGAACGGGCTTCGCATTCAATGAGATGGTGTTGCTGCAA
ATGGAAAATAAAGCTTGGCTGGTGCACAGGCAATGGTTCTTAGACCTGCC
GTTACCATGGTTGCCCGGAGCGGACACACAAGGATCAAATTGGATACAGA
AGGAGACATTGGTCACCTTCAAAAATCCCCATGCGAAGAAACAGGATGTT
GTTGTTTTAGGATCCCAAGAAGGGGCTATGCATACAGCTCTTACAGGGGC
CACGGAAATCCAGATGTCATCAGGAAACCTACTGTTCACAGGACATCTCA
AGTGCAGGCTGAGAATGGATAAACTACAGCTCAAAGGAATGTCATACTCT
ATGTGTACAGGAAAGTTTAAAGTTGTAAAGGAAATAGCAGAAACACAACA
TGGAACAATAGTTATCAGAGTACAATATGAAGGGGATGGCTCTCCATGTA
AAATCCCTTTTGAGATAATGGATTTAGAAAAAAGACTTGTCTTAGGTCGC
CTGATCACAGTCAACCCAATCGTCACAGAAAAAGACAGTCCAGTCAACAT
AGAAGCAGAACCTCCATTCGGAGACAGCTACATCATTATAGGAGTAGAAC
CGGGACAACTGAAGCCCAGCTGGTTTAAGAAAGGAAGCTCAATCCGCCAA
ATGTTCGAGACAACAATGAGAGGAGCGAAGAGAATGGCCATTTTAGGTGA
CACAGCCTGGGACTTTGGATCCCTGGGAGGAGTGTTCACATCTATAGGAA
AGGCCCTCCACCAAGTTTTTGGAGCAATCTATGGGGCTGCCTTCAGTGGG
GTCTCATGGACTATGAAAATCCTCATAGGAGTTGTCATCACATGGATAGG
AACGAATTCACGTAGCACCTCACTGTCTGTGTCATTAGTATTAGTGGGAG
TCGTGACATTGTATTTGGGAGTCATGGTGCAGGCT-
>India_BID_V2961_2006_FJ898454
ATGCGTTGTATTGGAATATCAAATAGAGACTTTGTGGAAGGGGTTTCAGG
AGGAAGCTGGGTTGACATAGTCTTAGAACATGGAAGCTGTGTGACAACGA
TGGCAAAAAACAAACCAACATTGGACTTTGAACTGATAAAAACAGAAGCC
AAGCAACCTGCCACTCTAAGGAAGTACTGTATAGAGGCAAAGCTGACCAA
CACAACAACAGCATCTCGATGCCCAACACAAGGGGAACCCAGCCTAAATG
AAGAACAGGACAAAAGGTTTGTCTGCAAACATTCCATGGTAGACAGAGGA
TGGGGAAATGGATGTGGATTATTTGGAAAAGGAGGCATCGTGACCTGTGC
TATGTTCACATGCAAAAAAAACATGGAAGGAAAAATTGTGCAGCCAGAAA
ACCTGGAATACACCATTGTGGTAACACCTCATTCAGGGGAAGAGAATGCA
GTTGGAAATGACACAGGAAAACATGGCAAGGAAATCAAAGTAACACCACA
GAGTTCCATTACAGAAGCAGAACTGACAGGCTACGGCACTGTCACGATGG
[truncated: 730,920 more chars]
